# Supplementary material for: Asymmetric Transcript Discovery by RNA-seq in C. elegans Blastomeres Identifies neg-1, a Gene Important for Anterior Morphogenesis
Source: PLoS Genet. 2015 Apr 13;11(4):e1005117. doi: 10.1371/journal.pgen.1005117 (PMC4395330; doi:10.1371/journal.pgen.1005117)
Supplement: S1 Dataset — An excel file with the AB and P1 values and scores for all 20,240 genes. This file contains several worksheets. (1) Annotation data. This worksheet lists each column heading and its meaning. It also contains R-code that was used to filter and rank the lists. (2) Full Dataset. This worksheet lists raw count reads per gene for each sample, normalized count reads per gene for each sample, DESeq output analysis, and annotations of each gene. (2) Present subset. This is the same information from the Full Dataset but includes only genes that are ‘present’. (3) AB subset. This is the same information from the Full Dataset but includes only genes that were identified as AB-enriched. (4) P1 subset. This is the same information from the Full Dataset but includes only genes that were identified as P1-enriched. (5) Symmetric subset. This is the same information from the Full Dataset but includes only genes that were identified as symmetric. Data from these spreadsheets was used to generate Fig 1C, the RNA-seq fold-change in Fig 2E, and S2B Fig. (XLSX) [file pgen.1005117.s008.xlsx]

## Sheet: Annotation
Header Category	Header	Notes
Gene Identifiers	cufflinks_XLOC	An identifier produced by Cufflinks
	WBID	An identifier from Wormbase
	WB_public_name	Wormbase Public Name
	Sequence_name_gene	Sequence Name (Gene), as annotated in Wormbase
	refseq_name	Refseq Name
Location	WB_chr	Chromosome, as annotated in Wormbase
	WB_start	Start position on chromosome, as annotated in Wormbase
	WB_stop	Stop position on chromosome, as annotated in Wormbase
	WB_strand	Strand, as annotated in Wormbase
	cufflinks_location	Locus, as annotated by Cufflinks
	refseq_location	Location, as annotated by Refseq
Raw Counts	AB_REP1_RawCount	AB blastomeres, Rep1, raw mapped reads per gene
	P1_REP1_RawCount	P1 blastomeres, Rep1, raw mapped reads per gene
	AB_REP2_RawCount	AB blastomeres, Rep2, raw mapped reads per gene
	P1_REP2_RawCount	P1 blastomeres, Rep2, raw mapped reads per gene
	AB_REP3_RawCount	AB blastomeres, Rep3, raw mapped reads per gene
	P1_REP3_RawCount	P1 blastomeres, Rep3, raw mapped reads per gene
Normalized Counts	AB_REP1_NormCount	AB blastomeres, Rep1, normalized to total mapped reads
	P1_REP1_NormCount	P1 blastomeres, Rep1, normalized to total mapped reads
	AB_REP2_NormCount	AB blastomeres, Rep2, normalized to total mapped reads
	P1_REP2_NormCount	P1 blastomeres, Rep2, normalized to total mapped reads
	AB_REP3_NormCount	AB blastomeres, Rep3, normalized to total mapped reads
	P1_REP3_NormCount	P1 blastomeres, Rep3, normalized to total mapped reads
DESeq Output	DESeq_Mean	DESeq output: Mean of AB and P1
	DESeq_ABMean	DESeq output: Mean Intensity of genes in AB samples
	DESeq_P1Mean	DESeq output: Mean intensity of genes in P1 samples
	DESeq_foldchange	DESeq output: Foldchange AB/P1
	DESeq_log2FoldChange	DESeq output: Log2 folchang AB/P1
	DESeq_pval	DESeq output: p-value
	DESeq_padj	DESeq output: p-value adjusted by the Benjamini-Hochberg method to account for multiple testing
	DESeq_resVarAB	DESeq output: Residuals of Variance Estimates amongst AB samples
	DESeq_resVarP1	DESeq output: Residuals of Variance Estimates amongst P1 samples
Present	present	Are the genes called as present or absent? R-code: "ABP1_present <- ABP1[which(ABP1$DES_ABMean > 0 & ABP1$DES_P1Mean > 0 & ABP1$DES_Mean > 10),]"
Class	class	Are the genes AB-enriched, P1-enriched or symmetrically distributed
Rank	rank	Rank order, rank_AB = AB-enriched are lower numbers P1-enriched are higher number; rank_P1 = P1-enriched are lower numbers, AB-enriched are higher numbers;
		AB-enriched code: "ABP1_pvalsign <- ABP1_present[which(ABP1_present$DES_padj < 0.1 ),]; AB_DESsign <- ABP1_pvalsign[which(ABP1_pvalsign$DES_log2FoldChange < 0),]"
		P1-enriched code: "ABP1_pvalsign <- ABP1_present[which(ABP1_present$DES_padj < 0.1 ),]; P1_DESsign <- ABP1_pvalsign[which(ABP1_pvalsign$DES_log2FoldChange > 0),]"
		Symmetric: The 50 % of the ABP1_present gene set with the greatest p-value.

## Sheet: ABP1_full_dataset
GENE IDENTIFIERS					LOCATION						RAW COUNTS						NORMALIZED COUNTS						DESEQ OUTPUT									PRESENT	CLASS	RANK
cufflinks_XLOC	WBID	WB_public_name	Sequence_name_gene	refseq_name	WB_chr	WB_start	WB_stop	WB_strand	cufflinks_location	refseq_location	AB_REP1_RawCount	P1_REP1_RawCount	AB_REP2_RawCount	P1_REP2_RawCount	AB_REP3_RawCount	P1_REP3_RawCount	AB_REP1_NormCount	P1_REP1_NormCount	AB_REP2_NormCount	P1_REP2_NormCount	AB_REP3_NormCount	P1_REP3_NormCount	DESeq_Mean	DESeq_ABMean	DESeq_P1Mean	DESeq_foldchange	DESeq_log2FoldChange	DESeq_pval	DESeq_padj	DESeq_resVarAB	DESeq_resVarP1	present	class	rank
XLOC_000001	WBGene00022276	nlp-40	Y74C9A.2	nlp-40	I	10413	16842	1	chrI:11498-16831	chrI[+]11499-16831	150	178	190	102	218	154	154.987	241.68	140.746	118.574	182.923	149.636	164.758	159.552	169.963	1.06525	0.0911957	0.865942	1	0.115603	0.573789	present	symm	4187
XLOC_000002	WBGene00022275	Y74C9A.1	Y74C9A.1	Y74C9A.1	I	43733	44677	1	chrI:43732-44677	chrI[+]43733-44677	0	0	0	0	5	1	0	0	0	0	4.19548	0.971666	0.861191	1.39849	0.323889	0.231598	-2.1103	1	1	1.30768	0.149975	notpresent	notpresent	7946
XLOC_000003	WBGene00044345	Y48G1C.12	Y48G1C.12	Y48G1C.12	I	47472	49819	1	chrI:47471-49416	chrI[+]47472-49416	112	10	116	52	79	75	115.724	13.5775	85.9294	60.4495	66.2886	72.8749	69.1406	89.314	48.9673	0.548261	-0.867067	0.343418	0.86528	0.4751	0.451366	present	present	1340
XLOC_000004	WBGene00021677	pgs-1	Y48G1C.4	Y48G1C.4	I	49919	54426	1	chrI:49918-54360	chrI[+]49919-54360	1699	901	2180	1613	1913	1834	1755.49	1223.33	1614.88	1875.1	1605.19	1782.03	1642.67	1658.52	1626.82	0.980888	-0.0278402	0.986558	1	0.0703779	0.486475	present	symm	3696
XLOC_000005	WBGene00000812	csk-1	Y48G1C.2	csk-1	I	71858	81071	1	chrI:71857-81071	chrI[+]71858-81071	373	280	442	286	666	561	385.402	380.171	327.421	332.472	558.838	545.104	421.568	423.887	419.249	0.989059	-0.0158716	0.934785	1	1.00353	0.46091	present	symm	3411
XLOC_000006	WBGene00021683	Y48G1C.10	Y48G1C.10	Y48G1C.10	I	81201	84959	1	chrI:82056-84959	chrI[+]82057-84959	16	10	4	5	23	25	16.532	13.5775	2.96308	5.81245	19.2992	24.2916	13.746	12.9314	14.5605	1.12598	0.171182	0.648304	0.963107	0.555983	0.351962	present	symm	5046
XLOC_000007	WBGene00021684	Y48G1C.11	Y48G1C.11	Y48G1C.11	I	82119	91020	1	chrI:86840-90607	chrI[+]86841-90607	62	46	41	28	62	79	64.0614	62.4566	30.3716	32.5497	52.024	76.7616	53.0375	48.819	57.256	1.17282	0.229983	0.633397	0.963107	0.338106	0.326283	present	symm	5107
XLOC_000008	WBGene00021682	Y48G1C.9	Y48G1C.9	Y48G1C.9	I	91380	92877	1	chrI:91403-92877	chrI[+]91404-92877	2101	3371	3205	2106	3778	3238	2170.86	4576.98	2374.17	2448.2	3170.11	3146.25	2981.1	2571.71	3390.48	1.31838	0.398761	0.131159	0.648092	1.05405	1.56053	present	present	7015
XLOC_000009	WBGene00021676	Y48G1C.1	Y48G1C.1	Y48G1C.1	I	93031	94881	1	chrI:93030-94881	chrI[+]93031-94881	3178	1957	4509	2634	3938	3158	3283.66	2657.12	3340.14	3062	3304.36	3068.52	3119.3	3309.39	2929.21	0.885123	-0.176051	0.520923	0.90839	0.00284262	0.0678097	present	present	1901
XLOC_000010	WBGene00004418	rpl-7	F53G12.10	rpl-7	I	111036	112417	1	chrI:111035-112268	chrI[+]111036-112268	3880	5273	4198	2971	5537	6622	4009	7159.43	3109.76	3453.76	4646.08	6434.37	4802.06	3921.61	5682.52	1.44903	0.535084	0.0161128	0.285925	0.995763	2.06813	present	present	7594
XLOC_000011	WBGene00023461	F53G12.12	F53G12.12	_dup1	I	111292	111425	1	chrI:111035-112268	chrI[+]111292-111425	0	0	0	0	1	0	0	0	0	0	0.839096	0	0.139849	0.279699	0	0	NaN	1	1	0.321109	0	notpresent	notpresent	7947
XLOC_000012	WBGene00018774	F53G12.9	F53G12.9	F53G12.9	I	112365	112915	1	chrI:112364-112915	chrI[+]112365-112915	0	3	7	0	7	1	0	4.07326	5.1854	0	5.87367	0.971666	2.684	3.68636	1.68164	0.45618	-1.13233	0.673981	0.963107	0.603798	0.258317	notpresent	notpresent	7948
XLOC_000013	WBGene00045049	F53G12.13	F53G12.13	F53G12.13	I	112383	113672	1	chrI:113313-113661	chrI[+]113314-113661	28	44	36	22	56	33	28.931	59.7411	26.6678	25.5748	46.9894	32.065	36.6615	34.196	39.1269	1.1442	0.194334	0.77978	0.995369	0.238324	0.349249	present	symm	4514
XLOC_000014	WBGene00018773	F53G12.8	F53G12.8	F53G12.8	I	113807	114711	1	chrI:113806-114681	chrI[+]113807-114681	2	0	0	1	10	4	2.0665	0	0	1.16249	8.39096	3.88666	2.58444	3.48582	1.68305	0.482828	-1.05042	0.596635	0.948645	1.18891	0.238099	notpresent	notpresent	7949
XLOC_000015	WBGene00000622	col-45	F53G12.7	col-45	I	115739	117502	1	chrI:115738-117438	chrI[+]115739-117438	0	0	1	0	4	0	0	0	0.740771	0	3.35638	0	0.682859	1.36572	0	0	NaN	0.382704	0.86528	0.767008	0	notpresent	notpresent	7950
XLOC_000016	WBGene00004962	spe-8	F53G12.6	spe-8	I	118104	120870	1	chrI:118108-120870	chrI[+]118109-120870	0	0	0	0	0	0	0	0	0	0	0	0	0	0	0	NA	NA	NA	NA	NA	NA	notpresent	notpresent	7951
XLOC_000017	WBGene00003229	mex-3	F53G12.5	mex-3,mex-3_dup1	I	127297	134271	1	chrI:127296-134263	chrI[+]127297-134263	63353	26041	81175	24697	72380	31623	65459.4	35357.2	60132.1	28710	60733.8	30727	46853.2	62108.4	31598.1	0.508757	-0.974952	0.000215211	0.0152956	0.160651	0.051398	present	AB	42
XLOC_000018	WBGene00018772	F53G12.4	F53G12.4	F53G12.4	I	134337	137332	1	chrI:134336-137282	chrI[+]134337-137282	5	15	11	8	7	1	5.16624	20.3663	8.14848	9.29992	5.87367	0.971666	8.30438	6.39613	10.2126	1.59669	0.675082	0.503214	0.901536	0.0375371	0.778828	notpresent	notpresent	7952
XLOC_000019	WBGene00018771	duox-2	F53G12.3	F53G12.3	I	137845	144565	1	chrI:137844-144565	chrI[+]137845-144565	0	0	0	0	1	0	0	0	0	0	0.839096	0	0.139849	0.279699	0	0	NaN	1	1	0.321109	0	notpresent	notpresent	7953
XLOC_000020	WBGene00018958	F56C11.6	F56C11.6	carboxylesterases_dup1	I	173412	175991	1	chrI:173411-175988	chrI[+]173412-175988	0	0	4	0	0	21	0	0	2.96308	0	0	20.405	3.89468	0.987695	6.80166	6.8864	2.78375	0.0617995	0.482923	0.175918	2.95562	notpresent	notpresent	7954
XLOC_000021	WBGene00018957	F56C11.5	F56C11.5	F56C11.5,F56C11.5_dup1	I	178538	182159	1	chrI:178537-182771	chrI[+]178538-182159	1824	2535	2973	1809	2825	2276	1884.65	3441.9	2202.31	2102.95	2370.45	2211.51	2368.96	2152.47	2585.45	1.20116	0.264425	0.371992	0.86528	0.33636	1.12028	present	present	6059
XLOC_000022	WBGene00018956	F56C11.4	F56C11.4	F56C11.4	I	183364	184221	1	chrI:183363-184210	chrI[+]183364-184210	4	4	10	1	55	37	4.13299	5.43101	7.40771	1.16249	46.1503	35.9516	16.706	19.2303	14.1817	0.737466	-0.439352	0.897643	1	2.89592	1.16066	present	symm	3225
XLOC_000023	WBGene00019634	K10E9.1	K10E9.1	K10E9.1	I	189058	202489	1	chrI:189653-202489	chrI[+]189654-202489	157	41	230	133	277	200	162.22	55.6678	170.377	154.611	232.43	194.333	161.607	188.342	134.871	0.716094	-0.48178	0.46523	0.881047	0.372011	0.744166	present	present	1708
XLOC_000024	WBGene00000227	atm-1	Y48G1BL.2	atm-1	I	203037	208467	1	chrI:203036-208397	chrI[+]203037-208397	1228	354	1723	1079	1092	814	1268.83	480.644	1276.35	1254.33	916.293	790.936	997.896	1153.82	841.969	0.729721	-0.454583	0.176911	0.746605	0.884228	1.40479	present	present	791
XLOC_000025	WBGene00021666	Y48G1BL.7	Y48G1BL.7	Y48G1BL.7	I	209320	211733	1	chrI:209319-211719	chrI[+]209320-211719	0	0	5	1	0	4	0	0	3.70385	1.16249	0	3.88666	1.45883	1.23462	1.68305	1.36322	0.447014	0.431364	0.86776	0.805569	0.428878	notpresent	notpresent	7955
XLOC_000026	WBGene00021662	Y48G1BL.1	Y48G1BL.1	Y48G1BL.1	I	216005	219099	1	chrI:216004-219099	chrI[+]216005-219099	13	32	67	48	32	37	13.4322	43.4481	49.6317	55.7995	26.8511	35.9516	37.519	29.9717	45.0664	1.50363	0.588454	0.509637	0.904473	0.639154	0.101451	present	symm	5548
XLOC_000027	WBGene00021667	Y48G1BM.1	Y48G1BM.1	Y48G1BM.1	I	252118	254129	1	chrI:252117-254129	chrI[+]252118-254129	158	118	171	91	127	115	163.253	160.215	126.672	105.787	106.565	111.742	129.039	132.163	125.914	0.952717	-0.069881	0.968996	1	0.285832	0.172817	present	symm	3602
XLOC_000028	WBGene00016904	C53D5.3	C53D5.3	C53D5.3	I	280120	280445	1	chrI:280119-280445	chrI[+]280120-280445	0	0	1	2	0	0	0	0	0.740771	2.32498	0	0	0.510959	0.246924	0.774994	3.1386	1.65012	0.745285	0.982705	0.211156	0.630719	notpresent	notpresent	7956
XLOC_000029	WBGene00016903	C53D5.2	C53D5.2	C53D5.2	I	283500	286153	1	chrI:283499-286115	chrI[+]283500-286115	23	35	46	13	49	12	23.7647	47.5213	34.0755	15.1124	41.1157	11.66	28.8749	32.9853	24.7646	0.750776	-0.413546	0.666562	0.963107	0.194257	0.59115	present	symm	2403
XLOC_000030	WBGene00016902	C53D5.1	C53D5.1	C53D5.1_dup1,C53D5.1_dup2	I	291216	305473	1	chrI:291215-305461	chrI[+]291216-305461	1914	1293	2488	2069	1740	1475	1977.64	1755.57	1843.04	2405.19	1460.03	1433.21	1812.45	1760.23	1864.66	1.05932	0.0831432	0.74402	0.982346	0.614114	0.805545	present	symm	4657
XLOC_000031	WBGene00021660	Y48G1A.4	Y48G1A.4	Y48G1A.4	I	323861	330991	1	chrI:323860-330979	chrI[+]323861-330979	1084	882	1802	1337	2104	1838	1120.04	1197.54	1334.87	1554.25	1765.46	1785.92	1459.68	1406.79	1512.57	1.07519	0.104595	0.691346	0.96432	1.29497	0.422486	present	symm	4888
XLOC_000032	WBGene00021659	Y48G1A.3	Y48G1A.3	Y48G1A.3	I	332610	337845	1	chrI:332613-337816	chrI[+]332614-337816	1185	1159	2221	1419	1795	1392	1224.4	1573.63	1645.25	1649.57	1506.18	1352.56	1491.93	1458.61	1525.26	1.04569	0.0644571	0.911658	1	0.532508	0.110262	present	symm	4051
XLOC_000033	WBGene00021658	Y48G1A.2	Y48G1A.2	Y48G1A.2	I	347465	348361	1	chrI:343117-348367	chrI[+]347484-348360	1896	2526	1763	1089	2185	1727	1959.04	3429.68	1305.98	1265.95	1833.42	1678.07	1912.02	1699.48	2124.57	1.25013	0.322074	0.219634	0.780819	0.941235	3.93671	present	present	6670
XLOC_000034	WBGene00021657	Y48G1A.1	Y48G1A.1	Y48G1A.1	I	348538	357235	1	chrI:348537-357136	chrI[+]348538-357136	469	268	648	546	781	695	484.594	363.877	480.02	634.72	655.334	675.308	548.975	539.982	557.968	1.03331	0.0472707	0.80594	1	0.483493	0.700324	present	symm	4408
XLOC_000035	WBGene00020091	rnp-8	R119.7	rnp-8	I	364522	368511	1	chrI:364521-371636	chrI[+]364522-368511	7680	6458	8740	5225	7286	6814	7935.35	8768.36	6474.34	6074.01	6113.65	6620.93	6997.77	6841.11	7154.43	1.0458	0.0646065	0.720897	0.978096	0.792581	0.520103	present	symm	4768
XLOC_000036	WBGene00006385	taf-4	R119.6	taf-4	I	382836	388850	1	chrI:382835-394414	chrI[+]382836-388540	2096	1559	2691	1746	2710	2376	2165.69	2116.74	1993.41	2029.71	2273.95	2308.68	2148.03	2144.35	2151.71	1.00343	0.0049403	0.931064	1	0.129406	0.0493867	present	symm	4004
XLOC_000037	WBGene00021733	Y50C1A.1	Y50C1A.1	Y50C1A.1	I	398894	412513	1	chrI:398893-412513	chrI[+]398894-412513	1911	895	2091	1624	1434	1492	1974.54	1215.19	1548.95	1887.88	1203.26	1449.73	1546.59	1575.58	1517.6	0.963197	-0.0540965	0.990581	1	1.63148	0.507484	present	symm	3720
XLOC_000038	WBGene00015570	C07F11.2	C07F11.2	C07F11.2	I	420925	423721	1	chrI:420924-423657	chrI[+]420925-423657	2	5	1	0	15	20	2.0665	6.78876	0.740771	0	12.5864	19.4333	6.93596	5.13124	8.74069	1.70343	0.768441	0.371138	0.86528	0.851507	1.03441	notpresent	notpresent	7957
XLOC_000039	WBGene00006593	tol-1	C07F11.1	tol-1	I	444002	461610	1	chrI:444001-461608	chrI[+]444002-461608	8452	4422	9650	6302	7048	8044	8733.02	6003.98	7148.44	7326.01	5913.95	7816.08	7156.91	7265.14	7048.69	0.970208	-0.0436344	1	1	1.63196	0.215463	present	symm	3762
XLOC_000040	WBGene00021026	W04C9.4	W04C9.4	W04C9.4	I	461996	462655	1	chrI:461997-462655	chrI[+]461998-462655	1045	1283	1610	1190	1994	1965	1079.74	1742	1192.64	1383.36	1673.16	1909.32	1496.7	1315.18	1678.23	1.27604	0.351677	0.204023	0.764698	1.14952	0.331743	present	present	6740
XLOC_000041	WBGene00021025	cutl-13	W04C9.3	cutl-13	I	477585	481957	1	chrI:477614-481957	chrI[+]477615-481957	1	58	9	0	10	0	1.03325	78.7496	6.66694	0	8.39096	0	15.8068	5.36372	26.2499	4.89397	2.29101	0.0509818	0.453513	0.104606	6.23535	present	present	7365
XLOC_000042	WBGene00021024	W04C9.2	W04C9.2	W04C9.2	I	488608	490248	1	chrI:488618-489908	chrI[+]488619-489908	1313	2053	1984	1477	1858	1774	1356.66	2787.46	1469.69	1717	1559.04	1723.73	1768.93	1461.8	2076.07	1.42022	0.506111	0.0732003	0.499341	0.0916106	1.2985	present	present	7254
XLOC_000043	WBGene00001814	haf-4	W04C9.1	haf-4	I	489987	496157	1	chrI:489986-496153	chrI[+]489987-496153	15	5	19	21	33	18	15.4987	6.78876	14.0746	24.4123	27.6902	17.49	17.6591	19.0878	16.2303	0.850297	-0.233961	1	1	0.280094	0.232026	present	symm	3763
XLOC_000044	WBGene00022034	deps-1	Y65B4BL.2	deps-1	I	506480	509059	1	chrI:506479-510840	chrI[+]506480-509059	20518	16784	21321	13467	16073	13669	21200.2	22788.5	15794	15655.3	13486.8	13281.7	17034.4	16827	17241.8	1.02465	0.0351352	0.794285	1	2.46287	1.00427	present	symm	4460
XLOC_000045	WBGene00022033	Y65B4BL.1	Y65B4BL.1	Y65B4BL.1	I	530569	532855	1	chrI:530568-532855	chrI[+]530569-532855	1	2	0	0	1	1	1.03325	2.7155	0	0	0.839096	0.971666	0.926586	0.624115	1.22906	1.96928	0.977668	0.404116	0.86528	0.115638	0.3464	notpresent	notpresent	7958
XLOC_000046	WBGene00022043	Y65B4BR.8	Y65B4BR.8	Y65B4BR.8	I	534456	535350	1	chrI:534460-535347	chrI[+]534461-535347	3664	2310	5820	1983	5906	2750	3785.82	3136.41	4311.29	2305.22	4955.7	2672.08	3527.75	4350.94	2704.57	0.621606	-0.685928	0.00654992	0.17049	0.96694	0.16847	present	present	114
XLOC_000047	WBGene00022042	Y65B4BR.5	Y65B4BR.5	Y65B4BR.5,Y65B4BR.5_dup1	I	535792	536673	1	chrI:535791-536673	chrI[+]535792-536673	8459	13993	9752	7527	11388	11024	8740.25	18999	7224	8750.07	9555.63	10711.6	10663.4	8506.62	12820.2	1.50709	0.591765	0.00712529	0.179697	0.547713	3.23249	present	present	7676
XLOC_000048	WBGene00007009	wwp-1	Y65B4BR.4	wwp-1,wwp-1_dup1	I	537125	542200	1	chrI:537124-542200	chrI[+]537125-542200	10068	7148	9582	6620	7914	8059	10402.7	9705.21	7098.07	7695.69	6640.61	7830.65	8228.83	8047.14	8410.52	1.04516	0.0637183	0.634628	0.963107	2.66902	0.233805	present	symm	5101
XLOC_000049	WBGene00004235	ptr-21	Y65B4BR.3	ptr-21	I	550711	556685	1	chrI:550710-556641	chrI[+]550711-556641	54	54	69	57	63	68	55.7954	73.3186	51.1132	66.262	52.8631	66.0733	60.9042	53.2572	68.5513	1.28717	0.364206	0.551917	0.921452	0.0054127	0.00898153	present	symm	5381
XLOC_000050	WBGene00002393	lpr-1	Y65B4BR.2	lpr-1	I	557434	561674	1	chrI:557433-561566	chrI[+]557434-561566	0	0	15	16	5	6	0	0	11.1116	18.5998	4.19548	5.82999	6.62281	5.10235	8.14328	1.59599	0.674449	0.505658	0.902445	0.672314	1.03827	notpresent	notpresent	7959
XLOC_000051	WBGene00022040	Y65B4BR.1	Y65B4BR.1	phospholipase	I	562739	565184	1	chrI:562738-565184	chrI[+]562739-565184	8	0	3	5	15	11	8.26599	0	2.22231	5.81245	12.5864	10.6883	6.59592	7.69158	5.50026	0.715101	-0.483781	0.904647	1	0.507732	0.369305	notpresent	notpresent	7960
XLOC_000052	WBGene00018921	sago-2	F56A6.1	sago-2,sago-2_dup1	I	618210	621466	1	chrI:614725-629447	chrI[+]618210-621465	16	0	6	6	7	6	16.532	0	4.44463	6.97494	5.87367	5.82999	6.6092	8.95009	4.26831	0.476901	-1.06824	0.934735	1	0.768398	0.190542	notpresent	notpresent	7961
XLOC_000053	WBGene00022028	Y65B4A.4	Y65B4A.4	Y65B4A.4	I	621711	622190	1	chrI:614725-629447	chrI[+]621711-622190	0	0	0	1	0	0	0	0	0	1.16249	0	0	0.193748	0	0.387497	Inf	Inf	0.428005	0.86528	0	0.33291	notpresent	notpresent	7962
XLOC_000054	WBGene00022027	vps-20	Y65B4A.3	Y65B4A.3	I	636850	637855	1	chrI:636849-637855	chrI[+]636850-637855	630	650	1003	636	1378	1122	650.947	882.539	742.993	739.344	1156.27	1090.21	877.051	850.071	904.03	1.06348	0.0887873	0.763271	0.989073	1.83763	0.355484	present	symm	4581
XLOC_000055	WBGene00022026	Y65B4A.2	Y65B4A.2	Y65B4A.2	I	638132	653988	1	chrI:645453-653978	chrI[+]645454-653978	38	46	47	30	49	42	39.2634	62.4566	34.8162	34.8747	41.1157	40.81	42.2228	38.3985	46.0471	1.19919	0.262061	0.695534	0.964871	0.0166741	0.184154	present	symm	4864
XLOC_000056	WBGene00022025	Y65B4A.1	Y65B4A.1	Y65B4A.1	I	654099	658709	1	chrI:654098-658692	chrI[+]654099-658692	2330	1195	3915	2292	4282	3496	2407.47	1622.51	2900.12	2664.43	3593.01	3396.94	2764.08	2966.87	2561.29	0.8633	-0.212066	0.458548	0.879271	1.51128	1.21595	present	present	1676
XLOC_000057	WBGene00021215	Y18H1A.11	Y18H1A.11	Y18H1A.11	I	680417	683531	1	chrI:680416-683475	chrI[+]680417-683475	0	0	0	1	2	0	0	0	0	1.16249	1.67819	0	0.473447	0.559397	0.387497	0.692704	-0.529689	1	1	0.574026	0.311279	notpresent	notpresent	7963
XLOC_000058	WBGene00021207	Y18H1A.1	Y18H1A.1	Y18H1A.1	I	688282	691270	1	chrI:688281-691270	chrI[+]688282-691270	0	0	0	0	0	0	0	0	0	0	0	0	0	0	0	NA	NA	NA	NA	NA	NA	notpresent	notpresent	7964
XLOC_000059	WBGene00004028	pif-1	Y18H1A.6	pif-1	I	720014	731085	1	chrI:720013-731077	chrI[+]720014-731077	1052	846	577	378	630	516	1086.98	1148.66	427.425	439.421	528.631	501.379	688.749	681.011	696.486	1.02272	0.032417	0.795408	1	4.47773	2.62066	present	symm	4454
XLOC_000060	WBGene00000624	col-47	Y18H1A.12	col-47	I	745756	748510	1	chrI:745755-747505	chrI[+]745756-747505	0	0	0	0	0	0	0	0	0	0	0	0	0	0	0	NA	NA	NA	NA	NA	NA	notpresent	notpresent	7965
XLOC_000061	WBGene00021212	Y18H1A.8	Y18H1A.8	Y18H1A.8	I	758759	760544	1	chrI:758758-760432	chrI[+]758759-760432	0	0	0	0	0	0	0	0	0	0	0	0	0	0	0	NA	NA	NA	NA	NA	NA	notpresent	notpresent	7966
XLOC_000062	WBGene00020283	T06A4.3	T06A4.3	carboxypeptidase,carboxypeptidase_dup1	I	763628	770723	1	chrI:763627-770708	chrI[+]763628-770708	0	0	0	0	1	0	0	0	0	0	0.839096	0	0.139849	0.279699	0	0	NaN	1	1	0.321109	0	notpresent	notpresent	7967
XLOC_000063	WBGene00020281	T06A4.1	T06A4.1	carboxypeptidase_dup2,carboxypeptidase_dup3	I	770895	776371	1	chrI:770894-776356	chrI[+]770895-776356	0	0	0	3	4	3	0	0	0	3.48747	3.35638	2.915	1.62648	1.11879	2.13416	1.90755	0.93172	0.343241	0.86528	0.632619	0.297867	notpresent	notpresent	7968
XLOC_000064	WBGene00022518	ZC123.3	ZC123.3	ZC123.3	I	803371	835296	1	chrI:803370-835287	chrI[+]803371-835287	144	48	99	52	108	85	148.788	65.1721	73.3363	60.4495	90.6224	82.5916	86.8266	104.249	69.4044	0.665757	-0.586932	0.517429	0.907038	0.895785	0.0453893	present	present	1889
XLOC_000065	WBGene00022517	ZC123.1	ZC123.1	ZC123.1	I	837999	841750	1	chrI:837998-841750	chrI[+]837999-841750	8	0	4	5	5	5	8.26599	0	2.96308	5.81245	4.19548	4.85833	4.34922	5.14152	3.55693	0.691805	-0.531563	0.523227	0.908872	0.253939	0.238718	notpresent	notpresent	7969
XLOC_000066	WBGene00022388	Y95B8A.8	Y95B8A.8	Y95B8A.8	I	853454	854134	1	chrI:853461-854134	chrI[+]853462-854134	10	16	10	2	42	22	10.3325	21.724	7.40771	2.32498	35.242	21.3766	16.4013	17.6607	15.1419	0.857375	-0.222001	1	1	1.29395	0.402155	present	symm	3764
XLOC_000067	WBGene00022387	Y95B8A.7	Y95B8A.7	Y95B8A.7	I	853563	871950	1	chrI:858489-871832	chrI[+]858490-871832	109	45	105	49	143	135	112.624	61.0988	77.781	56.962	119.991	131.175	93.2719	103.465	83.0786	0.802961	-0.316598	0.782645	0.996672	0.268117	0.522261	present	symm	2777
XLOC_000068	WBGene00022386	Y95B8A.6	Y95B8A.6	Y95B8A.6,Y95B8A.6_dup1	I	882921	890210	1	chrI:882920-889871	chrI[+]882921-889871	92	95	136	64	135	107	95.0589	128.986	100.745	74.3994	113.278	103.968	102.739	103.027	102.451	0.99441	-0.00808679	0.99548	1	0.0408443	0.195103	present	symm	3739
XLOC_000069	WBGene00001678	gpa-16	Y95B8A.5	gpa-16	I	897287	906007	1	chrI:897288-905907	chrI[+]897289-905907	150	131	139	95	508	398	154.987	177.865	102.967	110.437	426.261	386.723	226.54	228.072	225.008	0.986568	-0.0195094	0.880974	1	4.89876	1.90149	present	symm	3144
XLOC_000070	WBGene00022385	Y95B8A.4	Y95B8A.4	Y95B8A.4	I	907468	911198	1	chrI:907467-911136	chrI[+]907468-911136	8	0	2	0	0	0	8.26599	0	1.48154	0	0	0	1.62459	3.24918	0	0	NaN	1	1	1.6897	0	notpresent	notpresent	7970
XLOC_000071	WBGene00022383	Y95B8A.2	Y95B8A.2	Y95B8A.2	I	938486	941779	1	chrI:938485-941776	chrI[+]938486-941776	0	21	2	0	0	0	0	28.5128	1.48154	0	0	0	4.99906	0.493847	9.50426	19.2453	4.26644	0.0185844	0.307233	0.032464	3.90761	notpresent	notpresent	7971
XLOC_000072	WBGene00003548	nas-30	Y95B8A.1	nas-30	I	942415	947679	1	chrI:942414-947679	chrI[+]942415-947679	2	29	2	0	1	7	2.0665	39.3748	1.48154	0	0.839096	6.80166	8.42727	1.46238	15.3922	10.5254	3.39581	0.012994	0.255722	0.00712258	3.12478	notpresent	notpresent	7972
XLOC_000073	WBGene00018786	hmbx-1	F54A5.1	F54A5.1	I	989674	992181	1	chrI:989673-992181	chrI[+]989674-992181	1810	882	1688	961	1098	859	1870.18	1197.54	1250.42	1117.15	921.328	834.661	1198.55	1347.31	1049.78	0.77917	-0.359989	0.294457	0.820283	3.71941	0.246472	present	present	1217
XLOC_000074	WBGene00016932	C54G6.3	C54G6.3	C54G6.3	I	996048	997111	1	chrI:996047-997111	chrI[+]996048-997111	0	0	0	0	0	0	0	0	0	0	0	0	0	0	0	NA	NA	NA	NA	NA	NA	notpresent	notpresent	7973
XLOC_000075	WBGene00016931	C54G6.2	C54G6.2	C54G6.2	I	1003892	1010768	1	chrI:1003891-1010768	chrI[+]1003892-1010768	0	0	2	0	0	0	0	0	1.48154	0	0	0	0.246924	0.493847	0	0	NaN	0.675897	0.963107	0.566964	0	notpresent	notpresent	7974
XLOC_000076	WBGene00005002	spp-17	C54G6.5	spp-17	I	1016406	1017183	1	chrI:1016407-1017181	chrI[+]1016408-1017181	4	9	1	5	7	0	4.13299	12.2198	0.740771	5.81245	5.87367	0	4.79661	3.58248	6.01074	1.67782	0.746584	0.281949	0.808083	0.233229	0.683996	notpresent	notpresent	7975
XLOC_000077	WBGene00021335	spp-23	Y34D9A.11	spp-23	I	1018838	1019222	1	chrI:1018837-1019222	chrI[+]1018838-1019222	1	0	6	3	1	4	1.03325	0	4.44463	3.48747	0.839096	3.88666	2.28185	2.10566	2.45804	1.16735	0.223241	0.434347	0.869519	0.370697	0.267325	notpresent	notpresent	7976
XLOC_000078	WBGene00021329	Y34D9A.3	Y34D9A.3	Y34D9A.3	I	1034475	1040871	1	chrI:1034474-1040871	chrI[+]1034475-1040871	1231	508	2060	1209	1675	1330	1271.93	689.738	1525.99	1405.45	1405.49	1292.32	1265.15	1401.13	1129.17	0.805896	-0.311335	0.323522	0.8416	0.238981	0.915037	present	present	1293
XLOC_000079	WBGene00021332	Y34D9A.7	Y34D9A.7	Y34D9A.7	I	1041487	1048562	1	chrI:1041486-1048189	chrI[+]1041487-1048189	127	45	158	63	1124	311	131.223	61.0988	117.042	73.2369	943.144	302.188	271.322	397.136	145.508	0.366393	-1.44854	0.00486367	0.143782	27.2486	1.35775	present	present	102
XLOC_000080	WBGene00021331	glrx-10	Y34D9A.6	glrx-10	I	1049597	1050729	1	chrI:1049596-1050715	chrI[+]1049597-1050715	943	1944	1957	1177	2009	1727	974.353	2639.47	1449.69	1368.25	1685.74	1678.07	1632.6	1369.93	1895.26	1.38348	0.468297	0.128973	0.644021	1.32836	1.73214	present	present	7027
XLOC_000081	WBGene00021328	Y34D9A.2	Y34D9A.2	Y34D9A.2	I	1062296	1065272	1	chrI:1053923-1066902	chrI[+]1062296-1065272	0	0	6	0	0	10	0	0	4.44463	0	0	9.71666	2.36021	1.48154	3.23889	2.18616	1.1284	0.245171	0.785831	0.671323	1.5422	notpresent	notpresent	7977
XLOC_000082	WBGene00001745	gsa-1	R06A10.2	gsa-1	I	1068594	1075013	1	chrI:1068593-1075013	chrI[+]1068594-1075013	3	0	0	0	1	1	3.09975	0	0	0	0.839096	0.971666	0.818418	1.31295	0.323889	0.246688	-2.01924	1	1	0.615895	0.159565	notpresent	notpresent	7978
XLOC_000083	WBGene00019909	R06A10.1	R06A10.1	R06A10.1	I	1084582	1089745	1	chrI:1085970-1088454	chrI[+]1085971-1088454	0	0	3	4	2	10	0	0	2.22231	4.64996	1.67819	9.71666	3.04452	1.30017	4.78887	3.68327	1.88099	0.141531	0.67106	0.106035	0.749927	notpresent	notpresent	7979
XLOC_000084	WBGene00044895	R06A10.5	R06A10.5	R06A10.5	I	1088553	1089718	1	chrI:1089127-1095799	chrI[+]1089128-1089697	0	0	0	0	0	0	0	0	0	0	0	0	0	0	0	NA	NA	NA	NA	NA	NA	notpresent	notpresent	7980
XLOC_000085	WBGene00022838	ZK993.2	ZK993.2	ZK993.2	I	1107581	1115570	1	chrI:1107584-1115504	chrI[+]1107585-1115504	0	0	2	0	0	0	0	0	1.48154	0	0	0	0.246924	0.493847	0	0	NaN	0.675897	0.963107	0.566964	0	notpresent	notpresent	7981
XLOC_000086	WBGene00022837	ceh-45	ZK993.1	ceh-45	I	1128327	1131740	1	chrI:1128326-1131739	chrI[+]1128327-1131739	0	0	0	0	0	0	0	0	0	0	0	0	0	0	0	NA	NA	NA	NA	NA	NA	notpresent	notpresent	7982
XLOC_000087	WBGene00004429	rpl-17	Y48G8AL.8	rpl-17,rpl-17_dup1	I	1156580	1157465	1	chrI:1156579-1157465	chrI[+]1156580-1157465	2223	3808	2472	1664	3059	3700	2296.91	5170.32	1831.19	1934.38	2566.79	3595.16	2899.13	2231.63	3566.62	1.59821	0.67646	0.00536464	0.153529	0.549913	3.64943	present	present	7705
XLOC_000088	WBGene00021687	Y48G8AL.7	Y48G8AL.7	Y48G8AL.7	I	1157572	1162903	1	chrI:1157571-1162878	chrI[+]1157572-1162878	575	807	911	557	997	917	594.118	1095.71	674.842	647.507	836.579	891.017	789.962	701.846	878.077	1.2511	0.323192	0.340345	0.864409	0.450089	0.681192	present	present	6207
XLOC_000089	WBGene00004880	smg-2	Y48G8AL.6	smg-2	I	1176476	1190070	1	chrI:1176475-1189654	chrI[+]1176476-1189654	2694	1694	3314	1706	3931	3638	2783.57	2300.03	2454.91	1983.21	3298.49	3534.92	2725.86	2845.66	2606.05	0.9158	-0.126896	0.748307	0.983427	0.789014	1.05432	present	symm	2667
XLOC_000090	WBGene00021686	Y48G8AL.5	Y48G8AL.5	Y48G8AL.5	I	1193161	1207868	1	chrI:1193160-1207868	chrI[+]1193161-1207868	77	59	172	64	325	187	79.5601	80.1074	127.413	74.3994	272.706	181.701	135.981	159.893	112.069	0.700903	-0.512714	0.426277	0.86528	3.209	0.668447	present	present	1583
XLOC_000091	WBGene00021685	Y48G8AL.1	Y48G8AL.1	Y48G8AL.1	I	1211493	1254700	1	chrI:1211494-1254667	chrI[+]1211495-1254667	3658	1859	4527	3200	3752	3563	3779.62	2524.06	3353.47	3719.97	3148.29	3462.04	3331.24	3427.13	3235.36	0.944044	-0.0830743	0.853077	1	0.323613	0.427379	present	symm	3038
XLOC_000092	WBGene00021692	Y48G8AL.15	Y48G8AL.15	Y48G8AL.15	I	1254772	1258598	1	chrI:1254771-1258229	chrI[+]1254772-1258229	173	353	216	138	311	176	178.752	479.286	160.007	160.424	260.959	171.013	235.073	199.906	270.241	1.35184	0.434927	0.403246	0.86528	0.452327	2.8257	present	symm	5938
XLOC_000093	WBGene00021693	Y48G8AR.2	Y48G8AR.2	Y48G8AR.2	I	1282101	1285437	1	chrI:1282102-1285437	chrI[+]1282103-1285437	11	1	11	3	7	10	11.3657	1.35775	8.14848	3.48747	5.87367	9.71666	6.65829	8.46263	4.85396	0.573576	-0.801944	0.968819	1	0.136227	0.247564	notpresent	notpresent	7983
XLOC_000094	WBGene00021694	Y48G8AR.3	Y48G8AR.3	Y48G8AR.3	I	1287306	1287961	1	chrI:1287305-1287836	chrI[+]1287306-1287836	0	0	0	0	0	0	0	0	0	0	0	0	0	0	0	NA	NA	NA	NA	NA	NA	notpresent	notpresent	7984
XLOC_000095	WBGene00003400	dapk-1	K12C11.4	dapk-1	I	1305577	1328447	1	chrI:1305576-1328230	chrI[+]1305577-1328230	38	30	49	11	29	13	39.2634	40.7326	36.2978	12.7874	24.3338	12.6317	27.6744	33.2983	22.0505	0.662211	-0.594636	0.595162	0.948645	0.16671	0.422901	present	symm	2164
XLOC_000096	WBGene00044896	K12C11.5	K12C11.5	K12C11.5	I	1332700	1334080	1	chrI:1333030-1334075	chrI[+]1333031-1334075	0	0	0	0	0	0	0	0	0	0	0	0	0	0	0	NA	NA	NA	NA	NA	NA	notpresent	notpresent	7985
XLOC_000097	WBGene00019674	K12C11.3	K12C11.3	K12C11.3	I	1335377	1336872	1	chrI:1335396-1336758	chrI[+]1335397-1336758	0	0	0	0	0	3	0	0	0	0	0	2.915	0.485833	0	0.971666	Inf	Inf	0.20305	0.764492	0	0.808111	notpresent	notpresent	7986
XLOC_000098	WBGene00045052	K12C11.6	K12C11.6	K12C11.6	I	1337022	1338122	1	chrI:1337021-1338122	chrI[+]1337022-1338122	2	7	7	7	3	8	2.0665	9.50426	5.1854	8.13743	2.51729	7.77332	5.86403	3.25639	8.47167	2.60155	1.37937	0.176033	0.744448	0.0788195	0.0107762	notpresent	notpresent	7987
XLOC_000099	WBGene00045053	K12C11.7	K12C11.7	K12C11.7	I	1338787	1339771	1	chrI:1338808-1339712	chrI[+]1338809-1339712	1	0	6	6	12	10	1.03325	0	4.44463	6.97494	10.0692	9.71666	5.3731	5.18234	5.56387	1.07362	0.102483	0.649774	0.963107	0.556027	0.415238	notpresent	notpresent	7988
XLOC_000100	WBGene00004888	smo-1	K12C11.2	smo-1	I	1340680	1341260	1	chrI:1340679-1344696	chrI[+]1340680-1341258	15615	19657	16941	10080	21600	16919	16134.2	26689.3	12549.4	11717.9	18124.5	16439.6	16942.5	15602.7	18282.3	1.17174	0.228652	0.288379	0.814097	1.26841	2.43045	present	present	6402
XLOC_000101	WBGene00022363	Y92H12BL.1	Y92H12BL.1	Y92H12BL.1	I	1348505	1359597	1	chrI:1348504-1359597	chrI[+]1348505-1359597	100	78	94	75	174	192	103.325	105.905	69.6325	87.1868	146.003	186.56	116.435	106.32	126.55	1.19028	0.251299	0.551436	0.921452	0.589185	0.612721	present	symm	5386
XLOC_000102	WBGene00022366	Y92H12BL.5	Y92H12BL.5	Y92H12BL.5	I	1365311	1375885	1	chrI:1365310-1375692	chrI[+]1365311-1375692	153	168	137	113	224	220	158.087	228.102	101.486	131.361	187.958	213.766	170.127	149.177	191.077	1.28087	0.35713	0.422494	0.86528	0.468539	0.363126	present	symm	5876
XLOC_000103	WBGene00022364	Y92H12BL.2	Y92H12BL.2	Y92H12BL.2	I	1378831	1379106	1	chrI:1376943-1385059	chrI[+]1378831-1379106	0	0	0	0	0	0	0	0	0	0	0	0	0	0	0	NA	NA	NA	NA	NA	NA	notpresent	notpresent	7989
XLOC_000104	WBGene00022372	Y92H12BR.7	Y92H12BR.7	Y92H12BR.7	I	1394571	1402944	1	chrI:1394570-1402944	chrI[+]1394571-1402944	69	42	62	27	240	167	71.2942	57.0256	45.9278	31.3872	201.383	162.268	94.881	106.202	83.5603	0.786808	-0.345916	0.754632	0.986315	3.58153	1.41318	present	symm	2684
XLOC_000105	WBGene00022371	set-29	Y92H12BR.6	set-29	I	1405946	1413073	1	chrI:1405945-1413073	chrI[+]1405946-1413073	442	349	672	432	766	698	456.696	473.855	497.798	502.196	642.748	678.223	541.919	532.414	551.425	1.03571	0.0506156	0.836713	1	0.470816	0.305699	present	symm	4298
XLOC_000106	WBGene00022369	Y92H12BR.3	Y92H12BR.3	Y92H12BR.3,Y92H12BR.3_dup1	I	1416593	1424610	1	chrI:1416592-1425132	chrI[+]1416593-1425132	345	188	278	160	318	248	356.471	255.257	205.934	185.998	266.833	240.973	251.911	276.413	227.41	0.822718	-0.28153	0.654423	0.963107	0.799178	0.10651	present	symm	2347
XLOC_000107	WBGene00022373	Y92H12BR.8	Y92H12BR.8	Y92H12BR.8	I	1436281	1441316	1	chrI:1436280-1441316	chrI[+]1436281-1441316	384	633	519	330	613	586	396.767	859.457	384.46	383.622	514.366	569.396	518.011	431.864	604.158	1.39895	0.484348	0.193669	0.764492	0.272385	1.52927	present	present	6771
XLOC_000108	WBGene00004969	spe-15	F47G6.4	spe-15	I	1446668	1465342	1	chrI:1446667-1465342	chrI[+]1446668-1465342	395	103	325	192	366	269	408.133	139.848	240.751	223.198	307.109	261.378	263.403	318.664	208.142	0.653169	-0.614472	0.274204	0.802366	0.921839	0.291269	present	present	1160
XLOC_000109	WBGene00018580	F47G6.3	F47G6.3	F47G6.3	I	1465612	1469588	1	chrI:1465633-1469538	chrI[+]1465634-1469538	0	0	0	0	0	0	0	0	0	0	0	0	0	0	0	NA	NA	NA	NA	NA	NA	notpresent	notpresent	7990
XLOC_000110	WBGene00018579	acs-16	F47G6.2	F47G6.2	I	1471299	1479926	1	chrI:1471298-1479922	chrI[+]1471299-1479922	0	0	16	4	2	2	0	0	11.8523	4.64996	1.67819	1.94333	3.35397	4.51018	2.19776	0.48729	-1.03715	0.664718	0.963107	1.81144	0.215167	notpresent	notpresent	7991
XLOC_000111	WBGene00001115	dyb-1	F47G6.1	dyb-1	I	1483085	1491282	1	chrI:1483084-1490472	chrI[+]1483085-1490472	227	272	414	283	350	309	234.547	369.309	306.679	328.985	293.684	300.245	305.575	278.303	332.846	1.19598	0.258196	0.578645	0.938639	0.160283	0.0719737	present	symm	5295
XLOC_000112	WBGene00022360	Y92H12A.4	Y92H12A.4	Y92H12A.4	I	1514764	1527351	1	chrI:1514763-1527351	chrI[+]1514764-1527351	232	90	155	124	348	216	239.714	122.198	114.819	144.149	292.005	209.88	187.127	215.513	158.742	0.736578	-0.441089	0.522559	0.908761	1.72063	0.249709	present	present	1908
XLOC_000113	WBGene00022359	Y92H12A.3	Y92H12A.3	Y92H12A.3	I	1529891	1534238	1	chrI:1529890-1534238	chrI[+]1529891-1534238	338	95	261	167	339	235	349.238	128.986	193.341	194.136	284.454	228.341	229.749	275.678	183.821	0.666798	-0.584679	0.328151	0.848165	0.960336	0.232238	present	present	1304
XLOC_000114	WBGene00022358	Y92H12A.2	Y92H12A.2	Y92H12A.2	I	1543527	1556197	1	chrI:1543526-1556183	chrI[+]1543527-1556183	530	247	399	350	437	315	547.622	335.365	295.568	406.872	366.685	306.075	376.364	403.291	349.437	0.866463	-0.20679	0.74345	0.982057	1.357	0.119062	present	symm	2647
XLOC_000115	WBGene00005077	src-1	Y92H12A.1	src-1	I	1566933	1580205	1	chrI:1566932-1580205	chrI[+]1566933-1580205	174	157	184	133	272	190	179.785	213.167	136.302	154.611	228.234	184.616	182.786	181.44	184.132	1.01483	0.0212412	0.916424	1	0.460644	0.104803	present	symm	4041
XLOC_000116	WBGene00022270	Y73E7A.3	Y73E7A.3	Y73E7A.3	I	1586169	1593676	1	chrI:1586168-1593662	chrI[+]1586169-1593662	60	6	62	60	22	8	61.9949	8.14651	45.9278	69.7494	18.4601	7.77332	35.342	42.1276	28.5564	0.677855	-0.560951	0.639613	0.963107	0.933761	1.47092	present	symm	2301
XLOC_000117	WBGene00022269	Y73E7A.2	Y73E7A.2	Y73E7A.2	I	1601842	1606883	1	chrI:1601841-1606847	chrI[+]1601842-1606847	625	407	1339	773	1256	1111	645.78	552.605	991.892	898.605	1053.9	1079.52	870.385	897.192	843.577	0.940241	-0.088898	0.796981	1	1.23585	0.830945	present	symm	2833
XLOC_000118	WBGene00044440	adpr-1	Y73E7A.9	adpr-1	I	1610392	1619945	1	chrI:1610391-1619945	chrI[+]1610392-1619945	2	1	19	9	71	8	2.0665	1.35775	14.0746	10.4624	59.5758	7.77332	15.8851	25.239	6.53116	0.258773	-1.95024	0.19925	0.764492	4.73348	0.0827376	present	present	870
XLOC_000119	WBGene00022268	Y73E7A.1	Y73E7A.1	Y73E7A.1,Y73E7A.1_dup1	I	1629005	1633498	1	chrI:1629004-1633495	chrI[+]1629005-1633495	1086	1393	1316	988	1682	1706	1122.11	1891.35	974.855	1148.54	1411.36	1657.66	1367.65	1169.44	1565.85	1.33897	0.421127	0.124523	0.633089	0.656651	0.774588	present	present	7044
XLOC_000120	WBGene00022274	Y73E7A.8	Y73E7A.8	Y73E7A.8	I	1634742	1644657	1	chrI:1634741-1644104	chrI[+]1634742-1644104	3	0	6	18	13	49	3.09975	0	4.44463	20.9248	10.9082	47.6116	14.4982	6.15087	22.8455	3.71418	1.89305	0.0672693	0.483101	0.13581	1.96301	present	present	7291
XLOC_000121	WBGene00022156	Y71G12B.18	Y71G12B.18	Y71G12B.18	I	1652916	1655443	1	chrI:1652917-1655338	chrI[+]1652918-1655338	0	0	0	0	0	0	0	0	0	0	0	0	0	0	0	NA	NA	NA	NA	NA	NA	notpresent	notpresent	7992
XLOC_000122	WBGene00022155	Y71G12B.17	Y71G12B.17	Y71G12B.17	I	1667503	1669776	1	chrI:1667502-1669764	chrI[+]1667503-1669764	0	0	3	0	3	0	0	0	2.22231	0	2.51729	0	0.789934	1.57987	0	0	NaN	0.464389	0.881047	0.393418	0	notpresent	notpresent	7993
XLOC_000123	WBGene00022154	drag-1	Y71G12B.16	Y71G12B.16	I	1680452	1685065	1	chrI:1681814-1685065	chrI[+]1681815-1685065	0	0	6	6	13	0	0	0	4.44463	6.97494	10.9082	0	3.7213	5.11762	2.32498	0.454309	-1.13826	0.673715	0.963107	1.13992	0.549913	notpresent	notpresent	7994
XLOC_000124	WBGene00006702	ubc-3	Y71G12B.15	ubc-3	I	1698096	1701132	1	chrI:1698095-1701130	chrI[+]1698096-1701130	6922	5005	10221	6949	8515	7107	7152.15	6795.55	7571.42	8078.15	7144.9	6905.63	7274.63	7289.49	7259.77	0.995923	-0.00589327	0.983729	1	0.047312	0.119942	present	symm	3681
XLOC_000125	WBGene00003080	lsm-6	Y71G12B.14	lsm-6	I	1701360	1701810	1	chrI:1701359-1701740	chrI[+]1701360-1701740	720	1585	1504	1094	1310	1277	743.939	2152.04	1114.12	1271.76	1099.22	1240.82	1270.32	985.758	1554.87	1.57734	0.657491	0.0351904	0.395205	0.65645	1.62854	present	present	7467
XLOC_000126	WBGene00022153	Y71G12B.13	Y71G12B.13	Y71G12B.13	I	1702125	1707892	1	chrI:1702124-1707892	chrI[+]1702125-1707892	5	18	19	13	81	63	5.16624	24.4395	14.0746	15.1124	67.9668	61.2149	31.3291	29.0692	33.5889	1.15548	0.208494	0.725437	0.978235	2.74999	0.778486	present	symm	4747
XLOC_000127	WBGene00022152	atg-5	Y71G12B.12	atg-5,atg-5_dup1	I	1709099	1715570	1	chrI:1709588-1715570	chrI[+]1709589-1715570	2044	1510	2280	1338	1737	1509	2111.96	2050.21	1688.96	1555.41	1457.51	1466.24	1721.71	1752.81	1690.62	0.96452	-0.0521163	0.909199	1	1.01613	0.356626	present	symm	3275
XLOC_000128	WBGene00022151	Y71G12B.11	Y71G12B.11	Y71G12B.11,Y71G12B.11_dup1	I	1721594	1740920	1	chrI:1721593-1751057	chrI[+]1721594-1740672	211	63	227	96	299	258	218.015	85.5384	168.155	111.599	250.89	250.69	180.815	212.353	149.276	0.702959	-0.508488	0.457826	0.879271	0.37638	0.991767	present	present	1672
XLOC_000129	WBGene00022150	Y71G12B.10	Y71G12B.10	Y71G12B.10	I	1751483	1754412	1	chrI:1751482-1754406	chrI[+]1751483-1754406	3341	3087	4031	2392	4365	3838	3452.08	4191.38	2986.05	2780.68	3662.65	3729.25	3467.02	3366.93	3567.1	1.05945	0.0833198	0.693787	0.96432	0.350138	0.517313	present	symm	4873
XLOC_000130	WBGene00022149	lin-65	Y71G12B.9	lin-65,lin-65_dup1	I	1755331	1766469	1	chrI:1755330-1766402	chrI[+]1755331-1766402	5213	2898	5709	3849	4227	3889	5386.32	3934.76	4229.06	4474.43	3546.86	3778.81	4225.04	4387.42	4062.67	0.925982	-0.110944	0.767461	0.990653	1.79701	0.0915929	present	symm	2720
XLOC_000131	WBGene00022148	Y71G12B.8	Y71G12B.8	Y71G12B.8	I	1767889	1790205	1	chrI:1767888-1790156	chrI[+]1767889-1790156	2358	1532	3812	2581	3760	3475	2436.4	2080.08	2823.82	3000.39	3155	3376.54	2812.04	2805.07	2819	1.00496	0.0071452	0.946369	1	0.536841	0.658268	present	symm	3961
XLOC_000132	WBGene00022147	Y71G12B.7	Y71G12B.7	Y71G12B.7	I	1792457	1792900	1	chrI:1792456-1792900	chrI[+]1792457-1792900	0	0	0	0	0	0	0	0	0	0	0	0	0	0	0	NA	NA	NA	NA	NA	NA	notpresent	notpresent	7995
XLOC_000133	WBGene00022146	Y71G12B.6	Y71G12B.6	Y71G12B.6	I	1793254	1796427	1	chrI:1793253-1796427	chrI[+]1793254-1796427	84	23	112	96	180	145	86.7929	31.2283	82.9663	111.599	151.037	140.892	100.753	106.932	94.573	0.88442	-0.177196	0.919946	1	0.700446	0.869319	present	symm	3327
XLOC_000134	WBGene00022145	Y71G12B.5	Y71G12B.5	Y71G12B.5	I	1799719	1807011	1	chrI:1799718-1806988	chrI[+]1799719-1806988	0	0	0	0	5	0	0	0	0	0	4.19548	0	0.699247	1.39849	0	0	NaN	0.387099	0.86528	1.4076	0	notpresent	notpresent	7996
XLOC_000135	WBGene00022144	pghm-1	Y71G12B.4	Y71G12B.4	I	1808093	1811784	1	chrI:1808092-1811783	chrI[+]1808093-1811783	44	32	43	24	67	261	45.4629	43.4481	31.8532	27.8998	56.2194	253.605	76.4147	44.5118	108.318	2.43345	1.28301	0.0268867	0.357369	0.110598	5.92783	present	present	7512
XLOC_000136	WBGene00022143	Y71G12B.3	Y71G12B.3	Y71G12B.3	I	1812957	1813586	1	chrI:1812956-1813539	chrI[+]1812957-1813539	0	0	0	0	0	0	0	0	0	0	0	0	0	0	0	NA	NA	NA	NA	NA	NA	notpresent	notpresent	7997
XLOC_000137	WBGene00022142	Y71G12B.2	Y71G12B.2	Y71G12B.2	I	1816152	1818511	1	chrI:1816151-1818498	chrI[+]1816152-1818498	0	0	0	0	0	1	0	0	0	0	0	0.971666	0.161944	0	0.323889	Inf	Inf	0.428002	0.86528	0	0.278262	notpresent	notpresent	7998
XLOC_000138	WBGene00022141	Y71G12B.1	Y71G12B.1	Y71G12B.1,Y71G12B.1_dup1	I	1823447	1825969	1	chrI:1823448-1825968	chrI[+]1823449-1825968	5785	4918	8415	5799	7158	6641	5977.34	6677.42	6233.59	6741.28	6006.25	6452.83	6348.12	6072.39	6623.85	1.09081	0.125404	0.593492	0.947722	0.0200095	0.00714019	present	symm	5245
XLOC_000139	WBGene00022163	Y71G12B.28	Y71G12B.28	Y71G12B.28	I	1829772	1832064	1	chrI:1829771-1832064	chrI[+]1829772-1832064	0	1	0	0	0	0	0	1.35775	0	0	0	0	0.226292	0	0.452584	Inf	Inf	0.428007	0.86528	0	0.388828	notpresent	notpresent	7999
XLOC_000140	WBGene00016907	C53H9.2	C53H9.2	C53H9.2,C53H9.2_dup1,C53H9.2_dup2	I	1832897	1834766	1	chrI:1832898-1834766	chrI[+]1832899-1834766	584	643	998	835	998	590	603.417	873.034	739.289	970.68	837.418	573.283	766.187	726.708	805.666	1.10865	0.148805	0.729447	0.978235	0.423888	0.611389	present	symm	4727
XLOC_000141	WBGene00004441	NA	NA	rpl-27	NA	NA	NA	NA	chrI:1834882-1835441	chrI[+]1834883-1835441	1072	1672	1328	1161	1573	2225	1107.64	2270.16	983.744	1349.65	1319.9	2161.96	1532.18	1137.09	1927.26	1.69489	0.761196	0.00426587	0.132687	0.324559	1.11285	present	present	7724
XLOC_000142	WBGene00001196	egl-30	M01D7.7	egl-30,egl-30_dup1	I	1835681	1841274	1	chrI:1835680-1841193	chrI[+]1835681-1841193	190	41	136	57	93	74	196.317	55.6678	100.745	66.262	78.0359	71.9033	94.8218	125.033	64.611	0.516753	-0.952453	0.225107	0.785831	1.9801	0.0203709	present	present	956
XLOC_000143	WBGene00001309	emr-1	M01D7.6	emr-1	I	1842445	1843521	1	chrI:1842446-1843229	chrI[+]1842447-1843229	2805	4591	1981	1392	2570	2297	2898.26	6233.44	1467.47	1618.19	2156.48	2231.92	2767.62	2174.07	3361.18	1.54603	0.62857	0.00906267	0.210699	2.19629	9.54286	present	present	7660
XLOC_000144	WBGene00003750	nlp-12	M01D7.5	nlp-12	I	1843355	1843971	1	chrI:1843401-1843836	chrI[+]1843402-1843836	2	0	1	0	3	160	2.0665	0	0.740771	0	2.51729	155.466	26.7985	1.77485	51.8222	29.198	4.8678	1.96549e-06	0.000359475	0.0030529	11.5299	present	P1	7899
XLOC_000145	WBGene00006461	tag-96	M01D7.4	tag-96	I	1845223	1850518	1	chrI:1845222-1850453	chrI[+]1845223-1850453	491	482	750	422	771	482	507.325	654.436	555.578	490.571	646.943	468.343	553.866	569.949	537.783	0.943564	-0.0838071	0.782198	0.996417	0.239804	0.249357	present	symm	2776
XLOC_000146	WBGene00022139	tub-2	Y71G12A.3	tub-2	I	1874149	1883474	1	chrI:1874148-1883474	chrI[+]1874149-1883474	25	11	9	8	4	30	25.8312	14.9353	6.66694	9.29992	3.35638	29.15	14.8733	11.9515	17.7951	1.48894	0.574283	0.384076	0.86528	0.996076	0.37259	present	present	6024
XLOC_000147	WBGene00022138	Y71G12A.2	Y71G12A.2	Y71G12A.2,Y71G12A.2_dup1	I	1895163	1910515	1	chrI:1895162-1904608	chrI[+]1895163-1904608	170	23	214	266	127	280	175.652	31.2283	158.525	309.222	106.565	272.066	175.543	146.914	204.172	1.38974	0.474814	0.245389	0.785831	0.302677	2.90215	present	present	6554
XLOC_000148	WBGene00021767	Y51F10.6	Y51F10.6	Y51F10.6	I	1917047	1923098	1	chrI:1917046-1919353	chrI[+]1917047-1919353	992	567	1817	1308	1284	1496	1024.98	769.845	1345.98	1520.54	1077.4	1453.61	1198.73	1149.45	1248	1.08573	0.118667	0.666325	0.963107	0.479028	1.16534	present	symm	4976
XLOC_000149	WBGene00021766	hex-4	Y51F10.5	hex-4	I	1924302	1932262	1	chrI:1924301-1932262	chrI[+]1924302-1932262	1275	405	1211	708	1404	984	1317.39	549.889	897.074	823.043	1178.09	956.119	953.601	1130.85	776.351	0.686518	-0.54263	0.148281	0.685993	1.0201	0.429322	present	present	690
XLOC_000150	WBGene00021765	Y51F10.4	Y51F10.4	Y51F10.4,Y51F10.4_dup1	I	1932354	1945224	1	chrI:1932353-1945209	chrI[+]1932354-1945209	2952	870	4825	3144	3937	3260	3050.15	1181.24	3574.22	3654.87	3303.52	3167.63	2988.61	3309.3	2667.91	0.806188	-0.310812	0.262835	0.786326	0.256661	2.27223	present	present	1120
XLOC_000151	WBGene00044438	Y51F10.11	Y51F10.11	Y51F10.11	I	1961618	1964975	1	chrI:1961667-1964975	chrI[+]1961668-1964975	79	44	175	56	503	267	81.6266	59.7411	129.635	65.0995	422.065	259.435	169.6	211.109	128.092	0.606757	-0.72081	0.242485	0.785831	7.96517	1.7836	present	present	1029
XLOC_000152	WBGene00021764	Y51F10.3	Y51F10.3	Y51F10.3	I	1967821	1973885	1	chrI:1967820-1973885	chrI[+]1967821-1973885	32	4	33	10	17	55	33.064	5.43101	24.4454	11.6249	14.2646	53.4416	23.7119	23.9247	23.4992	0.982215	-0.0258894	0.800632	1	0.302457	1.31942	present	symm	2842
XLOC_000153	WBGene00021763	Y51F10.2	Y51F10.2	Y51F10.2	I	1978007	1983439	1	chrI:1978006-1983416	chrI[+]1978007-1983416	27217	45186	29044	25610	32672	35103	28121.9	61351.4	21515	29771.4	27414.9	34108.4	33713.8	25683.9	41743.7	1.62528	0.700692	0.00138934	0.0622796	0.506523	2.71888	present	P1	7777
XLOC_000154	WBGene00021237	Y20F4.2	Y20F4.2	Y20F4.2	I	2026319	2033951	1	chrI:2026318-2033951	chrI[+]2026319-2033951	23	8	18	14	34	24	23.7647	10.862	13.3339	16.2749	28.5293	23.32	19.3475	21.876	16.819	0.768833	-0.379258	0.932862	1	0.264176	0.101988	present	symm	3397
XLOC_000155	WBGene00021347	rpb-10	Y37E3.3	rpb-10	I	2064296	2065121	1	chrI:2064295-2064691	chrI[+]2064296-2064691	1710	3999	2521	1628	2587	2407	1766.86	5429.65	1867.48	1892.53	2170.74	2338.8	2577.68	1935.03	3220.33	1.66423	0.734854	0.00570408	0.158789	0.213633	6.42275	present	present	7701
XLOC_000156	WBGene00021348	NA	NA	Y37E3.4	NA	NA	NA	NA	chrI:2064978-2065484	chrI[+]2064979-2065484	1675	3154	2348	1402	2405	2237	1730.69	4282.35	1739.33	1629.81	2018.03	2173.62	2262.3	1829.35	2695.26	1.47334	0.559093	0.0396722	0.419345	0.159799	4.31706	present	present	7435
XLOC_000157	WBGene00021349	arl-13	Y37E3.5	arl-13,arl-13_dup1	I	2065730	2069052	1	chrI:2065751-2069052	chrI[+]2065752-2069052	21	6	19	9	15	10	21.6982	8.14651	14.0746	10.4624	12.5864	9.71666	12.7808	16.1198	9.44186	0.585732	-0.771688	0.767772	0.990653	0.176821	0.00678532	present	symm	2722
XLOC_000158	WBGene00004014	phb-1	Y37E3.9	phb-1	I	2071353	2072552	1	chrI:2071354-2072552	chrI[+]2071355-2072552	10523	10800	16691	10139	14427	13137	10872.9	14663.7	12364.2	11786.5	12105.6	12764.8	12426.3	11780.9	13071.7	1.10956	0.149992	0.548911	0.919905	0.185206	0.170457	present	symm	5393
XLOC_000159	WBGene00021351	Y37E3.10	Y37E3.10	Y37E3.10	I	2072680	2076909	1	chrI:2072679-2076909	chrI[+]2072680-2076909	901	1220	1848	1146	1645	2095	930.957	1656.46	1368.94	1332.21	1380.31	2035.64	1450.75	1226.74	1674.77	1.36522	0.449136	0.119503	0.618647	0.798806	0.600746	present	present	7065
XLOC_000160	WBGene00021352	Y37E3.11	Y37E3.11	Y37E3.11,Y37E3.11_dup1	I	2078962	2085681	1	chrI:2078961-2085649	chrI[+]2078962-2085649	5271	2350	7275	2893	6118	3313	5446.25	3190.72	5389.11	3363.08	5133.59	3219.13	4290.31	5322.98	3257.64	0.611996	-0.708407	0.00575143	0.159701	0.055841	0.00571237	present	present	109
XLOC_000161	WBGene00044925	Y37E3.20	Y37E3.20	_dup4	I	2085040	2085158	1	chrI:2078961-2085649	chrI[+]2085040-2085158	3	1	0	0	5	0	3.09975	1.35775	0	0	4.19548	0	1.44216	2.43174	0.452584	0.186115	-2.42573	0.878714	1	0.541085	0.125431	notpresent	notpresent	8000
XLOC_000162	WBGene00003799	npp-13	Y37E3.15	npp-13,npp-13_dup1	I	2097349	2123445	1	chrI:2097348-2123430	chrI[+]2097349-2123430	8586	5150	11756	7287	9276	7115	8871.47	6992.42	8708.5	8471.07	7783.46	6913.4	7956.72	8454.48	7458.96	0.88225	-0.18074	0.459951	0.879271	0.231739	0.152721	present	present	1682
XLOC_000163	WBGene00021355	Y37E3.17	Y37E3.17	Y37E3.17,Y37E3.17_dup1	I	2128593	2145971	1	chrI:2128592-2145974	chrI[+]2128593-2145974	6742	5451	5399	3769	5183	4419	6966.16	7401.11	3999.42	4381.43	4349.04	4293.79	5231.82	5104.87	5358.77	1.04974	0.0700279	0.622105	0.961069	3.76692	1.42328	present	symm	5143
XLOC_000164	WBGene00021009	afd-1	W03F11.6	afd-1,afd-1_dup1,afd-1_dup2,afd-1_dup3	I	2160045	2209637	1	chrI:2160044-2209631	chrI[+]2160045-2209631	2933	287	3322	497	4428	1094	3030.52	389.675	2460.84	577.758	3715.52	1063	1872.89	3068.96	676.812	0.220535	-2.18092	3.30601e-11	3.48835e-08	3.10607	0.379284	present	AB	5
XLOC_000165	WBGene00021008	W03F11.5	W03F11.5	W03F11.5	I	2216102	2219486	1	chrI:2216101-2219419	chrI[+]2216102-2219419	19	19	5	9	26	13	19.6317	25.7973	3.70385	10.4624	21.8165	12.6317	15.6739	15.0507	16.2971	1.08282	0.114787	0.758696	0.986729	0.591411	0.234453	present	symm	4600
XLOC_000166	WBGene00017399	lgc-51	F12B6.3	lgc-51	I	2242232	2247296	1	chrI:2242231-2247283	chrI[+]2242232-2247283	0	0	0	0	0	0	0	0	0	0	0	0	0	0	0	NA	NA	NA	NA	NA	NA	notpresent	notpresent	8001
XLOC_000167	WBGene00017398	F12B6.2	F12B6.2	F12B6.2,F12B6.2_dup1,F12B6.2_dup2,F12B6.2_dup3	I	2250133	2254894	1	chrI:2250132-2254894	chrI[+]2250133-2254894	22	0	1	0	1	0	22.7315	0	0.740771	0	0.839096	0	4.05189	8.10378	0	0	NaN	1	1	4.43406	0	notpresent	notpresent	8002
XLOC_000168	WBGene00021458	Y39G10AL.1	Y39G10AL.1	Y39G10AL.1	I	2279836	2280869	1	chrI:2279835-2280869	chrI[+]2279836-2280869	0	7	8	0	0	0	0	9.50426	5.92617	0	0	0	2.57174	1.97539	3.16809	1.60378	0.681475	0.420932	0.86528	0.969952	1.38129	notpresent	notpresent	8003
XLOC_000169	WBGene00021469	Y39G10AR.11	Y39G10AR.11	Y39G10AR.11	I	2293134	2297320	1	chrI:2293133-2304397	chrI[+]2293134-2297314	33	17	99	84	157	59	34.0972	23.0818	73.3363	97.6492	131.738	57.3283	69.5385	79.7239	59.3531	0.744483	-0.425689	0.593657	0.947778	1.87475	0.627696	present	symm	2160
XLOC_000170	WBGene00021468	epg-2	Y39G10AR.10	Y39G10AR.10	I	2300086	2302826	1	chrI:2293133-2304397	chrI[+]2300088-2302825	54	51	1240	97	120	155	55.7954	69.2453	918.556	112.762	100.692	150.608	234.61	358.348	110.872	0.309397	-1.69247	0.000301646	0.0200858	34.829	0.150385	present	AB	46
XLOC_000171	WBGene00021467	Y39G10AR.9	Y39G10AR.9	Y39G10AR.9	I	2306987	2308973	1	chrI:2306986-2308914	chrI[+]2306987-2308914	8529	4311	14293	4169	11779	4601	8812.58	5853.27	10587.8	4846.42	9883.71	4470.63	7409.08	9761.38	5056.77	0.518039	-0.948867	7.5761e-05	0.00674814	0.61041	0.11717	present	AB	34
XLOC_000172	WBGene00021476	Y39G10AR.21	Y39G10AR.21	Y39G10AR.21	I	2308974	2312132	1	chrI:2308973-2312087	chrI[+]2308974-2312087	1942	1030	2386	1478	1809	1794	2006.57	1398.48	1767.48	1718.16	1517.92	1743.17	1691.96	1763.99	1619.94	0.918337	-0.122905	0.758946	0.986867	0.565779	0.13735	present	symm	2704
XLOC_000173	WBGene00021475	Y39G10AR.20	Y39G10AR.20	Y39G10AR.20	I	2312498	2313081	1	chrI:2312497-2313081	chrI[+]2312498-2313081	1601	2443	2243	1512	2539	2321	1654.23	3316.99	1661.55	1757.69	2130.46	2255.24	2129.36	1815.42	2443.3	1.34586	0.428533	0.113141	0.605049	0.490845	1.55814	present	present	7087
XLOC_000174	WBGene00021466	Y39G10AR.8	Y39G10AR.8	Y39G10AR.8	I	2313271	2316015	1	chrI:2313272-2316011	chrI[+]2313273-2316011	11927	13405	18069	13635	13914	14141	12323.6	18200.7	13385	15850.6	11675.2	13740.3	14195.9	12461.2	15930.5	1.2784	0.354345	0.123569	0.631276	0.167908	0.300111	present	present	7051
XLOC_000175	WBGene00021465	Y39G10AR.7	Y39G10AR.7	Y39G10AR.7	I	2316309	2318307	1	chrI:2316308-2318287	chrI[+]2316309-2318287	1285	1323	1313	843	1164	1064	1327.72	1796.31	972.632	979.979	976.708	1033.85	1181.2	1092.35	1270.05	1.16267	0.217439	0.436883	0.871923	0.68726	1.44177	present	symm	5810
XLOC_000176	WBGene00021477	srbc-64	Y39G10AR.22	srbc-64	I	2327991	2330164	1	chrI:2327990-2330156	chrI[+]2327991-2330156	0	0	0	0	0	0	0	0	0	0	0	0	0	0	0	NA	NA	NA	NA	NA	NA	notpresent	notpresent	8004
XLOC_000177	WBGene00021464	ugt-31	Y39G10AR.6	ugt-31	I	2333328	2338690	1	chrI:2333327-2338690	chrI[+]2333328-2338690	0	0	0	0	0	0	0	0	0	0	0	0	0	0	0	NA	NA	NA	NA	NA	NA	notpresent	notpresent	8005
XLOC_000178	WBGene00021463	zeel-1	Y39G10AR.5	zeel-1	I	2342218	2350470	1	chrI:2342384-2350470	chrI[+]2342385-2350470	0	0	43	1	1	5	0	0	31.8532	1.16249	0.839096	4.85833	6.45218	10.8974	2.00694	0.184167	-2.44092	0.307556	0.830224	5.43786	0.101849	notpresent	notpresent	8006
XLOC_000179	WBGene00021461	nekl-1	Y39G10AR.3	nekl-1	I	2357885	2372966	1	chrI:2357884-2372965	chrI[+]2357885-2372965	50	69	11	17	19	20	51.6624	93.6849	8.14848	19.7623	15.9428	19.4333	34.7724	25.2512	44.2935	1.75411	0.810741	0.260669	0.785831	1.15653	2.02651	present	present	6492
XLOC_000180	WBGene00021460	zwl-1	Y39G10AR.2	zwl-1	I	2402234	2409989	1	chrI:2402233-2409983	chrI[+]2402234-2409983	9645	9651	10457	7293	9233	8010	9965.68	13103.7	7746.24	8478.04	7747.37	7783.04	9137.34	8486.43	9788.25	1.1534	0.205893	0.332054	0.853914	0.85672	1.25357	present	present	6232
XLOC_000181	WBGene00044926	Y39G10AR.24	Y39G10AR.24	_dup5	I	2410192	2410256	1	chrI:2410191-2410256	chrI[+]2410192-2410256	0	0	0	0	0	0	0	0	0	0	0	0	0	0	0	NA	NA	NA	NA	NA	NA	notpresent	notpresent	8007
XLOC_000182	WBGene00017741	F23C8.13	F23C8.13	F23C8.13	I	2415135	2418523	1	chrI:2415134-2420406	chrI[+]2415135-2418523	16	39	27	40	65	76	16.532	52.9523	20.0008	46.4996	54.5412	73.8466	44.0621	30.358	57.7662	1.90283	0.928148	0.206639	0.766556	0.688807	0.163932	present	present	6727
XLOC_000183	WBGene00017733	ubxn-1	F23C8.4	ubxn-1	I	2434006	2435711	1	chrI:2434005-2435638	chrI[+]2434006-2435638	4846	7917	4797	3411	5296	4644	5007.12	10749.3	3553.48	3965.25	4443.85	4512.41	5371.91	4334.82	6409	1.47849	0.564127	0.0142277	0.26845	0.737038	6.12558	present	present	7615
XLOC_000184	WBGene00017732	F23C8.3	F23C8.3	F23C8.3	I	2438803	2442950	1	chrI:2438802-2442950	chrI[+]2438803-2442950	51	60	67	37	55	29	52.6957	81.4651	49.6317	43.0121	46.1503	28.1783	50.1889	49.4925	50.8852	1.02814	0.0400347	0.951902	1	0.0132806	0.527246	present	symm	3945
XLOC_000185	WBGene00017731	F23C8.1	F23C8.1	F23C8.1	I	2446765	2448347	1	chrI:2446764-2448347	chrI[+]2446765-2448347	0	0	0	0	1	0	0	0	0	0	0.839096	0	0.139849	0.279699	0	0	NaN	1	1	0.321109	0	notpresent	notpresent	8008
XLOC_000186	WBGene00022282	Y74C10AR.2	Y74C10AR.2	Y74C10AR.2	I	2482686	2483730	1	chrI:2472419-2485384	chrI[+]2482686-2483707	0	0	0	0	0	0	0	0	0	0	0	0	0	0	0	NA	NA	NA	NA	NA	NA	notpresent	notpresent	8009
XLOC_000187	WBGene00001232	eif-3.I	Y74C10AR.1	eif-3.I	I	2485870	2489775	1	chrI:2485870-2489717	chrI[+]2485871-2489717	1087	1460	2025	1460	1754	1455	1123.14	1982.32	1500.06	1697.24	1471.77	1413.77	1531.38	1364.99	1697.78	1.2438	0.314753	0.321232	0.841424	0.492003	0.356823	present	present	6267
XLOC_000188	WBGene00021277	Y23H5B.6	Y23H5B.6	Y23H5B.6	I	2489978	2497385	1	chrI:2489977-2497373	chrI[+]2489978-2497373	1941	1345	3091	2062	3926	3817	2005.54	1826.18	2289.72	2397.06	3294.29	3708.85	2586.94	2529.85	2644.03	1.04513	0.0636848	0.733705	0.979318	2.18652	1.60805	present	symm	4710
XLOC_000189	WBGene00021276	Y23H5B.5	Y23H5B.5	Y23H5B.5	I	2498136	2506257	1	chrI:2498135-2506235	chrI[+]2498136-2506235	450	276	781	438	1053	574	464.962	374.74	578.542	509.171	883.568	557.736	561.453	642.357	480.549	0.748102	-0.418693	0.268961	0.795802	2.17675	0.213425	present	present	1140
XLOC_000190	WBGene00021275	Y23H5B.4	Y23H5B.4	Y23H5B.4	I	2533270	2542094	1	chrI:2533269-2542094	chrI[+]2533270-2542094	17	0	8	6	6	22	17.5652	0	5.92617	6.97494	5.03458	21.3766	9.47959	9.50866	9.45053	0.993887	-0.00884653	0.668846	0.963107	0.582991	0.849709	notpresent	notpresent	8010
XLOC_000191	WBGene00021274	Y23H5B.3	Y23H5B.3	Y23H5B.3	I	2544751	2546190	1	chrI:2544774-2546155	chrI[+]2544775-2546155	7	0	0	0	0	0	7.23274	0	0	0	0	0	1.20546	2.41091	0	0	NaN	1	1	2.18338	0	notpresent	notpresent	8011
XLOC_000192	WBGene00021273	Y23H5B.2	Y23H5B.2	Y23H5B.2	I	2549298	2550200	1	chrI:2549297-2550200	chrI[+]2549298-2550200	0	0	0	0	0	0	0	0	0	0	0	0	0	0	0	NA	NA	NA	NA	NA	NA	notpresent	notpresent	8012
XLOC_000193	WBGene00021272	Y23H5B.1	Y23H5B.1	Y23H5B.1	I	2553036	2555426	1	chrI:2553095-2557427	chrI[+]2553096-2557427	1	0	10	0	0	0	1.03325	0	7.40771	0	0	0	1.40683	2.81365	0	0	NaN	1	1	1.67016	0	notpresent	notpresent	8013
XLOC_000194	WBGene00016950	C55C2.4	C55C2.4	C55C2.4	I	2558302	2560112	1	chrI:2558301-2560112	chrI[+]2558302-2560112	0	0	0	0	0	0	0	0	0	0	0	0	0	0	0	NA	NA	NA	NA	NA	NA	notpresent	notpresent	8014
XLOC_000195	WBGene00016949	C55C2.3	C55C2.3	C55C2.3	I	2560398	2561822	1	chrI:2560923-2561822	chrI[+]2560924-2561822	0	0	0	0	2	0	0	0	0	0	1.67819	0	0.279699	0.559397	0	0	NaN	0.675896	0.963107	0.642219	0	notpresent	notpresent	8015
XLOC_000196	WBGene00006047	ssp-19	C55C2.2	ssp-19	I	2562660	2563051	1	chrI:2562659-2563019	chrI[+]2562660-2563019	0	0	0	0	0	0	0	0	0	0	0	0	0	0	0	NA	NA	NA	NA	NA	NA	notpresent	notpresent	8016
XLOC_000197	WBGene00016948	scrt-1	C55C2.1	scrt-1	I	2568762	2570748	1	chrI:2568761-2570748	chrI[+]2568762-2570748	4	0	0	1	0	4	4.13299	0	0	1.16249	0	3.88666	1.53036	1.37766	1.68305	1.22167	0.288854	0.384122	0.86528	0.905976	0.412485	notpresent	notpresent	8017
XLOC_000198	WBGene00019461	K07A3.3	K07A3.3	chaperone,chaperone_dup1	I	2599981	2602651	1	chrI:2599980-2602629	chrI[+]2599981-2602629	0	0	0	0	0	0	0	0	0	0	0	0	0	0	0	NA	NA	NA	NA	NA	NA	notpresent	notpresent	8018
XLOC_000199	WBGene00000832	ctn-1	Y23H5A.5	ctn-1,ctn-1_dup1,ctn-1_dup2,ctn-1_dup3	I	2606756	2617363	1	chrI:2606755-2617362	chrI[+]2606756-2617362	949	803	1278	743	1146	767	980.553	1090.27	946.705	863.73	961.604	745.267	931.356	962.954	899.758	0.934372	-0.0979307	0.740995	0.981018	0.0066795	0.318357	present	symm	2638
XLOC_000200	WBGene00021271	Y23H5A.4	Y23H5A.4	Y23H5A.4	I	2617562	2620427	1	chrI:2617561-2620351	chrI[+]2617562-2620351	0	5	2	5	0	1	0	6.78876	1.48154	5.81245	0	0.971666	2.50907	0.493847	4.52429	9.16132	3.19556	0.0807022	0.507795	0.0925572	0.372697	notpresent	notpresent	8019
XLOC_000201	WBGene00021270	Y23H5A.3	Y23H5A.3	Y23H5A.3	I	2620656	2621860	1	chrI:2620660-2621856	chrI[+]2620661-2621856	7036	8826	9502	5722	10046	7226	7269.94	11983.5	7038.81	6651.77	8429.56	7021.26	8065.81	7579.43	8552.18	1.12834	0.174202	0.494793	0.894685	0.365161	1.70991	present	symm	5595
XLOC_000202	WBGene00021269	Y23H5A.2	Y23H5A.2	Y23H5A.2	I	2621957	2623272	1	chrI:2621958-2628579	chrI[+]2621959-2623118	927	1304	1226	802	1766	1197	957.821	1770.51	908.185	932.317	1481.84	1163.08	1202.29	1115.95	1288.64	1.15474	0.207573	0.51569	0.906261	1.62729	1.25826	present	symm	5522
XLOC_000203	WBGene00023172	Y23H5A.8	Y23H5A.8	Y23H5A.8	I	2633009	2634643	1	chrI:2633008-2634561	chrI[+]2633009-2634561	0	0	1	0	4	1	0	0	0.740771	0	3.35638	0.971666	0.844803	1.36572	0.323889	0.237156	-2.07609	0.862899	1	0.712088	0.153571	notpresent	notpresent	8020
XLOC_000204	WBGene00077781	F40E3.7	F40E3.7	F40E3.7	I	2636906	2637593	1	chrI:2636905-2637593	chrI[+]2636906-2637593	0	5	0	0	0	0	0	6.78876	0	0	0	0	1.13146	0	2.26292	Inf	Inf	0.066399	0.483101	0	1.56425	notpresent	notpresent	8021
XLOC_000205	WBGene00018231	F40E3.3	F40E3.3	F40E3.3	I	2638651	2639315	1	chrI:2638650-2639315	chrI[+]2638651-2639315	0	0	0	0	0	0	0	0	0	0	0	0	0	0	0	NA	NA	NA	NA	NA	NA	notpresent	notpresent	8022
XLOC_000206	WBGene00018230	F40E3.2	F40E3.2	F40E3.2	I	2642724	2643773	1	chrI:2642741-2643705	chrI[+]2642742-2643705	2958	3169	4328	2545	4540	3309	3056.35	4302.72	3206.06	2958.54	3809.5	3215.24	3424.73	3357.3	3492.17	1.04017	0.05682	0.871257	1	0.473913	0.521258	present	symm	4160
XLOC_000207	WBGene00017979	F32B5.6	F32B5.6	F32B5.6,F32B5.6_dup1,F32B5.6_dup2,F32B5.6_dup3	I	2668162	2672431	1	chrI:2668161-2672417	chrI[+]2668162-2672417	124	49	159	83	77	119	128.123	66.5298	117.783	96.4867	64.6104	115.628	98.1934	103.505	92.8816	0.897361	-0.15624	0.928426	1	0.576076	0.170769	present	symm	3372
XLOC_000208	WBGene00044927	F32B5.9	F32B5.9	_dup7	I	2688949	2689071	1	chrI:2686641-2689475	chrI[+]2688949-2689071	1	0	0	0	0	0	1.03325	0	0	0	0	0	0.172208	0.344416	0	0	NaN	1	1	0.395409	0	notpresent	notpresent	8023
XLOC_000209	WBGene00017978	F32B5.4	F32B5.4	F32B5.4	I	2692079	2692471	1	chrI:2692078-2692471	chrI[+]2692079-2692471	0	0	0	0	0	0	0	0	0	0	0	0	0	0	0	NA	NA	NA	NA	NA	NA	notpresent	notpresent	8024
XLOC_000210	WBGene00017977	F32B5.3	F32B5.3	F32B5.3	I	2692759	2694086	1	chrI:2692758-2694086	chrI[+]2692759-2694086	0	0	0	0	0	0	0	0	0	0	0	0	0	0	0	NA	NA	NA	NA	NA	NA	notpresent	notpresent	8025
XLOC_000211	WBGene00017976	F32B5.2	F32B5.2	F32B5.2	I	2697442	2699957	1	chrI:2697441-2699957	chrI[+]2697442-2699957	0	0	0	0	0	0	0	0	0	0	0	0	0	0	0	NA	NA	NA	NA	NA	NA	notpresent	notpresent	8026
XLOC_000212	WBGene00017975	F32B5.1	F32B5.1	phosphotransferase	I	2700422	2702084	1	chrI:2700421-2702084	chrI[+]2700422-2702084	0	0	0	0	0	0	0	0	0	0	0	0	0	0	0	NA	NA	NA	NA	NA	NA	notpresent	notpresent	8027
XLOC_000213	WBGene00003006	lin-17	Y71F9B.5	lin-17,lin-17_dup1	I	2706885	2717551	1	chrI:2707565-2717547	chrI[+]2707566-2717547	128	128	358	122	161	143	132.256	173.792	265.196	141.824	135.094	138.948	164.518	177.515	151.521	0.853568	-0.228423	0.603086	0.951701	1.43414	0.0529387	present	symm	2188
XLOC_000214	WBGene00004920	snr-7	Y71F9B.4	snr-7	I	2726658	2727547	1	chrI:2727015-2727546	chrI[+]2727016-2727546	1602	4647	3371	2287	3330	3127	1655.26	6309.47	2497.14	2658.62	2794.19	3038.4	3158.85	2315.53	4002.16	1.7284	0.789437	0.00291991	0.103495	1.20114	4.78395	present	present	7744
XLOC_000215	WBGene00022127	yop-1	Y71F9B.3	yop-1	I	2730004	2731456	1	chrI:2730003-2731456	chrI[+]2730004-2731456	14603	25877	6938	5042	8778	7120	15088.5	35134.5	5139.47	5861.28	7365.59	6918.26	12584.6	9197.86	15971.4	1.73642	0.796117	8.00415e-05	0.00708342	7.77464	21.3709	present	P1	7855
XLOC_000216	WBGene00022126	Y71F9B.2	Y71F9B.2	Y71F9B.2	I	2731566	2735543	1	chrI:2731565-2735315	chrI[+]2731566-2735315	1697	1739	2552	1557	2457	1951	1753.42	2361.13	1890.45	1810	2061.66	1895.72	1962.06	1901.84	2022.28	1.06333	0.0885863	0.782364	0.996535	0.178755	0.250851	present	symm	4504
XLOC_000217	WBGene00022125	Y71F9B.1	Y71F9B.1	Y71F9B.1	I	2774912	2775424	1	chrI:2761174-2776105	chrI[+]2774915-2775386	17	8	2	0	8	6	17.5652	10.862	1.48154	0	6.71277	5.82999	7.07526	8.58651	5.564	0.647993	-0.625949	0.932964	1	1.12812	0.347177	notpresent	notpresent	8028
XLOC_000218	WBGene00020991	W03D8.10	W03D8.10	W03D8.10	I	2786137	2787514	1	chrI:2786136-2787514	chrI[+]2786137-2787514	0	0	0	0	0	0	0	0	0	0	0	0	0	0	0	NA	NA	NA	NA	NA	NA	notpresent	notpresent	8029
XLOC_000219	WBGene00020989	W03D8.8	W03D8.8	W03D8.8	I	2791691	2794897	1	chrI:2791690-2794897	chrI[+]2791691-2794897	0	0	0	0	0	0	0	0	0	0	0	0	0	0	0	NA	NA	NA	NA	NA	NA	notpresent	notpresent	8030
XLOC_000220	WBGene00020988	W03D8.7	W03D8.7	W03D8.7	I	2796385	2797263	1	chrI:2796384-2797263	chrI[+]2796385-2797263	0	0	0	0	0	0	0	0	0	0	0	0	0	0	0	NA	NA	NA	NA	NA	NA	notpresent	notpresent	8031
XLOC_000221	WBGene00002174	itx-1	W03D8.6	itx-1	I	2802824	2815788	1	chrI:2802823-2815788	chrI[+]2802824-2815788	0	0	5	0	2	11	0	0	3.70385	0	1.67819	10.6883	2.67839	1.79402	3.56277	1.98592	0.989808	0.252103	0.785831	0.284182	1.58382	notpresent	notpresent	8032
XLOC_000222	WBGene00020987	W03D8.5	W03D8.5	W03D8.5	I	2816463	2817648	1	chrI:2816759-2817648	chrI[+]2816760-2817648	0	0	0	3	0	0	0	0	0	3.48747	0	0	0.581245	0	1.16249	Inf	Inf	0.224505	0.784795	0	0.935681	notpresent	notpresent	8033
XLOC_000223	WBGene00044796	W03D8.11	W03D8.11	W03D8.11	I	2818768	2820817	1	chrI:2818767-2820690	chrI[+]2818768-2820690	0	0	0	0	0	0	0	0	0	0	0	0	0	0	0	NA	NA	NA	NA	NA	NA	notpresent	notpresent	8034
XLOC_000224	WBGene00021125	ccb-2	W10C8.1	ccb-2	I	2846722	2849794	1	chrI:2846721-2849794	chrI[+]2846722-2849794	0	0	0	0	0	0	0	0	0	0	0	0	0	0	0	NA	NA	NA	NA	NA	NA	notpresent	notpresent	8035
XLOC_000225	WBGene00022116	Y71F9AL.11	Y71F9AL.11	Y71F9AL.11	I	2862405	2864466	1	chrI:2862404-2864448	chrI[+]2862405-2864448	0	0	0	1	0	0	0	0	0	1.16249	0	0	0.193748	0	0.387497	Inf	Inf	0.428005	0.86528	0	0.33291	notpresent	notpresent	8036
XLOC_000226	WBGene00022115	Y71F9AL.10	Y71F9AL.10	Y71F9AL.10	I	2866431	2869378	1	chrI:2866509-2869375	chrI[+]2866510-2869375	450	650	745	524	893	803	464.962	882.539	551.874	609.145	749.313	780.247	673.013	588.716	757.31	1.28638	0.363312	0.299144	0.822322	0.783648	0.334831	present	present	6356
XLOC_000227	WBGene00022114	Y71F9AL.9	Y71F9AL.9	Y71F9AL.9	I	2876932	2878519	1	chrI:2876931-2878515	chrI[+]2876932-2878515	12906	10170	17066	8774	13773	9744	13335.1	13808.3	12642	10199.7	11556.9	9467.91	11835	12511.3	11158.6	0.891884	-0.165073	0.468025	0.882861	0.256986	0.476043	present	present	1720
XLOC_000228	WBGene00022113	Y71F9AL.8	Y71F9AL.8	Y71F9AL.8	I	2878580	2880938	1	chrI:2878579-2880865	chrI[+]2878580-2880865	376	274	415	335	538	473	388.501	372.024	307.42	389.434	451.434	459.598	394.735	382.452	407.019	1.06424	0.0898175	0.733537	0.979318	0.395674	0.0879252	present	symm	4712
XLOC_000229	WBGene00022112	Y71F9AL.7	Y71F9AL.7	Y71F9AL.7	I	2887802	2889436	1	chrI:2883547-2893720	chrI[+]2887802-2889436	13	7	34	4	8	8	13.4322	9.50426	25.1862	4.64996	6.71277	7.77332	11.2098	15.1104	7.30918	0.483719	-1.04776	0.574521	0.936284	0.755108	0.0364812	present	symm	2093
XLOC_000230	WBGene00022111	Y71F9AL.6	Y71F9AL.6	Y71F9AL.6	I	2890448	2891263	1	chrI:2883547-2893720	chrI[+]2890448-2891263	31	39	73	41	84	45	32.0307	52.9523	54.0763	47.6621	70.4841	43.725	50.1551	52.197	48.1131	0.92176	-0.117537	0.908683	1	0.457399	0.0150588	present	symm	3273
XLOC_000231	WBGene00001791	gst-43	Y71F9AL.5	gst-43	I	2901337	2903007	1	chrI:2901342-2903007	chrI[+]2901343-2903007	193	119	199	145	185	154	199.417	161.572	147.413	168.561	155.233	149.636	163.639	167.354	159.923	0.955597	-0.0655257	0.991183	1	0.198108	0.0129927	present	symm	3725
XLOC_000232	WBGene00022110	Y71F9AL.4	Y71F9AL.4	Y71F9AL.4	I	2903598	2907753	1	chrI:2903597-2924717	chrI[+]2903598-2907746	82	53	118	71	96	55	84.7264	71.9608	87.411	82.5368	80.5532	53.4416	76.7716	84.2302	69.3131	0.822901	-0.28121	0.730689	0.978235	0.00817913	0.0847258	present	symm	2606
XLOC_000233	WBGene00022108	Y71F9AL.2	Y71F9AL.2	Y71F9AL.2	I	2915178	2918808	1	chrI:2903597-2924717	chrI[+]2915178-2918808	2	0	0	0	7	8	2.0665	0	0	0	5.87367	7.77332	2.61892	2.64672	2.59111	0.978987	-0.0306381	0.425068	0.86528	0.631994	0.998892	notpresent	notpresent	8037
XLOC_000234	WBGene00022107	Y71F9AL.1	Y71F9AL.1	Y71F9AL.1	I	2924934	2928140	1	chrI:2925219-2928119	chrI[+]2925220-2928119	998	580	1347	834	1426	1203	1031.18	787.496	997.818	969.517	1196.55	1168.91	1025.25	1075.18	975.309	0.907109	-0.140652	0.732326	0.978916	0.228891	0.321151	present	symm	2611
XLOC_000235	WBGene00022122	trap-1	Y71F9AM.6	trap-1	I	2928395	2929681	1	chrI:2928394-2929659	chrI[+]2928395-2929659	12643	16503	12139	8154	11239	11030	13063.4	22407	8992.22	9478.95	9430.6	10717.5	12348.3	10495.4	14201.1	1.35308	0.43625	0.0390711	0.419345	1.47543	4.10474	present	present	7440
XLOC_000236	WBGene00003836	nxt-1	Y71F9AM.5	nxt-1,nxt-1_dup1	I	2929779	2931363	1	chrI:2929778-2931363	chrI[+]2929779-2931363	2967	3478	5729	2771	4779	2710	3065.65	4722.26	4243.88	3221.26	4010.04	2633.21	3649.38	3773.19	3525.58	0.934376	-0.0979242	0.533321	0.912554	1.03987	1.05432	present	present	1958
XLOC_000237	WBGene00022121	cogc-3	Y71F9AM.4	cogc-3,cogc-3_dup1	I	2931462	2947154	1	chrI:2931462-2947154	chrI[+]2931463-2947154	3919	3749	4900	3464	4166	3850	4049.3	5090.21	3629.78	4026.87	3495.67	3740.91	4005.46	3724.92	4286	1.15063	0.202422	0.392519	0.86528	0.190541	0.384378	present	present	5981
XLOC_000238	WBGene00044928	Y71F9AM.7	Y71F9AM.7	_dup8	I	2935787	2935922	1	chrI:2931462-2947154	chrI[+]2935787-2935922	0	0	0	0	0	0	0	0	0	0	0	0	0	0	0	NA	NA	NA	NA	NA	NA	notpresent	notpresent	8038
XLOC_000239	WBGene00001046	dnj-28	Y54E10BL.4	dnj-28	I	2996408	3001380	1	chrI:2996407-3001300	chrI[+]2996408-3001300	792	338	1455	844	1491	961	818.333	458.92	1077.82	981.142	1251.09	933.771	920.18	1049.08	791.278	0.754257	-0.406872	0.221077	0.781374	1.11344	0.884806	present	present	946
XLOC_000240	WBGene00021838	Y54E10BL.3	Y54E10BL.3	Y54E10BL.3	I	3003529	3005943	1	chrI:3003546-3013450	chrI[+]3003547-3005943	0	0	0	0	0	0	0	0	0	0	0	0	0	0	0	NA	NA	NA	NA	NA	NA	notpresent	notpresent	8039
XLOC_000241	WBGene00000625	col-48	Y54E10BL.2	col-48	I	3010692	3011661	1	chrI:3003546-3013450	chrI[+]3010692-3011650	1	6	3	0	0	5	1.03325	8.14651	2.22231	0	0	4.85833	2.71007	1.08519	4.33495	3.99465	1.99807	0.14556	0.677074	0.118854	0.622062	notpresent	notpresent	8040
XLOC_000242	WBGene00021837	Y54E10BL.1	Y54E10BL.1	Y54E10BL.1	I	3012113	3012442	1	chrI:3003546-3013450	chrI[+]3012113-3012442	0	0	0	0	0	0	0	0	0	0	0	0	0	0	0	NA	NA	NA	NA	NA	NA	notpresent	notpresent	8041
XLOC_000243	WBGene00021843	Y54E10BR.4	Y54E10BR.4	Y54E10BR.4	I	3015744	3021537	1	chrI:3015743-3021521	chrI[+]3015744-3021521	1393	1491	2125	1772	2038	1757	1439.32	2024.41	1574.14	2059.93	1710.08	1707.22	1752.51	1574.51	1930.52	1.22611	0.294086	0.297618	0.822322	0.165192	0.131365	present	present	6365
XLOC_000244	WBGene00021842	Y54E10BR.3	Y54E10BR.3	Y54E10BR.3	I	3021651	3028386	1	chrI:3021650-3031094	chrI[+]3021651-3028386	4957	4916	8009	5296	6243	5006	5121.81	6674.71	5932.83	6156.55	5238.48	4864.16	5664.76	5431.04	5898.47	1.08607	0.119112	0.691221	0.96432	0.239382	0.338426	present	symm	4889
XLOC_000245	WBGene00021841	Y54E10BR.2	Y54E10BR.2	Y54E10BR.2	I	3032969	3034763	1	chrI:3032968-3034763	chrI[+]3032969-3034763	196	240	231	129	291	242	202.517	325.86	171.118	149.961	244.177	235.143	221.463	205.937	236.988	1.15078	0.202611	0.652098	0.963107	0.226893	0.727252	present	symm	5027
XLOC_000246	WBGene00021840	Y54E10BR.1	Y54E10BR.1	Y54E10BR.1	I	3059253	3069395	1	chrI:3059252-3070142	chrI[+]3059253-3069395	2075	984	2890	2240	1892	2143	2143.99	1336.03	2140.83	2603.98	1587.57	2082.28	1982.45	1957.46	2007.43	1.02553	0.0363637	0.81456	1	0.755868	1.13747	present	symm	4374
XLOC_000247	WBGene00003654	nhr-64	C45E1.1	nhr-64,nhr-64_dup1	I	3104365	3109544	1	chrI:3104364-3109544	chrI[+]3104365-3109544	43	92	221	125	99	72	44.4297	124.913	163.71	145.311	83.0705	69.9599	105.232	97.0702	113.395	1.16817	0.224254	0.852081	1	1.70347	0.381646	present	symm	4245
XLOC_000248	WBGene00000626	col-49	K09H9.3	col-49	I	3137190	3138448	1	chrI:3137189-3138447	chrI[+]3137190-3138447	0	0	0	0	0	0	0	0	0	0	0	0	0	0	0	NA	NA	NA	NA	NA	NA	notpresent	notpresent	8042
XLOC_000249	WBGene00019595	K09H9.2	K09H9.2	K09H9.2	I	3147998	3150349	1	chrI:3147997-3150343	chrI[+]3147998-3150343	3871	3214	6105	4018	5076	4045	3999.71	4363.81	4522.41	4670.89	4259.25	3930.39	4291.08	4260.45	4321.7	1.01437	0.0205903	0.981627	1	0.138336	0.0923219	present	symm	3877
XLOC_000250	WBGene00019594	K09H9.1	K09H9.1	K09H9.1	I	3152837	3155570	1	chrI:3152836-3155570	chrI[+]3152837-3155570	0	0	0	0	0	0	0	0	0	0	0	0	0	0	0	NA	NA	NA	NA	NA	NA	notpresent	notpresent	8043
XLOC_000251	WBGene00021829	Y54E10A.7	Y54E10A.7	Y54E10A.7	I	3162809	3163651	1	chrI:3162814-3163651	chrI[+]3162815-3163651	1373	2185	2044	1373	2354	2020	1418.65	2966.69	1514.14	1596.1	1975.23	1962.76	1905.59	1636.01	2175.18	1.32957	0.410959	0.144793	0.676831	0.698993	1.50973	present	present	6958
XLOC_000252	WBGene00021828	Y54E10A.6	Y54E10A.6	Y54E10A.6	I	3163690	3167557	1	chrI:3163689-3167557	chrI[+]3163690-3167557	706	677	1023	857	2152	2092	729.473	919.198	757.809	996.254	1805.73	2032.72	1206.87	1097.67	1316.06	1.19895	0.261777	0.296408	0.821712	6.03162	2.57736	present	present	6368
XLOC_000253	WBGene00021827	dnc-6	Y54E10A.5	Y54E10A.5	I	3167688	3171232	1	chrI:3167687-3171223	chrI[+]3167688-3171223	3880	4182	5355	2606	6005	3692	4009	5678.12	3966.83	3029.45	5038.77	3587.39	4218.26	4338.2	4098.32	0.944705	-0.0820648	0.683984	0.963107	0.768192	1.34423	present	symm	2456
XLOC_000254	WBGene00021835	Y54E10A.17	Y54E10A.17	Y54E10A.17	I	3206712	3209305	1	chrI:3206800-3209283	chrI[+]3206801-3209283	16	4	31	37	22	32	16.532	5.43101	22.9639	43.0121	18.4601	31.0933	22.9154	19.3187	26.5122	1.37236	0.456658	0.539677	0.916061	0.040403	0.72804	present	symm	5434
XLOC_000255	WBGene00001481	fog-1	Y54E10A.4	fog-1_dup1	I	3211048	3217367	1	chrI:3211047-3222952	chrI[+]3211048-3217367	1861	1712	2201	1787	2144	2024	1922.88	2324.47	1630.44	2077.37	1799.02	1966.65	1953.47	1784.11	2122.83	1.18985	0.250784	0.317552	0.83524	0.162994	0.0963662	present	present	6277
XLOC_000256	WBGene00021826	Y54E10A.3	Y54E10A.3	Y54E10A.3	I	3229431	3233619	1	chrI:3229433-3233296	chrI[+]3229434-3233296	6760	3854	11037	4915	9121	4896	6984.76	5232.78	8175.89	5713.64	7653.4	4757.27	6419.62	7604.68	5234.56	0.688334	-0.538819	0.0213782	0.326553	0.353574	0.0696788	present	present	201
XLOC_000257	WBGene00003258	cogc-1	Y54E10A.2	cogc-1	I	3233393	3255567	1	chrI:3233392-3255567	chrI[+]3233393-3255567	702	75	681	399	907	487	725.34	101.831	504.465	463.834	761.06	473.201	504.955	663.622	346.289	0.521816	-0.938386	0.0318298	0.380986	1.02376	1.27107	present	present	250
XLOC_000258	WBGene00021553	tyr-5	Y44E3B.2	tyrosinase	I	3259873	3264590	1	chrI:3259872-3264112	chrI[+]3259873-3264112	18	9	32	16	40	81	18.5985	12.2198	23.7047	18.5998	33.5638	78.7049	30.8986	25.289	36.5082	1.44364	0.52971	0.433478	0.86881	0.143532	1.76841	present	symm	5823
XLOC_000259	WBGene00020915	nol-5	W01B11.3	nol-5	I	3267094	3269150	1	chrI:3267095-3269118	chrI[+]3267096-3269118	20995	12892	38362	25684	30792	28084	21693.1	17504.1	28417.5	29857.4	25837.4	27288.3	25099.6	25316	24883.3	0.982907	-0.0248728	0.878932	1	0.82248	0.755858	present	symm	3135
XLOC_000260	WBGene00020914	sulp-6	W01B11.2	sulp-6	I	3287384	3293173	1	chrI:3287383-3293129	chrI[+]3287384-3293129	15	0	12	1	5	3	15.4987	0	8.88925	1.16249	4.19548	2.915	5.44349	9.52782	1.35916	0.142652	-2.80943	0.494411	0.894501	0.653947	0.0461156	notpresent	notpresent	8044
XLOC_000261	WBGene00020913	W01B11.1	W01B11.1	W01B11.1	I	3299608	3300492	1	chrI:3299607-3300492	chrI[+]3299608-3300492	0	0	1	0	0	2	0	0	0.740771	0	0	1.94333	0.44735	0.246924	0.647777	2.62339	1.39143	0.723164	0.978227	0.232043	0.542501	notpresent	notpresent	8045
XLOC_000262	WBGene00021547	Y44E3A.1	Y44E3A.1	Y44E3A.1,Y44E3A.1_dup1	I	3338369	3340046	1	chrI:3338368-3340027	chrI[+]3338369-3340027	4	6	23	10	22	12	4.13299	8.14651	17.0377	11.6249	18.4601	11.66	11.8437	13.2103	10.4771	0.793105	-0.334417	0.914069	1	0.530467	0.0214504	present	symm	3293
XLOC_000263	WBGene00021039	W05F2.7	W05F2.7	W05F2.7	I	3352465	3359435	1	chrI:3352464-3363364	chrI[+]3352465-3363364	1	2	19	18	18	14	1.03325	2.7155	14.0746	20.9248	15.1037	13.6033	11.2425	10.0705	12.4145	1.23276	0.301891	0.710732	0.97357	0.597548	0.455283	present	symm	4817
XLOC_000264	WBGene00021038	W05F2.6	W05F2.6	W05F2.6	I	3368816	3371449	1	chrI:3368815-3371444	chrI[+]3368816-3371444	4968	4709	7663	5493	7088	6708	5133.18	6393.65	5676.53	6385.56	5947.51	6517.93	6009.06	5585.74	6432.38	1.15157	0.203605	0.394241	0.86528	0.19285	0.00190805	present	present	5974
XLOC_000265	WBGene00021037	fbxa-203	W05F2.5	fbxa-203	I	3371757	3373908	1	chrI:3371770-3373834	chrI[+]3371771-3373834	0	21	0	1	4	0	0	28.5128	0	1.16249	3.35638	0	5.50528	1.11879	9.89176	8.84144	3.14428	0.0378967	0.411909	0.13513	3.36787	notpresent	notpresent	8046
XLOC_000266	WBGene00019362	cdk-2	K03E5.3	cdk-2	I	3408035	3415072	1	chrI:3408034-3415072	chrI[+]3408035-3415072	30	20	69	30	111	104	30.9975	27.155	51.1132	34.8747	93.1397	101.053	56.3889	58.4168	54.361	0.930572	-0.103811	1	1	1.05329	0.985279	present	symm	3765
XLOC_000267	WBGene00019361	K03E5.2	K03E5.2	calponin,calponin_dup1,calponin_dup2	I	3419475	3424213	1	chrI:3419601-3424213	chrI[+]3419602-3424213	0	0	0	0	3	11	0	0	0	0	2.51729	10.6883	2.20093	0.839096	3.56277	4.24597	2.08609	0.126733	0.639353	0.284085	1.86895	notpresent	notpresent	8047
XLOC_000268	WBGene00019360	K03E5.1	K03E5.1	K03E5.1	I	3427179	3433095	1	chrI:3429605-3433095	chrI[+]3429606-3433095	0	3	3	2	7	5	0	4.07326	2.22231	2.32498	5.87367	4.85833	3.22542	2.69866	3.75219	1.39039	0.475488	0.387108	0.86528	0.509245	0.0569203	notpresent	notpresent	8048
XLOC_000269	WBGene00006440	tag-63	Y47G6A.28	tag-63	I	3439110	3449179	1	chrI:3439109-3447706	chrI[+]3439110-3447706	761	297	779	544	794	615	786.302	403.252	577.061	632.395	666.242	597.574	610.471	676.535	544.407	0.804699	-0.313479	0.488067	0.890911	0.458073	0.316184	present	present	1792
XLOC_000270	WBGene00003422	msh-6	Y47G6A.11	msh-6	I	3449329	3462173	1	chrI:3449328-3462172	chrI[+]3449329-3462172	7496	4300	10579	7631	11059	10804	7745.23	5838.33	7836.62	8870.96	9279.56	10497.9	8344.76	8287.14	8402.39	1.01391	0.0199261	0.849882	1	0.457144	1.00756	present	symm	4255
XLOC_000271	WBGene00004978	spg-7	Y47G6A.10	spg-7	I	3467134	3477973	1	chrI:3462273-3477973	chrI[+]3467134-3477973	277	95	552	410	1562	1098	286.21	128.986	408.906	476.621	1310.67	1066.89	613.047	668.595	557.499	0.833837	-0.262163	0.610514	0.954873	12.9436	4.62731	present	symm	2214
XLOC_000272	WBGene00021638	Y47G6A.9	Y47G6A.9	Y47G6A.9	I	3479331	3481441	1	chrI:3479330-3481376	chrI[+]3479331-3481376	685	570	879	655	903	816	707.775	773.919	651.138	761.431	757.704	792.879	740.808	705.539	776.076	1.09998	0.137473	0.637937	0.963107	0.0914334	0.00377727	present	symm	5087
XLOC_000273	WBGene00000794	crn-1	Y47G6A.8	crn-1	I	3481989	3484502	1	chrI:3481988-3484501	chrI[+]3481989-3484501	10858	8039	15606	8571	16451	10693	11219	10915	11560.5	9963.71	13804	10390	11308.7	12194.5	10422.9	0.854722	-0.226472	0.321252	0.841424	0.687936	0.0219941	present	present	1285
XLOC_000274	WBGene00021637	Y47G6A.7	Y47G6A.7	Y47G6A.7,Y47G6A.7_dup1	I	3502739	3508427	1	chrI:3502740-3508427	chrI[+]3502741-3508427	643	463	1099	765	740	588	664.379	628.639	814.107	889.305	620.931	571.339	698.117	699.806	696.428	0.995173	-0.00698052	0.954644	1	0.357469	0.477501	present	symm	3507
XLOC_000275	WBGene00021636	pcaf-1	Y47G6A.6	pcaf-1	I	3516481	3523390	1	chrI:3516480-3529959	chrI[+]3516481-3523390	3426	507	4059	1705	4144	2309	3539.91	688.38	3006.79	1982.05	3477.21	2243.58	2489.65	3341.3	1638	0.490228	-1.02848	0.000568685	0.0331943	0.426263	1.2915	present	AB	51
XLOC_000276	WBGene00021635	Y47G6A.5	Y47G6A.5	Y47G6A.5,Y47G6A.5_dup1	I	3533997	3539159	1	chrI:3533996-3539159	chrI[+]3533997-3539159	5	0	1	10	1	0	5.16624	0	0.740771	11.6249	0.839096	0	3.06184	2.2487	3.87497	1.7232	0.785091	0.250468	0.785831	0.4195	1.58283	notpresent	notpresent	8049
XLOC_000277	WBGene00021634	Y47G6A.4	Y47G6A.4	Y47G6A.4	I	3547094	3552015	1	chrI:3547093-3559812	chrI[+]3547094-3552004	3303	1697	5699	4446	3730	3940	3412.82	2304.1	4221.65	5168.43	3129.83	3828.36	3677.53	3588.1	3766.97	1.04985	0.0701829	0.7782	0.995183	0.848059	1.83783	present	symm	4524
XLOC_000278	WBGene00021651	Y47G6A.27	Y47G6A.27	Y47G6A.27	I	3555584	3557403	1	chrI:3547093-3559812	chrI[+]3555584-3557403	4	10	13	13	11	2	4.13299	13.5775	9.63002	15.1124	9.23006	1.94333	8.93772	7.66436	10.2111	1.33228	0.413898	0.651196	0.963107	0.127166	0.390921	notpresent	notpresent	8050
XLOC_000279	WBGene00045399	Y47G6A.33	Y47G6A.33	Y47G6A.33	I	3564067	3565069	1	chrI:3564066-3578691	chrI[+]3564067-3565069	6	13	11	11	39	17	6.19949	17.6508	8.14848	12.7874	32.7247	16.5183	15.6715	15.6909	15.6522	0.997531	-0.00356683	0.904777	1	1.30925	0.0222211	present	symm	3255
XLOC_000280	WBGene00021633	Y47G6A.3	Y47G6A.3	Y47G6A.3	I	3601294	3602911	1	chrI:3602022-3602861	chrI[+]3602023-3602861	32	14	62	20	46	54	33.064	19.0085	45.9278	23.2498	38.5984	52.4699	35.3864	39.1967	31.5761	0.80558	-0.3119	0.845287	1	0.0813068	0.378407	present	symm	3005
XLOC_000281	WBGene00044436	Y47G6A.31	Y47G6A.31	Y47G6A.31	I	3603346	3604522	1	chrI:3603345-3604430	chrI[+]3603346-3604430	145	95	145	87	132	117	149.821	128.986	107.412	101.137	110.761	113.685	118.634	122.665	114.603	0.934277	-0.0980774	0.96205	1	0.21492	0.0421622	present	symm	3551
XLOC_000282	WBGene00002144	inx-22	Y47G6A.2	inx-22	I	3608398	3611847	1	chrI:3608397-3611847	chrI[+]3608398-3611847	9510	8083	12636	8876	11343	9811	9826.19	10974.7	9360.38	10318.3	9517.87	9533.01	9921.74	9568.15	10275.3	1.07391	0.102873	0.637066	0.963107	0.0251144	0.0660199	present	symm	5090
XLOC_000283	WBGene00002143	inx-21	Y47G6A.1	inx-21	I	3611912	3618321	1	chrI:3611911-3618317	chrI[+]3611912-3618317	2421	1957	4398	3128	2979	3044	2501.49	2657.12	3257.91	3636.27	2499.67	2957.75	2918.37	2753.02	3083.71	1.12012	0.163651	0.563918	0.931287	0.746972	0.347212	present	symm	5346
XLOC_000284	WBGene00044437	Y47G6A.32	Y47G6A.32	Y47G6A.32	I	3620585	3625090	1	chrI:3620584-3625090	chrI[+]3620585-3625090	0	0	0	2	0	0	0	0	0	2.32498	0	0	0.387497	0	0.774994	Inf	Inf	0.30145	0.822322	0	0.66582	notpresent	notpresent	8051
XLOC_000285	WBGene00000284	cah-6	T28F2.3	cah-6	I	3629474	3630747	1	chrI:3629473-3630733	chrI[+]3629474-3630733	1	0	0	0	1	9	1.03325	0	0	0	0.839096	8.74499	1.76956	0.624115	2.915	4.67061	2.22361	0.117845	0.617742	0.0584879	1.6669	notpresent	notpresent	8052
XLOC_000286	WBGene00020901	T28F2.2	T28F2.2	T28F2.2	I	3637356	3638822	1	chrI:3637355-3638797	chrI[+]3637356-3638797	378	462	497	308	464	397	390.568	627.281	368.163	358.047	389.341	385.751	419.859	382.691	457.027	1.19425	0.2561	0.53076	0.910992	0.011122	0.813002	present	symm	5461
XLOC_000287	WBGene00020900	T28F2.1	T28F2.1	T28F2.1	I	3639651	3641394	1	chrI:3639650-3641472	chrI[+]3639651-3641472	0	0	0	0	0	0	0	0	0	0	0	0	0	0	0	NA	NA	NA	NA	NA	NA	notpresent	notpresent	8053
XLOC_000288	WBGene00000628	col-51	T28F2.8	col-51	I	3653961	3655332	1	chrI:3653960-3655268	chrI[+]3653961-3655268	0	0	0	0	0	2	0	0	0	0	0	1.94333	0.323889	0	0.647777	Inf	Inf	0.262211	0.785831	0	0.556524	notpresent	notpresent	8054
XLOC_000289	WBGene00017025	D1037.1	D1037.1	D1037.1	I	3684805	3690157	1	chrI:3684804-3690146	chrI[+]3684805-3690146	3878	1785	4919	3382	4354	4142	4006.94	2423.59	3643.85	3931.54	3653.42	4024.64	3614	3768.07	3459.92	0.918221	-0.123086	0.742453	0.981593	0.116306	0.747503	present	symm	2643
XLOC_000290	WBGene00002042	hus-1	H26D21.1	hus-1	I	3698098	3699303	1	chrI:3698109-3699303	chrI[+]3698110-3699303	1053	986	1496	873	1581	1219	1088.01	1338.74	1108.19	1014.85	1326.61	1184.46	1176.81	1174.27	1179.35	1.00433	0.0062289	0.993017	1	0.290073	0.183078	present	symm	3861
XLOC_000291	WBGene00017650	F21A9.1	F21A9.1	F21A9.1	I	3712176	3713137	1	chrI:3712175-3713116	chrI[+]3712176-3713116	0	0	0	2	4	0	0	0	0	2.32498	3.35638	0	0.946894	1.11879	0.774994	0.692704	-0.529689	0.730918	0.978235	0.951352	0.456513	notpresent	notpresent	8055
XLOC_000292	WBGene00001601	glh-4	T12F5.3	glh-4	I	3726014	3731227	1	chrI:3726013-3731221	chrI[+]3726014-3731221	1752	965	2668	1805	2531	1905	1810.25	1310.23	1976.38	2098.3	2123.75	1851.02	1861.65	1970.13	1753.18	0.889883	-0.168312	0.572842	0.935606	0.199956	0.509876	present	symm	2086
XLOC_000293	WBGene00020467	T12F5.2	T12F5.2	T12F5.2	I	3731355	3732925	1	chrI:3731354-3740482	chrI[+]3731355-3732925	440	347	661	483	516	486	454.629	471.14	489.65	561.483	432.974	472.229	480.351	459.084	501.617	1.09265	0.127829	0.723424	0.978227	0.047586	0.080974	present	symm	4755
XLOC_000294	WBGene00020466	T12F5.1	T12F5.1	T12F5.1	I	3741460	3742726	1	chrI:3741470-3742642	chrI[+]3741471-3742642	2573	1188	3845	2059	4112	2967	2658.55	1613.01	2848.26	2393.57	3450.36	2882.93	2641.11	2985.73	2296.5	0.769161	-0.378643	0.178843	0.748761	0.78383	0.683009	present	present	798
XLOC_000295	WBGene00021175	math-46	Y8G1A.1	math-46,math-46_dup1	I	3745592	3748223	1	chrI:3745591-3748148	chrI[+]3745592-3748148	0	0	0	0	0	0	0	0	0	0	0	0	0	0	0	NA	NA	NA	NA	NA	NA	notpresent	notpresent	8056
XLOC_000296	WBGene00022815	asic-1	ZK770.1	asic-1	I	3769684	3773879	1	chrI:3769683-3773879	chrI[+]3769684-3773879	0	0	2	1	1	0	0	0	1.48154	1.16249	0.839096	0	0.580521	0.773546	0.387497	0.500936	-0.997303	1	1	0.235864	0.277164	notpresent	notpresent	8057
XLOC_000297	WBGene00016324	C32E8.6	C32E8.6	C32E8.6,C32E8.6_dup1	I	3774709	3777471	1	chrI:3774708-3777471	chrI[+]3774709-3777471	0	0	0	0	0	0	0	0	0	0	0	0	0	0	0	NA	NA	NA	NA	NA	NA	notpresent	notpresent	8058
XLOC_000298	WBGene00016323	C32E8.5	C32E8.5	C32E8.5	I	3782121	3783299	1	chrI:3782120-3783263	chrI[+]3782121-3783263	4781	3770	8395	5805	8042	7440	4939.96	5118.72	6218.77	6748.26	6748.01	7229.19	6167.15	5968.91	6365.39	1.06642	0.0927805	0.714697	0.974581	0.924389	0.402974	present	symm	4795
XLOC_000299	WBGene00016322	C32E8.4	C32E8.4	C32E8.4	I	3783838	3784438	1	chrI:3783837-3784438	chrI[+]3783838-3784438	0	0	0	0	0	0	0	0	0	0	0	0	0	0	0	NA	NA	NA	NA	NA	NA	notpresent	notpresent	8059
XLOC_000300	WBGene00016321	C32E8.3	C32E8.3	C32E8.3	I	3786597	3787498	1	chrI:3786596-3787478	chrI[+]3786597-3787478	1673	1462	2238	1526	2534	2210	1728.62	1985.03	1657.85	1773.96	2126.27	2147.38	1903.19	1837.58	1968.79	1.0714	0.0995034	0.677641	0.963107	0.502012	0.105592	present	symm	4942
XLOC_000301	WBGene00004425	rpl-13	C32E8.2	rpl-13,rpl-13_dup1	I	3788037	3788914	1	chrI:3788036-3788912	chrI[+]3788037-3788912	1581	2561	2288	1469	3076	3537	1633.57	3477.2	1694.88	1707.7	2581.06	3436.78	2421.87	1969.84	2873.89	1.45895	0.544931	0.0313796	0.377905	1.5031	1.98202	present	present	7481
XLOC_000302	WBGene00016320	C32E8.1	C32E8.1	C32E8.1	I	3796156	3796699	1	chrI:3794558-3798056	chrI[+]3796169-3796687	1	3	0	4	3	2	1.03325	4.07326	0	4.64996	2.51729	1.94333	2.36951	1.18351	3.55552	3.00421	1.58698	0.181523	0.75225	0.176499	0.0941752	notpresent	notpresent	8060
XLOC_000303	WBGene00003797	npp-11	F53F10.5	npp-11	I	3817999	3821506	1	chrI:3817998-3821502	chrI[+]3817999-3821502	8897	4402	10503	5933	8933	6581	9192.81	5976.82	7780.32	6897.06	7495.65	6394.53	7289.53	8156.26	6422.8	0.787469	-0.344704	0.183094	0.755339	0.651898	0.0502214	present	present	818
XLOC_000304	WBGene00006833	unc-108	F53F10.4	unc-108	I	3824948	3826517	1	chrI:3824949-3826517	chrI[+]3824950-3826517	7896	8368	11184	7870	9056	7785	8158.53	11361.7	8284.78	9148.8	7598.85	7564.42	8686.18	8014.06	9358.29	1.16774	0.223713	0.352578	0.86528	0.0764433	0.604118	present	present	6154
XLOC_000305	WBGene00018765	F53F10.3	F53F10.3	F53F10.3	I	3827211	3828146	1	chrI:3827221-3828132	chrI[+]3827222-3828132	956	1852	1332	828	1580	1231	987.786	2514.56	986.707	962.542	1325.77	1196.12	1328.91	1100.09	1557.74	1.41601	0.501835	0.101125	0.568496	0.532078	3.94808	present	present	7134
XLOC_000306	WBGene00044423	F53F10.8	F53F10.8	F53F10.8	I	3828253	3829396	1	chrI:3828252-3828685	chrI[+]3828253-3828685	113	193	177	113	131	103	116.757	262.046	131.116	131.361	109.922	100.082	141.881	119.265	164.496	1.37925	0.463884	0.442101	0.874953	0.0364367	1.24436	present	symm	5788
XLOC_000307	WBGene00018764	F53F10.2	F53F10.2	decarbaxylase,decarbaxylase_dup1	I	3830942	3834127	1	chrI:3830941-3834125	chrI[+]3830942-3834125	1323	656	1642	1169	1209	1418	1366.99	890.685	1216.35	1358.95	1014.47	1377.82	1204.21	1199.27	1209.15	1.00824	0.0118437	0.850471	1	0.501051	0.51074	present	symm	4251
XLOC_000308	WBGene00020192	T03F1.11	T03F1.11	T03F1.11	I	3853838	3854242	1	chrI:3853837-3859295	chrI[+]3853838-3854242	0	0	0	0	0	7	0	0	0	0	0	6.80166	1.13361	0	2.26722	Inf	Inf	0.0474366	0.435826	0	1.56643	notpresent	notpresent	8061
XLOC_000309	WBGene00020185	pgk-1	T03F1.3	pgk-1	I	3867542	3869136	1	chrI:3867543-3869116	chrI[+]3867544-3869116	7098	6639	9337	5693	9307	6739	7334	9014.11	6916.58	6618.06	7809.47	6548.05	7373.38	7353.35	7393.41	1.00545	0.00783845	0.991168	1	0.154541	0.455426	present	symm	3862
XLOC_000310	WBGene00000764	coq-4	T03F1.2	coq-4	I	3869222	3870127	1	chrI:3869223-3870067	chrI[+]3869224-3870067	312	504	456	314	511	440	322.374	684.307	337.792	365.022	428.778	427.533	427.634	362.981	492.287	1.35623	0.439606	0.277358	0.803166	0.22714	1.02808	present	present	6438
XLOC_000311	WBGene00020184	T03F1.1	T03F1.1	T03F1.1	I	3874040	3875999	1	chrI:3874039-3875994	chrI[+]3874040-3875994	3178	2828	2353	1756	2237	1839	3283.66	3839.72	1743.03	2041.33	1877.06	1786.89	2428.62	2301.25	2555.98	1.11069	0.151459	0.458579	0.879271	3.85877	2.42517	present	symm	5726
XLOC_000312	WBGene00016837	C50F2.3	C50F2.3	C50F2.3	I	3877064	3880758	1	chrI:3877065-3880750	chrI[+]3877066-3880750	5539	2490	9961	5607	8724	5739	5723.16	3380.8	7378.82	6518.08	7320.27	5576.39	5982.92	6807.42	5158.42	0.757765	-0.400177	0.0916898	0.536108	0.993826	0.907305	present	present	491
XLOC_000313	WBGene00016836	C50F2.2	C50F2.2	C50F2.2	I	3881831	3888456	1	chrI:3881830-3888316	chrI[+]3881831-3888316	6213	1176	9232	4887	7494	5148	6419.57	1596.72	6838.8	5681.09	6288.19	5002.13	5304.42	6515.52	4093.31	0.628241	-0.670611	0.0104704	0.229796	0.115088	2.12464	present	present	138
XLOC_000314	WBGene00016835	C50F2.1	C50F2.1	C50F2.1	I	3892335	3895274	1	chrI:3892334-3895274	chrI[+]3892335-3895274	0	0	0	0	0	0	0	0	0	0	0	0	0	0	0	NA	NA	NA	NA	NA	NA	notpresent	notpresent	8062
XLOC_000315	WBGene00003950	pbs-4	T20F5.2	pbs-4	I	3908748	3909926	1	chrI:3908749-3910545	chrI[+]3908750-3909644	11057	13874	15309	9753	14013	10406	11424.6	18837.4	11340.5	11337.8	11758.3	10111.2	12468.3	11507.8	13428.8	1.16693	0.22272	0.365743	0.86528	0.0141486	1.76477	present	present	6089
XLOC_000316	WBGene00020653	T21E3.2	T21E3.2	T21E3.2	I	3930833	3931555	1	chrI:3930832-3931547	chrI[+]3930833-3931547	0	0	3	0	3	2	0	0	2.22231	0	2.51729	1.94333	1.11382	1.57987	0.647777	0.41002	-1.28623	0.661858	0.963107	0.340248	0.306207	notpresent	notpresent	8063
XLOC_000317	WBGene00020652	egg-4	T21E3.1	egg-4	I	3932213	3934817	1	chrI:3932212-3934793	chrI[+]3932213-3934793	2875	3298	2911	2606	3080	3340	2970.59	4477.87	2156.38	3029.45	2584.42	3245.36	3077.34	2570.46	3584.23	1.39439	0.479633	0.0404242	0.419345	0.594821	0.762326	present	present	7431
XLOC_000318	WBGene00018528	F47B3.4	F47B3.4	F47B3.4	I	3960977	3962202	1	chrI:3961039-3962202	chrI[+]3961040-3962202	0	0	0	0	0	0	0	0	0	0	0	0	0	0	0	NA	NA	NA	NA	NA	NA	notpresent	notpresent	8064
XLOC_000319	WBGene00018527	F47B3.3	F47B3.3	F47B3.3	I	3964373	3965317	1	chrI:3964372-3965317	chrI[+]3964373-3965317	0	0	0	0	0	0	0	0	0	0	0	0	0	0	0	NA	NA	NA	NA	NA	NA	notpresent	notpresent	8065
XLOC_000320	WBGene00018526	F47B3.2	F47B3.2	F47B3.2_dup1	I	3970377	3971305	1	chrI:3970376-3971305	chrI[+]3970377-3971305	0	0	0	0	0	0	0	0	0	0	0	0	0	0	0	NA	NA	NA	NA	NA	NA	notpresent	notpresent	8066
XLOC_000321	WBGene00018525	F47B3.1	F47B3.1	F47B3.1_dup1	I	3972165	3974023	1	chrI:3972164-3973706	chrI[+]3972165-3973706	0	0	0	0	0	0	0	0	0	0	0	0	0	0	0	NA	NA	NA	NA	NA	NA	notpresent	notpresent	8067
XLOC_000322	WBGene00000197	aars-2	F28H1.3	ars-2	I	3983174	3986918	1	chrI:3983173-3986915	chrI[+]3983174-3986915	22871	15387	23597	14825	18106	15882	23631.4	20891.7	17480	17233.9	15192.7	15432	18310.3	18768	17852.5	0.951221	-0.0721469	0.879456	1	2.58969	0.272167	present	symm	3137
XLOC_000323	WBGene00000779	cpn-3	F28H1.2	cpn-3	I	3987894	3988705	1	chrI:3987893-3988702	chrI[+]3987894-3988702	6	9	0	0	36	1	6.19949	12.2198	0	0	30.2075	0.971666	8.2664	12.1357	4.39714	0.362333	-1.46461	0.514163	0.905088	3.20837	0.458623	notpresent	notpresent	8068
XLOC_000324	WBGene00017908	F28H1.1	F28H1.1	F28H1.1	I	3995712	3996966	1	chrI:3995711-3996953	chrI[+]3995712-3996953	767	424	995	534	288	303	792.502	575.687	737.067	620.77	241.66	294.415	543.683	590.409	496.957	0.841716	-0.248595	0.48868	0.890911	4.4815	0.779696	present	present	1796
XLOC_000325	WBGene00018868	F55C7.2	F55C7.2	F55C7.2	I	4005438	4006022	1	chrI:3999350-4031629	chrI[+]4005438-4006022	0	0	0	0	0	0	0	0	0	0	0	0	0	0	0	NA	NA	NA	NA	NA	NA	notpresent	notpresent	8069
XLOC_000326	WBGene00006820	unc-89	C09D1.1	unc-89,unc-89_dup1,unc-89_dup2,unc-89_dup3,unc-89_dup4,unc-89_dup5,unc-89_dup6	I	4035746	4090963	1	chrI:4035894-4090876	chrI[+]4035895-4090876	97	0	34	2	41	27	100.225	0	25.1862	2.32498	34.4029	26.235	31.3957	53.2714	9.51998	0.178707	-2.48433	0.0648009	0.482923	3.45908	0.309639	present	present	376
XLOC_000327	WBGene00016066	C24G7.4	C24G7.4	C24G7.4	I	4094612	4098331	1	chrI:4094611-4098329	chrI[+]4094612-4098329	0	0	0	4	0	9	0	0	0	4.64996	0	8.74499	2.23249	0	4.46498	Inf	Inf	0.0184689	0.306802	0	0.80605	notpresent	notpresent	8070
XLOC_000328	WBGene00016064	acd-1	C24G7.2	C24G7.2	I	4103715	4108047	1	chrI:4103714-4108047	chrI[+]4103715-4108047	0	0	0	0	0	0	0	0	0	0	0	0	0	0	0	NA	NA	NA	NA	NA	NA	notpresent	notpresent	8071
XLOC_000329	WBGene00016063	C24G7.1	C24G7.1	C24G7.1	I	4109409	4112387	1	chrI:4109408-4112387	chrI[+]4109409-4112387	0	0	0	0	0	0	0	0	0	0	0	0	0	0	0	NA	NA	NA	NA	NA	NA	notpresent	notpresent	8072
XLOC_000330	WBGene00000867	cyb-2.2	H31G24.4	cyb-2.2	I	4114736	4116371	1	chrI:4114862-4116371	chrI[+]4114863-4116371	12599	9806	21152	13787	13762	12088	13017.9	13314.1	15668.8	16027.3	11547.6	11745.5	13553.5	13411.4	13695.6	1.02119	0.0302503	0.971615	1	1.07488	0.311826	present	symm	3899
XLOC_000331	WBGene00019254	H31G24.3	H31G24.3	H31G24.3	I	4116853	4118164	1	chrI:4116852-4118164	chrI[+]4116853-4118164	617	429	696	388	721	480	637.514	582.476	515.577	451.046	604.988	466.399	543	586.026	499.974	0.853159	-0.229113	0.569595	0.934285	0.194656	0.12895	present	symm	2070
XLOC_000332	WBGene00019253	H31G24.1	H31G24.1	H31G24.1	I	4123483	4124725	1	chrI:4123482-4124706	chrI[+]4123483-4124706	2	0	0	0	0	0	2.0665	0	0	0	0	0	0.344416	0.688832	0	0	NaN	0.685135	0.963107	0.772796	0	notpresent	notpresent	8073
XLOC_000333	WBGene00003029	lin-44	E01A2.3	lin-44,lin-44_dup1	I	4126058	4129312	1	chrI:4126057-4129309	chrI[+]4126058-4129309	0	1	5	9	5	14	0	1.35775	3.70385	10.4624	4.19548	13.6033	5.5538	2.63311	8.47449	3.21843	1.68636	0.13191	0.64988	0.163861	0.553964	notpresent	notpresent	8074
XLOC_000334	WBGene00017085	E01A2.2	E01A2.2	E01A2.2_dup1	I	4132502	4135418	1	chrI:4132501-4135241	chrI[+]4132502-4135241	12837	7601	16438	10511	14025	11206	13263.8	10320.3	12176.8	12218.9	11768.3	10888.5	11772.8	12403	11142.6	0.898378	-0.154605	0.554633	0.923176	0.193081	0.0846435	present	symm	2028
XLOC_000335	WBGene00017084	E01A2.1	E01A2.1	E01A2.1	I	4139516	4142821	1	chrI:4139515-4144585	chrI[+]4139516-4142337	3205	3538	4967	2739	4389	3246	3311.56	4803.73	3679.41	3184.06	3682.79	3154.03	3635.93	3557.92	3713.94	1.04385	0.0619151	0.89211	1	0.122592	0.814599	present	symm	4099
XLOC_000336	WBGene00020039	R12E2.14	R12E2.14	R12E2.14	I	4149983	4150639	1	chrI:4149982-4150636	chrI[+]4149983-4150636	1	0	0	0	0	0	1.03325	0	0	0	0	0	0.172208	0.344416	0	0	NaN	1	1	0.395409	0	notpresent	notpresent	8075
XLOC_000337	WBGene00002138	inx-16	R12E2.5	inx-16	I	4162037	4165017	1	chrI:4162058-4165017	chrI[+]4162059-4165017	0	0	0	0	0	0	0	0	0	0	0	0	0	0	0	NA	NA	NA	NA	NA	NA	notpresent	notpresent	8076
XLOC_000338	WBGene00002139	inx-17	R12E2.4	inx-17,inx-17_dup1	I	4165135	4167061	1	chrI:4165136-4167059	chrI[+]4165137-4167059	0	0	13	1	3	0	0	0	9.63002	1.16249	2.51729	0	2.2183	4.0491	0.387497	0.0956994	-3.38535	0.92204	1	1.56905	0.0478654	notpresent	notpresent	8077
XLOC_000339	WBGene00004836	sls-2.4	R12E2.16	_dup11	I	4172208	4172317	1	chrI:4172207-4172316	chrI[+]4172208-4172316	0	0	0	0	0	0	0	0	0	0	0	0	0	0	0	NA	NA	NA	NA	NA	NA	notpresent	notpresent	8078
XLOC_000340	WBGene00004464	rpn-8	R12E2.3	rpn-8	I	4175319	4177274	1	chrI:4175318-4177271	chrI[+]4175319-4177271	8040	8093	12639	10180	11991	12700	8307.32	10988.3	9362.6	11834.2	10061.6	12340.2	10482.4	9243.84	11720.9	1.26796	0.342514	0.128016	0.640241	0.314885	0.052798	present	present	7029
XLOC_000341	WBGene00044929	R12E2.17	R12E2.17	_dup12	I	4175999	4176066	1	chrI:4175318-4177271	chrI[+]4175999-4176066	1	0	0	1	0	0	1.03325	0	0	1.16249	0	0	0.365957	0.344416	0.387497	1.12508	0.170032	1	1	0.370536	0.33291	notpresent	notpresent	8079
XLOC_000342	WBGene00020031	R12E2.2	R12E2.2	R12E2.2	I	4178812	4182160	1	chrI:4178813-4182160	chrI[+]4178814-4182160	12408	7400	17984	13427	14217	13268	12820.5	10047.4	13322	15608.8	11929.4	12892.1	12770	12690.7	12849.4	1.01251	0.0179324	0.906816	1	0.137576	0.582002	present	symm	4064
XLOC_000343	WBGene00020030	R12E2.1	R12E2.1	R12E2.1	I	4182221	4184994	1	chrI:4182222-4184994	chrI[+]4182223-4184994	3877	1709	5803	3268	5367	4142	4005.9	2320.4	4298.69	3799.02	4503.43	4024.64	3825.35	4269.34	3381.35	0.792008	-0.336414	0.208027	0.769463	0.153869	0.712676	present	present	901
XLOC_000344	WBGene00004093	ppw-1	C18E3.7	ppw-1,ppw-1_dup1,ppw-1_dup2	I	4185062	4189932	1	chrI:4185061-4189930	chrI[+]4185062-4189930	797	281	1295	689	888	636	823.499	381.528	959.298	800.956	745.117	617.979	721.396	842.638	600.154	0.712233	-0.48958	0.168724	0.732399	0.386604	0.701572	present	present	763
XLOC_000345	WBGene00015975	cas-2	C18E3.6	cas-2	I	4190144	4193130	1	chrI:4190159-4193118	chrI[+]4190160-4193118	3532	3138	4193	3211	3921	3603	3649.43	4260.63	3106.05	3732.76	3290.1	3500.91	3589.98	3348.53	3831.43	1.14421	0.194357	0.395032	0.86528	0.210435	0.1419	present	present	5970
XLOC_000346	WBGene00015974	C18E3.5	C18E3.5	C18E3.5	I	4193241	4203307	1	chrI:4193242-4203307	chrI[+]4193243-4203307	2558	1835	3223	2162	2748	2211	2643.05	2491.47	2387.5	2513.3	2305.84	2148.35	2414.92	2445.46	2384.38	0.975021	-0.0364955	0.931889	1	0.165132	0.0820825	present	symm	3392
XLOC_000347	WBGene00015973	C18E3.4	C18E3.4	C18E3.4	I	4202419	4203042	1	chrI:4193242-4203307	chrI[+]4202419-4203042	0	0	0	0	0	0	0	0	0	0	0	0	0	0	0	NA	NA	NA	NA	NA	NA	notpresent	notpresent	8080
XLOC_000348	WBGene00015972	C18E3.3	C18E3.3	C18E3.3	I	4203460	4208521	1	chrI:4203459-4208521	chrI[+]4203460-4208521	988	500	889	572	750	675	1020.85	678.876	658.545	664.945	629.322	655.874	718.069	769.572	666.565	0.86615	-0.207312	0.666832	0.963107	1.58556	0.00213772	present	symm	2405
XLOC_000349	WBGene00015971	C18E3.2	C18E3.2	C18E3.2	I	4210979	4212669	1	chrI:4210980-4212669	chrI[+]4210981-4212669	5693	2710	7756	4666	6992	4811	5882.28	3679.51	5745.42	5424.18	5866.96	4674.68	5212.17	5831.55	4592.79	0.787576	-0.34451	0.178878	0.748761	0.00808836	0.351269	present	present	799
XLOC_000350	WBGene00015970	C18E3.1	C18E3.1	C18E3.1	I	4212744	4214263	1	chrI:4212743-4214263	chrI[+]4212744-4214263	26	26	49	23	18	12	26.8645	35.3015	36.2978	26.7373	15.1037	11.66	25.3275	26.0887	24.5663	0.941646	-0.0867437	0.971104	1	0.350784	0.254199	present	symm	3610
XLOC_000351	WBGene00003516	nab-1	C43E11.6	nab-1_dup1,nab-1_dup2,nab-1_dup3,nab-1_dup4	I	4229578	4236044	1	chrI:4229577-4236040	chrI[+]4229578-4236040	134	12	156	65	138	120	138.455	16.293	115.56	75.5619	115.795	116.6	96.3776	123.27	69.4849	0.563679	-0.827053	0.306765	0.829626	0.085489	0.743081	present	present	1247
XLOC_000352	WBGene00016605	C43E11.5	C43E11.5	C43E11.5	I	4237035	4238739	1	chrI:4237034-4238607	chrI[+]4237035-4238607	0	0	3	0	0	1	0	0	2.22231	0	0	0.971666	0.53233	0.740771	0.323889	0.437232	-1.19353	0.79623	1	0.753276	0.239022	notpresent	notpresent	8081
XLOC_000353	WBGene00007001	tufm-2	C43E11.4	tufm-2	I	4247755	4249384	1	chrI:4247757-4249328	chrI[+]4247758-4249328	3952	2228	5482	3579	5006	3928	4083.4	3025.07	4060.91	4160.55	4200.52	3816.7	3891.19	4114.94	3667.44	0.891251	-0.166097	0.547678	0.919202	0.0134476	0.27278	present	symm	2000
XLOC_000354	WBGene00016608	cogc-5	C43E11.11	C43E11.11	I	4249483	4253170	1	chrI:4249493-4253145	chrI[+]4249494-4253145	9341	3668	11966	6801	9339	6921	9651.57	4980.23	8864.07	7906.1	7836.32	6724.9	7660.53	8783.99	6537.08	0.744204	-0.42623	0.0932292	0.540272	0.597047	0.464088	present	present	502
XLOC_000355	WBGene00016609	C43E11.12	C43E11.12	C43E11.12	I	4253243	4254140	1	chrI:4253242-4253891	chrI[+]4253243-4253891	2446	2681	2907	1815	3152	2370	2527.33	3640.13	2153.42	2109.92	2644.83	2302.85	2563.08	2441.86	2684.3	1.09929	0.136566	0.604671	0.952412	0.319155	1.2186	present	symm	5203
XLOC_000356	WBGene00016603	met-1	C43E11.3	met-1	I	4254381	4264692	1	chrI:4254380-4264690	chrI[+]4254381-4264690	5074	1912	6126	3273	7336	5825	5242.7	2596.02	4537.96	3804.83	6155.61	5659.95	4666.18	5312.09	4020.27	0.756815	-0.401988	0.159172	0.711757	1.14811	1.3539	present	present	726
XLOC_000357	WBGene00016602	mus-81	C43E11.2	mus-81	I	4265108	4267187	1	chrI:4265109-4267187	chrI[+]4265110-4267187	2236	2117	3901	2593	3017	2804	2310.34	2874.36	2889.75	3014.34	2531.55	2724.55	2724.15	2577.21	2871.08	1.11403	0.155782	0.59563	0.948645	0.374624	0.0329318	present	symm	5237
XLOC_000358	WBGene00016601	acin-1	C43E11.1	cogc-5	I	4270647	4273336	1	chrI:4270697-4273327	chrI[+]4270698-4273327	6080	3005	8388	5080	7847	6695	6282.15	4080.04	6213.59	5905.45	6584.39	6505.3	5928.49	6360.04	5496.93	0.864292	-0.21041	0.441265	0.874953	0.044602	0.568478	present	present	1622
XLOC_000359	WBGene00021630	Y47D9A.3	Y47D9A.3	Y47D9A.3	I	4275889	4276948	1	chrI:4275931-4276754	chrI[+]4275932-4276754	0	0	0	0	0	0	0	0	0	0	0	0	0	0	0	NA	NA	NA	NA	NA	NA	notpresent	notpresent	8082
XLOC_000360	WBGene00021629	scpl-3	Y47D9A.2	scpl-3,scpl-3_dup1	I	4298260	4302246	1	chrI:4298259-4302238	chrI[+]4298260-4302238	1311	1288	1589	1019	753	751	1354.59	1748.78	1177.09	1184.58	631.839	729.721	1137.77	1054.5	1221.03	1.15792	0.211531	0.508891	0.904473	2.47942	1.92141	present	symm	5551
XLOC_000361	WBGene00021628	Y47D9A.1	Y47D9A.1	Y47D9A.1,Y47D9A.1_dup1	I	4303931	4308245	1	chrI:4303930-4308245	chrI[+]4303931-4308245	7629	6645	9782	6098	8789	6382	7882.65	9022.26	7246.22	7088.87	7374.82	6201.17	7469.33	7501.23	7437.43	0.991495	-0.0123225	0.959325	1	0.0856325	0.468471	present	symm	3533
XLOC_000362	WBGene00000140	anc-1	ZK973.6	anc-1	I	4321096	4359106	1	chrI:4321095-4359081	chrI[+]4321096-4359081	69	24	34	5	61	160	71.2942	32.586	25.1862	5.81245	51.1849	155.466	56.9217	49.2217	64.6217	1.31287	0.392722	0.376664	0.86528	0.567652	3.67983	present	present	6041
XLOC_000363	WBGene00000045	acr-6	ZK973.5	acr-6	I	4359117	4362549	1	chrI:4359116-4362549	chrI[+]4359117-4362549	0	0	0	0	0	0	0	0	0	0	0	0	0	0	0	NA	NA	NA	NA	NA	NA	notpresent	notpresent	8083
XLOC_000364	WBGene00022833	ZK973.4	ZK973.4	ZK973.4	I	4363416	4364075	1	chrI:4363415-4364037	chrI[+]4363416-4364037	0	0	0	0	0	0	0	0	0	0	0	0	0	0	0	NA	NA	NA	NA	NA	NA	notpresent	notpresent	8084
XLOC_000365	WBGene00022832	pdp-1	ZK973.3	phosphatase	I	4368088	4370505	1	chrI:4368089-4372137	chrI[+]4368090-4370499	10986	7971	15028	10210	11711	9178	11351.3	10822.6	11132.3	11869	9826.65	8917.95	10653.3	10770.1	10536.5	0.978316	-0.0316276	0.899122	1	0.265694	0.245202	present	symm	3229
XLOC_000366	WBGene00022831	ZK973.2	ZK973.2	ZK973.2	I	4373657	4379352	1	chrI:4373663-4381899	chrI[+]4373664-4379330	8766	5212	10309	5968	9006	7387	9057.46	7076.6	7636.61	6937.74	7556.9	7177.69	7573.83	8083.65	7064.01	0.873864	-0.19452	0.479342	0.886854	0.525009	0.00317897	present	present	1753
XLOC_000367	WBGene00022830	ZK973.1	ZK973.1	ZK973.1	I	4382566	4385226	1	chrI:4382565-4385219	chrI[+]4382566-4385219	11023	6227	14435	12316	13131	16012	11389.5	8454.72	10693	14317.2	11018.2	15558.3	11905.2	11033.6	12776.8	1.15799	0.211622	0.27107	0.79836	0.0384621	1.25307	present	present	6461
XLOC_000368	WBGene00000962	dhc-1	T21E12.4	dhc-1	I	4386788	4403645	1	chrI:4386787-4401981	chrI[+]4386788-4401981	18773	6224	18637	9669	14542	9718	19397.2	8450.65	13805.7	11240.1	12202.1	9442.65	12423.1	15135	9711.14	0.641634	-0.640178	0.0142658	0.26845	4.152	0.159471	present	present	167
XLOC_000369	WBGene00020655	T21E12.3	T21E12.3	T21E12.3	I	4403313	4404586	1	chrI:4403392-4404586	chrI[+]4403393-4404586	0	0	0	0	0	0	0	0	0	0	0	0	0	0	0	NA	NA	NA	NA	NA	NA	notpresent	notpresent	8085
XLOC_000370	WBGene00020654	T21E12.2	T21E12.2	T21E12.2	I	4409690	4419306	1	chrI:4409692-4419306	chrI[+]4409693-4419306	11	0	22	20	19	9	11.3657	0	16.297	23.2498	15.9428	8.74499	12.6001	14.5352	10.6649	0.733733	-0.446673	0.895492	1	0.0586382	0.668144	present	symm	3208
XLOC_000371	WBGene00015704	cgef-2	C11D9.1	C11D9.1	I	4422033	4426177	1	chrI:4422032-4426138	chrI[+]4422033-4426138	114	23	210	107	206	98	117.79	31.2283	155.562	124.386	172.854	95.2232	116.174	148.735	83.6127	0.562157	-0.830954	0.206661	0.766556	0.306133	0.517418	present	present	897
XLOC_000372	WBGene00001231	eif-3.H	C41D11.2	eif-3.H	I	4444720	4446594	1	chrI:4444719-4446586	chrI[+]4444720-4446586	927	777	1883	1128	1772	1533	957.821	1054.97	1394.87	1311.29	1486.88	1489.56	1282.57	1279.86	1285.28	1.00423	0.00609457	0.996516	1	1.16446	0.287311	present	symm	3854
XLOC_000373	WBGene00016561	NA	NA	C41D11.1	NA	NA	NA	NA	chrI:4457383-4458672	chrI[+]4457384-4458672	62	40	93	55	60	61	64.0614	54.3101	68.8917	63.937	50.3458	59.2716	60.1363	61.0996	59.1729	0.968466	-0.0462273	0.983488	1	0.0891259	0.0126243	present	symm	3679
XLOC_000374	NA	NA	NA	T01A4.3	NA	NA	NA	NA	chrI:4463854-4466902	chrI[+]4463855-4466902	0	0	16	0	0	6	0	0	11.8523	0	0	5.82999	2.94705	3.95078	1.94333	0.491886	-1.02361	0.639222	0.963107	2.4546	0.547727	notpresent	notpresent	8086
XLOC_000375	NA	NA	NA	T01A4.2	NA	NA	NA	NA	chrI:4481238-4484425	chrI[+]4481239-4484425	7	0	30	8	65	32	7.23274	0	22.2231	9.29992	54.5412	31.0933	20.7317	27.999	13.4644	0.480888	-1.05623	0.477846	0.88537	2.22467	0.628509	present	present	1747
XLOC_000376	WBGene00020131	gcy-28	T01A4.1	gcy-28,gcy-28_dup1,gcy-28_dup2	I	4481239	4508362	1	chrI:4491701-4508362	chrI[+]4491702-4508362	139	133	336	147	816	371	143.622	180.581	248.899	170.886	684.702	360.488	298.196	359.074	237.318	0.660917	-0.597459	0.197724	0.764492	9.00112	0.719885	present	present	865
XLOC_000377	WBGene00044754	Y119C1B.12	Y119C1B.12	Y119C1B.12	I	4520071	4522769	1	chrI:4520070-4522769	chrI[+]4520071-4522769	0	0	0	0	0	0	0	0	0	0	0	0	0	0	0	NA	NA	NA	NA	NA	NA	notpresent	notpresent	8087
XLOC_000378	WBGene00022469	Y119C1B.3	Y119C1B.3	Y119C1B.3	I	4550479	4552784	1	chrI:4550478-4552759	chrI[+]4550479-4552759	0	0	0	0	0	4	0	0	0	0	0	3.88666	0.647777	0	1.29555	Inf	Inf	0.0776841	0.499341	0	1.02065	notpresent	notpresent	8088
XLOC_000379	WBGene00022467	Y119C1B.1	Y119C1B.1	Y119C1B.1	I	4554151	4555204	1	chrI:4554150-4555204	chrI[+]4554151-4555204	0	0	0	1	2	0	0	0	0	1.16249	1.67819	0	0.473447	0.559397	0.387497	0.692704	-0.529689	1	1	0.574026	0.311279	notpresent	notpresent	8089
XLOC_000380	WBGene00017010	D1007.15	D1007.15	D1007.15	I	4557665	4563758	1	chrI:4557664-4563695	chrI[+]4557665-4563695	1164	167	1353	795	815	773	1202.7	226.745	1002.26	924.18	683.863	751.097	798.475	962.943	634.007	0.658406	-0.60295	0.12111	0.623129	1.95357	1.77425	present	present	598
XLOC_000381	WBGene00004113	pqn-24	D1007.14	pqn-24	I	4564042	4565987	1	chrI:4564061-4565925	chrI[+]4564062-4565925	0	0	1	3	1	4	0	0	0.740771	3.48747	0.839096	3.88666	1.49233	0.526622	2.45804	4.66757	2.22267	0.151514	0.694796	0.0534689	0.376039	notpresent	notpresent	8090
XLOC_000382	WBGene00017009	D1007.13	D1007.13	D1007.13,D1007.13_dup1	I	4566496	4568390	1	chrI:4566495-4568386	chrI[+]4566496-4568386	0	0	0	0	0	0	0	0	0	0	0	0	0	0	0	NA	NA	NA	NA	NA	NA	notpresent	notpresent	8091
XLOC_000383	WBGene00004436	rpl-24.1	D1007.12	rpl-24.1	I	4584961	4586184	1	chrI:4585113-4586178	chrI[+]4585114-4586178	1794	2491	2690	1979	3410	4102	1853.65	3382.16	1992.67	2300.57	2861.32	3985.77	2729.36	2235.88	3222.83	1.44142	0.527487	0.0320538	0.383333	1.3078	1.13693	present	present	7477
XLOC_000384	WBGene00045094	D1007.20	D1007.20	_dup13	I	4585250	4585410	1	chrI:4585113-4586178	chrI[+]4585250-4585410	0	0	0	1	0	0	0	0	0	1.16249	0	0	0.193748	0	0.387497	Inf	Inf	0.428005	0.86528	0	0.33291	notpresent	notpresent	8092
XLOC_000385	WBGene00017007	D1007.10	D1007.10	D1007.10,D1007.10_dup1,D1007.10_dup2	I	4586272	4589393	1	chrI:4586273-4589392	chrI[+]4586274-4589392	928	222	1083	584	1045	553	958.855	301.421	802.255	678.894	876.855	537.331	692.602	879.322	505.882	0.57531	-0.79759	0.0354991	0.396532	0.212281	0.619102	present	present	264
XLOC_000386	WBGene00017006	D1007.9	D1007.9	D1007.9	I	4590431	4591588	1	chrI:4590430-4591588	chrI[+]4590431-4591588	0	0	0	0	0	0	0	0	0	0	0	0	0	0	0	NA	NA	NA	NA	NA	NA	notpresent	notpresent	8093
XLOC_000387	WBGene00017011	eaf-1	D1007.16	D1007.16	I	4603224	4604611	1	chrI:4603223-4604197	chrI[+]4603224-4604197	4398	2684	6699	3582	6108	4098	4544.23	3644.21	4962.42	4164.04	5125.2	3981.89	4403.66	4877.28	3930.04	0.805785	-0.311532	0.205342	0.765615	0.173479	0.0442037	present	present	892
XLOC_000388	WBGene00017005	D1007.8	D1007.8	D1007.8	I	4604404	4605386	1	chrI:4604403-4605385	chrI[+]4604404-4605385	1044	990	1599	826	1644	1094	1078.71	1344.17	1184.49	960.217	1379.47	1063	1168.35	1214.23	1122.46	0.924428	-0.113367	0.672827	0.963107	0.388992	0.279334	present	symm	2421
XLOC_000389	WBGene00016654	C44E4.5	C44E4.5	C44E4.5	I	4605656	4610203	1	chrI:4605655-4610203	chrI[+]4605656-4610203	2785	1570	3602	2282	3593	2597	2877.6	2131.67	2668.26	2652.8	3014.87	2523.42	2644.77	2853.58	2435.96	0.853653	-0.228278	0.428373	0.865334	0.139639	0.122178	present	present	1591
XLOC_000390	WBGene00045479	C44E4.8	C44E4.8	C44E4.8	I	4607283	4608210	1	chrI:4605655-4610203	chrI[+]4607283-4608210	66	51	93	34	135	69	68.1944	69.2453	68.8917	39.5247	113.278	67.0449	71.0298	83.4547	58.605	0.702237	-0.50997	0.528186	0.909842	0.501619	0.120324	present	present	1931
XLOC_000391	WBGene00016653	C44E4.4	C44E4.4	C44E4.4	I	4634104	4635631	1	chrI:4634103-4635621	chrI[+]4634104-4635621	12741	11155	16159	11060	15964	13620	13164.6	15145.7	11970.1	12857.1	13395.3	13234.1	13294.5	12843.4	13745.7	1.07025	0.097953	0.635399	0.963107	0.149743	0.104169	present	symm	5096
XLOC_000392	WBGene00015008	B0041.3	B0041.3	B0041.3	I	4644438	4645627	1	chrI:4644680-4645626	chrI[+]4644681-4645626	472	510	647	390	517	414	487.693	692.453	479.279	453.371	433.813	402.27	491.48	466.928	516.031	1.10516	0.144258	0.739342	0.980885	0.0474023	0.697086	present	symm	4679
XLOC_000393	WBGene00015011	B0041.8	B0041.8	B0041.8	I	4647310	4648279	1	chrI:4647309-4648276	chrI[+]4647310-4648276	5393	5522	7930	5109	7147	5717	5572.31	7497.51	5874.31	5939.16	5997.02	5555.01	6072.55	5814.55	6330.56	1.08875	0.122666	0.645609	0.963107	0.0525517	0.359304	present	symm	5055
XLOC_000394	WBGene00015007	ain-2	B0041.2	B0041.2,B0041.2_dup1,B0041.2_dup2	I	4653472	4660152	1	chrI:4655347-4660143	chrI[+]4655348-4660143	4928	2112	6504	3521	4272	3737	5091.85	2867.57	4817.97	4093.13	3584.62	3631.11	4014.38	4498.15	3530.61	0.784902	-0.349415	0.195977	0.764492	1.46029	0.290634	present	present	855
XLOC_000395	WBGene00015006	B0041.1	B0041.1	B0041.1	I	4664500	4665349	1	chrI:4664871-4671739	chrI[+]4664872-4665757	0	0	0	0	0	0	0	0	0	0	0	0	0	0	0	NA	NA	NA	NA	NA	NA	notpresent	notpresent	8094
XLOC_000396	WBGene00006791	unc-57	T04D1.3	unc-57,unc-57_dup1,unc-57_dup2	I	4675136	4679410	1	chrI:4675135-4679391	chrI[+]4675136-4679391	8048	3721	10868	5981	9100	6577	8315.58	5052.19	8050.7	6952.86	7635.77	6390.64	7066.29	8000.69	6131.9	0.766422	-0.38379	0.125238	0.635783	0.0980181	0.239982	present	present	611
XLOC_000397	WBGene00020212	T04D1.2	T04D1.2	T04D1.2	I	4679672	4682756	1	chrI:4679671-4682756	chrI[+]4679672-4682756	0	0	7	0	0	0	0	0	5.1854	0	0	0	0.864233	1.72847	0	0	NaN	0.310551	0.830694	1.67352	0	notpresent	notpresent	8095
XLOC_000398	WBGene00021112	W09C3.4	W09C3.4	W09C3.4	I	4704623	4705875	1	chrI:4704622-4705803	chrI[+]4704623-4705803	1428	1326	2341	1794	1920	1806	1475.48	1800.38	1734.14	2085.51	1611.06	1754.83	1743.57	1606.9	1880.24	1.17011	0.226639	0.429064	0.865639	0.151974	0.112958	present	symm	5844
XLOC_000399	WBGene00021111	W09C3.3	W09C3.3	W09C3.3	I	4707265	4708763	1	chrI:4707905-4708763	chrI[+]4707906-4708763	0	0	1	0	0	0	0	0	0.740771	0	0	0	0.123462	0.246924	0	0	NaN	1	1	0.283482	0	notpresent	notpresent	8096
XLOC_000400	WBGene00021110	W09C3.2	W09C3.2	W09C3.2	I	4711429	4713447	1	chrI:4711428-4713447	chrI[+]4711429-4713447	0	0	0	0	0	0	0	0	0	0	0	0	0	0	0	NA	NA	NA	NA	NA	NA	notpresent	notpresent	8097
XLOC_000401	WBGene00021109	W09C3.1	W09C3.1	W09C3.1	I	4717624	4719576	1	chrI:4717623-4719576	chrI[+]4717624-4719576	0	0	0	0	0	0	0	0	0	0	0	0	0	0	0	NA	NA	NA	NA	NA	NA	notpresent	notpresent	8098
XLOC_000402	WBGene00015696	C10H11.7	C10H11.7	C10H11.7	I	4719790	4721099	1	chrI:4719789-4721099	chrI[+]4719790-4721099	0	0	0	0	0	0	0	0	0	0	0	0	0	0	0	NA	NA	NA	NA	NA	NA	notpresent	notpresent	8099
XLOC_000403	WBGene00015695	ugt-26	C10H11.6	ugt-26,ugt-26_dup1	I	4721179	4723961	1	chrI:4721178-4723961	chrI[+]4721179-4723961	0	0	0	5	3	2	0	0	0	5.81245	2.51729	1.94333	1.71218	0.839096	2.58526	3.08101	1.6234	0.195495	0.764492	0.38345	0.634234	notpresent	notpresent	8100
XLOC_000404	WBGene00015694	ugt-27	C10H11.5	ugt-27	I	4724066	4726780	1	chrI:4724065-4726764	chrI[+]4724066-4726764	0	0	0	0	0	9	0	0	0	0	0	8.74499	1.4575	0	2.915	Inf	Inf	0.035157	0.395205	0	1.87789	notpresent	notpresent	8101
XLOC_000405	WBGene00015693	ugt-28	C10H11.4	ugt-28	I	4727302	4730367	1	chrI:4727301-4730367	chrI[+]4727302-4730367	589	287	951	721	735	831	608.583	389.675	704.473	838.156	616.736	807.454	660.846	643.264	678.428	1.05467	0.076785	0.752171	0.984592	0.106294	1.13907	present	symm	4626
XLOC_000406	WBGene00015692	ugt-25	C10H11.3	ugt-25	I	4731605	4735280	1	chrI:4731604-4735280	chrI[+]4731605-4735280	0	3	4	3	3	3	0	4.07326	2.96308	3.48747	2.51729	2.915	2.65935	1.82679	3.49191	1.9115	0.934704	0.283402	0.808922	0.210995	0.0141886	notpresent	notpresent	8102
XLOC_000407	WBGene00015691	viln-1	C10H11.1	viln-1	I	4747628	4759602	1	chrI:4747627-4759602	chrI[+]4747628-4759602	3859	1235	5921	3408	4950	3571	3987.31	1676.82	4386.1	3961.77	4153.53	3469.82	3605.89	4175.65	3036.14	0.727106	-0.459763	0.0852601	0.519783	0.109096	1.34609	present	present	461
XLOC_000408	WBGene00019768	M04F3.2	M04F3.2	M04F3.2	I	4765755	4767885	1	chrI:4765754-4767516	chrI[+]4765755-4767516	8	0	11	3	8	2	8.26599	0	8.14848	3.48747	6.71277	1.94333	4.75967	7.70908	1.81027	0.234823	-2.09036	0.740661	0.981018	0.0188166	0.0773171	notpresent	notpresent	8103
XLOC_000409	WBGene00019767	rpa-2	M04F3.1	rpa-2	I	4769695	4771490	1	chrI:4769694-4771360	chrI[+]4769695-4771360	22980	23007	28438	17828	30403	19503	23744.1	31237.8	21066	20724.9	25511	18950.4	23539	23440.4	23637.7	1.00842	0.0120932	0.973401	1	0.408721	0.902459	present	symm	3897
XLOC_000410	WBGene00018798	gnrr-1	F54D7.3	gnrr-1	I	4800099	4804172	1	chrI:4800098-4804172	chrI[+]4800099-4804172	0	0	6	0	6	2	0	0	4.44463	0	5.03458	1.94333	1.90376	3.15973	0.647777	0.20501	-2.28623	0.754414	0.986315	0.616383	0.153517	notpresent	notpresent	8104
XLOC_000411	WBGene00018797	F54D7.2	F54D7.2	F54D7.2	I	4805606	4809675	1	chrI:4805607-4809675	chrI[+]4805608-4809675	5385	3214	6973	4958	5293	4711	5564.04	4363.81	5165.4	5763.63	4441.34	4577.52	4979.29	5056.92	4901.65	0.969295	-0.0449921	0.91642	1	0.505992	0.284759	present	symm	3312
XLOC_000412	WBGene00019012	F57C9.6	F57C9.6	F57C9.6	I	4821931	4824915	1	chrI:4821976-4824812	chrI[+]4821977-4824812	50	10	67	26	32	56	51.6624	13.5775	49.6317	30.2248	26.8511	54.4133	37.7268	42.7151	32.7385	0.76644	-0.383756	0.828056	1	0.33839	0.442153	present	symm	2929
XLOC_000413	WBGene00002034	htp-3	F57C9.5	htp-3	I	4827073	4829797	1	chrI:4827072-4829769	chrI[+]4827073-4829769	6503	3116	9795	6513	9166	7468	6719.22	4230.75	7255.85	7571.3	7691.15	7256.4	6787.45	7222.07	6352.82	0.879639	-0.185017	0.471407	0.882861	0.21306	0.927494	present	present	1729
XLOC_000414	WBGene00019011	F57C9.4	F57C9.4	F57C9.4,F57C9.4_dup1,F57C9.4_dup2	I	4830134	4835872	1	chrI:4830135-4835619	chrI[+]4830136-4835619	3012	1063	4270	2501	3639	2791	3112.14	1443.29	3163.09	2907.39	3053.47	2711.92	2731.88	3109.57	2354.2	0.757082	-0.401478	0.156415	0.704504	0.0130463	0.988426	present	present	719
XLOC_000415	WBGene00019010	F57C9.3	F57C9.3	F57C9.3	I	4836188	4840172	1	chrI:4836187-4840170	chrI[+]4836188-4840170	3	0	0	0	0	0	3.09975	0	0	0	0	0	0.516624	1.03325	0	0	NaN	0.528725	0.909842	1.09367	0	notpresent	notpresent	8105
XLOC_000416	WBGene00019009	clec-90	F57C9.2	clec-90	I	4844909	4847337	1	chrI:4844908-4847917	chrI[+]4844909-4847917	95	121	115	99	97	121	98.1586	164.288	85.1887	115.087	81.3923	117.572	110.281	88.2465	132.315	1.49938	0.584369	0.298973	0.822322	0.0339047	0.179459	present	present	6357
XLOC_000417	WBGene00019008	F57C9.1	F57C9.1	F57C9.1,F57C9.1_dup1	I	4848421	4850718	1	chrI:4848989-4867826	chrI[+]4848990-4850718	1230	839	1551	649	1666	740	1270.9	1139.15	1148.94	754.456	1397.93	719.033	1071.73	1272.59	870.881	0.684338	-0.547219	0.0744467	0.499341	0.291662	0.446441	present	present	416
XLOC_000418	WBGene00017795	F25F8.1	F25F8.1	F25F8.1	I	4884902	4895496	1	chrI:4884903-4895496	chrI[+]4884904-4895496	28	0	30	18	16	40	28.931	0	22.2231	20.9248	13.4255	38.8666	20.7285	21.5265	19.9305	0.925856	-0.11114	0.875571	1	0.246007	0.884613	present	symm	3121
XLOC_000419	WBGene00017674	F21F3.4	F21F3.4	F21F3.4	I	4895988	4897542	1	chrI:4896003-4897542	chrI[+]4896004-4897542	237	165	463	330	470	413	244.88	224.029	342.977	383.622	394.375	401.298	331.863	327.411	336.316	1.0272	0.0387172	0.894204	1	0.554537	0.507689	present	symm	4093
XLOC_000420	WBGene00017673	F21F3.3	F21F3.3	F21F3.3	I	4901975	4903174	1	chrI:4901974-4903137	chrI[+]4901975-4903137	0	0	0	0	3	0	0	0	0	0	2.51729	0	0.419548	0.839096	0	0	NaN	0.473233	0.882861	0.916284	0	notpresent	notpresent	8106
XLOC_000421	WBGene00017672	F21F3.2	F21F3.2	F21F3.2	I	4903438	4905139	1	chrI:4903437-4905139	chrI[+]4903438-4905139	0	0	0	0	0	0	0	0	0	0	0	0	0	0	0	NA	NA	NA	NA	NA	NA	notpresent	notpresent	8107
XLOC_000422	WBGene00017671	pgal-1	F21F3.1	F21F3.1	I	4906824	4911832	1	chrI:4906823-4914050	chrI[+]4906824-4911832	0	0	1	1	0	381	0	0	0.740771	1.16249	0	370.205	62.018	0.246924	123.789	501.325	8.9696	6.18328e-16	2.8272e-12	0.000199056	21.3215	present	P1	7943
XLOC_000423	WBGene00017676	F21F3.7	F21F3.7	F21F3.7	I	4918393	4920867	1	chrI:4918396-4920366	chrI[+]4918397-4920366	639	777	771	530	669	615	660.246	1054.97	571.134	616.12	561.355	597.574	676.9	597.579	756.222	1.26548	0.339682	0.325975	0.845903	0.108671	1.16567	present	present	6249
XLOC_000424	WBGene00017886	F28B3.5	F28B3.5	F28B3.5,F28B3.5_dup1	I	4926649	4928743	1	chrI:4926648-4928743	chrI[+]4926649-4928743	4902	1851	8691	3625	5668	3498	5064.98	2513.2	6438.04	4214.03	4756	3398.89	4397.52	5419.67	3375.37	0.6228	-0.68316	0.006064	0.164599	1.54782	0.461558	present	present	112
XLOC_000425	WBGene00017888	acl-11	F28B3.9	acl-11	I	4929100	4932148	1	chrI:4929099-4932148	chrI[+]4929100-4932148	923	327	1202	647	846	617	953.688	443.985	890.407	752.131	709.875	599.518	724.934	851.323	598.545	0.703075	-0.508249	0.169287	0.733119	0.523225	0.373749	present	present	766
XLOC_000426	WBGene00017885	F28B3.4	F28B3.4	F28B3.4	I	4934038	4940510	1	chrI:4934118-4940510	chrI[+]4934119-4940510	16	1	9	8	29	16	16.532	1.35775	6.66694	9.29992	24.3338	15.5466	12.2895	15.8442	8.73477	0.55129	-0.859115	0.768368	0.991039	0.607225	0.261858	present	symm	2723
XLOC_000427	WBGene00017882	F28B3.1	F28B3.1	F28B3.1	I	4938244	4949335	1	chrI:4943630-4949329	chrI[+]4943631-4949329	4076	2479	3306	2283	3273	2500	4211.52	3365.87	2448.99	2653.97	2746.36	2429.16	2975.98	3135.62	2816.33	0.898173	-0.154935	0.699298	0.966554	3.35555	0.318723	present	symm	2515
XLOC_000428	WBGene00021015	W03G9.3	W03G9.3	W03G9.3	I	4959399	4961525	1	chrI:4959398-4961520	chrI[+]4959399-4961520	33	45	43	30	36	30	34.0972	61.0988	31.8532	34.8747	30.2075	29.15	36.8802	32.0526	41.7078	1.30123	0.379877	0.611083	0.955027	0.00735208	0.302768	present	symm	5175
XLOC_000429	WBGene00021014	W03G9.2	W03G9.2	W03G9.2	I	4962453	4964384	1	chrI:4962452-4964239	chrI[+]4962453-4964239	2382	1344	4070	1822	4191	2583	2461.2	1824.82	3014.94	2118.06	3516.65	2509.81	2574.25	2997.6	2150.9	0.71754	-0.478868	0.0711808	0.496636	1.33209	0.206275	present	present	407
XLOC_000430	WBGene00044432	W03G9.9	W03G9.9	W03G9.9	I	4969924	4972244	1	chrI:4970423-4972227	chrI[+]4970424-4972227	0	0	0	0	0	0	0	0	0	0	0	0	0	0	0	NA	NA	NA	NA	NA	NA	notpresent	notpresent	8108
XLOC_000431	WBGene00004900	snf-1	W03G9.1	snf-1	I	4980307	4983987	1	chrI:4980306-4983955	chrI[+]4980307-4983955	4343	3204	6996	4781	4257	4373	4487.4	4350.24	5182.43	5557.87	3572.03	4249.09	4566.51	4413.95	4719.07	1.06912	0.0964294	0.721997	0.978227	1.18668	0.313735	present	symm	4761
XLOC_000432	WBGene00003221	mes-3	F54C1.3	mes-3,mes-3_dup1	I	4996840	5002351	1	chrI:4996841-5003161	chrI[+]4996842-5003161	1118	417	1679	709	1529	1182	1155.17	566.183	1243.75	824.206	1282.98	1148.51	1036.8	1227.3	846.299	0.689561	-0.53625	0.115393	0.610941	0.0846251	0.740385	present	present	576
XLOC_000433	WBGene00001050	dom-3	F54C1.2	dom-3	I	5003352	5005163	1	chrI:5003450-5004932	chrI[+]5003451-5004932	711	528	1218	736	1198	888	734.64	716.893	902.259	855.593	1005.24	862.839	846.243	880.712	811.775	0.921726	-0.11759	0.719805	0.97745	0.495598	0.0821881	present	symm	2570
XLOC_000434	WBGene00006058	sst-20	F54C1.9	sst-20	I	5006746	5007991	1	chrI:5006745-5007991	chrI[+]5006746-5007991	0	0	0	0	0	5	0	0	0	0	0	4.85833	0.809721	0	1.61944	Inf	Inf	0.0654495	0.482923	0	1.21576	notpresent	notpresent	8109
XLOC_000435	WBGene00018789	F54C1.1	F54C1.1	F54C1.1	I	5008773	5013374	1	chrI:5008788-5013374	chrI[+]5008789-5013374	0	0	0	0	0	4	0	0	0	0	0	3.88666	0.647777	0	1.29555	Inf	Inf	0.0776841	0.499341	0	1.02065	notpresent	notpresent	8110
XLOC_000436	WBGene00016730	C46H11.6	C46H11.6	C46H11.6	I	5020877	5023166	1	chrI:5020876-5023166	chrI[+]5020877-5023166	0	0	0	0	0	0	0	0	0	0	0	0	0	0	0	NA	NA	NA	NA	NA	NA	notpresent	notpresent	8111
XLOC_000437	WBGene00002979	lfe-2	C46H11.4	lfe-2,lfe-2_dup1,lfe-2_dup2	I	5023889	5041157	1	chrI:5027154-5041149	chrI[+]5027155-5041149	382	279	424	332	378	357	394.701	378.813	314.087	385.947	317.178	346.885	356.268	341.989	370.548	1.08351	0.115712	0.71848	0.976922	0.182326	0.0206912	present	symm	4775
XLOC_000438	WBGene00016729	C46H11.3	C46H11.3	C46H11.3	I	5041492	5042055	1	chrI:5041491-5042055	chrI[+]5041492-5042055	0	1	0	1	0	1	0	1.35775	0	1.16249	0	0.971666	0.581985	0	1.16397	Inf	Inf	0.224611	0.784965	0	0.00858811	notpresent	notpresent	8112
XLOC_000439	WBGene00016728	C46H11.2	C46H11.2	C46H11.2	I	5050052	5052527	1	chrI:5050051-5052526	chrI[+]5050052-5052526	105	41	190	94	135	142	108.491	55.6678	140.746	109.274	113.278	137.977	110.906	120.839	100.973	0.835601	-0.259113	0.755711	0.986315	0.127256	0.415501	present	symm	2692
XLOC_000440	WBGene00016727	C46H11.1	C46H11.1	C46H11.1	I	5055689	5056042	1	chrI:5055688-5056042	chrI[+]5055689-5056042	0	0	0	0	0	0	0	0	0	0	0	0	0	0	0	NA	NA	NA	NA	NA	NA	notpresent	notpresent	8113
XLOC_000441	WBGene00002213	kin-32	C30F8.4	kin-32	I	5086313	5093809	1	chrI:5086312-5093796	chrI[+]5086313-5093796	602	487	1097	763	1049	1038	622.016	661.225	812.626	886.98	880.212	1008.59	811.941	771.618	852.265	1.10452	0.143415	0.643416	0.963107	0.507486	0.402778	present	symm	5063
XLOC_000442	WBGene00016259	C30F8.3	C30F8.3	C30F8.3	I	5096604	5100497	1	chrI:5096603-5100497	chrI[+]5096604-5100497	0	0	0	0	0	2	0	0	0	0	0	1.94333	0.323889	0	0.647777	Inf	Inf	0.262211	0.785831	0	0.556524	notpresent	notpresent	8114
XLOC_000443	WBGene00022465	Y110A7A.20	Y110A7A.20	Y110A7A.20	I	5100769	5101677	1	chrI:5100768-5101677	chrI[+]5100769-5101677	2	1	1	1	2	3	2.0665	1.35775	0.740771	1.16249	1.67819	2.915	1.65345	1.49515	1.81175	1.21175	0.277087	0.419083	0.86528	0.0662299	0.0856614	notpresent	notpresent	8115
XLOC_000444	WBGene00022460	use-1	Y110A7A.11	Y110A7A.11	I	5106224	5107628	1	chrI:5106223-5107624	chrI[+]5106224-5107624	1093	794	1897	937	1773	1103	1129.34	1078.05	1405.24	1089.25	1487.72	1071.75	1210.23	1340.77	1079.69	0.805274	-0.312448	0.27411	0.802366	0.556853	0.000524398	present	present	1159
XLOC_000445	WBGene00000001	aap-1	Y110A7A.10	aap-1	I	5107844	5110167	1	chrI:5107845-5113755	chrI[+]5107846-5110167	5663	2617	6636	3418	4669	3544	5851.29	3553.24	4915.76	3973.39	3917.74	3443.58	4275.83	4894.93	3656.74	0.747046	-0.420731	0.115627	0.611537	1.8987	0.0526019	present	present	577
XLOC_000446	WBGene00022459	Y110A7A.9	Y110A7A.9	Y110A7A.9_dup1	I	5119219	5123987	1	chrI:5119225-5127205	chrI[+]5119226-5123988	5175	2442	6655	4243	4997	3935	5347.06	3315.63	4929.83	4932.45	4192.96	3823.5	4423.57	4823.29	4023.86	0.834257	-0.261436	0.329928	0.850681	0.654693	0.430529	present	present	1308
XLOC_000447	WBGene00022458	Y110A7A.8	Y110A7A.8	Y110A7A.8	I	5127831	5129907	1	chrI:5127830-5129613	chrI[+]5127831-5129613	11101	5767	15399	8883	14238	10877	11470.1	7830.15	11407.1	10326.4	11947.1	10568.8	10591.6	11608.1	9575.12	0.824866	-0.277768	0.258442	0.785831	0.0344246	0.254862	present	present	1099
XLOC_000448	WBGene00022457	Y110A7A.7	Y110A7A.7	Y110A7A.7	I	5129724	5131074	1	chrI:5129723-5131068	chrI[+]5129724-5131068	81	36	148	111	152	124	83.6931	48.8791	109.634	129.036	127.543	120.487	103.212	106.957	99.4673	0.929978	-0.104731	0.949277	1	0.226137	0.50482	present	symm	3481
XLOC_000449	WBGene00022456	Y110A7A.6	Y110A7A.6	phosphofructokinase,phosphofructokinase_dup1	I	5131291	5134108	1	chrI:5131290-5134102	chrI[+]5131291-5134102	7993	5504	11828	8147	9073	7824	8258.76	7473.07	8761.84	9470.81	7613.12	7602.31	8196.65	8211.24	8182.06	0.996447	-0.00513517	0.988202	1	0.211468	0.233467	present	symm	3705
XLOC_000450	WBGene00003475	mtm-1	Y110A7A.5	mtm-1	I	5134742	5137977	1	chrI:5134769-5137960	chrI[+]5134770-5137960	1127	449	1619	1419	1231	1193	1164.47	609.631	1199.31	1649.57	1032.93	1159.2	1135.85	1132.24	1139.47	1.00639	0.00918528	0.899171	1	0.134424	2.00529	present	symm	4080
XLOC_000451	WBGene00022455	Y110A7A.4	Y110A7A.4	Y110A7A.4	I	5138262	5139450	1	chrI:5138263-5139383	chrI[+]5138264-5139383	6912	7021	9337	5336	9233	6240	7141.81	9532.78	6916.58	6203.05	7747.37	6063.19	7267.46	7268.59	7266.34	0.999691	-0.000446577	0.960699	1	0.14675	0.917371	present	symm	3547
XLOC_000452	WBGene00006797	unc-63	Y110A7A.3	unc-63	I	5141678	5149229	1	chrI:5141677-5149229	chrI[+]5141678-5149229	7	2	13	18	11	14	7.23274	2.7155	9.63002	20.9248	9.23006	13.6033	10.5561	8.69761	12.4145	1.42735	0.513342	0.528689	0.909842	0.0178605	0.491779	present	symm	5469
XLOC_000453	NA	NA	NA	F22D3.5	NA	NA	NA	NA	chrI:5141677-5149229	chrI[+]5142858-5143143	0	0	0	0	0	0	0	0	0	0	0	0	0	0	0	NA	NA	NA	NA	NA	NA	notpresent	notpresent	8116
XLOC_000454	WBGene00022454	Y110A7A.2	Y110A7A.2	Y110A7A.2	I	5154532	5158470	1	chrI:5154531-5158470	chrI[+]5154532-5158470	0	0	0	0	0	0	0	0	0	0	0	0	0	0	0	NA	NA	NA	NA	NA	NA	notpresent	notpresent	8117
XLOC_000455	WBGene00001833	hcp-6	Y110A7A.1	hcp-6,hcp-6_dup1	I	5165094	5171317	1	chrI:5165159-5175525	chrI[+]5165160-5171304	13014	2818	18091	10496	14535	11530	13446.7	3826.14	13401.3	12201.5	12196.3	11203.3	11045.9	13014.7	9076.98	0.697438	-0.519863	0.0412786	0.420667	0.183292	2.12904	present	present	289
XLOC_000456	WBGene00003792	npp-6	F56A3.3	npp-6,npp-6_dup1	I	5176469	5182804	1	chrI:5176468-5182632	chrI[+]5176469-5182632	9585	3332	12583	7689	9791	7885	9903.69	4524.03	9321.12	8938.39	8215.59	7661.58	8094.07	9146.8	7041.33	0.769814	-0.377418	0.144054	0.676831	0.479029	0.989384	present	present	678
XLOC_000457	WBGene00018909	NA	NA	F56A3.2	NA	NA	NA	NA	chrI:5182738-5186235	chrI[+]5182739-5186235	3973	1733	5815	2867	4368	3350	4105.1	2352.98	4307.58	3332.86	3665.17	3255.08	3503.13	4025.95	2980.31	0.740274	-0.433868	0.100944	0.567714	0.308106	0.291588	present	present	527
XLOC_000458	WBGene00000272	bro-1	F56A3.5	bro-1	I	5186946	5188619	1	chrI:5186965-5188619	chrI[+]5186966-5188619	0	0	0	0	0	0	0	0	0	0	0	0	0	0	0	NA	NA	NA	NA	NA	NA	notpresent	notpresent	8118
XLOC_000459	WBGene00018908	fncm-1	F56A3.1	fncm-1	I	5190151	5195249	1	chrI:5190150-5195181	chrI[+]5190151-5195181	1459	459	1411	969	1237	1119	1507.51	623.208	1045.23	1126.45	1037.96	1087.29	1071.28	1196.9	945.652	0.790084	-0.339922	0.399983	0.86528	1.36753	0.643442	present	present	1503
XLOC_000460	WBGene00016328	pde-5	C32E12.2	pde-5	I	5196081	5199939	1	chrI:5196080-5199940	chrI[+]5196081-5199940	0	0	2	0	2	3	0	0	1.48154	0	1.67819	2.915	1.01246	1.05324	0.971666	0.922545	-0.116309	0.521864	0.908428	0.214055	0.582687	notpresent	notpresent	8119
XLOC_000461	WBGene00016327	C32E12.1	C32E12.1	C32E12.1	I	5232579	5235279	1	chrI:5230565-5241917	chrI[+]5233064-5235225	0	0	0	0	0	0	0	0	0	0	0	0	0	0	0	NA	NA	NA	NA	NA	NA	notpresent	notpresent	8120
XLOC_000462	WBGene00015092	B0261.4	B0261.4	B0261.4	I	5244286	5245526	1	chrI:5244285-5245295	chrI[+]5244286-5245295	709	817	1067	766	1154	1037	732.573	1109.28	790.403	890.468	968.317	1007.62	916.443	830.431	1002.46	1.20715	0.271607	0.392813	0.86528	0.361126	0.127044	present	present	5979
XLOC_000463	WBGene00002583	let-363	B0261.2	let-363,let-363_dup1	I	5245743	5263429	1	chrI:5245745-5263427	chrI[+]5245746-5263427	7822	2310	10810	6223	8963	6973	8082.07	3136.41	8007.73	7234.18	7520.82	6775.42	6792.77	7870.21	5715.34	0.726199	-0.461563	0.0753225	0.499341	0.0832967	1.37291	present	present	423
XLOC_000464	WBGene00015091	B0261.1	B0261.1	B0261.1	I	5263697	5268387	1	chrI:5263696-5268385	chrI[+]5263697-5268385	4529	1932	6679	4557	5641	5223	4679.58	2623.18	4947.61	5297.47	4733.34	5075.01	4559.36	4786.84	4331.88	0.904956	-0.14408	0.628139	0.963107	0.0366066	1.30792	present	symm	2273
XLOC_000465	WBGene00018596	F48C1.3	F48C1.3	F48C1.3	I	5314336	5314609	1	chrI:5314335-5314609	chrI[+]5314336-5314609	0	0	0	0	0	0	0	0	0	0	0	0	0	0	0	NA	NA	NA	NA	NA	NA	notpresent	notpresent	8121
XLOC_000466	WBGene00018595	fbxa-145	F48C1.2	fbxa-145	I	5319734	5321126	1	chrI:5319733-5321070	chrI[+]5319734-5321070	239	172	399	292	415	385	246.946	233.533	295.568	339.447	348.225	374.091	306.302	296.913	315.691	1.06324	0.0884712	0.788478	0.998795	0.275893	0.320752	present	symm	4481
XLOC_000467	WBGene00018594	aman-3	F48C1.1	aman-3	I	5324514	5330215	1	chrI:5324513-5330215	chrI[+]5324514-5330215	4	3	18	7	10	9	4.13299	4.07326	13.3339	8.13743	8.39096	8.74499	7.80225	8.61928	6.98523	0.810419	-0.30326	1	1	0.321268	0.0633797	notpresent	notpresent	8122
XLOC_000468	WBGene00018865	F55A12.6	F55A12.6	F55A12.6	I	5338925	5342052	1	chrI:5338924-5341980	chrI[+]5338925-5341980	0	0	0	0	0	0	0	0	0	0	0	0	0	0	0	NA	NA	NA	NA	NA	NA	notpresent	notpresent	8123
XLOC_000469	WBGene00018864	F55A12.5	F55A12.5	F55A12.5	I	5345931	5349648	1	chrI:5345930-5349648	chrI[+]5345931-5349648	7277	2383	10085	5011	6893	4756	7518.95	3235.52	7470.68	5825.24	5783.89	4621.24	5742.59	6924.5	4560.67	0.658627	-0.602466	0.0181293	0.304009	1.18123	0.637619	present	present	182
XLOC_000470	WBGene00000966	dhs-2	F55A12.4	dhs-2,dhs-2_dup1	I	5354163	5357031	1	chrI:5354162-5357026	chrI[+]5354163-5357026	0	0	0	12	0	18	0	0	0	13.9499	0	17.49	5.23998	0	10.48	Inf	Inf	0.00162153	0.0699453	0	1.12722	notpresent	notpresent	8124
XLOC_000471	WBGene00004087	ppk-1	F55A12.3	ppk-1	I	5358523	5365173	1	chrI:5358522-5365173	chrI[+]5358523-5365173	3429	1462	2328	1465	2118	1667	3543.01	1985.03	1724.51	1703.05	1777.21	1619.77	2058.76	2348.24	1769.28	0.75345	-0.408417	0.241424	0.785831	7.38088	0.0961688	present	present	1026
XLOC_000472	WBGene00018863	F55A12.2	F55A12.2	F55A12.2,F55A12.2_dup2,F55A12.2_dup3	I	5365198	5366876	1	chrI:5365267-5366844	chrI[+]5365268-5366844	407	839	829	708	701	812	420.532	1139.15	614.099	823.043	588.206	788.992	729.005	540.946	917.063	1.6953	0.761537	0.0275857	0.36213	0.367995	0.571821	present	present	7508
XLOC_000473	WBGene00018862	F55A12.1	F55A12.1	F55A12.1	I	5368481	5372646	1	chrI:5368480-5372474	chrI[+]5368481-5372474	112	83	174	147	149	92	115.724	112.693	128.894	170.886	125.025	89.3932	123.769	123.214	124.324	1.00901	0.0129364	0.979352	1	0.0168201	0.359911	present	symm	3887
XLOC_000474	WBGene00016041	C24A11.2	C24A11.2	C24A11.2	I	5380163	5383032	1	chrI:5372857-5384511	chrI[+]5380163-5383032	0	0	0	0	0	3	0	0	0	0	0	2.915	0.485833	0	0.971666	Inf	Inf	0.20305	0.764492	0	0.808111	notpresent	notpresent	8125
XLOC_000475	WBGene00016040	C24A11.1	C24A11.1	C24A11.1	I	5401811	5402896	1	chrI:5401810-5402893	chrI[+]5401811-5402893	3	0	7	0	6	7	3.09975	0	5.1854	0	5.03458	6.80166	3.35356	4.43991	2.26722	0.510646	-0.969605	0.600186	0.949786	0.0600607	0.60269	notpresent	notpresent	8126
XLOC_000476	WBGene00017854	F27C1.4	F27C1.4	F27C1.4	I	5422786	5423331	1	chrI:5421317-5428451	chrI[+]5422786-5423267	153	201	203	152	254	178	158.087	272.908	150.377	176.699	213.13	172.956	190.693	173.865	207.521	1.19358	0.255293	0.616223	0.95828	0.242932	0.368557	present	symm	5157
XLOC_000477	WBGene00017853	F27C1.3	F27C1.3	F27C1.3	I	5426360	5427319	1	chrI:5421317-5428451	chrI[+]5426360-5427319	0	0	0	0	0	0	0	0	0	0	0	0	0	0	0	NA	NA	NA	NA	NA	NA	notpresent	notpresent	8127
XLOC_000478	WBGene00017852	F27C1.2	F27C1.2	F27C1.2,F27C1.2_dup1	I	5430165	5431489	1	chrI:5430166-5431452	chrI[+]5430167-5431452	8301	6379	12866	6937	9896	7113	8577	8661.1	9530.76	8064.2	8303.69	6911.46	8341.37	8803.82	7878.92	0.894943	-0.160132	0.449899	0.877183	0.256086	0.142682	present	present	1648
XLOC_000479	WBGene00017851	F27C1.1	F27C1.1	F27C1.1	I	5434810	5435789	1	chrI:5433909-5436785	chrI[+]5434810-5435784	0	0	0	0	0	0	0	0	0	0	0	0	0	0	0	NA	NA	NA	NA	NA	NA	notpresent	notpresent	8128
XLOC_000480	WBGene00015634	C09D4.3	C09D4.3	C09D4.3	I	5488343	5490629	1	chrI:5488342-5490629	chrI[+]5488343-5490629	13	0	1	4	6	0	13.4322	0	0.740771	4.64996	5.03458	0	3.97626	6.40253	1.54999	0.24209	-2.04638	0.748342	0.983427	1.33214	0.244301	notpresent	notpresent	8129
XLOC_000481	WBGene00015633	C09D4.2	C09D4.2	C09D4.2	I	5491477	5493534	1	chrI:5491476-5493188	chrI[+]5491477-5493188	7	27	20	8	5	8	7.23274	36.6593	14.8154	9.29992	4.19548	7.77332	13.3294	8.74788	17.9108	2.04745	1.03383	0.343653	0.86528	0.245426	1.06849	present	present	6194
XLOC_000482	WBGene00015632	C09D4.1	C09D4.1	C09D4.1,C09D4.1_dup1	I	5497781	5506518	1	chrI:5497780-5507026	chrI[+]5497781-5505446	1	7	13	18	17	56	1.03325	9.50426	9.63002	20.9248	14.2646	54.4133	18.295	8.3093	28.2808	3.40351	1.76702	0.0750034	0.499341	0.250757	1.37202	present	present	7248
XLOC_000483	WBGene00019075	F59A3.2	F59A3.2	F59A3.2,F59A3.2_dup1	I	5512051	5514560	1	chrI:5512050-5516028	chrI[+]5512051-5516028	5686	4581	8585	6965	7210	7250	5875.05	6219.86	6359.52	8096.75	6049.88	7044.58	6607.61	6094.82	7120.39	1.16827	0.224374	0.327389	0.84796	0.0569245	0.254239	present	present	6244
XLOC_000484	WBGene00019074	F59A3.1	F59A3.1	carboxypeptidase_dup7	I	5520390	5529762	1	chrI:5520391-5529761	chrI[+]5520392-5529761	1599	400	1653	1137	1349	1054	1652.16	543.101	1224.49	1321.75	1131.94	1024.14	1149.6	1336.2	962.996	0.720698	-0.472534	0.189581	0.764492	1.30978	1.12604	present	present	839
XLOC_000485	WBGene00006594	tom-1	M01A10.2	tom-1,tom-1_dup1,tom-1_dup2,tom-1_dup3,tom-1_dup4,tom-1_dup5	I	5546152	5561657	1	chrI:5546229-5561645	chrI[+]5546230-5561645	157	181	319	138	274	354	162.22	245.753	236.306	160.424	229.912	343.97	229.764	209.479	250.049	1.19367	0.255401	0.561469	0.929336	0.271186	0.75308	present	symm	5354
XLOC_000486	WBGene00019692	M01A10.1	M01A10.1	M01A10.1	I	5563833	5566268	1	chrI:5563832-5566242	chrI[+]5563833-5566242	2500	922	4297	3158	3442	3191	2583.12	1251.85	3183.09	3671.14	2888.17	3100.58	2779.66	2884.79	2674.53	0.927111	-0.109185	0.721392	0.978227	0.380295	2.4193	present	symm	2577
XLOC_000487	WBGene00019712	M01E11.3	M01E11.3	M01E11.3	I	5573210	5576750	1	chrI:5573245-5576741	chrI[+]5573246-5576741	1680	899	3167	2800	3191	4008	1735.86	1220.62	2346.02	3254.97	2677.56	3894.44	2521.58	2253.14	2790.01	1.23827	0.30833	0.196117	0.764492	1.13831	3.52139	present	present	6767
XLOC_000488	WBGene00019711	M01E11.2	M01E11.2	M01E11.2	I	5579667	5581882	1	chrI:5579666-5581860	chrI[+]5579667-5581860	5831	2433	9357	5464	6913	5326	6024.87	3303.41	6931.39	6351.85	5800.67	5175.09	5597.88	6252.31	4943.45	0.790659	-0.338872	0.166491	0.727872	0.454482	0.942747	present	present	751
XLOC_000489	WBGene00019710	M01E11.1	M01E11.1	M01E11.1	I	5582008	5583441	1	chrI:5582104-5597335	chrI[+]5582105-5583439	362	941	437	685	561	674	374.036	1277.64	323.717	796.306	470.733	654.903	649.556	389.495	909.618	2.33538	1.22365	0.000295933	0.0198986	0.220352	1.95766	present	P1	7829
XLOC_000490	WBGene00000473	cey-2	F46F11.2	cey-2	I	5619570	5620671	1	chrI:5619569-5620670	chrI[+]5619570-5620670	59401	94339	71387	50414	88027	77221	61376	128089	52881.4	58605.8	73863.1	75033	74974.7	62706.8	87242.6	1.39128	0.47641	0.053122	0.458143	0.735948	1.96937	present	present	7348
XLOC_000491	WBGene00018510	F46F11.7	F46F11.7	F46F11.7	I	5620780	5623053	1	chrI:5620782-5622924	chrI[+]5620783-5622924	148	228	188	134	223	158	152.921	309.567	139.265	155.774	187.118	153.523	183.028	159.768	206.288	1.29117	0.368682	0.484779	0.889606	0.133779	0.967301	present	symm	5638
XLOC_000492	WBGene00018508	F46F11.1	F46F11.1	F46F11.1,F46F11.1_dup1	I	5627820	5637620	1	chrI:5627821-5637620	chrI[+]5627822-5637620	2516	1089	3567	2671	3419	3653	2599.65	1478.59	2642.33	3105.01	2868.87	3549.49	2707.33	2703.62	2711.03	1.00274	0.00395138	0.867359	1	0.0925409	1.88664	present	symm	4181
XLOC_000493	WBGene00044616	M01A12.4	M01A12.4	M01A12.4	I	5643270	5644060	1	chrI:5643312-5644060	chrI[+]5643313-5644060	0	0	0	1	1	0	0	0	0	1.16249	0.839096	0	0.333598	0.279699	0.387497	1.38541	0.470311	1	1	0.307124	0.33291	notpresent	notpresent	8130
XLOC_000494	WBGene00019695	M01A12.3	M01A12.3	M01A12.3	I	5644740	5645351	1	chrI:5644739-5645351	chrI[+]5644740-5645351	1	0	0	0	1	0	1.03325	0	0	0	0.839096	0	0.312057	0.624115	0	0	NaN	0.680443	0.963107	0.182986	0	notpresent	notpresent	8131
XLOC_000495	WBGene00000630	col-53	M01A12.1	col-53	I	5644750	5646373	1	chrI:5645396-5646317	chrI[+]5645397-5646317	12	0	1	0	5	0	12.399	0	0.740771	0	4.19548	0	2.88921	5.77841	0	0	NaN	1	1	1.5221	0	notpresent	notpresent	8132
XLOC_000496	WBGene00004224	ptr-10	F55F8.1	ptr-10	I	5662146	5667147	1	chrI:5662145-5667146	chrI[+]5662146-5667146	4	0	0	2	1	3	4.13299	0	0	2.32498	0.839096	2.915	1.70201	1.65736	1.74666	1.05388	0.0757082	0.416162	0.86528	0.627131	0.219569	notpresent	notpresent	8133
XLOC_000497	WBGene00020558	T19B4.5	T19B4.5	T19B4.5	I	5674339	5676241	1	chrI:5674411-5676241	chrI[+]5674412-5676241	218	169	194	130	276	180	225.248	229.46	143.71	151.124	231.591	174.9	192.672	200.183	185.161	0.924961	-0.112536	0.896817	1	0.48494	0.184457	present	symm	3217
XLOC_000498	WBGene00001039	dnj-21	T19B4.4	dnj-21	I	5676830	5677710	1	chrI:5676829-5677649	chrI[+]5676830-5677649	146	262	211	158	352	361	150.854	355.731	156.303	183.673	295.362	350.771	248.782	200.84	296.725	1.47742	0.563084	0.198168	0.764492	0.977242	0.761876	present	present	6762
XLOC_000499	WBGene00020557	T19B4.3	T19B4.3	T19B4.3	I	5678634	5679866	1	chrI:5678634-5691506	chrI[+]5678635-5679862	776	947	1175	693	1121	951	801.801	1285.79	870.406	805.606	940.627	924.054	938.047	870.944	1005.15	1.15409	0.206759	0.546952	0.919202	0.111363	0.638312	present	symm	5401
XLOC_000500	WBGene00003793	npp-7	T19B4.2	npp-7	I	5691841	5697505	1	chrI:5691840-5697505	chrI[+]5691841-5697505	3665	2230	2804	1651	2719	2179	3786.86	3027.79	2077.12	1919.27	2281.5	2117.26	2534.97	2715.16	2354.77	0.867268	-0.20545	0.585037	0.941786	4.2867	0.626987	present	symm	2131
XLOC_000501	WBGene00020556	T19B4.1	T19B4.1	monooxygenase	I	5702159	5705556	1	chrI:5702158-5705556	chrI[+]5702159-5705556	285	51	362	168	320	216	294.476	69.2453	268.159	195.298	268.511	209.88	217.595	277.049	158.141	0.570807	-0.808926	0.144547	0.676831	0.0381319	0.590501	present	present	683
XLOC_000502	WBGene00044930	T19B4.8	T19B4.8	_dup16	I	5707049	5707122	1	chrI:5707048-5707122	chrI[+]5707049-5707122	0	0	0	0	0	0	0	0	0	0	0	0	0	0	0	NA	NA	NA	NA	NA	NA	notpresent	notpresent	8134
XLOC_000503	WBGene00002989	lim-7	C04F1.3	lim-7	I	5716679	5725359	1	chrI:5716678-5725359	chrI[+]5716679-5725359	23	35	34	17	16	23	23.7647	47.5213	25.1862	19.7623	13.4255	22.3483	25.3347	20.7922	29.8773	1.43695	0.523011	0.527903	0.909842	0.133922	0.403811	present	symm	5475
XLOC_000504	WBGene00018993	nhr-266	F56H1.2	nhr-266	I	5736238	5741625	1	chrI:5736237-5741625	chrI[+]5736238-5741625	2	1	6	1	5	5	2.0665	1.35775	4.44463	1.16249	4.19548	4.85833	3.0142	3.56887	2.45952	0.689161	-0.537088	0.544369	0.918075	0.0927189	0.187353	notpresent	notpresent	8135
XLOC_000505	WBGene00044305	F56H1.6	F56H1.6	F56H1.6	I	5744187	5745620	1	chrI:5744186-5745522	chrI[+]5744187-5745522	2977	2796	3978	2497	3310	2904	3075.98	3796.27	2946.79	2902.74	2777.41	2821.72	3053.48	2933.39	3173.58	1.08188	0.11354	0.661073	0.963107	0.0811633	0.371093	present	symm	4994
XLOC_000506	WBGene00000493	che-14	F56H1.1	che-14	I	5746728	5754284	1	chrI:5746727-5754294	chrI[+]5746728-5754294	38	9	74	34	34	13	39.2634	12.2198	54.8171	39.5247	28.5293	12.6317	31.1643	40.8699	21.4587	0.525049	-0.929477	0.382694	0.86528	0.389865	0.341909	present	present	1458
XLOC_000507	WBGene00020694	T22E7.2	T22E7.2	T22E7.2	I	5764033	5768193	1	chrI:5767046-5768193	chrI[+]5767047-5768193	0	0	0	0	0	0	0	0	0	0	0	0	0	0	0	NA	NA	NA	NA	NA	NA	notpresent	notpresent	8136
XLOC_000508	WBGene00020693	T22E7.1	T22E7.1	T22E7.1,T22E7.1_dup1	I	5768966	5773629	1	chrI:5768965-5773620	chrI[+]5768966-5773620	19	0	4	4	11	6	19.6317	0	2.96308	4.64996	9.23006	5.82999	7.0508	10.6083	3.49332	0.329301	-1.60252	0.722644	0.978227	1.09494	0.12259	notpresent	notpresent	8137
XLOC_000509	WBGene00001856	hil-5	B0414.3	hil-5	I	5774588	5775613	1	chrI:5774587-5775613	chrI[+]5774588-5775613	21380	22063	33502	21492	36991	28156	22090.9	29956.1	24817.3	24984.2	31039	27358.2	26707.6	25982.4	27432.8	1.05582	0.0783703	0.784205	0.997204	1.32162	0.0960275	present	symm	4496
XLOC_000510	WBGene00004393	NA	NA	rnt-1	NA	NA	NA	NA	chrI:5776099-5788613	chrI[+]5776100-5788613	20	0	26	13	31	13	20.665	0	19.26	15.1124	26.012	12.6317	15.6135	21.979	9.24801	0.420766	-1.24891	0.459308	0.879271	0.0694765	0.245325	present	present	1678
XLOC_000511	WBGene00015175	srz-4	B0414.1	srz-4	I	5801875	5803269	1	chrI:5801874-5803269	chrI[+]5801875-5803269	7	0	3	1	0	2	7.23274	0	2.22231	1.16249	0	1.94333	2.09348	3.15168	1.03527	0.328483	-1.60611	0.651496	0.963107	1.05361	0.0885355	notpresent	notpresent	8138
XLOC_000512	WBGene00003020	lin-35	C32F10.2	lin-35	I	5807712	5815640	1	chrI:5807711-5815640	chrI[+]5807712-5815640	7310	1904	9680	6551	8012	7539	7553.05	2585.16	7170.66	7615.48	6722.84	7325.39	6495.43	7148.85	5842.01	0.817195	-0.291247	0.303793	0.824685	0.167921	2.37337	present	present	1240
XLOC_000513	WBGene00016331	obr-4	C32F10.1	obr-4	I	5829075	5834645	1	chrI:5829393-5834643	chrI[+]5829394-5834643	6726	3216	7860	5336	7099	7003	6949.63	4366.53	5822.46	6203.05	5956.74	6804.57	6017.16	6242.94	5791.38	0.927669	-0.108318	0.797	1	0.423267	0.558012	present	symm	2834
XLOC_000514	WBGene00000436	ceh-12	F33D11.4	ceh-12	I	5840292	5841891	1	chrI:5840291-5841889	chrI[+]5840292-5841889	0	0	0	0	0	0	0	0	0	0	0	0	0	0	0	NA	NA	NA	NA	NA	NA	notpresent	notpresent	8139
XLOC_000515	WBGene00000631	col-54	F33D11.3	col-54	I	5842717	5844060	1	chrI:5842716-5843968	chrI[+]5842717-5843968	0	0	0	0	0	0	0	0	0	0	0	0	0	0	0	NA	NA	NA	NA	NA	NA	notpresent	notpresent	8140
XLOC_000516	NA	NA	NA	F33D11.2	NA	NA	NA	NA	chrI:5847263-5849394	chrI[+]5847264-5849394	0	0	0	0	0	0	0	0	0	0	0	0	0	0	0	NA	NA	NA	NA	NA	NA	notpresent	notpresent	8141
XLOC_000517	WBGene00018000	F33D11.1	F33D11.1	F33D11.1	I	5852048	5852965	1	chrI:5852047-5852877	chrI[+]5852048-5852877	0	0	0	0	0	0	0	0	0	0	0	0	0	0	0	NA	NA	NA	NA	NA	NA	notpresent	notpresent	8142
XLOC_000518	WBGene00016421	C34G6.5	C34G6.5	C34G6.5	I	5872177	5874345	1	chrI:5872176-5874285	chrI[+]5872177-5874285	2357	1353	3935	2815	2869	2631	2435.37	1837.04	2914.93	3272.41	2407.37	2556.45	2570.59	2585.89	2555.3	0.988171	-0.0171675	0.956858	1	0.391939	0.899652	present	symm	3519
XLOC_000519	WBGene00003996	pgp-2	C34G6.4	pgp-2	I	5886628	5895974	1	chrI:5886627-5895942	chrI[+]5886628-5895942	5	0	14	4	3	5	5.16624	0	10.3708	4.64996	2.51729	4.85833	4.59377	6.01811	3.16943	0.526649	-0.925087	0.964565	1	0.466536	0.178655	notpresent	notpresent	8143
XLOC_000520	WBGene00016420	C34G6.3	C34G6.3	C34G6.3	I	5896643	5897411	1	chrI:5896654-5897386	chrI[+]5896655-5897386	0	0	1	0	0	0	0	0	0.740771	0	0	0	0.123462	0.246924	0	0	NaN	1	1	0.283482	0	notpresent	notpresent	8144
XLOC_000521	WBGene00016419	tyr-4	C34G6.2	tyr-4	I	5898306	5902116	1	chrI:5898305-5904692	chrI[+]5898306-5902115	1	1	0	0	0	1	1.03325	1.35775	0	0	0	0.971666	0.560444	0.344416	0.776472	2.25446	1.17278	0.757872	0.986348	0.299227	0.166125	notpresent	notpresent	8145
XLOC_000522	WBGene00016418	C34G6.1	C34G6.1	C34G6.1	I	5906665	5917784	1	chrI:5906713-5917784	chrI[+]5906714-5917784	227	412	77	187	161	264	234.547	559.394	57.0394	217.386	135.094	256.52	243.33	142.227	344.433	2.42171	1.27603	0.00246762	0.09299	1.21479	2.82588	present	P1	7752
XLOC_000523	WBGene00015028	B0207.5	B0207.5	B0207.5	I	5919789	5935418	1	chrI:5919788-5935418	chrI[+]5919789-5935418	99	65	132	105	150	135	102.292	88.2539	97.7818	122.061	125.864	131.175	111.238	108.646	113.83	1.04772	0.0672476	0.837086	1	0.0964756	0.120009	present	symm	4296
XLOC_000524	WBGene00000099	air-2	B0207.4	air-2	I	5937479	5938887	1	chrI:5937478-5938883	chrI[+]5937479-5938883	4421	2995	6100	3490	5481	4044	4567.99	4066.47	4518.7	4057.09	4599.09	3929.42	4289.79	4561.93	4017.66	0.880693	-0.183289	0.470691	0.882861	0.00332377	0.00391493	present	present	1726
XLOC_000525	WBGene00001676	gpa-14	B0207.3	gpa-14,gpa-14_dup1	I	5942421	5945539	1	chrI:5942420-5945539	chrI[+]5942421-5945539	5	0	9	3	4	6	5.16624	0	6.66694	3.48747	3.35638	5.82999	4.08451	5.06319	3.10582	0.613412	-0.705071	0.571668	0.935606	0.0965903	0.238236	notpresent	notpresent	8146
XLOC_000526	WBGene00015027	B0207.2	B0207.2	B0207.2	I	5955032	5956885	1	chrI:5955032-5956885	chrI[+]5955033-5956885	1	3	14	7	17	32	1.03325	4.07326	10.3708	8.13743	14.2646	31.0933	11.4954	8.55623	14.4347	1.68704	0.754491	0.436045	0.870815	0.454968	1.07967	present	symm	5813
XLOC_000527	WBGene00015026	B0207.1	B0207.1	B0207.1	I	5965064	5967213	1	chrI:5965063-5967213	chrI[+]5965064-5967213	0	0	0	0	0	0	0	0	0	0	0	0	0	0	0	NA	NA	NA	NA	NA	NA	notpresent	notpresent	8147
XLOC_000528	WBGene00022305	Y76G2A.2	Y76G2A.2	C06A5.10	I	5978985	5979435	1	chrI:5978984-5979435	chrI[+]5978985-5979435	0	0	0	0	0	0	0	0	0	0	0	0	0	0	0	NA	NA	NA	NA	NA	NA	notpresent	notpresent	8148
XLOC_000529	WBGene00015501	C06A5.3	C06A5.3	C06A5.3,C06A5.3_dup1	I	5986494	5990843	1	chrI:5986493-5990583	chrI[+]5986494-5990583	5302	4505	7244	7768	8166	10394	5478.28	6116.67	5366.14	9030.23	6852.06	10099.5	7157.15	5898.83	8415.46	1.42663	0.512614	0.01678	0.293153	0.561086	1.04075	present	present	7588
XLOC_000530	WBGene00004803	sir-2.4	C06A5.11	sir-2.4	I	5991073	5993213	1	chrI:5991072-5992630	chrI[+]5991073-5992630	936	338	1357	739	1062	798	967.121	458.92	1005.23	859.08	891.12	775.389	826.143	954.489	697.797	0.731068	-0.451922	0.203505	0.764698	0.0921095	0.565477	present	present	883
XLOC_000531	WBGene00015500	C06A5.2	C06A5.2	C06A5.2	I	6006335	6007326	1	chrI:6006334-6007297	chrI[+]6006335-6007297	10	10	24	16	44	21	10.3325	13.5775	17.7785	18.5998	36.9202	20.405	19.6023	21.6771	17.5274	0.808571	-0.306554	0.887382	1	0.81294	0.0319817	present	symm	3176
XLOC_000532	WBGene00015499	C06A5.1	C06A5.1	C06A5.1	I	6012060	6021985	1	chrI:6012059-6021985	chrI[+]6012060-6021985	715	295	733	296	2301	1393	738.773	400.537	542.985	344.097	1930.76	1353.53	885.114	1070.84	699.388	0.653121	-0.614577	0.114808	0.609921	13.934	3.64991	present	present	571
XLOC_000533	WBGene00000814	csn-2	B0025.2	csn-2	I	6022659	6026983	1	chrI:6022658-6026874	chrI[+]6022659-6026874	7717	2566	11051	6740	8830	7065	7973.58	3483.99	8186.26	7835.19	7409.22	6864.82	6958.84	7856.35	6061.33	0.77152	-0.374225	0.144285	0.676831	0.138417	1.35407	present	present	680
XLOC_000534	WBGene00015001	B0025.4	B0025.4	B0025.4	I	6027194	6028373	1	chrI:6027195-6028372	chrI[+]6027196-6028372	1560	702	2142	1084	1928	1171	1611.87	953.142	1586.73	1260.14	1617.78	1137.82	1361.25	1605.46	1117.03	0.695772	-0.523313	0.0874141	0.52607	0.00358918	0.130381	present	present	473
XLOC_000535	WBGene00006932	vps-34	B0025.1	vps-34_dup1,vps-34_dup4	I	6028488	6033460	1	chrI:6028487-6033459	chrI[+]6028488-6033459	1383	1169	2463	2798	1772	2284	1428.98	1587.21	1824.52	3252.65	1486.88	2219.28	1966.59	1580.13	2353.05	1.48915	0.574491	0.029813	0.372363	0.342937	2.00125	present	present	7495
XLOC_000536	WBGene00016155	C27A12.4	C27A12.4	C27A12.4	I	6035454	6037789	1	chrI:6036598-6037483	chrI[+]6036599-6037483	0	0	0	0	0	0	0	0	0	0	0	0	0	0	0	NA	NA	NA	NA	NA	NA	notpresent	notpresent	8149
XLOC_000537	WBGene00006492	tag-146	C27A12.3	tag-146	I	6038408	6041271	1	chrI:6038407-6041271	chrI[+]6038408-6041271	1534	467	1968	1433	1675	1563	1585	634.07	1457.84	1665.85	1405.49	1518.71	1377.83	1482.78	1272.88	0.858442	-0.220207	0.570146	0.934819	0.111048	1.66043	present	symm	2072
XLOC_000538	WBGene00016154	C27A12.2	C27A12.2	C27A12.2	I	6041672	6046178	1	chrI:6041671-6046011	chrI[+]6041672-6046011	5073	1412	8101	4953	5989	5550	5241.67	1917.15	6000.99	5757.82	5025.35	5392.74	4889.28	5422.67	4355.9	0.803277	-0.316031	0.235274	0.785831	0.422593	2.33328	present	present	997
XLOC_000539	WBGene00023409	mbd-2	C27A12.10	mbd-2	I	6064090	6065305	1	chrI:6061781-6068034	chrI[+]6064090-6065300	2438	1523	3350	1741	2991	2400	2519.06	2067.86	2481.58	2023.9	2509.74	2332	2322.35	2503.46	2141.25	0.855316	-0.22547	0.43242	0.86829	0.00216086	0.0584983	present	present	1599
XLOC_000540	WBGene00001819	haf-9	ZK484.2	haf-9,haf-9_dup1	I	6081800	6085964	1	chrI:6081813-6085964	chrI[+]6081814-6085964	36	9	40	30	59	66	37.1969	12.2198	29.6308	34.8747	49.5067	64.1299	37.9265	38.7782	37.0748	0.956075	-0.064805	0.891941	1	0.181665	0.69467	present	symm	3194
XLOC_000541	WBGene00022748	ZK484.1	ZK484.1	ZK484.1	I	6093301	6094422	1	chrI:6093306-6094414	chrI[+]6093307-6094414	5801	6150	5170	2980	5396	4409	5993.87	8350.17	3829.79	3464.22	4527.76	4284.07	5074.98	4783.81	5366.16	1.12173	0.16573	0.424627	0.86528	1.84563	3.30182	present	symm	5869
XLOC_000542	WBGene00020840	T27A3.4	T27A3.4	T27A3.4	I	6098979	6099728	1	chrI:6098978-6099728	chrI[+]6098979-6099728	0	0	3	0	0	0	0	0	2.22231	0	0	0	0.370385	0.740771	0	0	NaN	0.452363	0.877183	0.823068	0	notpresent	notpresent	8150
XLOC_000543	WBGene00006044	ssp-16	T27A3.3	ssp-16	I	6102034	6102467	1	chrI:6102033-6102465	chrI[+]6102034-6102465	0	0	0	0	0	0	0	0	0	0	0	0	0	0	0	NA	NA	NA	NA	NA	NA	notpresent	notpresent	8151
XLOC_000544	WBGene00044611	T27A3.8	T27A3.8	T27A3.8	I	6104807	6105561	1	chrI:6104806-6105561	chrI[+]6104807-6105561	0	0	0	0	0	1	0	0	0	0	0	0.971666	0.161944	0	0.323889	Inf	Inf	0.428002	0.86528	0	0.278262	notpresent	notpresent	8152
XLOC_000545	WBGene00020839	T27A3.2	T27A3.2	T27A3.2	I	6110136	6114539	1	chrI:6110135-6114539	chrI[+]6110136-6114539	7624	3849	4585	2850	4124	2938	7877.49	5225.99	3396.43	3313.1	3460.43	2854.75	4354.7	4911.45	3797.95	0.773284	-0.37093	0.25392	0.785831	12.989	1.02717	present	present	1076
XLOC_000546	WBGene00020838	T27A3.1	T27A3.1	T27A3.1,T27A3.1_dup1,T27A3.1_dup2,T27A3.1_dup3	I	6122592	6126856	1	chrI:6122591-6126853	chrI[+]6122592-6126853	2866	909	4028	1844	2879	1785	2961.29	1234.2	2983.83	2143.63	2415.76	1734.42	2245.52	2786.96	1704.08	0.611449	-0.709695	0.0122683	0.249679	0.616958	0.465967	present	present	153
XLOC_000547	NA	NA	NA	opt-3	NA	NA	NA	NA	chrI:6133244-6137981	chrI[+]6133245-6137981	0	0	1	0	0	14	0	0	0.740771	0	0	13.6033	2.39068	0.246924	4.53444	18.3637	4.19879	0.0401722	0.419345	0.0272231	2.45163	notpresent	notpresent	8153
XLOC_000548	WBGene00018981	F56F4.4	F56F4.4	F56F4.4	I	6137996	6138957	1	chrI:6137995-6138957	chrI[+]6137996-6138957	0	0	0	0	0	0	0	0	0	0	0	0	0	0	0	NA	NA	NA	NA	NA	NA	notpresent	notpresent	8154
XLOC_000549	WBGene00018980	F56F4.3	F56F4.3	F56F4.3	I	6141471	6144388	1	chrI:6141470-6144353	chrI[+]6141471-6144353	0	0	0	0	0	0	0	0	0	0	0	0	0	0	0	NA	NA	NA	NA	NA	NA	notpresent	notpresent	8155
XLOC_000550	WBGene00018979	ttr-55	F56F4.2	ttr-55	I	6145457	6147101	1	chrI:6146043-6146479	chrI[+]6146044-6146479	0	0	0	0	0	0	0	0	0	0	0	0	0	0	0	NA	NA	NA	NA	NA	NA	notpresent	notpresent	8156
XLOC_000551	WBGene00050896	ttr-56	F56F4.9	ttr-56	I	6146552	6147232	1	chrI:6146551-6147232	chrI[+]6146552-6147232	0	0	0	0	0	0	0	0	0	0	0	0	0	0	0	NA	NA	NA	NA	NA	NA	notpresent	notpresent	8157
XLOC_000552	WBGene00018978	ttr-58	F56F4.1	sdz-22	I	6148102	6149143	1	chrI:6148101-6149143	chrI[+]6148102-6149143	0	0	0	0	5	1	0	0	0	0	4.19548	0.971666	0.861191	1.39849	0.323889	0.231598	-2.1103	1	1	1.30768	0.149975	notpresent	notpresent	8158
XLOC_000553	WBGene00045498	F56F4.8	F56F4.8	F56F4.8	I	6149238	6150493	1	chrI:6149237-6150432	chrI[+]6149238-6150432	0	0	13	4	10	4	0	0	9.63002	4.64996	8.39096	3.88666	4.42627	6.00699	2.84554	0.473705	-1.07794	0.962538	1	0.829511	0.158979	notpresent	notpresent	8159
XLOC_000554	WBGene00020379	T09B4.5	T09B4.5	T09B4.5,T09B4.5_dup1	I	6154077	6157423	1	chrI:6154076-6159124	chrI[+]6154077-6157423	2076	1363	2074	1152	1011	1259	2145.02	1850.62	1536.36	1339.19	848.326	1223.33	1490.47	1509.9	1471.04	0.974264	-0.0376156	1	1	4.87436	0.517265	present	symm	3766
XLOC_000555	WBGene00020378	T09B4.4	T09B4.4	T09B4.4	I	6167950	6168645	1	chrI:6167949-6168620	chrI[+]6167950-6168620	1	0	0	0	1	0	1.03325	0	0	0	0.839096	0	0.312057	0.624115	0	0	NaN	0.680443	0.963107	0.182986	0	notpresent	notpresent	8160
XLOC_000556	WBGene00020377	T09B4.3	T09B4.3	T09B4.3	I	6176188	6177792	1	chrI:6176381-6177792	chrI[+]6176382-6177792	0	0	0	0	0	0	0	0	0	0	0	0	0	0	0	NA	NA	NA	NA	NA	NA	notpresent	notpresent	8161
XLOC_000557	WBGene00020376	T09B4.2	T09B4.2	T09B4.2	I	6184074	6185373	1	chrI:6184080-6185308	chrI[+]6184081-6185308	2173	1486	3404	2535	3051	3139	2245.25	2017.62	2521.58	2946.91	2560.08	3050.06	2556.92	2442.31	2671.53	1.09386	0.129423	0.582498	0.940236	0.143507	0.569907	present	symm	5279
XLOC_000558	WBGene00020375	T09B4.1	T09B4.1	T09B4.1	I	6185462	6188152	1	chrI:6185463-6188060	chrI[+]6185464-6188060	47316	13624	55819	16973	40082	16140	48889.2	18498	41349.1	19731	33632.6	15682.7	29630.4	41290.3	17970.5	0.435224	-1.20017	4.37685e-06	0.000638694	2.93676	0.0532318	present	AB	18
XLOC_000559	WBGene00020259	T05E7.3	T05E7.3	T05E7.3	I	6188161	6192618	1	chrI:6188160-6194898	chrI[+]6188161-6192617	7811	3462	10566	9021	7298	8605	8070.7	4700.54	7826.99	10486.8	6123.72	8361.18	7594.99	7340.47	7849.52	1.06935	0.0967309	0.581329	0.939659	0.825755	1.86492	present	symm	5282
XLOC_000560	WBGene00000632	col-55	T05E7.2	col-55	I	6199143	6200195	1	chrI:6199142-6200195	chrI[+]6199143-6200195	0	0	0	0	0	0	0	0	0	0	0	0	0	0	0	NA	NA	NA	NA	NA	NA	notpresent	notpresent	8162
XLOC_000561	WBGene00020258	T05E7.1	T05E7.1	T05E7.1	I	6203899	6206931	1	chrI:6203898-6206925	chrI[+]6203899-6206925	12	3	5	6	9	6	12.399	4.07326	3.70385	6.97494	7.55186	5.82999	6.75548	7.8849	5.62606	0.713524	-0.486967	0.901324	1	0.34405	0.0265732	notpresent	notpresent	8163
XLOC_000562	WBGene00020346	T08B2.5	T08B2.5	T08B2.5,T08B2.5_dup1,T08B2.5_dup2,T08B2.5_dup3,T08B2.5_dup4,T08B2.5_dup5	I	6214804	6219913	1	chrI:6215670-6219913	chrI[+]6215671-6219913	5211	2153	7569	4411	6289	5278	5384.26	2923.24	5606.9	5127.75	5277.08	5128.45	4907.94	5422.74	4393.15	0.810133	-0.303769	0.251702	0.785831	0.0452639	0.835131	present	present	1064
XLOC_000563	WBGene00020345	T08B2.4	T08B2.4	T08B2.4	I	6225098	6225966	1	chrI:6225559-6225966	chrI[+]6225560-6225966	0	0	1	0	0	0	0	0	0.740771	0	0	0	0.123462	0.246924	0	0	NaN	1	1	0.283482	0	notpresent	notpresent	8164
XLOC_000564	WBGene00020344	T08B2.3	T08B2.3	T08B2.3	I	6228101	6229733	1	chrI:6228100-6229733	chrI[+]6228101-6229733	0	0	0	0	0	1	0	0	0	0	0	0.971666	0.161944	0	0.323889	Inf	Inf	0.428002	0.86528	0	0.278262	notpresent	notpresent	8165
XLOC_000565	WBGene00000633	col-56	T08B2.2	col-56	I	6232779	6234282	1	chrI:6232778-6234282	chrI[+]6232779-6234282	0	0	0	0	0	1	0	0	0	0	0	0.971666	0.161944	0	0.323889	Inf	Inf	0.428002	0.86528	0	0.278262	notpresent	notpresent	8166
XLOC_000566	WBGene00016752	C48E7.7	C48E7.7	C48E7.7	I	6234721	6235345	1	chrI:6234720-6235345	chrI[+]6234721-6235345	0	0	0	0	0	0	0	0	0	0	0	0	0	0	0	NA	NA	NA	NA	NA	NA	notpresent	notpresent	8167
XLOC_000567	WBGene00016751	C48E7.6	C48E7.6	C48E7.6	I	6237788	6249835	1	chrI:6239541-6250069	chrI[+]6239542-6249835	0	0	0	0	11	0	0	0	0	0	9.23006	0	1.53834	3.07669	0	0	NaN	1	1	2.64138	0	notpresent	notpresent	8168
XLOC_000568	WBGene00000583	cof-2	C48E7.5	cof-2	I	6250573	6252823	1	chrI:6250572-6252823	chrI[+]6250573-6252823	0	0	0	0	0	0	0	0	0	0	0	0	0	0	0	NA	NA	NA	NA	NA	NA	notpresent	notpresent	8169
XLOC_000569	WBGene00016754	C48E7.11	C48E7.11	C48E7.11	I	6253021	6253585	1	chrI:6253070-6253524	chrI[+]6253071-6253524	598	683	563	344	791	623	617.883	927.345	417.054	399.897	663.725	605.348	605.208	566.221	644.196	1.13771	0.186136	0.565296	0.931893	0.732092	1.475	present	symm	5338
XLOC_000570	WBGene00003059	lpd-2	C48E7.3	lpd-2	I	6253703	6254940	1	chrI:6253702-6254879	chrI[+]6253703-6254879	1233	800	2094	1653	2088	1893	1274	1086.2	1551.17	1921.6	1752.03	1839.36	1570.73	1525.73	1615.72	1.05898	0.0826739	0.743878	0.982346	0.616009	0.897044	present	symm	4659
XLOC_000571	WBGene00016750	C48E7.2	C48E7.2	C48E7.2	I	6255035	6257724	1	chrI:6255036-6257621	chrI[+]6255037-6257621	2796	1125	4146	2782	3179	3123	2888.96	1527.47	3071.24	3234.05	2667.49	3034.51	2737.29	2875.9	2598.68	0.903606	-0.146234	0.65333	0.963107	0.177141	1.35508	present	symm	2344
XLOC_000572	WBGene00016749	C48E7.1	C48E7.1	C48E7.1	I	6260251	6264527	1	chrI:6260250-6264523	chrI[+]6260251-6264523	83	39	64	62	44	46	85.7596	52.9523	47.4093	72.0744	36.9202	44.6966	56.6354	56.6964	56.5744	0.997849	-0.00310651	0.888518	1	0.692101	0.116581	present	symm	3181
XLOC_000573	WBGene00015687	C10G11.7	C10G11.7	C10G11.7	I	6284973	6289342	1	chrI:6284974-6289340	chrI[+]6284975-6289340	20558	15420	29943	23284	26436	26231	21241.5	20936.5	22180.9	27067.4	22182.3	25487.8	23182.7	21868.3	24497.2	1.12022	0.163781	0.451241	0.877183	0.0248127	0.214285	present	symm	5760
XLOC_000574	WBGene00015686	C10G11.6	C10G11.6	C10G11.6	I	6289433	6293857	1	chrI:6290007-6293857	chrI[+]6290008-6293857	2	1	33	26	41	28	2.0665	1.35775	24.4454	30.2248	34.4029	27.2066	19.9507	20.305	19.5964	0.965103	-0.051245	0.969007	1	1.18034	0.618302	present	symm	3603
XLOC_000575	WBGene00004068	pnk-1	C10G11.5	pnk-1_dup1,pnk-1_dup2	I	6294898	6297638	1	chrI:6295070-6297627	chrI[+]6295071-6297627	3407	1163	4805	2316	4284	2727	3520.28	1579.07	3559.4	2692.33	3594.69	2649.73	2932.58	3558.12	2307.04	0.648387	-0.625072	0.0231931	0.337068	0.00532652	0.546295	present	present	209
XLOC_000576	WBGene00005272	srh-49	C10G11.4	srh-49	I	6297769	6299731	1	chrI:6297768-6299731	chrI[+]6297769-6299731	0	0	0	1	1	0	0	0	0	1.16249	0.839096	0	0.333598	0.279699	0.387497	1.38541	0.470311	1	1	0.307124	0.33291	notpresent	notpresent	8170
XLOC_000577	WBGene00005274	srh-51	C10G11.3	srh-51	I	6300495	6302300	1	chrI:6300494-6302255	chrI[+]6300495-6302255	0	0	0	0	0	5	0	0	0	0	0	4.85833	0.809721	0	1.61944	Inf	Inf	0.0654495	0.482923	0	1.21576	notpresent	notpresent	8171
XLOC_000578	WBGene00005273	srh-50	C10G11.2	srh-50	I	6302476	6304265	1	chrI:6302475-6304265	chrI[+]6302476-6304265	0	0	0	0	0	0	0	0	0	0	0	0	0	0	0	NA	NA	NA	NA	NA	NA	notpresent	notpresent	8172
XLOC_000579	WBGene00015685	C10G11.1	C10G11.1	C10G11.1	I	6307329	6308431	1	chrI:6307428-6308431	chrI[+]6307429-6308431	0	0	0	0	0	0	0	0	0	0	0	0	0	0	0	NA	NA	NA	NA	NA	NA	notpresent	notpresent	8173
XLOC_000580	WBGene00017817	F26B1.5	F26B1.5	F26B1.5	I	6309116	6310807	1	chrI:6309115-6310783	chrI[+]6309116-6310783	0	0	0	0	0	0	0	0	0	0	0	0	0	0	0	NA	NA	NA	NA	NA	NA	notpresent	notpresent	8174
XLOC_000581	WBGene00000634	col-58	F26B1.4	col-58	I	6311253	6312415	1	chrI:6311252-6312415	chrI[+]6311253-6312415	0	0	0	0	0	0	0	0	0	0	0	0	0	0	0	NA	NA	NA	NA	NA	NA	notpresent	notpresent	8175
XLOC_000582	WBGene00005171	srg-14	F26B1.6	srg-14	I	6312752	6314626	1	chrI:6312751-6314594	chrI[+]6312752-6314594	0	0	0	0	0	0	0	0	0	0	0	0	0	0	0	NA	NA	NA	NA	NA	NA	notpresent	notpresent	8176
XLOC_000583	WBGene00002073	ima-2	F26B1.3	ima-2	I	6315233	6317269	1	chrI:6315232-6317269	chrI[+]6315233-6317269	36869	33766	45043	30477	39791	33144	38094.8	45845.8	33366.5	35429.2	33388.5	32204.9	36388.3	34950	37826.7	1.08231	0.114113	0.597858	0.948645	0.24237	0.397785	present	symm	5227
XLOC_000584	WBGene00017816	F26B1.2	F26B1.2	F26B1.2_dup1,F26B1.2_dup2,F26B1.2_dup3,F26B1.2_dup4	I	6317703	6320433	1	chrI:6317702-6323993	chrI[+]6317703-6320433	12530	13429	13523	10946	10652	10706	12946.6	18233.2	10017.4	12724.6	8938.05	10402.7	12210.4	10634	13786.8	1.29648	0.374603	0.0773288	0.499341	1.29859	1.33573	present	present	7234
XLOC_000585	WBGene00017815	F26B1.1	F26B1.1	F26B1.1	I	6326877	6327974	1	chrI:6326876-6330181	chrI[+]6326877-6330181	0	0	0	0	0	0	0	0	0	0	0	0	0	0	0	NA	NA	NA	NA	NA	NA	notpresent	notpresent	8177
XLOC_000586	WBGene00000254	bli-4	K04F10.4	bli-4,bli-4_dup1,bli-4_dup2,bli-4_dup3,bli-4_dup4,bli-4_dup5	I	6342231	6356680	1	chrI:6342232-6358397	chrI[+]6342233-6356680	15905	8076	16716	10771	11826	10243	16433.8	10965.2	12382.7	12521.2	9923.15	9952.77	12029.8	12913.2	11146.4	0.863176	-0.212274	0.463267	0.880387	3.3505	0.142663	present	present	1700
XLOC_000587	WBGene00019396	K04F10.3	K04F10.3	K04F10.3,K04F10.3_dup1	I	6358604	6360462	1	chrI:6358603-6360459	chrI[+]6358604-6360459	3024	2389	4374	3013	3448	3365	3124.54	3243.67	3240.13	3502.58	2893.2	3269.65	3212.3	3085.96	3338.64	1.08188	0.11354	0.641127	0.963107	0.10373	0.0234618	present	symm	5077
XLOC_000588	WBGene00019395	K04F10.2	K04F10.2	K04F10.2	I	6360846	6364062	1	chrI:6360845-6364062	chrI[+]6360846-6364062	14	4	48	10	30	25	14.4655	5.43101	35.557	11.6249	25.1729	24.2916	19.4238	25.0651	13.7825	0.549868	-0.862842	0.544692	0.918105	0.467402	0.247194	present	symm	1993
XLOC_000589	WBGene00019394	K04F10.1	K04F10.1	K04F10.1	I	6364920	6366230	1	chrI:6364919-6366222	chrI[+]6364920-6366222	26	0	45	27	9	29	26.8645	0	33.3347	31.3872	7.55186	28.1783	21.2194	22.5837	19.8552	0.879183	-0.185765	1	1	0.705319	0.678043	present	symm	3767
XLOC_000590	WBGene00019399	K04F10.7	K04F10.7	K04F10.7	I	6366363	6368084	1	chrI:6366362-6368084	chrI[+]6366363-6368084	8114	2504	13458	6426	9346	6100	8383.78	3399.81	9969.3	7470.16	7842.19	5927.16	7165.4	8731.76	5599.04	0.641228	-0.641091	0.00853168	0.202528	0.993356	1.03438	present	present	127
XLOC_000591	WBGene00022586	ZC308.4	ZC308.4	ZC308.4,ZC308.4_dup1	I	6368273	6369600	1	chrI:6368272-6369600	chrI[+]6368273-6369600	10865	5225	16460	8926	15281	10259	11226.2	7094.25	12193.1	10376.4	12822.2	9968.32	10613.4	12080.5	9146.32	0.757113	-0.401419	0.0904175	0.531692	0.254149	0.35339	present	present	485
XLOC_000592	WBGene00001596	gld-2	ZC308.1	gld-2,gld-2_dup1,gld-2_dup3	I	6369967	6386145	1	chrI:6369966-6386145	chrI[+]6369967-6386145	5244	2260	3861	2300	3630	3031	5418.36	3068.52	2860.12	2673.73	3045.92	2945.12	3335.29	3774.8	2895.79	0.767138	-0.382443	0.246908	0.785831	6.3177	0.0439687	present	present	1050
XLOC_000593	WBGene00022591	cuti-1	ZC328.1	ZC328.1	I	6404589	6405708	1	chrI:6404588-6405683	chrI[+]6404589-6405683	12	3	27	11	18	4	12.399	4.07326	20.0008	12.7874	15.1037	3.88666	11.3751	15.8345	6.91577	0.436753	-1.19511	0.519259	0.907695	0.12436	0.154062	present	present	1898
XLOC_000594	WBGene00004721	san-1	ZC328.4	san-1	I	6407520	6409213	1	chrI:6407519-6416885	chrI[+]6407520-6409211	4401	2073	6717	4321	5800	4662	4547.33	2814.62	4975.76	5023.12	4866.76	4529.9	4459.58	4796.61	4122.55	0.859471	-0.21848	0.402163	0.86528	0.0937505	0.833085	present	present	1514
XLOC_000595	WBGene00019992	R10A10.1	R10A10.1	R10A10.1	I	6418567	6418811	1	chrI:6418566-6418811	chrI[+]6418567-6418811	0	0	0	0	0	0	0	0	0	0	0	0	0	0	0	NA	NA	NA	NA	NA	NA	notpresent	notpresent	8178
XLOC_000596	WBGene00018156	ncbp-1	F37E3.1	ncbp-1	I	6422011	6425800	1	chrI:6422010-6428944	chrI[+]6422011-6425796	8251	3177	12073	7534	8913	7995	8525.33	4313.58	8943.33	8758.2	7478.86	7768.47	7631.3	8315.84	6946.75	0.835363	-0.259524	0.309391	0.830694	0.413266	1.17493	present	present	1253
XLOC_000597	WBGene00004924	snt-4	T23H2.2	snt-4	I	6436045	6441193	1	chrI:6436120-6441193	chrI[+]6436121-6441193	5	14	23	15	20	186	5.16624	19.0085	17.0377	17.4374	16.7819	180.73	42.6936	12.9953	72.3919	5.57062	2.47784	0.00130071	0.0606863	0.0805693	7.03146	present	P1	7783
XLOC_000598	WBGene00003798	npp-12	T23H2.1	npp-12	I	6447311	6453951	1	chrI:6447333-6453944	chrI[+]6447334-6453944	20592	8161	20505	12551	14930	12314	21276.7	11080.6	15189.5	14590.4	12527.7	11965.1	14438.3	16331.3	12545.4	0.76818	-0.380483	0.164675	0.724393	4.37589	0.193995	present	present	740
XLOC_000599	WBGene00019432	knl-2	K06A5.4	knl-2	I	6460435	6464265	1	chrI:6460434-6464265	chrI[+]6460435-6464265	4579	1323	7805	5186	6030	5562	4731.25	1796.31	5781.72	6028.68	5059.75	5404.4	4800.35	5190.9	4409.8	0.849524	-0.235274	0.373751	0.86528	0.480267	2.80772	present	present	1429
XLOC_000600	WBGene00019431	K06A5.3	K06A5.3	K06A5.3	I	6466852	6467517	1	chrI:6464299-6467517	chrI[+]6466852-6467517	7	6	24	11	11	8	7.23274	8.14651	17.7785	12.7874	9.23006	7.77332	10.4914	11.4138	9.56908	0.83838	-0.254323	1	1	0.317629	0.048917	present	symm	3768
XLOC_000601	WBGene00019430	K06A5.2	K06A5.2	K06A5.2	I	6468131	6469427	1	chrI:6468130-6469386	chrI[+]6468131-6469386	15	0	6	8	11	0	15.4987	0	4.44463	9.29992	9.23006	0	6.41222	9.72447	3.09997	0.318781	-1.64936	0.705404	0.970248	0.537114	0.43409	notpresent	notpresent	8179
XLOC_000602	WBGene00019429	K06A5.1	K06A5.1	K06A5.1	I	6473209	6477148	1	chrI:6474060-6488984	chrI[+]6474061-6476729	1955	1205	3071	2163	3258	3044	2020	1636.09	2274.91	2514.47	2733.78	2957.75	2356.17	2342.89	2369.44	1.01133	0.0162516	0.895701	1	0.727366	0.926948	present	symm	4090
XLOC_000603	WBGene00016945	sulp-1	C55B7.6	sulp-1	I	6482453	6485859	1	chrI:6474060-6488984	chrI[+]6482453-6485859	0	0	4	5	0	1	0	0	2.96308	5.81245	0	0.971666	1.62453	0.987695	2.26137	2.28955	1.19506	0.343351	0.86528	0.523876	0.796088	notpresent	notpresent	8180
XLOC_000604	WBGene00016944	uri-1	C55B7.5	uri-1	I	6494282	6496109	1	chrI:6494291-6496108	chrI[+]6494292-6496108	4644	2152	7235	4606	6524	5694	4798.41	2921.88	5359.48	5354.43	5474.26	5532.66	4906.85	5210.72	4602.99	0.88337	-0.17891	0.508807	0.904473	0.209415	1.09651	present	present	1862
XLOC_000605	WBGene00016943	acdh-1	C55B7.4	acdh-1,acdh-1_dup1	I	6497440	6499561	1	chrI:6497439-6499561	chrI[+]6497440-6499561	2	1	29	0	0	1	2.0665	1.35775	21.4824	0	0	0.971666	4.31305	7.84962	0.776472	0.0989185	-3.33762	0.389588	0.86528	3.77853	0.0160077	notpresent	notpresent	8181
XLOC_000606	WBGene00016942	C55B7.3	C55B7.3	C55B7.3	I	6499843	6501415	1	chrI:6499842-6501362	chrI[+]6499843-6501362	0	0	3	2	0	0	0	0	2.22231	2.32498	0	0	0.757882	0.740771	0.774994	1.0462	0.0651569	0.84025	1	0.643497	0.532919	notpresent	notpresent	8182
XLOC_000607	NA	NA	NA	gly-2	NA	NA	NA	NA	chrI:6503361-6513843	chrI[+]6503362-6511631	0	0	1	1	3	9	0	0	0.740771	1.16249	2.51729	8.74499	2.19426	1.08602	3.30249	3.04091	1.60451	0.175883	0.744208	0.207845	1.16142	notpresent	notpresent	8183
XLOC_000608	WBGene00001599	glh-2	C55B7.1	glh-2	I	6514022	6517508	1	chrI:6514021-6517508	chrI[+]6514022-6517508	5558	2894	7545	4678	6187	5033	5742.8	3929.33	5589.12	5438.13	5191.49	4890.39	5130.21	5507.8	4752.62	0.862889	-0.212753	0.422441	0.86528	0.119832	0.275788	present	present	1568
XLOC_000609	WBGene00020414	T10E9.4	T10E9.4	T10E9.4	I	6525050	6528690	1	chrI:6525049-6528690	chrI[+]6525050-6528690	0	0	0	0	0	0	0	0	0	0	0	0	0	0	0	NA	NA	NA	NA	NA	NA	notpresent	notpresent	8184
XLOC_000610	WBGene00020413	T10E9.3	T10E9.3	T10E9.3	I	6534073	6539192	1	chrI:6534072-6539189	chrI[+]6534073-6539189	2	2	25	26	5	13	2.0665	2.7155	18.5193	30.2248	4.19548	12.6317	11.7255	8.26042	15.1906	1.83897	0.878896	0.425772	0.86528	0.775323	0.95168	present	symm	5865
XLOC_000611	WBGene00020412	T10E9.2	T10E9.2	T10E9.2	I	6542101	6544966	1	chrI:6542100-6544954	chrI[+]6542101-6544954	4652	1426	7316	6519	6216	7108	4806.67	1936.15	5419.48	7578.28	5215.82	6906.6	5310.5	5147.32	5473.68	1.0634	0.0886873	0.615233	0.957674	0.135957	4.19473	present	symm	5159
XLOC_000612	WBGene00020411	T10E9.1	T10E9.1	T10E9.1	I	6544986	6546597	1	chrI:6545110-6546496	chrI[+]6545111-6546496	2898	1161	4159	2529	2953	2707	2994.35	1576.35	3080.87	2939.94	2477.85	2630.3	2616.61	2851.02	2382.2	0.835558	-0.259188	0.373034	0.86528	0.495785	0.864985	present	present	1426
XLOC_000613	WBGene00006607	tre-1	F57B10.7	tre-1	I	6554730	6558594	1	chrI:6554729-6558594	chrI[+]6554730-6558594	7697	3444	11258	9204	8335	9678	7952.91	4676.1	8339.6	10699.6	6993.87	9403.78	8010.97	7762.13	8259.81	1.06412	0.0896572	0.622375	0.961069	0.319479	1.96607	present	symm	5142
XLOC_000614	WBGene00019004	xpg-1	F57B10.6	xpg-1	I	6558701	6562393	1	chrI:6558700-6562300	chrI[+]6558701-6562300	3495	968	6029	3560	5454	4246	3611.2	1314.3	4466.11	4138.47	4576.43	4125.69	3705.37	4217.91	3192.82	0.756967	-0.401698	0.133109	0.652292	0.724852	2.33897	present	present	649
XLOC_000615	WBGene00019003	F57B10.5	F57B10.5	F57B10.5	I	6562698	6563696	1	chrI:6562699-6563652	chrI[+]6562700-6563652	2073	2896	2983	2306	2801	2502	2141.92	3932.05	2209.72	2680.7	2350.31	2431.11	2624.3	2233.98	3014.62	1.34944	0.432357	0.103102	0.5728	0.0528302	1.08499	present	present	7124
XLOC_000616	WBGene00019002	F57B10.4	F57B10.4	F57B10.4	I	6566174	6568906	1	chrI:6566173-6568906	chrI[+]6566174-6568906	7722	2649	9562	5709	7232	5554	7978.75	3596.68	7083.25	6636.66	6068.34	5396.63	6126.72	7043.45	5209.99	0.739693	-0.435001	0.0992815	0.560674	0.985839	0.780635	present	present	521
XLOC_000617	WBGene00019001	F57B10.3	F57B10.3	F57B10.3,F57B10.3_dup1	I	6569495	6572601	1	chrI:6569494-6572599	chrI[+]6569495-6572599	803	1766	1089	2096	1113	2346	829.699	2397.79	806.7	2436.58	933.914	2279.53	1614.03	856.771	2371.3	2.76772	1.4687	2.52137e-08	8.43553e-06	0.047989	0.0267328	present	P1	7921
XLOC_000618	WBGene00002783	let-607	F57B10.1	let-607	I	6574003	6585880	1	chrI:6574004-6585168	chrI[+]6574005-6585168	8442	4674	7674	4993	5822	6025	8722.68	6346.13	5684.68	5804.31	4885.22	5854.29	6216.22	6430.86	6001.58	0.933247	-0.0996698	0.876762	1	4.31844	0.029088	present	symm	3126
XLOC_000619	WBGene00006624	try-6	F48A9.3	try-6	I	6585305	6587883	1	chrI:6585304-6587883	chrI[+]6585305-6587883	0	0	6	7	0	6	0	0	4.44463	8.13743	0	5.82999	3.06868	1.48154	4.65581	3.14254	1.65193	0.180306	0.749785	0.496781	0.562864	notpresent	notpresent	8185
XLOC_000620	WBGene00018582	F48A9.2	F48A9.2	F48A9.2	I	6592333	6593832	1	chrI:6592332-6593832	chrI[+]6592333-6593832	0	0	0	0	2	0	0	0	0	0	1.67819	0	0.279699	0.559397	0	0	NaN	0.675896	0.963107	0.642219	0	notpresent	notpresent	8186
XLOC_000621	WBGene00018581	F48A9.1	F48A9.1	F48A9.1	I	6594345	6596079	1	chrI:6594441-6596026	chrI[+]6594442-6596026	0	0	0	0	0	3	0	0	0	0	0	2.915	0.485833	0	0.971666	Inf	Inf	0.20305	0.764492	0	0.808111	notpresent	notpresent	8187
XLOC_000622	WBGene00017067	D2092.6	D2092.6	D2092.6	I	6596920	6598929	1	chrI:6596919-6598929	chrI[+]6596920-6598929	1	0	2	0	1	8	1.03325	0	1.48154	0	0.839096	7.77332	1.85454	1.11796	2.59111	2.31771	1.2127	0.219111	0.780757	0.0160484	1.37223	notpresent	notpresent	8188
XLOC_000623	WBGene00006645	tsp-19	D2092.7	tsp-19	I	6616305	6618543	1	chrI:6616304-6618543	chrI[+]6616305-6618543	0	0	0	0	0	0	0	0	0	0	0	0	0	0	0	NA	NA	NA	NA	NA	NA	notpresent	notpresent	8189
XLOC_000624	WBGene00017068	D2092.8	D2092.8	D2092.8	I	6620666	6621283	1	chrI:6620665-6621283	chrI[+]6620666-6621283	0	0	0	0	0	0	0	0	0	0	0	0	0	0	0	NA	NA	NA	NA	NA	NA	notpresent	notpresent	8190
XLOC_000625	WBGene00022633	ZC581.3	ZC581.3	ZC581.3	I	6651219	6655430	1	chrI:6651220-6655430	chrI[+]6651221-6655430	0	0	0	0	3	4	0	0	0	0	2.51729	3.88666	1.06733	0.839096	1.29555	1.54399	0.626661	0.407434	0.86528	0.601872	0.812971	notpresent	notpresent	8191
XLOC_000626	WBGene00022632	ZC581.2	ZC581.2	ZC581.2	I	6655712	6658776	1	chrI:6655715-6657507	chrI[+]6655716-6657507	0	0	0	0	0	0	0	0	0	0	0	0	0	0	0	NA	NA	NA	NA	NA	NA	notpresent	notpresent	8192
XLOC_000627	WBGene00022631	nekl-2	ZC581.1	nekl-2	I	6663144	6665161	1	chrI:6663143-6665160	chrI[+]6663144-6665160	0	0	12	5	4	4	0	0	8.88925	5.81245	3.35638	3.88666	3.65746	4.08188	3.23304	0.792047	-0.336343	0.542886	0.917994	0.864275	0.273966	notpresent	notpresent	8193
XLOC_000628	WBGene00015907	C17F3.1	C17F3.1	C17F3.1	I	6669185	6669594	1	chrI:6665183-6670404	chrI[+]6669185-6669594	0	0	0	0	0	0	0	0	0	0	0	0	0	0	0	NA	NA	NA	NA	NA	NA	notpresent	notpresent	8194
XLOC_000629	WBGene00015908	C17F3.3	C17F3.3	C17F3.3	I	6682369	6683698	1	chrI:6682368-6683373	chrI[+]6682369-6683373	0	0	0	0	0	0	0	0	0	0	0	0	0	0	0	NA	NA	NA	NA	NA	NA	notpresent	notpresent	8195
XLOC_000630	WBGene00020711	rmd-5	T23B3.3	rmd-5	I	6710871	6712326	1	chrI:6710870-6712326	chrI[+]6710871-6712326	5	0	1	0	0	0	5.16624	0	0.740771	0	0	0	0.984502	1.969	0	0	NaN	0.73055	0.978235	1.24716	0	notpresent	notpresent	8196
XLOC_000631	WBGene00020710	T23B3.2	T23B3.2	T23B3.2	I	6715875	6717091	1	chrI:6715950-6716983	chrI[+]6715951-6716983	276	417	778	453	393	425	285.177	566.183	576.32	526.608	329.765	412.958	449.502	397.087	501.916	1.264	0.337991	0.481354	0.887464	1.5742	0.210626	present	symm	5653
XLOC_000632	WBGene00020709	T23B3.1	T23B3.1	T23B3.1,T23B3.1_dup1	I	6717820	6719904	1	chrI:6717829-6721047	chrI[+]6717830-6719431	7156	3810	9700	5716	7136	5232	7393.93	5173.03	7185.48	6644.8	5987.79	5083.75	6244.8	6855.73	5633.86	0.821774	-0.283187	0.249543	0.785831	0.601048	0.24717	present	present	1060
XLOC_000633	WBGene00003170	mec-6	W02D3.3	mec-6	I	6724918	6728331	1	chrI:6724917-6729377	chrI[+]6724918-6728331	11	23	38	37	46	41	11.3657	31.2283	28.1493	43.0121	38.5984	39.8383	32.032	26.0378	38.0262	1.46042	0.546387	0.507088	0.904162	0.446128	0.046516	present	symm	5561
XLOC_000634	WBGene00020932	dhod-1	W02D3.2	dhod-1	I	6736679	6741638	1	chrI:6736686-6741175	chrI[+]6736687-6741175	2426	1288	3676	2156	3122	2379	2506.66	1748.78	2723.07	2506.33	2619.66	2311.59	2402.68	2616.46	2188.9	0.836588	-0.257411	0.353312	0.86528	0.0628779	0.306394	present	present	1370
XLOC_000635	WBGene00020931	W02D3.1	W02D3.1	W02D3.1	I	6741275	6741878	1	chrI:6741276-6741881	chrI[+]6741277-6741881	344	776	699	450	583	650	355.438	1053.62	517.799	523.121	489.193	631.583	595.125	454.143	736.106	1.62087	0.696767	0.0625073	0.482923	0.33076	1.67099	present	present	7307
XLOC_000636	WBGene00020937	W02D3.12	W02D3.12	W02D3.12	I	6741983	6742359	1	chrI:6741984-6745340	chrI[+]6741985-6742386	129	211	162	122	207	173	133.289	286.486	120.005	141.824	173.693	168.098	170.566	142.329	198.803	1.39678	0.482107	0.351611	0.86528	0.190136	0.785832	present	present	6157
XLOC_000637	WBGene00001682	gpc-2	F08B6.2	gpc-2	I	6757461	6758180	1	chrI:6757756-6758177	chrI[+]6757757-6758177	889	1353	1590	921	1343	1182	918.558	1837.04	1177.83	1070.65	1126.91	1148.51	1213.25	1074.43	1352.07	1.2584	0.331595	0.320621	0.840427	0.300532	1.1744	present	present	6268
XLOC_000638	WBGene00017239	F08B6.1	F08B6.1	F08B6.1	I	6760433	6761408	1	chrI:6760432-6761353	chrI[+]6760433-6761353	62	237	124	76	167	165	64.0614	321.787	91.8556	88.3493	140.129	160.325	144.418	98.682	190.154	1.92693	0.946307	0.0934586	0.540916	0.458722	2.3235	present	present	7163
XLOC_000639	WBGene00000871	cye-1	C37A2.4	cye-1,cye-1_dup1	I	6780807	6784535	1	chrI:6780806-6784360	chrI[+]6780807-6784360	681	293	1015	619	771	701	703.642	397.821	751.883	719.582	646.943	681.138	650.168	700.823	599.513	0.855443	-0.225257	0.586428	0.942036	0.105384	0.577836	present	symm	2138
XLOC_000640	WBGene00016491	acdh-5	C37A2.3	acdh-5	I	6784882	6787140	1	chrI:6784881-6787071	chrI[+]6784882-6787071	0	0	5	5	3	13	0	0	3.70385	5.81245	2.51729	12.6317	4.11087	2.07371	6.14803	2.96475	1.56791	0.160904	0.714651	0.17197	0.849749	notpresent	notpresent	8197
XLOC_000641	WBGene00004110	pqn-20	C37A2.2	pqn-20	I	6791026	6797471	1	chrI:6791025-6797471	chrI[+]6791026-6797471	976	525	1487	397	3686	1613	1008.45	712.82	1101.53	461.509	3092.91	1567.3	1324.09	1734.3	913.875	0.526943	-0.924281	0.00391033	0.12503	18.9763	1.93074	present	present	92
XLOC_000642	WBGene00017098	E02D9.1	E02D9.1	E02D9.1,E02D9.1_dup1,E02D9.1_dup2	I	6800385	6804852	1	chrI:6800384-6810387	chrI[+]6800385-6804845	8045	5134	7931	4529	8285	6898	8312.48	6970.7	5875.05	5264.92	6951.91	6702.55	6679.6	7046.48	6312.72	0.895868	-0.158641	0.633942	0.963107	1.3807	0.236782	present	symm	2287
XLOC_000643	WBGene00006740	ulp-5	K02F2.4	ulp-5	I	6812663	6814248	1	chrI:6812700-6814049	chrI[+]6812701-6814049	594	581	851	896	770	794	613.75	788.854	630.396	1041.59	646.104	771.502	748.7	630.083	867.316	1.37651	0.461015	0.152649	0.69703	0.00835384	0.336951	present	present	6928
XLOC_000644	WBGene00019323	teg-4	K02F2.3	tag-203	I	6814529	6834698	1	chrI:6814528-6834677	chrI[+]6814529-6834677	9198	2697	10287	7041	7314	6468	9503.82	3661.86	7620.31	8185.1	6137.15	6284.73	6898.83	7753.76	6043.89	0.779479	-0.359417	0.202701	0.764492	2.48258	1.36201	present	present	880
XLOC_000645	WBGene00019322	ahcy-1	K02F2.2	K02F2.2	I	6836389	6838141	1	chrI:6836388-6838138	chrI[+]6836389-6838138	34256	42124	20763	14600	18321	15213	35395	57193.9	15380.6	16972.4	15373.1	14781.9	25849.5	22049.6	29649.4	1.34467	0.427254	0.0281279	0.366759	8.98726	9.50964	present	present	7506
XLOC_000646	WBGene00001056	dpf-3	K02F2.1	dpf-3,dpf-3_dup1	I	6838353	6843342	1	chrI:6838352-6843342	chrI[+]6838353-6843342	19420	5044	21053	9989	16047	9525	20065.7	6848.5	15595.5	11612.1	13465	9255.11	12807	16375.4	9238.58	0.564175	-0.825785	0.00133498	0.0615501	3.11274	0.424784	present	AB	62
XLOC_000647	WBGene00001075	dpy-14	H27M09.4	dpy-14	I	6843594	6845135	1	chrI:6843593-6845133	chrI[+]6843594-6845133	9	34	29	10	22	0	9.29924	46.1636	21.4824	11.6249	18.4601	0	17.8384	16.4139	19.2628	1.17357	0.230901	0.869505	1	0.20618	1.62567	present	symm	4168
XLOC_000648	WBGene00019247	syp-4	H27M09.3	H27M09.3	I	6847510	6849923	1	chrI:6847509-6849922	chrI[+]6847510-6849922	7766	4159	13746	8754	11881	9523	8024.21	5646.89	10182.6	10176.4	9969.3	9253.17	8875.44	9392.05	8358.83	0.88999	-0.168138	0.453235	0.877663	0.778217	0.911384	present	present	1661
XLOC_000649	WBGene00019246	rpb-5	H27M09.2	rpb-5	I	6850406	6851320	1	chrI:6850418-6851211	chrI[+]6850419-6851211	5340	6347	7706	4801	7725	5644	5517.55	8617.65	5708.38	5581.12	6482.02	5484.08	6231.8	5902.65	6560.95	1.11153	0.152542	0.572901	0.935606	0.27399	1.02427	present	symm	5315
XLOC_000650	WBGene00019245	H27M09.1	H27M09.1	helicase_dup2	I	6851371	6854135	1	chrI:6851370-6854118	chrI[+]6851371-6854118	4722	1891	7053	4101	5769	4345	4879	2567.51	5224.66	4767.37	4840.75	4221.89	4416.86	4981.47	3852.26	0.773318	-0.370867	0.153582	0.698733	0.0858916	0.829177	present	present	710
XLOC_000651	WBGene00001598	glh-1	T21G5.3	glh-1	I	6854687	6857536	1	chrI:6854686-6857528	chrI[+]6854687-6857528	1477	1858	2261	1616	2201	2044	1526.11	2522.7	1674.88	1878.58	1846.85	1986.08	1905.87	1682.61	2129.12	1.26537	0.339556	0.223646	0.784795	0.203051	0.357124	present	present	6644
XLOC_000652	WBGene00044898	T21G5.6	T21G5.6	T21G5.6,T21G5.2	I	6862396	6870900	1	chrI:6862395-6871168	chrI[+]6862396-6871168	6	0	2	1	4	5	6.19949	0	1.48154	1.16249	3.35638	4.85833	2.84304	3.67914	2.00694	0.545492	-0.874371	0.554957	0.923501	0.316305	0.321803	notpresent	notpresent	8198
XLOC_000653	WBGene00020659	T21G5.1	T21G5.1	T21G5.1	I	6874303	6876927	1	chrI:6874302-6876927	chrI[+]6874303-6876927	0	3	0	0	0	4	0	4.07326	0	0	0	3.88666	1.32665	0	2.65331	Inf	Inf	0.0457492	0.435826	0	0.439727	notpresent	notpresent	8199
XLOC_000654	WBGene00016742	C48B6.4	C48B6.4	C48B6.4	I	6889253	6891444	1	chrI:6889252-6891444	chrI[+]6889253-6891444	0	0	2	0	0	0	0	0	1.48154	0	0	0	0.246924	0.493847	0	0	NaN	0.675897	0.963107	0.566964	0	notpresent	notpresent	8200
XLOC_000655	WBGene00016741	C48B6.3	C48B6.3	C48B6.3	I	6915046	6916592	1	chrI:6915045-6916565	chrI[+]6915046-6916565	824	944	1066	706	1183	1168	851.397	1281.72	789.662	820.718	992.651	1134.91	978.508	877.903	1079.11	1.22919	0.297713	0.317641	0.83524	0.235993	0.526712	present	present	6275
XLOC_000656	WBGene00016740	C48B6.2	C48B6.2	C48B6.2	I	6916763	6917560	1	chrI:6916764-6917557	chrI[+]6916765-6917557	1570	2632	2348	1750	2206	2159	1622.2	3573.6	1739.33	2034.36	1851.05	2097.83	2153.06	1737.53	2568.6	1.47831	0.563946	0.0380167	0.412309	0.0849261	1.82466	present	present	7447
XLOC_000657	WBGene00020399	ztf-4	T10B11.3	ztf-4	I	6926261	6929662	1	chrI:6926283-6929662	chrI[+]6926284-6929662	6698	5259	8527	5318	7947	6276	6920.7	7140.42	6316.55	6182.12	6668.3	6098.17	6554.38	6635.18	6473.57	0.975643	-0.0355744	0.916136	1	0.0882219	0.0979331	present	symm	3311
XLOC_000658	WBGene00020398	T10B11.2	T10B11.2	T10B11.2	I	6931137	6936935	1	chrI:6931136-6936917	chrI[+]6931137-6936917	4462	2217	6584	4611	5016	4887	4610.36	3010.14	4877.24	5360.24	4208.91	4748.53	4469.23	4565.5	4372.97	0.95783	-0.0621592	0.862436	1	0.213461	0.917253	present	symm	3072
XLOC_000659	WBGene00020397	pcbd-1	T10B11.1	pcbd-1	I	6951134	6951972	1	chrI:6951133-6954230	chrI[+]6951134-6951946	209	275	308	196	320	295	215.949	373.382	228.157	227.848	268.511	286.641	266.748	237.539	295.957	1.24593	0.317223	0.482473	0.887858	0.0993153	0.388514	present	symm	5649
XLOC_000660	WBGene00016266	C30F12.7	C30F12.7	C30F12.7	I	6974557	6977072	1	chrI:6974556-6977063	chrI[+]6974557-6977063	47	0	24	13	3	9	48.5627	0	17.7785	15.1124	2.51729	8.74499	15.4526	22.9528	7.95246	0.34647	-1.5292	0.42692	0.86528	3.00077	0.221793	present	present	1588
XLOC_000661	WBGene00016265	nmur-4	C30F12.6	C30F12.6	I	6989066	6992105	1	chrI:6989065-6992105	chrI[+]6989066-6992105	23	0	31	9	20	13	23.7647	0	22.9639	10.4624	16.7819	12.6317	14.4341	21.1702	7.69802	0.363626	-1.45947	0.409655	0.86528	0.0875328	0.193482	present	present	1538
XLOC_000662	WBGene00010370	ctg-1	H06O01.3	ctg-1	I	7005442	7009240	1	chrI:7005441-7015207	chrI[+]7005442-7009240	1130	617	759	460	610	523	1167.57	837.733	562.245	534.746	511.849	508.181	687.054	747.222	626.887	0.838957	-0.253332	0.592825	0.947098	4.71203	0.573866	present	symm	2158
XLOC_000663	WBGene00008852	F15C11.2	F15C11.2	F15C11.2,F15C11.2_dup1,F15C11.2_dup2	I	7021981	7029075	1	chrI:7021980-7029075	chrI[+]7021981-7029075	9050	3917	10496	6323	8725	6746	9350.9	5318.31	7775.13	7350.43	7321.11	6554.86	7278.46	8149.05	6407.87	0.786333	-0.346788	0.19106	0.764492	0.898034	0.248798	present	present	840
XLOC_000664	WBGene00004773	sem-4	F15C11.1	sem-4	I	7038897	7048833	1	chrI:7038896-7048833	chrI[+]7038897-7048833	13	28	48	36	35	69	13.4322	38.0171	35.557	41.8497	29.3684	67.0449	37.5449	26.1192	48.9705	1.87489	0.906804	0.259285	0.785831	0.253316	0.247554	present	present	6499
XLOC_000665	WBGene00007024	mdt-28	W01A8.1	mdt-28,mdt-28_dup1,mdt-28_dup2	I	7057169	7059348	1	chrI:7057168-7059326	chrI[+]7057169-7059326	18619	14591	22476	15791	18053	17243	19238.1	19811	16649.6	18356.9	15148.2	16754.4	17659.7	17011.9	18307.4	1.07615	0.105881	0.581843	0.939816	0.625942	0.0887896	present	symm	5281
XLOC_000666	WBGene00012165	cutl-6	W01A8.3	cutl-6	I	7065262	7068128	1	chrI:7065261-7067898	chrI[+]7065262-7067898	2	0	2	6	0	1	2.0665	0	1.48154	6.97494	0	0.971666	1.91577	1.18268	2.64887	2.23972	1.16332	0.234124	0.785831	0.158247	0.935031	notpresent	notpresent	8201
XLOC_000667	WBGene00012167	W01A8.5	W01A8.5	W01A8.5	I	7069441	7070665	1	chrI:7069440-7074732	chrI[+]7069441-7070660	7833	6717	9001	5942	7668	6501	8093.44	9120.02	6667.68	6907.52	6434.19	6316.8	7256.61	7065.1	7448.11	1.05421	0.0761645	0.700709	0.967451	0.643294	0.520793	present	symm	4852
XLOC_000668	WBGene00009051	nduf-6	F22D6.4	nduf-6	I	7090622	7091370	1	chrI:7090621-7094531	chrI[+]7090622-7091356	2073	2670	2382	1694	2500	2054	2141.92	3625.2	1764.52	1969.26	2097.74	1995.8	2265.74	2001.39	2530.09	1.26416	0.338181	0.200097	0.764492	0.253316	1.97552	present	present	6755
XLOC_000669	WBGene00009052	ekl-1	F22D6.6	ekl-1	I	7095483	7098405	1	chrI:7095486-7098405	chrI[+]7095487-7098405	3839	1908	5500	3753	4923	3300	3966.64	2590.59	4074.24	4362.83	4130.87	3206.5	3721.94	4057.25	3386.64	0.834713	-0.260649	0.315949	0.834587	0.0179576	0.709007	present	present	1271
XLOC_000670	WBGene00009054	F22D6.9	F22D6.9	F22D6.9	I	7099830	7101760	1	chrI:7099829-7101760	chrI[+]7099830-7101760	149	80	156	84	124	75	153.954	108.62	115.56	97.6492	104.048	72.8749	108.784	124.521	93.0481	0.74725	-0.420338	0.554111	0.923034	0.292307	0.0823084	present	symm	2025
XLOC_000671	WBGene00000636	col-60	F22D6.10	col-60	I	7105318	7106923	1	chrI:7105317-7106724	chrI[+]7105318-7106724	0	0	17	4	8	11	0	0	12.5931	4.64996	6.71277	10.6883	5.77403	6.43529	5.11276	0.794488	-0.331903	0.936461	1	0.909013	0.446659	notpresent	notpresent	8202
XLOC_000672	WBGene00001643	gly-18	F22D6.11	F22D6.11	I	7110239	7112286	1	chrI:7110238-7112286	chrI[+]7110239-7112286	0	0	1	0	0	4	0	0	0.740771	0	0	3.88666	0.771239	0.246924	1.29555	5.24678	2.39143	0.283635	0.808922	0.1414	0.961992	notpresent	notpresent	8203
XLOC_000673	WBGene00001644	gly-19	F22D6.12	F22D6.12	I	7112901	7115247	1	chrI:7112916-7115023	chrI[+]7112917-7115023	0	0	0	0	0	1	0	0	0	0	0	0.971666	0.161944	0	0.323889	Inf	Inf	0.428002	0.86528	0	0.278262	notpresent	notpresent	8204
XLOC_000674	WBGene00001614	glr-3	K10D3.1	glr-3	I	7117807	7121544	1	chrI:7117806-7121544	chrI[+]7117807-7121544	0	0	0	0	0	8	0	0	0	0	0	7.77332	1.29555	0	2.59111	Inf	Inf	0.040996	0.419345	0	1.7263	notpresent	notpresent	8205
XLOC_000675	WBGene00006394	taf-11.2	K10D3.3	taf-11.2	I	7132497	7134328	1	chrI:7132496-7134308	chrI[+]7132497-7134308	3781	1957	4851	2320	4942	2704	3906.71	2657.12	3593.48	2696.98	4146.81	2627.38	3271.41	3882.34	2660.49	0.685282	-0.545231	0.0392506	0.419345	0.246622	0.00136399	present	present	279
XLOC_000676	WBGene00006963	xpa-1	K07G5.2	xpa-1	I	7159712	7160916	1	chrI:7159722-7160750	chrI[+]7159723-7160750	941	1218	1304	1093	1602	1670	972.287	1653.74	965.965	1270.6	1344.23	1622.68	1304.92	1094.16	1515.68	1.38524	0.470135	0.0939182	0.542204	0.671348	0.263531	present	present	7162
XLOC_000677	WBGene00010642	K07G5.3	K07G5.3	K07G5.3	I	7161014	7166516	1	chrI:7161013-7166453	chrI[+]7161014-7166453	21	15	16	11	52	24	21.6982	20.3663	11.8523	12.7874	43.633	23.32	22.2762	25.7279	18.8245	0.73168	-0.450716	0.818533	1	0.953376	0.0637189	present	symm	2901
XLOC_000678	WBGene00010644	K07G5.5	K07G5.5	K07G5.5	I	7170024	7172187	1	chrI:7170023-7172187	chrI[+]7170024-7172187	0	0	0	0	0	0	0	0	0	0	0	0	0	0	0	NA	NA	NA	NA	NA	NA	notpresent	notpresent	8206
XLOC_000679	WBGene00010873	trpa-2	M05B5.6	M05B5.6	I	7183051	7185707	1	chrI:7183050-7185707	chrI[+]7183051-7185707	9	0	5	0	2	0	9.29924	0	3.70385	0	1.67819	0	2.44688	4.89376	0	0	NaN	1	1	0.815113	0	notpresent	notpresent	8207
XLOC_000680	WBGene00010871	M05B5.3	M05B5.3	M05B5.3	I	7185706	7188296	1	chrI:7186624-7188256	chrI[+]7186625-7188256	2	0	1	0	0	2	2.0665	0	0.740771	0	0	1.94333	0.791767	0.935756	0.647777	0.69225	-0.530635	0.691855	0.96432	0.349744	0.415699	notpresent	notpresent	8208
XLOC_000681	WBGene00010872	M05B5.4	M05B5.4	M05B5.4	I	7188493	7190560	1	chrI:7188492-7190560	chrI[+]7188493-7190560	738	296	725	435	585	481	762.537	401.895	537.059	505.683	490.871	467.371	527.569	596.823	458.316	0.767927	-0.380958	0.392417	0.86528	1.06892	0.0721861	present	present	1486
XLOC_000682	WBGene00007254	C01H6.4	C01H6.4	C01H6.4	I	7210541	7212697	1	chrI:7210540-7212577	chrI[+]7210541-7212577	1	0	1	0	0	0	1.03325	0	0.740771	0	0	0	0.29567	0.59134	0	0	NaN	0.677634	0.963107	0.182866	0	notpresent	notpresent	8209
XLOC_000683	WBGene00003622	nhr-23	C01H6.5	nhr-23,nhr-23_dup1,nhr-23_dup2,nhr-23_dup3	I	7214743	7221804	1	chrI:7214742-7221127	chrI[+]7214743-7221127	387	310	236	103	511	397	399.867	420.903	174.822	119.737	428.778	385.751	321.643	334.489	308.797	0.92319	-0.115301	0.93256	1	1.93115	1.51709	present	symm	3395
XLOC_000684	WBGene00007255	C01H6.6	C01H6.6	C01H6.6	I	7222049	7224133	1	chrI:7222463-7224133	chrI[+]7222464-7224133	0	0	0	13	6	1	0	0	0	15.1124	5.03458	0.971666	3.51977	1.67819	5.36135	3.19472	1.67569	0.155406	0.70365	0.520282	1.88131	notpresent	notpresent	8210
XLOC_000685	WBGene00007256	tag-298	C01H6.7	tag-298,tag-298_dup1	I	7224654	7227763	1	chrI:7224731-7227758	chrI[+]7224732-7227758	8360	2676	11219	6205	8576	6772	8637.96	3633.34	8310.71	7213.25	7196.09	6580.12	6928.58	8048.25	5808.91	0.72176	-0.470409	0.0686057	0.485085	0.494116	0.955741	present	present	400
XLOC_000686	WBGene00007257	C01H6.8	C01H6.8	C01H6.8,C01H6.8_dup1	I	7227862	7229433	1	chrI:7227861-7229430	chrI[+]7227862-7229430	3	1	1	13	8	10	3.09975	1.35775	0.740771	15.1124	6.71277	9.71666	6.12334	3.51776	8.72893	2.48139	1.31115	0.181663	0.752282	0.233623	0.586724	notpresent	notpresent	8211
XLOC_000687	WBGene00011061	R06C7.1	R06C7.1	R06C7.1	I	7235382	7238792	1	chrI:7235381-7238787	chrI[+]7235382-7238787	54778	26527	78639	56454	63887	60165	56599.3	36017.1	58253.5	65627.2	53607.3	58460.3	54760.8	56153.4	53368.2	0.950401	-0.0733924	0.828356	1	0.0742497	0.739047	present	symm	2930
XLOC_000688	WBGene00011063	cpg-3	R06C7.4	cpg-3	I	7244935	7246293	1	chrI:7244934-7246094	chrI[+]7244935-7246094	754	2549	768	894	1508	1930	779.069	3460.91	568.912	1039.27	1265.36	1875.31	1498.14	871.113	2125.16	2.4396	1.28664	2.20469e-06	0.000397918	1.49524	6.88995	present	P1	7898
XLOC_000689	WBGene00000275	bub-1	R06C7.8	bub-1	I	7251939	7255223	1	chrI:7251938-7255223	chrI[+]7251939-7255223	11012	5659	14438	8250	12816	8113	11378.1	7683.52	10695.3	9590.55	10753.9	7883.12	9664.07	10942.4	8385.73	0.766351	-0.383923	0.113671	0.606576	0.0671869	0.147019	present	present	570
XLOC_000690	WBGene00011066	ztf-15	R06C7.9	ztf-15,ztf-15_dup1	I	7255507	7258698	1	chrI:7255508-7258698	chrI[+]7255509-7258698	4673	2072	6721	4889	5415	5227	4828.37	2813.26	4978.72	5683.42	4543.71	5078.9	4654.4	4783.6	4525.19	0.94598	-0.0801178	0.82572	1	0.0857754	1.30644	present	symm	2924
XLOC_000691	WBGene00008762	ztf-2	F13G3.1	ztf-2	I	7291270	7293240	1	chrI:7291269-7293240	chrI[+]7291270-7293240	68	0	19	13	14	18	70.2609	0	14.0746	15.1124	11.7473	17.49	21.4475	32.0276	10.8675	0.339315	-1.5593	0.356294	0.86528	3.88084	0.217229	present	present	1382
XLOC_000692	WBGene00005131	srd-53	F13G3.2	srd-53	I	7294036	7296771	1	chrI:7294035-7295685	chrI[+]7294036-7295685	1	0	0	0	0	0	1.03325	0	0	0	0	0	0.172208	0.344416	0	0	NaN	1	1	0.395409	0	notpresent	notpresent	8212
XLOC_000693	WBGene00008770	F13G3.12	F13G3.12	F13G3.12	I	7295412	7297057	1	chrI:7295750-7296827	chrI[+]7295751-7296827	0	0	0	0	0	0	0	0	0	0	0	0	0	0	0	NA	NA	NA	NA	NA	NA	notpresent	notpresent	8213
XLOC_000694	WBGene00008767	F13G3.7	F13G3.7	F13G3.7,F13G3.7_dup1	I	7304916	7307008	1	chrI:7304915-7307004	chrI[+]7304916-7307004	3258	2011	5114	3369	3184	3287	3366.32	2730.44	3788.3	3916.43	2671.68	3193.86	3277.84	3275.44	3280.24	1.00147	0.00211641	0.994294	1	1.02022	0.397189	present	symm	3859
XLOC_000695	WBGene00008769	F13G3.11	F13G3.11	F13G3.11	I	7307113	7308857	1	chrI:7307114-7311937	chrI[+]7307115-7308625	506	416	777	457	734	582	522.824	564.825	575.579	531.258	615.897	565.509	562.649	571.433	553.864	0.969254	-0.0450526	0.915739	1	0.101791	0.00902071	present	symm	3307
XLOC_000696	WBGene00009915	F52A8.1	F52A8.1	F52A8.1	I	7317642	7318657	1	chrI:7317641-7321083	chrI[+]7317642-7318336	6463	8624	10934	7493	8049	7581	6677.89	11709.3	8099.59	8710.54	6753.88	7366.2	8219.56	7177.12	9262	1.29049	0.367918	0.138922	0.667676	0.406565	0.917652	present	present	6987
XLOC_000697	WBGene00009917	glb-18	F52A8.4	glb-18,glb-18_dup1	I	7339202	7345947	1	chrI:7339229-7352195	chrI[+]7339230-7345947	29	46	20	7	30	16	29.9642	62.4566	14.8154	8.13743	25.1729	15.5466	26.0155	23.3175	28.7136	1.23142	0.300319	0.67346	0.963107	0.184956	1.45416	present	symm	4957
XLOC_000698	WBGene00009919	F52A8.6	F52A8.6	F52A8.6,F52A8.6_dup1,F52A8.6_dup2	I	7347220	7350384	1	chrI:7339229-7352195	chrI[+]7347220-7350384	4117	3096	6076	4544	4760	5200	4253.88	4203.6	4500.92	5282.36	3994.1	5052.66	4547.92	4249.64	4846.21	1.14038	0.189517	0.407716	0.86528	0.117751	0.192499	present	symm	5925
XLOC_000699	WBGene00008541	F07A5.2	F07A5.2	F07A5.2	I	7352442	7353705	1	chrI:7352441-7353699	chrI[+]7352442-7353699	0	6	5	14	28	6	0	8.14651	3.70385	16.2749	23.4947	5.82999	9.57499	9.06618	10.0838	1.11224	0.153471	0.801805	1	1.90848	0.209187	notpresent	notpresent	8214
XLOC_000700	WBGene00008542	scav-6	F07A5.3	F07A5.3	I	7354489	7357171	1	chrI:7354488-7357171	chrI[+]7354489-7357171	0	0	0	0	0	0	0	0	0	0	0	0	0	0	0	NA	NA	NA	NA	NA	NA	notpresent	notpresent	8215
XLOC_000701	WBGene00007597	C15A11.2	C15A11.2	C15A11.2	I	7384395	7388792	1	chrI:7387353-7388713	chrI[+]7387354-7388713	0	0	0	0	0	0	0	0	0	0	0	0	0	0	0	NA	NA	NA	NA	NA	NA	notpresent	notpresent	8216
XLOC_000702	WBGene00000596	col-7	C15A11.5	col-7	I	7401672	7402753	1	chrI:7401671-7402746	chrI[+]7401672-7402746	0	0	0	0	0	0	0	0	0	0	0	0	0	0	0	NA	NA	NA	NA	NA	NA	notpresent	notpresent	8217
XLOC_000703	WBGene00007599	C15A11.7	C15A11.7	C15A11.7,_dup21	I	7405027	7408508	1	chrI:7405026-7408508	chrI[+]7405027-7408508	0	0	0	0	0	12	0	0	0	0	0	11.66	1.94333	0	3.88666	Inf	Inf	0.0227332	0.333363	0	2.29317	notpresent	notpresent	8218
XLOC_000704	WBGene00006752	unc-13	ZK524.2	unc-13,unc-13_dup1,unc-13_dup2	I	7422781	7454098	1	chrI:7422780-7454084	chrI[+]7422781-7454084	13	0	17	6	15	52	13.4322	0	12.5931	6.97494	12.5864	50.5266	16.0189	12.8706	19.1672	1.48922	0.57456	0.425397	0.86528	0.00144523	2.40558	present	symm	5867
XLOC_000705	WBGene00004958	spe-4	ZK524.1	spe-4	I	7454665	7456883	1	chrI:7454664-7456883	chrI[+]7454665-7456883	1	0	0	0	0	0	1.03325	0	0	0	0	0	0.172208	0.344416	0	0	NaN	1	1	0.395409	0	notpresent	notpresent	8219
XLOC_000706	WBGene00012137	asic-2	T28F4.2	asic-2	I	7480131	7483388	1	chrI:7480130-7483388	chrI[+]7480131-7483388	0	0	0	0	0	0	0	0	0	0	0	0	0	0	0	NA	NA	NA	NA	NA	NA	notpresent	notpresent	8220
XLOC_000707	WBGene00012140	T28F4.5	T28F4.5	T28F4.5	I	7492041	7492934	1	chrI:7492040-7494696	chrI[+]7492041-7492927	13	35	14	7	10	104	13.4322	47.5213	10.3708	8.13743	8.39096	101.053	31.4843	10.7313	52.2373	4.86774	2.28325	0.00655012	0.17049	0.0172309	2.61155	present	present	7683
XLOC_000708	WBGene00007042	pbrm-1	C26C6.1	pbrm-1,pbrm-1_dup1	I	7495433	7503574	1	chrI:7495432-7505576	chrI[+]7495433-7503573	21752	5903	30433	17776	21928	16568	22475.2	8014.81	22543.9	20664.4	18399.7	16098.6	18032.8	21139.6	14925.9	0.706065	-0.502127	0.0429079	0.429925	0.788702	1.49145	present	present	294
XLOC_000709	WBGene00007740	C26C6.6	C26C6.6	C26C6.6	I	7505968	7506642	1	chrI:7505967-7506642	chrI[+]7505968-7506642	0	0	0	0	0	0	0	0	0	0	0	0	0	0	0	NA	NA	NA	NA	NA	NA	notpresent	notpresent	8221
XLOC_000710	WBGene00007741	glb-8	C26C6.7	glb-8	I	7508717	7512619	1	chrI:7509578-7512488	chrI[+]7509579-7512488	1	0	0	1	5	10	1.03325	0	0	1.16249	4.19548	9.71666	2.68465	1.74291	3.62638	2.08065	1.05703	0.217549	0.78044	0.398169	1.15789	notpresent	notpresent	8222
XLOC_000711	WBGene00001648	goa-1	C26C6.2	goa-1	I	7522110	7526744	1	chrI:7522111-7526710	chrI[+]7522112-7526710	6794	3399	4828	2469	4799	3321	7019.89	4615	3576.44	2870.19	4026.82	3226.9	4222.54	4874.39	3570.7	0.732543	-0.449015	0.133696	0.653798	7.26807	0.585483	present	present	651
XLOC_000712	WBGene00003552	nas-36	C26C6.3	nas-36	I	7527303	7531696	1	chrI:7527302-7531695	chrI[+]7527303-7531695	32	0	10	2	3	8	33.064	0	7.40771	2.32498	2.51729	7.77332	8.84788	14.3297	3.3661	0.234905	-2.08985	0.48024	0.887325	2.97675	0.148576	notpresent	notpresent	8223
XLOC_000713	WBGene00007739	C26C6.4	C26C6.4	C26C6.4	I	7532311	7535993	1	chrI:7532310-7535993	chrI[+]7532311-7535993	0	0	0	1	0	2	0	0	0	1.16249	0	1.94333	0.517637	0	1.03527	Inf	Inf	0.212374	0.77251	0	0.253222	notpresent	notpresent	8224
XLOC_000714	WBGene00012029	T25G3.1	T25G3.1	T25G3.1	I	7552971	7554549	1	chrI:7552970-7554476	chrI[+]7552971-7554476	801	695	1483	661	1437	1166	827.632	943.638	1098.56	768.406	1205.78	1132.96	996.164	1043.99	948.335	0.908374	-0.138642	0.6475	0.963107	0.800123	0.307856	present	symm	2331
XLOC_000715	WBGene00000496	chs-1	T25G3.2	chs-1	I	7554888	7559912	1	chrI:7554996-7559531	chrI[+]7554997-7559531	584	1858	527	3077	1013	5076	603.417	2522.7	390.386	3576.98	850.004	4932.17	2145.94	614.603	3677.29	5.98319	2.58092	1.08233e-25	1.48464e-21	0.351667	3.49752	present	P1	7945
XLOC_000716	WBGene00012030	T25G3.3	T25G3.3	T25G3.3	I	7559833	7562347	1	chrI:7559832-7562338	chrI[+]7559833-7562338	6096	3379	8267	5849	5857	5093	6298.68	4587.84	6123.95	6799.41	4914.59	4948.69	5612.19	5779.07	5445.31	0.942247	-0.0858231	0.7649	0.989286	0.718291	0.558334	present	symm	2715
XLOC_000717	WBGene00012031	T25G3.4	T25G3.4	T25G3.4	I	7564578	7567714	1	chrI:7564579-7567712	chrI[+]7564580-7567712	1108	1206	1145	2508	1592	3910	1144.84	1637.45	848.183	2915.53	1335.84	3799.21	1946.84	1109.62	2784.06	2.50902	1.32712	5.54838e-08	1.6193e-05	0.465473	3.38994	present	P1	7917
XLOC_000718	WBGene00008412	D2030.2	D2030.2	D2030.2	I	7574191	7578560	1	chrI:7574190-7580829	chrI[+]7574191-7578559	6738	3308	9807	5409	7626	4945	6962.03	4491.44	7264.74	6287.91	6398.95	4804.89	6034.99	6875.24	5194.75	0.755573	-0.404356	0.0949545	0.546292	0.214044	0.316914	present	present	509
XLOC_000719	WBGene00008415	mce-1	D2030.5	mce-1	I	7582100	7583364	1	chrI:7582101-7583343	chrI[+]7582102-7583343	484	419	538	371	615	530	500.092	568.898	398.535	431.284	516.044	514.983	488.306	471.557	505.055	1.07104	0.0990079	0.737207	0.980228	0.230984	0.14122	present	symm	4690
XLOC_000720	WBGene00008421	D2030.12	D2030.12	D2030.12	I	7583806	7585323	1	chrI:7583999-7585294	chrI[+]7584000-7585294	23	9	21	8	18	6	23.7647	12.2198	15.5562	9.29992	15.1037	5.82999	13.6291	18.1415	9.11656	0.502524	-0.992736	0.6	0.949786	0.158664	0.0458739	present	symm	2180
XLOC_000721	WBGene00008417	D2030.7	D2030.7	D2030.7	I	7588649	7591204	1	chrI:7588648-7590563	chrI[+]7588649-7590563	4901	3578	8314	5417	6226	5155	5063.95	4858.04	6158.77	6297.21	5224.21	5008.94	5435.19	5482.31	5388.06	0.982808	-0.025018	0.871624	1	0.468036	0.264136	present	symm	3103
XLOC_000722	WBGene00008420	NA	NA	D2030.11	NA	NA	NA	NA	chrI:7590652-7591200	chrI[+]7590653-7591200	511	552	644	413	751	717	527.99	749.479	477.057	480.109	630.161	696.684	593.58	545.069	642.091	1.178	0.236337	0.472076	0.882861	0.265805	0.438256	present	symm	5683
XLOC_000723	WBGene00008418	D2030.8	D2030.8	D2030.8	I	7591293	7595208	1	chrI:7591294-7595194	chrI[+]7591295-7595194	4832	1953	6735	4412	5167	4508	4992.66	2651.69	4989.09	5128.91	4335.61	4380.27	4413.04	4772.45	4053.62	0.849379	-0.235519	0.395057	0.86528	0.275583	1.02114	present	present	1494
XLOC_000724	WBGene00008419	wdr-23	D2030.9	wdr-23,wdr-23_dup1	I	7596501	7602199	1	chrI:7596502-7602195	chrI[+]7596503-7602195	8199	4329	8373	6652	7459	7485	8471.6	5877.71	6202.48	7732.89	6258.82	7272.92	6969.4	6977.63	6961.17	0.997641	-0.00340776	0.836029	1	1.43649	0.241297	present	symm	2973
XLOC_000725	WBGene00000084	aex-1	D2030.10	aex-1,aex-1_dup1	I	7602307	7608241	1	chrI:7602306-7608241	chrI[+]7602307-7608241	0	0	0	0	0	1	0	0	0	0	0	0.971666	0.161944	0	0.323889	Inf	Inf	0.428002	0.86528	0	0.278262	notpresent	notpresent	8225
XLOC_000726	WBGene00003071	lrp-1	F29D11.1	lrp-1	I	7614172	7634139	1	chrI:7614171-7634135	chrI[+]7614172-7634135	122	45	59	22	89	88	126.056	61.0988	43.7055	25.5748	74.6796	85.5066	69.4369	81.4805	57.3934	0.704382	-0.505569	0.674761	0.963107	1.34113	0.411275	present	symm	2429
XLOC_000727	WBGene00009143	F26A3.5	F26A3.5	F26A3.5	I	7668531	7669793	1	chrI:7668542-7669793	chrI[+]7668543-7669793	0	0	1	4	1	2	0	0	0.740771	4.64996	0.839096	1.94333	1.36219	0.526622	2.19776	4.17332	2.0612	0.174449	0.742451	0.0597333	0.514373	notpresent	notpresent	8226
XLOC_000728	WBGene00011975	T24B1.1	T24B1.1	T24B1.1	I	7676664	7679057	1	chrI:7676663-7679057	chrI[+]7676664-7679057	2084	790	2772	1864	2396	2405	2153.29	1072.62	2053.42	2166.88	2010.47	2336.86	1965.59	2072.39	1858.79	0.896928	-0.156936	0.691436	0.96432	0.0399949	1.34061	present	symm	2487
XLOC_000729	WBGene00011972	T23G11.7	T23G11.7	T23G11.7,T23G11.7_dup1	I	7679448	7683033	1	chrI:7679449-7683023	chrI[+]7679450-7683023	3889	2415	4733	2516	3634	2866	4018.3	3278.97	3506.07	2924.83	3049.28	2784.79	3260.37	3524.55	2996.2	0.850094	-0.234306	0.394659	0.86528	0.759309	0.0729305	present	present	1492
XLOC_000730	WBGene00011970	rlbp-1	T23G11.5	rlbp-1	I	7683335	7694208	1	chrI:7683335-7694192	chrI[+]7683336-7694192	418	381	587	927	708	938	431.898	517.303	434.833	1077.63	594.08	911.422	661.194	486.937	835.451	1.71573	0.778821	0.0150599	0.275804	0.328681	1.4869	present	present	7604
XLOC_000731	WBGene00011969	T23G11.4	T23G11.4	T23G11.4	I	7694321	7695229	1	chrI:7694337-7695216	chrI[+]7694338-7695216	1117	949	1420	872	1462	1334	1154.14	1288.51	1051.89	1013.69	1226.76	1296.2	1171.87	1144.26	1199.47	1.04824	0.0679732	0.774087	0.993836	0.128808	0.181851	present	symm	4538
XLOC_000732	WBGene00001595	gld-1	T23G11.3	gld-1	I	7695657	7698219	1	chrI:7695676-7698219	chrI[+]7695677-7698219	14308	9870	8461	4845	7738	6805	14783.7	13401	6267.66	5632.27	6492.93	6612.18	8864.96	9181.44	8548.49	0.931062	-0.103051	0.95073	1	12.9886	2.8541	present	symm	3487
XLOC_000733	WBGene00011973	T23G11.10	T23G11.10	T23G11.10	I	7698288	7699033	1	chrI:7698296-7699033	chrI[+]7698297-7699033	0	0	0	0	0	0	0	0	0	0	0	0	0	0	0	NA	NA	NA	NA	NA	NA	notpresent	notpresent	8227
XLOC_000734	WBGene00001647	gna-2	T23G11.2	gna-2	I	7699539	7700958	1	chrI:7699540-7700958	chrI[+]7699541-7700958	8267	7461	11592	8199	10230	8903	8541.87	10130.2	8587.02	9531.26	8583.95	8650.74	9004.17	8570.95	9437.39	1.10109	0.138934	0.549246	0.920241	0.000341405	0.0855164	present	symm	5392
XLOC_000735	WBGene00077728	T23G11.11	T23G11.11	T23G11.11	I	7701148	7701385	1	chrI:7701147-7701385	chrI[+]7701148-7701385	7	63	26	22	46	38	7.23274	85.5384	19.26	25.5748	38.5984	36.9233	35.5213	21.6971	49.3455	2.27429	1.18542	0.175212	0.74391	0.534337	1.07563	present	present	6846
XLOC_000736	WBGene00009187	F27D4.1	F27D4.1	F27D4.1	I	7702423	7705277	1	chrI:7702424-7707052	chrI[+]7702425-7704579	10863	10146	14618	8550	14004	10441	11224.2	13775.8	10828.6	9939.29	11750.7	10145.2	11277.3	11267.8	11286.7	1.00168	0.00241928	0.99886	1	0.0751134	0.453609	present	symm	3851
XLOC_000737	WBGene00009189	F27D4.4	F27D4.4	F27D4.4,F27D4.4_dup1	I	7725013	7727109	1	chrI:7725012-7727108	chrI[+]7725013-7727108	5603	3252	8388	5141	7513	6344	5789.29	4415.41	6213.59	5976.36	6304.13	6164.25	5810.5	6102.34	5518.67	0.904354	-0.14504	0.577911	0.938474	0.0897621	0.341558	present	symm	2106
XLOC_000738	WBGene00006518	tag-173	F27D4.5	tag-173	I	7727261	7729092	1	chrI:7727262-7729072	chrI[+]7727263-7729072	4177	2242	4935	2830	3869	2675	4315.88	3044.08	3655.7	3289.85	3246.46	2599.21	3358.53	3739.35	2977.71	0.796318	-0.328583	0.226109	0.785831	0.893994	0.130357	present	present	958
XLOC_000739	WBGene00077543	F27D4.8	F27D4.8	F27D4.8	I	7729178	7729872	1	chrI:7729197-7729799	chrI[+]7729198-7729799	416	578	646	455	612	435	429.831	784.781	478.538	528.933	513.527	422.675	526.381	473.965	578.796	1.22118	0.288273	0.488587	0.890911	0.0911286	0.901118	present	symm	5624
XLOC_000740	WBGene00009190	F27D4.6	F27D4.6	F27D4.6,F27D4.6_dup1	I	7731145	7737989	1	chrI:7731144-7737989	chrI[+]7731145-7737989	33	26	67	61	39	57	34.0972	35.3015	49.6317	70.9119	32.7247	55.3849	46.342	38.8179	53.8661	1.38766	0.472658	0.499132	0.898503	0.124939	0.243272	present	symm	5583
XLOC_000741	WBGene00010291	F58H10.1	F58H10.1	F58H10.1	I	7755773	7756348	1	chrI:7755777-7756348	chrI[+]7755778-7756348	4	0	10	4	5	13	4.13299	0	7.40771	4.64996	4.19548	12.6317	5.50297	5.24539	5.76054	1.09821	0.135152	0.623394	0.961069	0.0909781	0.64929	notpresent	notpresent	8228
XLOC_000742	WBGene00000079	adr-1	H15N14.1	adr-1,adr-1_dup1,adr-1_dup2,adr-1_dup3,adr-1_dup4	I	7773411	7777572	1	chrI:7773412-7777652	chrI[+]7773413-7777652	1068	197	1474	1073	1054	1016	1103.51	267.477	1091.9	1247.35	884.407	987.212	930.309	1026.6	834.014	0.8124	-0.299737	0.450953	0.877183	0.351948	2.68033	present	present	1651
XLOC_000743	WBGene00008399	D2005.4	D2005.4	D2005.4	I	7814984	7819588	1	chrI:7813755-7819135	chrI[+]7814984-7819135	3463	1091	4728	3108	4035	3316	3578.14	1481.31	3502.37	3613.02	3385.75	3222.04	3130.44	3488.75	2772.12	0.794589	-0.33172	0.252455	0.785831	0.0324649	1.56314	present	present	1067
XLOC_000744	WBGene00086551	D2005.7	D2005.7	D2005.7	I	7819574	7820484	1	chrI:7819573-7820483	chrI[+]7819574-7820483	1635	1835	1783	1086	1828	1478	1689.36	2491.47	1320.79	1262.46	1533.87	1436.12	1622.35	1514.67	1730.02	1.14217	0.191781	0.484899	0.889606	0.348444	1.76722	present	symm	5637
XLOC_000745	WBGene00008400	drh-3	D2005.5	drh-3	I	7820838	7826375	1	chrI:7820837-7826374	chrI[+]7820838-7826374	5373	1152	8510	4984	7103	5526	5551.64	1564.13	6303.96	5793.85	5960.1	5369.42	5090.52	5938.57	4242.47	0.714393	-0.485211	0.0642556	0.482923	0.21248	2.60591	present	present	374
XLOC_000746	WBGene00009272	F30F8.3	F30F8.3	F30F8.3	I	7835807	7836963	1	chrI:7835808-7836940	chrI[+]7835809-7836940	7970	6175	10343	6610	7672	5804	8234.99	8384.12	7661.79	7684.06	6437.55	5639.55	7340.34	7444.78	7235.91	0.971944	-0.0410544	0.862909	1	0.657934	0.474165	present	symm	3075
XLOC_000747	WBGene00009276	F30F8.9	F30F8.9	F30F8.9,F30F8.9_dup1	I	7837058	7840016	1	chrI:7837057-7840015	chrI[+]7837058-7840015	1731	1344	2616	1982	1994	2049	1788.55	1824.82	1937.86	2304.06	1673.16	1990.94	1919.9	1799.86	2039.94	1.13339	0.180645	0.494408	0.894501	0.136882	0.175491	present	symm	5598
XLOC_000748	WBGene00009277	F30F8.10	F30F8.10	F30F8.10,F30F8.10_dup1	I	7840460	7846836	1	chrI:7840475-7846836	chrI[+]7840476-7846836	302	79	293	177	272	201	312.041	107.262	217.046	205.761	228.234	195.305	210.942	252.44	169.443	0.671219	-0.575145	0.331897	0.853671	0.474	0.299802	present	present	1313
XLOC_000749	WBGene00006386	taf-5	F30F8.8	taf-5	I	7848970	7853631	1	chrI:7848969-7853626	chrI[+]7848970-7853626	5705	3368	7333	4737	5896	4781	5894.68	4572.91	5432.07	5506.72	4947.31	4645.53	5166.54	5424.69	4908.39	0.904824	-0.144292	0.599664	0.949727	0.328289	0.125796	present	symm	2178
XLOC_000750	WBGene00000163	apb-3	R11A5.1	apb-3,apb-3_dup1	I	7853743	7857829	1	chrI:7853744-7859412	chrI[+]7853745-7857829	7044	2508	11185	6426	7715	7179	7278.2	3405.24	8285.52	7470.16	6473.63	6975.59	6648.06	7345.78	5950.33	0.810033	-0.303947	0.226587	0.785831	0.768616	1.39789	present	present	961
XLOC_000751	WBGene00011232	R11A5.4	R11A5.4	R11A5.4,R11A5.4_dup1,R11A5.4_dup2,R11A5.4_dup3	I	7866127	7872075	1	chrI:7866126-7875555	chrI[+]7866127-7872075	20139	12385	26947	17995	22418	20347	20808.6	16815.8	19961.6	20919	18810.9	19770.5	19514.4	19860.3	19168.4	0.965161	-0.0511587	0.887429	1	0.120249	0.137485	present	symm	3177
XLOC_000752	WBGene00010110	F55D12.1	F55D12.1	F55D12.1	I	7884138	7885760	1	chrI:7884346-7885570	chrI[+]7884347-7885570	2	7	15	6	4	1	2.0665	9.50426	11.1116	6.97494	3.35638	0.971666	5.66422	5.51148	5.81696	1.05543	0.0778244	0.748337	0.983427	0.591871	0.294374	notpresent	notpresent	8229
XLOC_000753	WBGene00010111	F55D12.2	F55D12.2	F55D12.2	I	7889351	7894850	1	chrI:7889350-7894850	chrI[+]7889351-7894850	2	0	7	2	3	1	2.0665	0	5.1854	2.32498	2.51729	0.971666	2.17764	3.25639	1.09888	0.337454	-1.56724	0.692382	0.96432	0.20813	0.117477	notpresent	notpresent	8230
XLOC_000754	WBGene00010114	F55D12.6	F55D12.6	F55D12.6	I	7901946	7903195	1	chrI:7899037-7903778	chrI[+]7901946-7903194	0	0	0	0	0	0	0	0	0	0	0	0	0	0	0	NA	NA	NA	NA	NA	NA	notpresent	notpresent	8231
XLOC_000755	WBGene00011912	T22C1.1	T22C1.1	T22C1.1	I	7936218	7938324	1	chrI:7936217-7938481	chrI[+]7936218-7938324	2473	934	3216	1900	2402	2177	2555.22	1268.14	2382.32	2208.73	2015.51	2115.32	2090.87	2317.68	1864.06	0.804278	-0.314233	0.31125	0.831759	0.510973	0.684859	present	present	1260
XLOC_000756	WBGene00011914	T22C1.3	T22C1.3	T22C1.3	I	7938555	7940139	1	chrI:7938554-7940109	chrI[+]7938555-7940109	4030	3178	6885	5123	4409	4422	4163.99	4314.94	5100.21	5955.44	3699.57	4296.71	4588.48	4321.26	4855.69	1.12368	0.168226	0.52718	0.909842	0.918627	0.531683	present	symm	5479
XLOC_000757	WBGene00011916	T22C1.5	T22C1.5	T22C1.5	I	7940910	7942182	1	chrI:7940913-7941692	chrI[+]7940914-7941692	220	108	539	200	1123	710	227.315	146.637	399.276	232.498	942.305	689.883	439.652	522.965	356.339	0.681383	-0.553463	0.218529	0.780615	8.9808	2.98712	present	present	936
XLOC_000758	WBGene00011917	T22C1.6	T22C1.6	myosin	I	7942714	7945583	1	chrI:7942713-7945583	chrI[+]7942714-7945583	3105	1573	3761	2221	3088	2662	3208.24	2135.74	2786.04	2581.89	2591.13	2586.57	2648.27	2861.8	2434.74	0.85077	-0.233158	0.447563	0.877183	0.455045	0.110995	present	present	1643
XLOC_000759	WBGene00011919	T22C1.9	T22C1.9	T22C1.9	I	7958688	7960013	1	chrI:7958697-7960004	chrI[+]7958698-7960004	0	0	0	0	0	1	0	0	0	0	0	0.971666	0.161944	0	0.323889	Inf	Inf	0.428002	0.86528	0	0.278262	notpresent	notpresent	8232
XLOC_000760	WBGene00004318	rbg-2	T22C1.10	rbg-2,rbg-2_dup1	I	7962047	7972436	1	chrI:7962046-7972416	chrI[+]7962047-7972416	3627	740	4132	2617	3624	2994	3747.59	1004.74	3060.87	3042.24	3040.88	2909.17	2800.91	3283.11	2318.71	0.706254	-0.50174	0.100495	0.565418	0.672756	1.94167	present	present	526
XLOC_000761	WBGene00010367	H05L14.2	H05L14.2	H05L14.2	I	7980232	7993211	1	chrI:7980231-7993132	chrI[+]7980232-7993132	340	298	346	302	901	718	351.305	404.61	256.307	351.072	756.026	697.656	469.496	454.546	484.446	1.06578	0.0919108	0.683609	0.963107	4.22256	1.08749	present	symm	4916
XLOC_000762	WBGene00008315	C54G4.5	C54G4.5	C54G4.5	I	7995752	7996664	1	chrI:7995751-7996664	chrI[+]7995752-7996664	13	27	15	12	11	9	13.4322	36.6593	11.1116	13.9499	9.23006	8.74499	15.5213	11.258	19.7847	1.7574	0.813443	0.414304	0.86528	0.0288495	0.728548	present	symm	5902
XLOC_000763	WBGene00008312	C54G4.2	C54G4.2	C54G4.2	I	8006645	8009113	1	chrI:8006644-8009107	chrI[+]8006645-8009107	0	0	0	0	0	0	0	0	0	0	0	0	0	0	0	NA	NA	NA	NA	NA	NA	notpresent	notpresent	8233
XLOC_000764	WBGene00008311	rskn-2	C54G4.1	rskn-2,C54G4.7	I	8014438	8019587	1	chrI:8014437-8024419	chrI[+]8014438-8022709	1287	940	1768	1158	1429	1361	1329.79	1276.29	1309.68	1346.16	1199.07	1322.44	1297.24	1279.51	1314.96	1.0277	0.0394256	0.861304	1	0.071028	0.00745155	present	symm	4208
XLOC_000765	WBGene00010561	K04G2.2	K04G2.2	K04G2.2	I	8030954	8032879	1	chrI:8030953-8035691	chrI[+]8030954-8032872	3887	1619	4258	2624	3340	2664	4016.24	2198.2	3154.2	3050.37	2802.58	2588.52	2968.35	3324.34	2612.36	0.785829	-0.347712	0.241214	0.785831	1.47322	0.243938	present	present	1021
XLOC_000766	WBGene00010563	K04G2.4	K04G2.4	K04G2.4	I	8035881	8037154	1	chrI:8035880-8038905	chrI[+]8035881-8037107	0	0	2	1	0	2	0	0	1.48154	1.16249	0	1.94333	0.764561	0.493847	1.03527	2.09634	1.06788	0.681799	0.963107	0.379909	0.221996	notpresent	notpresent	8234
XLOC_000767	WBGene00010565	K04G2.6	K04G2.6	K04G2.6	I	8040792	8043275	1	chrI:8040791-8043267	chrI[+]8040792-8043267	6434	3963	8447	5975	5916	4861	6647.92	5380.77	6257.29	6945.88	4964.09	4723.27	5819.87	5956.44	5683.31	0.954145	-0.0677189	0.812314	1	0.920655	0.481467	present	symm	2873
XLOC_000768	WBGene00077768	K04G2.12	K04G2.12	K04G2.12	I	8043755	8044164	1	chrI:8043754-8044152	chrI[+]8043755-8044152	1	8	2	1	1	0	1.03325	10.862	1.48154	1.16249	0.839096	0	2.56307	1.11796	4.00817	3.58525	1.84207	0.174042	0.741867	0.011092	1.44222	notpresent	notpresent	8235
XLOC_000769	WBGene00000156	apr-1	K04G2.8	apr-1,apr-1_dup1	I	8050038	8055469	1	chrI:8050037-8055460	chrI[+]8050038-8055460	10274	2993	12522	7501	8644	7390	10615.6	4063.75	9275.93	8719.84	7253.15	7180.61	7851.48	9048.23	6654.73	0.735474	-0.443254	0.0936638	0.541418	1.97355	1.14722	present	present	505
XLOC_000770	WBGene00010568	K04G2.10	K04G2.10	K04G2.10	I	8057757	8060554	1	chrI:8057756-8060552	chrI[+]8057757-8060552	633	509	927	610	899	918	654.046	691.096	686.695	709.119	754.347	891.989	731.215	698.363	764.068	1.09408	0.129724	0.651172	0.963107	0.0856967	0.190127	present	symm	5034
XLOC_000771	WBGene00004378	rme-8	F18C12.2	rme-8,rme-8_dup1	I	8083576	8095603	1	chrI:8083577-8095589	chrI[+]8083578-8095589	1336	1468	1688	1847	2209	2531	1380.42	1993.18	1250.42	2147.12	1853.56	2459.29	1847.33	1494.8	2199.86	1.47167	0.557459	0.0282419	0.366965	0.837487	0.178574	present	present	7504
XLOC_000772	WBGene00008934	F18C12.3	F18C12.3	F18C12.3	I	8095735	8098437	1	chrI:8095734-8098418	chrI[+]8095735-8098418	1539	711	2653	1783	2837	2908	1590.17	965.362	1965.27	2072.72	2380.52	2825.6	1966.61	1978.65	1954.56	0.987826	-0.0176713	0.962516	1	1.16543	2.48881	present	symm	3554
XLOC_000773	WBGene00005009	spr-4	C09H6.1	spr-4,spr-4_dup1	I	8103596	8109222	1	chrI:8103595-8109221	chrI[+]8103596-8109221	5747	1417	8280	4550	5799	3618	5938.08	1923.93	6133.58	5289.33	4865.92	3515.49	4611.06	5645.86	3576.25	0.633429	-0.658746	0.0113621	0.240144	0.82844	1.64985	present	present	144
XLOC_000774	WBGene00003136	mau-2	C09H6.3	mau-2	I	8125794	8130081	1	chrI:8125795-8130078	chrI[+]8125796-8130078	4337	2008	5522	3326	3880	3148	4481.2	2726.37	4090.54	3866.44	3255.69	3058.8	3579.84	3942.48	3217.2	0.816036	-0.293295	0.286015	0.812296	1.0803	0.324146	present	present	1194
XLOC_000775	WBGene00012113	T28B8.1	T28B8.1	T28B8.1	I	8133886	8135055	1	chrI:8133885-8135034	chrI[+]8133886-8135034	210	246	230	143	265	181	216.982	334.007	170.377	166.236	222.36	175.871	214.306	203.24	225.372	1.10889	0.149121	0.761716	0.987753	0.14411	0.87332	present	symm	4584
XLOC_000776	WBGene00002101	ins-18	T28B8.2	ins-18	I	8147422	8149707	1	chrI:8147421-8149646	chrI[+]8147422-8149646	1	0	0	2	0	8	1.03325	0	0	2.32498	0	7.77332	1.85526	0.344416	3.3661	9.77336	3.28885	0.0651536	0.482923	0.0749775	0.915487	notpresent	notpresent	8236
XLOC_000777	WBGene00044122	T28B8.6	T28B8.6	T28B8.6	I	8150344	8151367	1	chrI:8150343-8151312	chrI[+]8150344-8151312	0	0	0	0	0	0	0	0	0	0	0	0	0	0	0	NA	NA	NA	NA	NA	NA	notpresent	notpresent	8237
XLOC_000778	WBGene00012114	T28B8.3	T28B8.3	T28B8.3	I	8151980	8159727	1	chrI:8151979-8159727	chrI[+]8151980-8159727	0	0	0	0	0	1	0	0	0	0	0	0.971666	0.161944	0	0.323889	Inf	Inf	0.428002	0.86528	0	0.278262	notpresent	notpresent	8238
XLOC_000779	WBGene00023413	H31B20.2	H31B20.2	H31B20.2	I	8172715	8173483	1	chrI:8172714-8173483	chrI[+]8172715-8173483	0	0	0	0	0	0	0	0	0	0	0	0	0	0	0	NA	NA	NA	NA	NA	NA	notpresent	notpresent	8239
XLOC_000780	WBGene00023412	H31B20.1	H31B20.1	H31B20.1	I	8174882	8177137	1	chrI:8174881-8176951	chrI[+]8174882-8176951	0	0	0	0	0	0	0	0	0	0	0	0	0	0	0	NA	NA	NA	NA	NA	NA	notpresent	notpresent	8240
XLOC_000781	WBGene00008570	kcnl-2	F08A10.1	F08A10.1,F08A10.1_dup1,F08A10.1_dup2,F08A10.1_dup3,F08A10.1_dup4	I	8196053	8208734	1	chrI:8196052-8208734	chrI[+]8196053-8208734	0	0	4	8	0	28	0	0	2.96308	9.29992	0	27.2066	6.57827	0.987695	12.1689	12.3205	3.62298	0.0148986	0.273433	0.0819401	1.9017	notpresent	notpresent	8241
XLOC_000782	WBGene00011378	T02E1.6	T02E1.6	T02E1.6	I	8211105	8212405	1	chrI:8211104-8218318	chrI[+]8211105-8212362	0	0	0	0	0	0	0	0	0	0	0	0	0	0	0	NA	NA	NA	NA	NA	NA	notpresent	notpresent	8242
XLOC_000783	WBGene00011376	gla-3	T02E1.3	gla-3,gla-3_dup1	I	8214404	8217998	1	chrI:8211104-8218318	chrI[+]8214404-8217979	7616	4991	12715	9292	9258	9426	7869.22	6776.54	9418.9	10801.9	7768.35	9158.92	8632.3	8352.16	8912.44	1.06708	0.0936714	0.697806	0.966197	0.496365	0.68907	present	symm	4858
XLOC_000784	WBGene00045156	T02E1.9	T02E1.9	_dup22	I	8224468	8224538	1	chrI:8224467-8224538	chrI[+]8224468-8224538	0	0	0	0	0	0	0	0	0	0	0	0	0	0	0	NA	NA	NA	NA	NA	NA	notpresent	notpresent	8243
XLOC_000785	WBGene00011380	T02E1.8	T02E1.8	T02E1.8	I	8235741	8237494	1	chrI:8226502-8240631	chrI[+]8235741-8237298	2	1	1	0	0	9	2.0665	1.35775	0.740771	0	0	8.74499	2.15167	0.935756	3.36758	3.59878	1.84751	0.137672	0.664477	0.146553	1.14481	notpresent	notpresent	8244
XLOC_000786	WBGene00013956	ZK265.3	ZK265.3	ZK265.3	I	8242100	8243565	1	chrI:8242099-8243565	chrI[+]8242100-8243565	0	0	0	0	0	0	0	0	0	0	0	0	0	0	0	NA	NA	NA	NA	NA	NA	notpresent	notpresent	8245
XLOC_000787	WBGene00013958	ZK265.6	ZK265.6	ZK265.6	I	8255340	8256309	1	chrI:8255346-8256239	chrI[+]8255347-8256239	1495	1840	2277	2026	2918	3048	1544.71	2498.26	1686.74	2355.21	2448.48	2961.64	2249.17	1893.31	2605.04	1.37592	0.460394	0.0710674	0.496097	1.4246	0.22347	present	present	7267
XLOC_000788	WBGene00013959	ZK265.7	ZK265.7	ZK265.7	I	8262033	8268985	1	chrI:8262032-8268958	chrI[+]8262033-8268958	0	0	6	0	1	0	0	0	4.44463	0	0.839096	0	0.88062	1.76124	0	0	NaN	0.638281	0.963107	1.0182	0	notpresent	notpresent	8246
XLOC_000789	WBGene00013960	cutl-8	ZK265.8	cutl-8	I	8270389	8273476	1	chrI:8270388-8273476	chrI[+]8270389-8273476	0	0	0	0	0	0	0	0	0	0	0	0	0	0	0	NA	NA	NA	NA	NA	NA	notpresent	notpresent	8247
XLOC_000790	WBGene00011343	T01G9.1	T01G9.1	T01G9.1	I	8274006	8275695	1	chrI:8274005-8288119	chrI[+]8274006-8275695	0	0	0	0	0	0	0	0	0	0	0	0	0	0	0	NA	NA	NA	NA	NA	NA	notpresent	notpresent	8248
XLOC_000791	WBGene00011345	T01G9.3	T01G9.3	T01G9.3	I	8281981	8284459	1	chrI:8274005-8288119	chrI[+]8281981-8284453	0	0	11	1	10	4	0	0	8.14848	1.16249	8.39096	3.88666	3.5981	5.51315	1.68305	0.30528	-1.7118	0.734476	0.979372	0.854031	0.153196	notpresent	notpresent	8249
XLOC_000792	WBGene00003183	mei-1	T01G9.5	mei-1,mei-1_dup1	I	8294872	8296976	1	chrI:8294871-8296906	chrI[+]8294872-8296906	10755	6868	12485	7943	10832	8567	11112.6	9325.04	9248.53	9233.66	9089.09	8324.26	9388.86	9816.73	8960.99	0.912828	-0.131586	0.645417	0.963107	0.627261	0.0434386	present	symm	2321
XLOC_000793	WBGene00000467	cep-1	F52B5.5	cep-1	I	8324113	8328851	1	chrI:8324112-8328845	chrI[+]8324113-8328845	4507	2945	6186	5107	5574	5883	4656.85	3998.58	4582.41	5936.84	4677.12	5716.31	4928.02	4638.79	5217.24	1.1247	0.169538	0.420303	0.86528	0.0039621	0.574905	present	symm	5881
XLOC_000794	WBGene00007911	C34B7.1	C34B7.1	C34B7.1	I	8330545	8332712	1	chrI:8330544-8332712	chrI[+]8330545-8332712	49	57	139	136	89	76	50.6292	77.3919	102.967	158.099	74.6796	73.8466	89.6022	76.092	103.112	1.3551	0.438402	0.526284	0.909842	0.395247	0.701583	present	symm	5483
XLOC_000795	WBGene00007914	mys-4	C34B7.4	mys-4	I	8333111	8336176	1	chrI:8333146-8336014	chrI[+]8333147-8336014	794	347	1327	552	2338	1559	820.399	471.14	983.003	641.695	1961.81	1514.83	1065.48	1255.07	875.887	0.697879	-0.518951	0.137042	0.662829	7.23706	2.60247	present	present	661
XLOC_000796	WBGene00007912	C34B7.2	C34B7.2	C34B7.2	I	8336975	8341819	1	chrI:8336974-8346016	chrI[+]8336975-8341819	5541	1182	7584	3740	6109	4210	5725.23	1604.86	5618.01	4347.71	5126.04	4090.71	4418.76	5489.76	3347.76	0.60982	-0.713545	0.00808344	0.196249	0.195436	1.45036	present	present	125
XLOC_000797	WBGene00006531	tba-5	F16D3.1	tba-5	I	8353404	8357822	1	chrI:8353403-8357822	chrI[+]8353404-8357822	0	0	1	0	0	1	0	0	0.740771	0	0	0.971666	0.285406	0.246924	0.323889	1.31169	0.391432	1	1	0.283482	0.278262	notpresent	notpresent	8250
XLOC_000798	WBGene00008889	F16D3.6	F16D3.6	F16D3.6	I	8375484	8377559	1	chrI:8375483-8392732	chrI[+]8375484-8377529	0	0	1	0	1	0	0	0	0.740771	0	0.839096	0	0.263311	0.526622	0	0	NaN	0.675896	0.963107	0.152904	0	notpresent	notpresent	8251
XLOC_000799	WBGene00008890	ser-5	F16D3.7	ser-5	I	8384974	8386972	1	chrI:8375483-8392732	chrI[+]8384974-8386821	4	0	97	40	43	6	4.13299	0	71.8548	46.4996	36.0811	5.82999	27.3998	37.3563	17.4432	0.466941	-1.09869	0.27027	0.797702	3.0107	1.07798	present	present	1145
XLOC_000800	WBGene00003596	ngp-1	T19A6.2	ngp-1_dup1,ngp-1_dup2	I	8394722	8398622	1	chrI:8394721-8398615	chrI[+]8394722-8398615	3347	1530	5242	3820	4318	4312	3458.28	2077.36	3883.12	4440.71	3623.22	4189.82	3612.09	3654.87	3569.3	0.976586	-0.034181	0.964285	1	0.124823	1.56063	present	symm	3570
XLOC_000801	WBGene00011828	T19A6.3	T19A6.3	T19A6.3,T19A6.3_dup1,T19A6.4	I	8398911	8400505	1	chrI:8398911-8403823	chrI[+]8398912-8403823	3790	3108	7100	3307	5431	3086	3916.01	4219.89	5259.47	3844.36	4557.13	2998.56	4132.57	4577.54	3687.6	0.805586	-0.311889	0.151642	0.694796	0.973316	0.280857	present	present	701
XLOC_000802	WBGene00008528	F02E9.1	F02E9.1	F02E9.1	I	8406837	8407641	1	chrI:8406919-8407583	chrI[+]8406920-8407583	645	765	951	590	968	954	666.445	1038.68	704.473	685.869	812.245	926.969	805.78	727.721	883.839	1.21453	0.280399	0.387237	0.86528	0.164115	0.426075	present	present	6007
XLOC_000803	WBGene00008531	F02E9.7	F02E9.7	F02E9.7	I	8413254	8416190	1	chrI:8413253-8416123	chrI[+]8413254-8416123	3396	2396	5655	3613	4136	3507	3508.91	3253.17	4189.06	4200.08	3470.5	3407.63	3671.56	3722.82	3620.29	0.972459	-0.0402906	0.84051	1	0.432386	0.231739	present	symm	2989
XLOC_000804	WBGene00004117	sin-3	F02E9.4	sin-3,sin-3_dup1	I	8416826	8425036	1	chrI:8416825-8426078	chrI[+]8416826-8425036	11826	2587	19422	8472	13792	10107	12219.2	3512.5	14387.3	9848.62	11572.8	9820.62	10226.8	12726.4	7727.25	0.607182	-0.7198	0.0034475	0.115059	0.915458	1.58864	present	present	85
XLOC_000805	WBGene00004931	sod-2	F10D11.1	sod-2	I	8434483	8435808	1	chrI:8429928-8435859	chrI[+]8434544-8435805	5584	6550	7977	5598	7332	5893	5769.66	8893.27	5909.13	6507.62	6152.25	5726.03	6492.99	5943.68	7042.31	1.18484	0.244692	0.324269	0.842743	0.0365952	0.80961	present	present	6255
XLOC_000806	WBGene00006844	unc-120	D1081.2	unc-120	I	8460219	8463008	1	chrI:8460218-8463008	chrI[+]8460219-8463008	24	5	50	15	15	20	24.798	6.78876	37.0385	17.4374	12.5864	19.4333	19.6804	24.8077	14.5531	0.586639	-0.769454	0.605841	0.952768	0.621241	0.120687	present	symm	2198
XLOC_000807	WBGene00008383	D1081.5	D1081.5	D1081.5	I	8481153	8482530	1	chrI:8481207-8482435	chrI[+]8481208-8482435	0	0	0	0	0	0	0	0	0	0	0	0	0	0	0	NA	NA	NA	NA	NA	NA	notpresent	notpresent	8252
XLOC_000808	WBGene00008385	D1081.7	D1081.7	D1081.7,D1081.7_dup1	I	8487607	8490932	1	chrI:8487613-8490930	chrI[+]8487614-8490930	16623	9713	32105	24686	21960	21809	17175.7	13187.8	23782.5	28697.2	18426.6	21191.1	20410.1	19794.9	21025.4	1.06216	0.0870032	0.769525	0.991226	1.34548	1.67572	present	symm	4550
XLOC_000809	WBGene00008386	D1081.8	D1081.8	D1081.8	I	8491283	8495832	1	chrI:8491284-8495832	chrI[+]8491285-8495832	13041	4412	19453	11903	14604	12758	13474.6	5990.4	14410.2	13837.1	12254.2	12396.5	12060.5	13379.7	10741.3	0.802812	-0.316867	0.202774	0.764492	0.360461	1.47944	present	present	881
XLOC_000810	WBGene00010497	axl-1	K02B12.4	axl-1,axl-1_dup1	I	8513895	8517529	1	chrI:8513894-8526615	chrI[+]8513895-8517529	5	2	15	19	14	14	5.16624	2.7155	11.1116	22.0873	11.7473	13.6033	11.0719	9.34172	12.802	1.37042	0.454615	0.589933	0.945119	0.132717	0.517242	present	symm	5252
XLOC_000811	WBGene00010499	K02B12.6	K02B12.6	K02B12.6	I	8518886	8519596	1	chrI:8513894-8526615	chrI[+]8518896-8519494	0	0	3	3	0	2	0	0	2.22231	3.48747	0	1.94333	1.27552	0.740771	1.81027	2.44376	1.2891	0.347926	0.86528	0.430649	0.34505	notpresent	notpresent	8253
XLOC_000812	WBGene00044679	K02B12.9	K02B12.9	K02B12.9	I	8520895	8521960	1	chrI:8513894-8526615	chrI[+]8520932-8521903	0	0	0	0	0	6	0	0	0	0	0	5.82999	0.971666	0	1.94333	Inf	Inf	0.0555185	0.458143	0	1.39687	notpresent	notpresent	8254
XLOC_000813	WBGene00004305	ran-4	R05D11.3	ran-4	I	8591206	8591989	1	chrI:8591205-8591970	chrI[+]8591206-8591970	6939	8141	10971	7167	8436	7335	7169.71	11053.5	8127	8331.57	7078.61	7127.17	8147.92	7458.44	8837.4	1.18489	0.244747	0.338014	0.861764	0.217748	0.764544	present	present	6217
XLOC_000814	WBGene00011033	R05D11.5	R05D11.5	R05D11.5	I	8592084	8592920	1	chrI:8592085-8592920	chrI[+]8592086-8592920	610	1285	871	986	1311	1396	630.282	1744.71	645.212	1146.22	1100.05	1356.45	1103.82	791.849	1415.79	1.78795	0.83831	0.00457408	0.138811	1.31732	0.711027	present	present	7717
XLOC_000815	WBGene00011037	R05D11.9	R05D11.9	R05D11.9	I	8593021	8596311	1	chrI:8593020-8596215	chrI[+]8593021-8596215	9672	4151	15124	10408	10159	8865	9993.58	5636.03	11203.4	12099.2	8524.38	8613.82	9345.07	9907.13	8783.01	0.886535	-0.17375	0.466416	0.881729	0.899607	1.49908	present	present	1716
XLOC_000816	WBGene00011034	R05D11.6	R05D11.6	R05D11.6	I	8596325	8599075	1	chrI:8596326-8598545	chrI[+]8596327-8598545	3524	2418	4839	2753	4407	3290	3641.17	3283.04	3584.59	3200.34	3697.9	3196.78	3433.97	3641.22	3226.72	0.886165	-0.174353	0.507028	0.904162	0.00950467	0.00242882	present	present	1859
XLOC_000817	WBGene00011032	R05D11.4	R05D11.4	R05D11.4	I	8598650	8601214	1	chrI:8598651-8601095	chrI[+]8598652-8601095	1918	940	3250	2367	2912	2681	1981.77	1276.29	2407.51	2751.61	2443.45	2605.04	2244.28	2277.57	2210.98	0.97076	-0.0428131	0.923893	1	0.396726	1.47937	present	symm	3347
XLOC_000818	WBGene00011035	R05D11.7	R05D11.7	R05D11.7	I	8601352	8602028	1	chrI:8601351-8602000	chrI[+]8601352-8602000	3024	2342	4197	2206	4272	3159	3124.54	3179.85	3109.02	2564.45	3584.62	3069.49	3105.33	3272.73	2937.93	0.897702	-0.155691	0.555194	0.923692	0.25627	0.132547	present	symm	2030
XLOC_000819	WBGene00011036	edc-3	R05D11.8	edc-3	I	8602116	8605157	1	chrI:8602118-8605157	chrI[+]8602119-8605157	11041	5924	14461	9988	10122	9119	11408.1	8043.32	10712.3	11611	8493.33	8860.62	9854.77	10204.6	9504.96	0.931442	-0.102462	0.720093	0.977636	1.04902	0.448984	present	symm	2573
XLOC_000820	WBGene00009673	F43G9.13	F43G9.13	F43G9.13	I	8605255	8606547	1	chrI:8605254-8608627	chrI[+]8605255-8606546	712	1212	1393	1010	1110	949	735.673	1645.6	1031.89	1174.12	931.397	922.111	1073.46	899.655	1247.27	1.38639	0.471335	0.162098	0.717725	0.433924	1.09428	present	present	6889
XLOC_000821	WBGene00009665	F43G9.2	F43G9.2	F43G9.2,F43G9.2_dup1	I	8609915	8611052	1	chrI:8609924-8612579	chrI[+]8609925-8611052	1981	1655	2676	1592	2342	1810	2046.87	2247.08	1982.3	1850.68	1965.16	1758.71	1975.14	1998.11	1952.16	0.977003	-0.0335654	0.902835	1	0.0137418	0.18997	present	symm	3246
XLOC_000822	WBGene00009668	cfim-1	F43G9.5	F43G9.5	I	8615380	8616415	1	chrI:8615381-8616347	chrI[+]8615382-8616347	4988	4870	7326	4193	6772	4554	5153.84	6612.25	5426.89	4874.32	5682.36	4424.96	5362.44	5421.03	5303.85	0.978383	-0.0315281	0.834758	1	0.0957702	0.578433	present	symm	2964
XLOC_000823	WBGene00009670	F43G9.8	F43G9.8	F43G9.8	I	8617394	8618900	1	chrI:8617393-8618883	chrI[+]8617394-8618883	0	0	0	6	0	3	0	0	0	6.97494	0	2.915	1.64832	0	3.29665	Inf	Inf	0.032959	0.390413	0	0.770625	notpresent	notpresent	8255
XLOC_000824	WBGene00000468	ces-1	F43G9.11	ces-1	I	8633919	8636038	1	chrI:8633942-8636038	chrI[+]8633943-8636038	0	0	3	0	0	5	0	0	2.22231	0	0	4.85833	1.18011	0.740771	1.61944	2.18616	1.1284	0.353439	0.86528	0.463491	1.01228	notpresent	notpresent	8256
XLOC_000825	WBGene00009672	F43G9.12	F43G9.12	F43G9.12	I	8640503	8644393	1	chrI:8640520-8644393	chrI[+]8640521-8644393	2984	1193	4394	2933	4142	3470	3083.21	1619.8	3254.95	3409.58	3475.54	3371.68	3035.79	3271.23	2800.35	0.856055	-0.224225	0.444124	0.87668	0.140908	1.3434	present	present	1631
XLOC_000826	WBGene00012150	syx-17	VF39H2L.1	VF39H2L.1	I	8644469	8646300	1	chrI:8644468-8646180	chrI[+]8644469-8646180	373	256	538	306	556	387	385.402	347.584	398.535	355.722	466.537	376.035	388.303	416.825	359.78	0.863146	-0.212324	0.631924	0.963107	0.146033	0.00906305	present	symm	2284
XLOC_000827	WBGene00000890	sig-7	F39H2.2	sig-7_dup1	I	8646445	8651775	1	chrI:8646444-8651770	chrI[+]8646445-8651770	4036	2038	5588	3299	5061	3578	4170.19	2767.1	4139.43	3835.06	4246.67	3476.62	3772.51	4185.43	3359.59	0.802688	-0.31709	0.229049	0.785831	0.00768486	0.252233	present	present	976
XLOC_000828	WBGene00009562	flp-22	F39H2.1	flp-22	I	8658868	8659961	1	chrI:8658892-8659961	chrI[+]8658893-8659961	4	11	5	0	5	87	4.13299	14.9353	3.70385	0	4.19548	84.5349	18.5838	4.01078	33.1567	8.26691	3.04735	0.00244094	0.092238	0.000416002	4.83433	present	P1	7753
XLOC_000829	WBGene00045237	mrt-1	F39H2.5	F39H2.5	I	8660814	8663370	1	chrI:8660813-8664137	chrI[+]8660814-8663075	1088	609	1894	1188	1777	1208	1124.17	826.871	1403.02	1381.04	1491.07	1173.77	1233.32	1339.42	1127.23	0.841577	-0.248833	0.40231	0.86528	0.564492	0.506011	present	present	1515
XLOC_000830	WBGene00009563	F39H2.3	F39H2.3	F39H2.3	I	8664947	8666491	1	chrI:8664946-8666491	chrI[+]8664947-8666491	2603	2227	4177	2858	3821	3182	2689.55	3023.71	3094.2	3322.4	3206.19	3091.84	3071.31	2996.64	3145.98	1.04984	0.0701634	0.811646	1	0.264681	0.0307604	present	symm	4386
XLOC_000831	WBGene00010620	K07A12.1	K07A12.1	K07A12.1	I	8666588	8669782	1	chrI:8666588-8669777	chrI[+]8666589-8669777	4658	2101	7147	4126	6128	5142	4812.87	2852.64	5294.29	4796.44	5141.98	4996.3	4649.09	5083.05	4215.13	0.829252	-0.270118	0.301495	0.822322	0.106455	0.802458	present	present	1231
XLOC_000832	WBGene00000209	asg-1	K07A12.3	asg-1	I	8692938	8693463	1	chrI:8692937-8693463	chrI[+]8692938-8693463	4820	8797	6917	4472	7339	5702	4980.26	11944.1	5123.91	5198.66	6158.13	5540.44	6490.92	5420.77	7561.08	1.39484	0.480096	0.0502223	0.450032	0.403852	4.29416	present	present	7373
XLOC_000833	WBGene00009565	F39H11.1	F39H11.1	F39H11.1	I	8696595	8698131	1	chrI:8696596-8701965	chrI[+]8696597-8697529	1477	1070	2206	1091	2108	1683	1526.11	1452.79	1634.14	1268.28	1768.81	1635.31	1547.57	1643.02	1452.13	0.883816	-0.178182	0.550678	0.921289	0.161162	0.146587	present	symm	2011
XLOC_000834	WBGene00000409	cdk-8	F39H11.3	cdk-8	I	8702472	8705790	1	chrI:8702471-8724273	chrI[+]8702472-8705790	3993	2295	6201	4898	5375	5616	4125.76	3116.04	4593.52	5693.88	4510.14	5456.87	4582.7	4409.81	4755.6	1.07841	0.108911	0.606823	0.953005	0.112545	1.19298	present	symm	5193
XLOC_000835	WBGene00007971	rpb-3	C36B1.3	rpb-3	I	8728763	8730064	1	chrI:8728762-8729958	chrI[+]8728763-8729958	5673	4467	7730	5011	7349	6148	5861.62	6065.08	5726.16	5825.24	6166.52	5973.8	5936.4	5918.1	5954.71	1.00619	0.00889648	0.953902	1	0.0582327	0.0052042	present	symm	3939
XLOC_000836	WBGene00044614	C36B1.14	C36B1.14	C36B1.14	I	8730148	8730916	1	chrI:8730152-8730915	chrI[+]8730153-8730915	1240	1766	1935	1270	1721	1655	1281.23	2397.79	1433.39	1476.36	1444.08	1608.11	1606.83	1386.23	1827.42	1.31826	0.398636	0.172681	0.74044	0.0860137	1.00727	present	present	6854
XLOC_000837	WBGene00007973	C36B1.6	C36B1.6	C36B1.6	I	8732240	8733430	1	chrI:8732239-8733428	chrI[+]8732240-8733428	0	0	2	0	0	0	0	0	1.48154	0	0	0	0.246924	0.493847	0	0	NaN	0.675897	0.963107	0.566964	0	notpresent	notpresent	8257
XLOC_000838	WBGene00007974	dhfr-1	C36B1.7	dhfr-1	I	8736061	8737029	1	chrI:8736212-8736917	chrI[+]8736213-8736917	2632	2897	4335	2837	3904	3493	2719.51	3933.41	3211.24	3297.99	3275.83	3394.03	3305.33	3068.86	3541.81	1.15411	0.206782	0.448027	0.877183	0.293503	0.128295	present	symm	5768
XLOC_000839	WBGene00007975	gls-1	C36B1.8	C36B1.8,C36B1.8_dup1	I	8737066	8742922	1	chrI:8737065-8742530	chrI[+]8737066-8742530	8952	3301	8131	4411	6446	5172	9249.64	4481.94	6023.21	5127.75	5408.81	5025.45	5886.13	6893.89	4878.38	0.707638	-0.498916	0.0778395	0.499871	4.93164	0.0435684	present	present	430
XLOC_000840	WBGene00007979	imp-1	C36B1.12	imp-1,imp-1_dup1,imp-1_dup2	I	8752228	8755672	1	chrI:8752229-8755672	chrI[+]8752230-8755672	33103	12392	46779	30897	29841	26108	34203.6	16825.3	34652.5	35917.5	25039.5	25368.2	28667.8	31298.5	26037	0.831892	-0.265533	0.291038	0.815779	1.59391	1.21573	present	present	1208
XLOC_000841	WBGene00003052	lmn-1	DY3.2	lmn-1	I	8762982	8765627	1	chrI:8762981-8765627	chrI[+]8762982-8765627	36034	17591	53600	35505	37720	34656	37232.1	23884.2	39705.3	41274.2	31650.7	33674	34570.1	36196	32944.2	0.910159	-0.135809	0.59719	0.948645	0.620532	0.667019	present	symm	2168
XLOC_000842	WBGene00006618	trt-1	DY3.4	trt-1,trt-1_dup1	I	8768319	8771245	1	chrI:8768318-8771179	chrI[+]8768319-8771179	2399	967	3156	2537	3365	3476	2478.76	1312.95	2337.87	2949.24	2823.56	3377.51	2546.65	2546.73	2546.56	0.999934	-9.45956e-05	0.852703	1	0.30538	2.10944	present	symm	3037
XLOC_000843	WBGene00006324	sup-17	DY3.7	sup-17	I	8792767	8797287	1	chrI:8792958-8797278	chrI[+]8792959-8797278	16142	8851	13935	8578	11444	9456	16678.7	12017.5	10322.6	9971.84	9602.62	9188.07	11296.9	12201.3	10392.5	0.851749	-0.2315	0.460368	0.879271	5.30076	0.207184	present	present	1683
XLOC_000844	WBGene00009453	F36A2.3	F36A2.3	F36A2.3	I	8798777	8801655	1	chrI:8798778-8801651	chrI[+]8798779-8801651	45	53	155	58	100	58	46.4962	71.9608	114.819	67.4244	83.9096	56.3566	73.4945	81.7418	65.2473	0.798213	-0.325155	0.615335	0.957674	0.848156	0.0267741	present	symm	2224
XLOC_000845	WBGene00009455	phip-1	F36A2.8	F36A2.8	I	8808769	8813294	1	chrI:8808768-8813244	chrI[+]8808769-8813244	756	1336	1550	1083	1529	1152	781.136	1813.96	1148.19	1258.98	1282.98	1119.36	1234.1	1070.77	1397.43	1.30507	0.384129	0.255074	0.785831	1.04832	0.865088	present	present	6518
XLOC_000846	WBGene00009454	F36A2.7	F36A2.7	F36A2.7	I	8813753	8815190	1	chrI:8813752-8814978	chrI[+]8813753-8814978	5516	8597	7922	5781	7693	6796	5699.4	11672.6	5868.39	6720.36	6455.17	6603.44	7169.89	6007.65	8332.13	1.38692	0.471884	0.0469379	0.435826	0.128505	2.04357	present	present	7394
XLOC_000847	WBGene00009456	F36A2.9	F36A2.9	phospholipase_dup2,phospholipase_dup3	I	8816975	8821353	1	chrI:8816974-8821351	chrI[+]8816975-8821351	6812	3419	10095	6519	7347	7054	7038.49	4642.15	7478.08	7578.28	6164.84	6854.13	6625.99	6893.8	6358.19	0.922304	-0.116685	0.669352	0.963107	0.419678	0.668971	present	symm	2409
XLOC_000848	WBGene00009458	F36A2.11	F36A2.11	F36A2.11	I	8822181	8823630	1	chrI:8822281-8823600	chrI[+]8822282-8823600	0	0	3	2	1	0	0	0	2.22231	2.32498	0.839096	0	0.897732	1.02047	0.774994	0.759448	-0.396977	0.731127	0.978235	0.351899	0.475816	notpresent	notpresent	8258
XLOC_000849	WBGene00009250	F29D10.1	F29D10.1	F29D10.1	I	8840627	8841156	1	chrI:8840626-8841121	chrI[+]8840627-8841121	0	0	0	0	0	2	0	0	0	0	0	1.94333	0.323889	0	0.647777	Inf	Inf	0.262211	0.785831	0	0.556524	notpresent	notpresent	8259
XLOC_000850	WBGene00009251	F29D10.2	F29D10.2	F29D10.2	I	8841763	8842316	1	chrI:8841762-8842316	chrI[+]8841763-8842316	0	0	0	0	0	1	0	0	0	0	0	0.971666	0.161944	0	0.323889	Inf	Inf	0.428002	0.86528	0	0.278262	notpresent	notpresent	8260
XLOC_000851	WBGene00010133	F55H12.2	F55H12.2	F55H12.2	I	8867791	8868293	1	chrI:8867939-8868287	chrI[+]8867940-8868287	6	23	4	8	5	4	6.19949	31.2283	2.96308	9.29992	4.19548	3.88666	9.62882	4.45269	14.805	3.32495	1.73333	0.127285	0.639762	0.0370196	1.29937	notpresent	notpresent	8261
XLOC_000852	WBGene00010136	F55H12.5	F55H12.5	F55H12.5	I	8869708	8871524	1	chrI:8869707-8871469	chrI[+]8869708-8871469	0	0	0	0	1	0	0	0	0	0	0.839096	0	0.139849	0.279699	0	0	NaN	1	1	0.321109	0	notpresent	notpresent	8262
XLOC_000853	WBGene00004901	snf-2	F55H12.1	snf-2	I	8871832	8875246	1	chrI:8871831-8875246	chrI[+]8871832-8875246	0	0	0	0	0	0	0	0	0	0	0	0	0	0	0	NA	NA	NA	NA	NA	NA	notpresent	notpresent	8263
XLOC_000854	NA	NA	NA	F55H12.3	NA	NA	NA	NA	chrI:8876077-8893044	chrI[+]8876078-8893044	0	0	0	0	0	0	0	0	0	0	0	0	0	0	0	NA	NA	NA	NA	NA	NA	notpresent	notpresent	8264
XLOC_000855	WBGene00011630	T08G11.3	T08G11.3	T08G11.3	I	8921183	8925320	1	chrI:8921182-8925079	chrI[+]8921183-8925079	0	0	0	1	0	2	0	0	0	1.16249	0	1.94333	0.517637	0	1.03527	Inf	Inf	0.212374	0.77251	0	0.253222	notpresent	notpresent	8265
XLOC_000856	WBGene00006641	tsp-15	F53B6.1	tsp-15	I	8928741	8931079	1	chrI:8928748-8942251	chrI[+]8928749-8931070	1	7	8	5	4	12	1.03325	9.50426	5.92617	5.81245	3.35638	11.66	6.21542	3.4386	8.99223	2.61509	1.38686	0.196606	0.764492	0.152668	0.103974	notpresent	notpresent	8266
XLOC_000857	WBGene00009962	F53B6.7	F53B6.7	F53B6.7	I	8948771	8954387	1	chrI:8948773-8954345	chrI[+]8948774-8954345	10	0	8	18	13	8	10.3325	0	5.92617	20.9248	10.9082	7.77332	9.31084	9.05563	9.56605	1.05636	0.0791078	0.736405	0.980228	0.0916606	0.815672	notpresent	notpresent	8267
XLOC_000858	WBGene00009960	F53B6.5	F53B6.5	F53B6.5	I	8950441	8951046	1	chrI:8948773-8954345	chrI[+]8950441-8951046	1	0	0	0	0	0	1.03325	0	0	0	0	0	0.172208	0.344416	0	0	NaN	1	1	0.395409	0	notpresent	notpresent	8268
XLOC_000859	WBGene00001568	gei-11	F32H2.1	gei-11,gei-11_dup1	I	8962315	8966123	1	chrI:8962314-8966111	chrI[+]8962315-8966111	8067	3595	12508	8260	9817	8624	8335.22	4881.12	9265.56	9602.17	8237.41	8379.64	8116.85	8612.73	7620.98	0.884851	-0.176494	0.480714	0.887325	0.208941	1.1442	present	present	1761
XLOC_000860	WBGene00007026	mdt-31	F32H2.2	mdt-31	I	8966288	8966997	1	chrI:8966306-8966955	chrI[+]8966307-8966955	251	300	346	204	436	346	259.345	407.326	256.307	237.148	365.846	336.196	310.361	293.833	326.89	1.1125	0.15381	0.715598	0.975149	0.41172	0.428059	present	symm	4789
XLOC_000861	WBGene00009346	F32H2.10	F32H2.10	F32H2.10	I	8970308	8971024	1	chrI:8970307-8970966	chrI[+]8970308-8970966	1123	1528	2059	1347	1753	1848	1160.34	2074.64	1525.25	1565.87	1470.94	1795.64	1598.78	1385.51	1812.05	1.30786	0.387211	0.188367	0.764492	0.404915	0.265654	present	present	6790
XLOC_000862	WBGene00009341	thoc-3	F32H2.4	thoc-3	I	8971130	8973044	1	chrI:8971131-8972955	chrI[+]8971132-8972955	3336	3452	4719	2738	3686	3018	3446.92	4686.96	3495.7	3182.9	3092.91	2932.49	3472.98	3345.17	3600.78	1.07641	0.106229	0.721255	0.978227	0.14075	0.897642	present	symm	4766
XLOC_000863	WBGene00009345	F32H2.8	F32H2.8	glycosyltransferase	I	8990811	8993454	1	chrI:8990810-8993454	chrI[+]8990811-8993454	0	0	0	0	0	0	0	0	0	0	0	0	0	0	0	NA	NA	NA	NA	NA	NA	notpresent	notpresent	8269
XLOC_000864	WBGene00006532	tba-6	F32H2.9	tba-6	I	8993995	8998753	1	chrI:8993994-8998586	chrI[+]8993995-8998586	0	0	7	0	0	9	0	0	5.1854	0	0	8.74499	2.32173	1.72847	2.915	1.68646	0.754002	0.299266	0.822322	0.871581	1.34244	notpresent	notpresent	8270
XLOC_000865	WBGene00009476	F36F2.2	F36F2.2	F36F2.2	I	9016790	9017987	1	chrI:9016789-9017987	chrI[+]9016790-9017987	0	0	0	0	1	103	0	0	0	0	0.839096	100.082	16.8201	0.279699	33.3605	119.273	6.89812	3.38697e-06	0.000540221	0.00167069	8.7907	present	P1	7891
XLOC_000866	WBGene00009475	F36F2.1	F36F2.1	F36F2.1,F36F2.1_dup1	I	9018718	9020295	1	chrI:9018717-9020295	chrI[+]9018718-9020295	0	0	0	0	0	6	0	0	0	0	0	5.82999	0.971666	0	1.94333	Inf	Inf	0.0555185	0.458143	0	1.39687	notpresent	notpresent	8271
XLOC_000867	WBGene00006525	tax-2	F36F2.5	tax-2	I	9020938	9025546	1	chrI:9020937-9025546	chrI[+]9020938-9025546	0	0	4	0	1	4	0	0	2.96308	0	0.839096	3.88666	1.28147	1.26739	1.29555	1.02222	0.0317049	0.487981	0.890911	0.447173	0.711218	notpresent	notpresent	8272
XLOC_000868	WBGene00007854	C31H5.1	C31H5.1	C31H5.1	I	9025772	9031225	1	chrI:9025848-9031225	chrI[+]9025849-9031225	0	0	0	0	0	3	0	0	0	0	0	2.915	0.485833	0	0.971666	Inf	Inf	0.20305	0.764492	0	0.808111	notpresent	notpresent	8273
XLOC_000869	WBGene00007858	C31H5.7	C31H5.7	C31H5.7	I	9041367	9041996	1	chrI:9041366-9041964	chrI[+]9041367-9041964	0	11	5	8	3	2	0	14.9353	3.70385	9.29992	2.51729	1.94333	5.39994	2.07371	8.72618	4.20799	2.07313	0.11137	0.598512	0.121197	0.590835	notpresent	notpresent	8274
XLOC_000870	WBGene00012296	W06D4.2	W06D4.2	W06D4.2	I	9056287	9057815	1	chrI:9056289-9057815	chrI[+]9056290-9057815	0	0	0	0	0	0	0	0	0	0	0	0	0	0	0	NA	NA	NA	NA	NA	NA	notpresent	notpresent	8275
XLOC_000871	WBGene00012297	W06D4.3	W06D4.3	W06D4.3	I	9058882	9060447	1	chrI:9058881-9060447	chrI[+]9058882-9060447	3	6	9	4	5	13	3.09975	8.14651	6.66694	4.64996	4.19548	12.6317	6.56505	4.65405	8.47604	1.82122	0.864902	0.36775	0.86528	0.0738856	0.183034	notpresent	notpresent	8276
XLOC_000872	WBGene00004298	rad-54	W06D4.6	rad-54	I	9065080	9070279	1	chrI:9065079-9075070	chrI[+]9065080-9070257	2687	1398	3485	3007	2868	2859	2776.34	1898.14	2581.59	3495.61	2406.53	2777.99	2656.03	2588.15	2723.91	1.05246	0.0737586	0.689554	0.96432	0.156261	1.05229	present	symm	4896
XLOC_000873	WBGene00003182	mef-2	W10D5.1	mef-2	I	9095950	9100820	1	chrI:9095949-9100051	chrI[+]9095950-9100051	0	0	3	3	8	0	0	0	2.22231	3.48747	6.71277	0	2.07043	2.97836	1.16249	0.390312	-1.3573	0.675769	0.963107	0.937034	0.365616	notpresent	notpresent	8277
XLOC_000874	WBGene00014115	gld-4	ZK858.1	ZK858.1	I	9118108	9121754	1	chrI:9118107-9121754	chrI[+]9118108-9121754	2804	1509	2508	793	6815	4366	2897.23	2048.85	1857.85	921.855	5718.44	4242.29	2947.75	3491.17	2404.33	0.688688	-0.538077	0.0791661	0.503441	15.224	3.87524	present	present	440
XLOC_000875	WBGene00014121	ZK858.8	ZK858.8	ZK858.8	I	9124686	9126079	1	chrI:9124720-9126079	chrI[+]9124721-9126079	1	0	0	0	5	0	1.03325	0	0	0	4.19548	0	0.871455	1.74291	0	0	NaN	0.602407	0.951379	0.883393	0	notpresent	notpresent	8278
XLOC_000876	WBGene00003209	mel-26	ZK858.4	mel-26	I	9132531	9135742	1	chrI:9132530-9135742	chrI[+]9132531-9135742	16213	7247	22008	13169	15432	12602	16752.1	9839.63	16302.9	15308.8	12948.9	12244.9	13899.5	15334.6	12464.5	0.812831	-0.298972	0.22358	0.784795	1.01232	0.473802	present	present	951
XLOC_000877	WBGene00010421	H32K16.1	H32K16.1	H32K16.1	I	9149710	9153068	1	chrI:9149709-9153068	chrI[+]9149710-9153068	20	7	58	40	40	36	20.665	9.50426	42.9647	46.4996	33.5638	34.98	31.3629	32.3978	30.3279	0.93611	-0.0952499	1	1	0.292105	0.476081	present	symm	3769
XLOC_000878	WBGene00009129	F25H5.7	F25H5.7	F25H5.7	I	9155532	9157404	1	chrI:9155531-9157404	chrI[+]9155532-9157404	6	14	6	1	2	0	6.19949	19.0085	4.44463	1.16249	1.67819	0	5.41555	4.10744	6.72367	1.63695	0.711011	0.337719	0.861764	0.148692	1.74512	notpresent	notpresent	8279
XLOC_000879	WBGene00077773	F25H5.10	F25H5.10	F25H5.10	I	9158794	9158979	1	chrI:9158793-9158979	chrI[+]9158794-9158979	20	17	19	12	21	22	20.665	23.0818	14.0746	13.9499	17.621	21.3766	18.4615	17.4535	19.4694	1.1155	0.157691	0.754529	0.986315	0.0528738	0.0636649	present	symm	4621
XLOC_000880	WBGene00001167	eef-2	F25H5.4	eft-2	I	9163524	9166945	1	chrI:9163523-9166804	chrI[+]9163524-9166804	54306	42876	62551	41480	58366	51642	56111.6	58215	46336	48220.1	48974.7	50178.8	51339.3	50474.1	52204.6	1.03429	0.0486344	0.76473	0.989286	0.395057	0.100729	present	symm	4575
XLOC_000881	WBGene00009126	pyk-1	F25H5.3	F25H5.3,F25H5.3_dup1,F25H5.3_dup2,F25H5.3_dup3	I	9168417	9177490	1	chrI:9168424-9177468	chrI[+]9168425-9177468	24169	19271	24728	15772	16853	13819	24972.6	26165.2	18317.8	18334.8	14141.3	13427.4	19226.5	19143.9	19309.2	1.00863	0.0124018	0.875293	1	3.6782	1.30735	present	symm	4150
XLOC_000882	WBGene00045376	F25H5.9	F25H5.9	_dup26	I	9176320	9176446	1	chrI:9168424-9177468	chrI[+]9176320-9176446	0	0	0	0	0	0	0	0	0	0	0	0	0	0	0	NA	NA	NA	NA	NA	NA	notpresent	notpresent	8280
XLOC_000883	WBGene00001590	gip-2	C45G3.3	gip-2	I	9226936	9228154	1	chrI:9226935-9228046	chrI[+]9226936-9228046	744	505	1117	602	971	688	768.737	685.665	827.441	699.819	814.762	668.506	744.155	803.647	684.663	0.851946	-0.231167	0.498717	0.898483	0.0302588	0.00369539	present	present	1833
XLOC_000884	WBGene00044008	C45G3.5	C45G3.5	C45G3.5	I	9228156	9232090	1	chrI:9228155-9233550	chrI[+]9228156-9232084	5405	1898	7167	4306	5619	4311	5584.71	2577.01	5309.11	5005.68	4714.88	4188.85	4563.37	5202.9	3923.85	0.754166	-0.407046	0.12803	0.640241	0.358525	0.906338	present	present	626
XLOC_000885	WBGene00009173	prom-1	F26H9.1	prom-1	I	9287439	9290144	1	chrI:9287438-9289757	chrI[+]9287439-9289757	6180	3049	6921	5160	4963	4742	6385.48	4139.79	5126.88	5998.45	4164.43	4607.64	5070.44	5225.6	4915.29	0.940618	-0.0883184	0.848086	1	1.87641	0.451883	present	symm	3023
XLOC_000886	WBGene00004268	rab-5	F26H9.6	rab-5	I	9308259	9310240	1	chrI:9308428-9310213	chrI[+]9308429-9310213	1694	4165	1613	2418	2300	3735	1750.32	5655.04	1194.86	2810.9	1929.92	3629.17	2828.37	1625.04	4031.7	2.48099	1.31092	4.12968e-08	1.27015e-05	0.611427	3.11914	present	P1	7919
XLOC_000887	WBGene00006732	uev-3	F26H9.7	uev-3	I	9310321	9313273	1	chrI:9310320-9312596	chrI[+]9310321-9312596	691	377	890	683	997	819	713.975	511.872	659.286	793.981	836.579	795.794	718.581	736.613	700.549	0.951041	-0.072421	0.930386	1	0.275272	0.423909	present	symm	3383
XLOC_000888	WBGene00009178	F26H9.8	F26H9.8	F26H9.8	I	9317728	9327204	1	chrI:9317727-9327204	chrI[+]9317728-9327204	0	0	0	0	7	16	0	0	0	0	5.87367	15.5466	3.57005	1.95789	5.18222	2.64684	1.40427	0.166296	0.727784	0.666366	2.12507	notpresent	notpresent	8281
XLOC_000889	WBGene00007533	C12C8.2	C12C8.2	C12C8.2,C12C8.2_dup1	I	9327849	9330922	1	chrI:9327848-9330888	chrI[+]9327849-9330888	0	0	0	0	0	0	0	0	0	0	0	0	0	0	0	NA	NA	NA	NA	NA	NA	notpresent	notpresent	8282
XLOC_000890	WBGene00001121	dyf-5	M04C9.5	dyf-5,dyf-5_dup1	I	9359065	9363945	1	chrI:9359066-9363945	chrI[+]9359067-9363945	0	0	5	0	2	3	0	0	3.70385	0	1.67819	2.915	1.38284	1.79402	0.971666	0.541615	-0.884661	0.606477	0.953005	0.498646	0.441138	notpresent	notpresent	8283
XLOC_000891	WBGene00007642	C17E4.2	C17E4.2	C17E4.2	I	9410607	9416695	1	chrI:9410606-9416695	chrI[+]9410607-9416695	1764	614	2815	1683	2026	1820	1822.65	833.66	2085.27	1956.47	1700.01	1768.43	1694.42	1869.31	1519.52	0.812878	-0.298889	0.327037	0.847369	0.365347	1.3431	present	present	1300
XLOC_000892	WBGene00007644	C17E4.4	C17E4.4	C17E4.4	I	9419416	9419991	1	chrI:9419415-9420806	chrI[+]9419416-9419991	38	114	93	71	131	121	39.2634	154.784	68.8917	82.5368	109.922	117.572	95.4948	72.6922	118.297	1.62737	0.702544	0.272032	0.79977	0.673464	0.367383	present	present	6457
XLOC_000893	WBGene00007645	C17E4.6	C17E4.6	C17E4.6	I	9422549	9431109	1	chrI:9422548-9431105	chrI[+]9422549-9431105	5189	4792	5976	3887	5577	5347	5361.53	6506.35	4426.85	4518.6	4679.64	5195.5	5114.74	4822.67	5406.81	1.12112	0.164946	0.441848	0.874953	0.348798	0.485127	present	symm	5791
XLOC_000894	WBGene00007646	nkb-1	C17E4.9	C17E4.9	I	9431240	9433823	1	chrI:9431241-9433818	chrI[+]9431242-9433818	377	690	361	424	396	611	389.535	936.849	267.418	492.896	332.282	593.688	502.111	329.745	674.477	2.04545	1.03242	0.00353214	0.11703	0.208978	1.49982	present	present	7733
XLOC_000895	WBGene00007647	C17E4.10	C17E4.10	C17E4.10,C17E4.10_dup1	I	9435370	9441022	1	chrI:9435369-9450724	chrI[+]9435370-9441022	5021	3006	7181	4950	6663	6247	5187.94	4081.4	5319.48	5754.33	5590.9	6069.99	5334.01	5366.1	5301.91	0.988037	-0.0173635	1	1	0.0584382	0.500225	present	symm	3770
XLOC_000896	WBGene00009754	F46A9.1	F46A9.1	F46A9.1	I	9457449	9458840	1	chrI:9457808-9458840	chrI[+]9457809-9458840	0	0	0	0	0	0	0	0	0	0	0	0	0	0	0	NA	NA	NA	NA	NA	NA	notpresent	notpresent	8284
XLOC_000897	WBGene00009755	F46A9.2	F46A9.2	F46A9.2	I	9459280	9460539	1	chrI:9459295-9460511	chrI[+]9459296-9460511	0	0	0	0	0	0	0	0	0	0	0	0	0	0	0	NA	NA	NA	NA	NA	NA	notpresent	notpresent	8285
XLOC_000898	WBGene00006681	twk-29	F46A9.3	twk-29,twk-29_dup1	I	9463753	9468909	1	chrI:9463752-9468845	chrI[+]9463753-9468845	0	28	8	2	0	1	0	38.0171	5.92617	2.32498	0	0.971666	7.87331	1.97539	13.7712	6.9714	2.80145	0.0446598	0.435826	0.237623	3.48411	notpresent	notpresent	8286
XLOC_000899	WBGene00004808	NA	NA	skr-2	NA	NA	NA	NA	chrI:9469681-9470625	chrI[+]9469682-9470625	6832	9814	9240	6416	8771	7963	7059.15	13325	6844.72	7458.54	7359.71	7737.37	8297.41	7087.86	9506.96	1.3413	0.423634	0.0687639	0.485703	0.0418127	1.99453	present	present	7281
XLOC_000900	WBGene00004807	skr-1	F46A9.5	skr-1	I	9470761	9472634	1	chrI:9470760-9475161	chrI[+]9470761-9472634	7186	8582	10056	7037	8659	7616	7424.92	11652.2	7449.19	8180.45	7265.73	7400.2	8228.79	7379.95	9077.63	1.23004	0.298704	0.208564	0.770502	0.00629729	0.949036	present	present	6719
XLOC_000901	WBGene00045473	F30A10.14	F30A10.14	F30A10.14	I	9476597	9477081	1	chrI:9476596-9477081	chrI[+]9476597-9477081	0	0	0	0	0	0	0	0	0	0	0	0	0	0	0	NA	NA	NA	NA	NA	NA	notpresent	notpresent	8287
XLOC_000902	WBGene00009268	F30A10.11	F30A10.11	F30A10.11	I	9477470	9478090	1	chrI:9477469-9478090	chrI[+]9477470-9478090	0	0	0	0	0	0	0	0	0	0	0	0	0	0	0	NA	NA	NA	NA	NA	NA	notpresent	notpresent	8288
XLOC_000903	WBGene00009269	F30A10.12	F30A10.12	F30A10.12	I	9481589	9482270	1	chrI:9481753-9482227	chrI[+]9481754-9482227	0	0	0	0	0	0	0	0	0	0	0	0	0	0	0	NA	NA	NA	NA	NA	NA	notpresent	notpresent	8289
XLOC_000904	WBGene00009263	F30A10.4	F30A10.4	acetylglucosaminyltransferase	I	9483802	9486532	1	chrI:9483801-9486532	chrI[+]9483802-9486532	0	0	0	0	1	7	0	0	0	0	0.839096	6.80166	1.27346	0.279699	2.26722	8.10594	3.01898	0.102519	0.571882	0.0898588	1.47752	notpresent	notpresent	8290
XLOC_000905	WBGene00009264	sac-1	F30A10.6	F30A10.6	I	9488480	9492615	1	chrI:9488479-9492615	chrI[+]9488480-9492615	3592	6740	4203	7998	5163	9277	3711.43	9151.25	3113.46	9297.6	4332.25	9014.14	6436.69	3719.05	9154.33	2.46147	1.29952	2.00664e-09	1.14688e-06	0.370363	0.006066	present	P1	7932
XLOC_000906	WBGene00006062	stn-1	F30A10.8	stn-1,stn-1_dup1	I	9501260	9505156	1	chrI:9501259-9505760	chrI[+]9501260-9505156	142	82	168	122	193	102	146.721	111.336	124.45	141.824	161.946	99.1099	130.898	144.372	117.423	0.813337	-0.298076	0.655417	0.963107	0.119644	0.0927222	present	symm	2356
XLOC_000907	WBGene00009267	usp-48	F30A10.10	F30A10.10	I	9506545	9511177	1	chrI:9506544-9511176	chrI[+]9506545-9511176	5347	2116	7823	4418	7159	6485	5524.78	2873	5795.05	5135.88	6007.09	6301.25	5272.84	5775.64	4770.05	0.82589	-0.275978	0.312854	0.833285	0.0823988	1.36209	present	present	1265
XLOC_000908	WBGene00002226	klp-16	C41G7.2	klp-16	I	9512444	9514747	1	chrI:9512443-9514747	chrI[+]9512444-9514747	3985	2696	5947	3545	5587	3843	4117.5	3660.5	4405.36	4121.03	4688.03	3734.11	4121.09	4403.63	3838.55	0.871678	-0.198133	0.418888	0.86528	0.176424	0.0441396	present	present	1559
XLOC_000909	WBGene00008062	set-32	C41G7.4	set-32	I	9519234	9521265	1	chrI:9519249-9521182	chrI[+]9519250-9521182	1869	831	3181	2239	2239	2340	1931.14	1128.29	2356.39	2602.82	1878.74	2273.7	2028.51	2055.42	2001.6	0.973815	-0.0382806	0.938356	1	0.48656	1.61081	present	symm	3426
XLOC_000910	WBGene00000096	ahr-1	C41G7.5	ahr-1,ahr-1_dup1	I	9522570	9531122	1	chrI:9522569-9532823	chrI[+]9522570-9531120	0	0	3	3	1	5	0	0	2.22231	3.48747	0.839096	4.85833	1.9012	1.02047	2.78193	2.72613	1.44685	0.216993	0.780209	0.188261	0.40126	notpresent	notpresent	8291
XLOC_000911	WBGene00007985	C36F7.2	C36F7.2	C36F7.2	I	9544740	9558088	1	chrI:9544739-9558088	chrI[+]9544740-9558088	2455	1536	3403	2333	3285	2448	2536.63	2085.51	2520.84	2712.09	2756.43	2378.64	2498.36	2604.63	2392.08	0.918393	-0.122816	0.675707	0.963107	0.087429	0.181011	present	symm	2434
XLOC_000912	WBGene00009646	F42H11.1	F42H11.1	F42H11.1	I	9576349	9577899	1	chrI:9576348-9577881	chrI[+]9576349-9577881	0	0	0	0	0	0	0	0	0	0	0	0	0	0	0	NA	NA	NA	NA	NA	NA	notpresent	notpresent	8292
XLOC_000913	WBGene00010609	dut-1	K07A1.2	dut-1	I	9585309	9587198	1	chrI:9585308-9588120	chrI[+]9585309-9587198	38338	26495	59201	31630	51801	33422	39612.7	35973.6	43854.4	36769.6	43466	32475	38691.9	42311	35072.7	0.828927	-0.270684	0.240651	0.785831	0.157386	0.0355985	present	present	1018
XLOC_000914	WBGene00010612	K07A1.5	K07A1.5	K07A1.5	I	9590587	9591817	1	chrI:9590586-9591772	chrI[+]9590587-9591772	0	0	0	0	0	0	0	0	0	0	0	0	0	0	0	NA	NA	NA	NA	NA	NA	notpresent	notpresent	8293
XLOC_000915	NA	NA	NA	K07A1.14	NA	NA	NA	NA	chrI:9604201-9605180	chrI[+]9604202-9605180	0	0	0	0	0	0	0	0	0	0	0	0	0	0	0	NA	NA	NA	NA	NA	NA	notpresent	notpresent	8294
XLOC_000916	WBGene00000177	aqp-9	K07A1.16	aqp-9	I	9605923	9608929	1	chrI:9606253-9611590	chrI[+]9606254-9608929	0	0	0	0	0	4	0	0	0	0	0	3.88666	0.647777	0	1.29555	Inf	Inf	0.0776841	0.499341	0	1.02065	notpresent	notpresent	8295
XLOC_000917	WBGene00011488	nra-2	T05F1.1	T05F1.1,T05F1.1_dup1	I	9620223	9622364	1	chrI:9620224-9622362	chrI[+]9620225-9622362	13840	12991	20367	18829	15601	19071	14300.2	17638.6	15087.3	21888.5	13090.7	18530.6	16756	14159.4	19352.6	1.36677	0.450766	0.0390408	0.419345	0.164386	0.213281	present	present	7441
XLOC_000918	WBGene00011489	T05F1.2	T05F1.2	T05F1.2	I	9622540	9625070	1	chrI:9622539-9624882	chrI[+]9622540-9624882	13219	6686	19434	12504	16849	12052	13658.5	9077.93	14396.1	14535.8	14137.9	11710.5	12919.5	14064.2	11774.7	0.837214	-0.256332	0.276787	0.802779	0.0378501	0.547398	present	present	1171
XLOC_000919	WBGene00002027	hsr-9	T05F1.6	hsr-9	I	9626252	9631163	1	chrI:9626253-9631163	chrI[+]9626254-9631163	20206	7832	21224	13550	18563	13440	20877.8	10633.9	15722.1	15751.7	15576.1	13059.2	15270.2	17392	13148.3	0.755995	-0.403552	0.129426	0.645107	1.77714	0.339081	present	present	630
XLOC_000920	WBGene00011490	T05F1.4	T05F1.4	T05F1.4	I	9631378	9632725	1	chrI:9631382-9632394	chrI[+]9631383-9632394	3299	1648	4094	1833	3875	2386	3408.69	2237.58	3032.72	2130.85	3251.5	2318.39	2729.95	3230.97	2228.94	0.689867	-0.535609	0.05225	0.458143	0.154545	0.0138709	present	present	335
XLOC_000921	WBGene00011493	T05F1.8	T05F1.8	T05F1.8	I	9642335	9643785	1	chrI:9642361-9643785	chrI[+]9642362-9643785	0	0	0	0	0	35	0	0	0	0	0	34.0083	5.66805	0	11.3361	Inf	Inf	0.00107266	0.0531182	0	4.55851	notpresent	notpresent	8296
XLOC_000922	WBGene00011494	T05F1.9	T05F1.9	T05F1.9	I	9645690	9647667	1	chrI:9645689-9647596	chrI[+]9645690-9647596	0	0	0	0	0	0	0	0	0	0	0	0	0	0	0	NA	NA	NA	NA	NA	NA	notpresent	notpresent	8297
XLOC_000923	WBGene00011497	T05F1.13	T05F1.13	T05F1.13	I	9650514	9652805	1	chrI:9650557-9652805	chrI[+]9650558-9652805	94	74	153	106	113	96	97.1254	100.474	113.338	123.224	94.8179	93.2799	103.71	101.76	105.659	1.03831	0.0542419	0.912924	1	0.0474137	0.0629258	present	symm	4048
XLOC_000924	WBGene00011495	T05F1.11	T05F1.11	T05F1.11	I	9653092	9656291	1	chrI:9653091-9656291	chrI[+]9653092-9656291	3	20	5	1	5	10	3.09975	27.155	3.70385	1.16249	4.19548	9.71666	8.17221	3.66636	12.6781	3.45794	1.78991	0.11502	0.61041	0.00534483	1.37208	notpresent	notpresent	8298
XLOC_000925	WBGene00007277	asfl-1	C03D6.5	asfl-1	I	9658265	9660064	1	chrI:9658264-9660064	chrI[+]9658265-9660064	3714	2697	5525	3359	5692	4181	3837.49	3661.86	4092.76	3904.81	4776.13	4062.53	4055.93	4235.46	3876.4	0.915225	-0.127802	0.613785	0.956437	0.525134	0.0302834	present	symm	2220
XLOC_000926	WBGene00000466	cel-1	C03D6.3	cel-1,cel-1_dup1	I	9665246	9668655	1	chrI:9665245-9670706	chrI[+]9665246-9668655	3459	1018	6135	4168	4152	4315	3574.01	1382.19	4544.63	4845.26	3483.93	4192.74	3670.46	3867.52	3473.4	0.898094	-0.155062	0.581895	0.939816	0.914819	3.04383	present	symm	2122
XLOC_000927	WBGene00004437	rpl-24.2	C03D6.8	rpl-24.2	I	9669404	9670132	1	chrI:9665245-9670706	chrI[+]9669404-9670098	1139	1688	1851	1199	1775	2065	1176.87	2291.89	1371.17	1393.83	1489.4	2006.49	1621.61	1345.81	1897.4	1.40986	0.495548	0.076502	0.499341	0.254746	0.839789	present	present	7241
XLOC_000928	WBGene00002069	ikb-1	C04F12.3	ikb-1	I	9685473	9688639	1	chrI:9685472-9688635	chrI[+]9685473-9688635	0	2	0	0	3	0	0	2.7155	0	0	2.51729	0	0.872132	0.839096	0.905168	1.07874	0.109349	0.693995	0.96432	0.692847	0.590639	notpresent	notpresent	8299
XLOC_000929	WBGene00004426	rpl-14	C04F12.4	rpl-14	I	9689176	9690118	1	chrI:9689175-9690067	chrI[+]9689176-9690067	671	1484	796	534	914	1554	693.31	2014.9	589.654	620.77	766.934	1509.97	1032.59	683.299	1381.88	2.02237	1.01604	0.000521882	0.0309899	0.162049	4.29148	present	P1	7814
XLOC_000930	WBGene00001145	eat-16	C16C2.2	eat-16,eat-16_dup1	I	9722541	9726281	1	chrI:9715318-9728099	chrI[+]9722541-9726281	353	123	1065	463	640	527	364.737	167.003	788.921	538.233	537.021	512.068	484.664	563.56	405.768	0.720009	-0.473913	0.208716	0.770502	2.57698	1.28846	present	present	905
XLOC_000931	WBGene00000430	ceh-5	C16C2.1	ceh-5	I	9727195	9728012	1	chrI:9715318-9728099	chrI[+]9727195-9728010	4	9	3	1	2	1	4.13299	12.2198	2.22231	1.16249	1.67819	0.971666	3.73124	2.67783	4.78464	1.78676	0.837345	0.274461	0.802366	0.0827875	1.08611	notpresent	notpresent	8300
XLOC_000932	WBGene00001582	gfi-2	K02A11.1	gfi-2,gfi-2_dup1	I	9737807	9744137	1	chrI:9737813-9744133	chrI[+]9737814-9744133	15137	3957	20013	10072	13739	10828	15640.3	5372.62	14825	11708.6	11528.3	10521.2	11599.3	13997.9	9200.81	0.6573	-0.605377	0.016672	0.293001	1.57346	1.04323	present	present	176
XLOC_000933	WBGene00010487	K02A11.2	K02A11.2	K02A11.2	I	9744233	9745981	1	chrI:9744964-9745959	chrI[+]9744965-9745959	0	2	0	0	1	0	0	2.7155	0	0	0.839096	0	0.592433	0.279699	0.905168	3.23622	1.69431	0.764493	0.989286	0.21981	0.711255	notpresent	notpresent	8301
XLOC_000934	WBGene00006352	sur-6	F26E4.1	sur-6	I	9754111	9757889	1	chrI:9754112-9760776	chrI[+]9754113-9757889	14384	7164	16596	12112	11257	10232	14862.2	9726.93	12293.8	14080.1	9445.7	9942.08	11725.1	12200.6	11249.7	0.922062	-0.117065	0.720717	0.977948	2.39113	0.541058	present	symm	2576
XLOC_000935	WBGene00009161	F26E4.6	F26E4.6	F26E4.6	I	9773161	9774007	1	chrI:9773160-9774007	chrI[+]9773161-9774007	3401	6652	5765	4363	5489	5920	3514.08	9031.77	4270.54	5071.95	4605.8	5752.26	5374.4	4130.14	6618.66	1.60253	0.680348	0.00472898	0.141182	0.429066	1.93104	present	present	7715
XLOC_000936	WBGene00009162	F26E4.7	F26E4.7	fasciclin,fasciclin_dup1	I	9774198	9779532	1	chrI:9774197-9779521	chrI[+]9774198-9779521	219	35	453	273	332	236	226.281	47.5213	335.569	317.36	278.58	229.313	239.104	280.144	198.065	0.707012	-0.500194	0.329173	0.849533	0.444196	1.63028	present	present	1306
XLOC_000937	WBGene00009165	F26E4.12	F26E4.12	F26E4.12	I	9780340	9781407	1	chrI:9780339-9785713	chrI[+]9780340-9781331	144	282	305	198	310	318	148.788	382.886	225.935	230.173	260.12	308.99	259.482	211.614	307.35	1.45241	0.538444	0.25293	0.785831	0.446638	0.437184	present	present	6530
XLOC_000938	WBGene00000371	cco-1	F26E4.9	cco-1	I	9788740	9789956	1	chrI:9788739-9789946	chrI[+]9788740-9789946	5267	8572	7320	5388	7973	7268	5442.12	11638.6	5422.44	6263.5	6690.11	7062.07	7086.48	5851.56	8321.4	1.42208	0.508006	0.0297835	0.372363	0.440154	2.10166	present	present	7496
XLOC_000939	WBGene00009164	hrdl-1	F26E4.11	hrdl-1	I	9793747	9796668	1	chrI:9793747-9796666	chrI[+]9793748-9796666	11506	9613	13732	10102	9265	10012	11888.6	13052.1	10172.3	11743.5	7774.23	9728.32	10726.5	9945.02	11508	1.15716	0.210586	0.311028	0.831327	1.64984	0.302673	present	present	6305
XLOC_000940	WBGene00003569	ncx-4	F35C12.2	ncx-4_dup1	I	9808895	9813066	1	chrI:9808894-9813066	chrI[+]9808895-9813066	7	0	6	5	5	22	7.23274	0	4.44463	5.81245	4.19548	21.3766	7.17699	5.29095	9.06303	1.71293	0.776467	0.339596	0.863757	0.0547816	1.23486	notpresent	notpresent	8302
XLOC_000941	WBGene00003652	nhr-62	Y67A6A.2	nhr-62,nhr-62_dup1	I	9839589	9844801	1	chrI:9839588-9844800	chrI[+]9839589-9844800	58	3	62	37	33	71	59.9284	4.07326	45.9278	43.0121	27.6902	68.9883	41.6033	44.5155	38.6912	0.869164	-0.2023	0.989806	1	0.412515	0.97179	present	symm	3713
XLOC_000942	WBGene00006978	zig-1	K10C3.3	zig-1	I	9847398	9850404	1	chrI:9847397-9851784	chrI[+]9847398-9850404	2	22	41	18	27	50	2.0665	29.8705	30.3716	20.9248	22.6556	48.5833	25.7454	18.3646	33.1262	1.80381	0.851049	0.366736	0.86528	0.696778	0.329379	present	present	6081
XLOC_000943	WBGene00010731	K10C3.4	K10C3.4	K10C3.4	I	9860494	9862394	1	chrI:9860493-9862290	chrI[+]9860494-9862290	313	268	426	348	686	546	323.407	363.877	315.568	404.547	575.62	530.529	418.925	404.865	432.985	1.06945	0.0968744	0.737182	0.980228	1.53218	0.281674	present	symm	4691
XLOC_000944	WBGene00010732	K10C3.5	K10C3.5	K10C3.5,K10C3.5_dup1	I	9863579	9869091	1	chrI:9863589-9869041	chrI[+]9863590-9869041	1708	905	2733	2367	2321	2293	1764.79	1228.77	2024.53	2751.61	1947.54	2228.03	1990.88	1912.29	2069.47	1.0822	0.113963	0.631429	0.963107	0.130336	1.66301	present	symm	5112
XLOC_000945	WBGene00003639	nhr-49	K10C3.6	nhr-49,nhr-49_dup1,nhr-49_dup2	I	9869654	9874667	1	chrI:9869653-9874667	chrI[+]9869654-9874667	5728	2496	6436	3467	4637	4015	5918.45	3388.95	4767.6	4030.35	3890.89	3901.24	4316.25	4858.98	3773.51	0.776606	-0.364745	0.194244	0.764492	2.06683	0.0760053	present	present	849
XLOC_000946	WBGene00002142	inx-20	T23H4.1	inx-20	I	9876519	9879110	1	chrI:9876518-9879110	chrI[+]9876519-9879110	0	0	26	18	11	20	0	0	19.26	20.9248	9.23006	19.4333	11.4747	9.4967	13.4527	1.41657	0.502399	0.616736	0.958505	0.893354	0.707082	present	symm	5156
XLOC_000947	WBGene00003524	nas-5	T23H4.3	nas-5	I	9886191	9888207	1	chrI:9886190-9888145	chrI[+]9886191-9888145	0	0	4	0	0	1	0	0	2.96308	0	0	0.971666	0.655792	0.987695	0.323889	0.327924	-1.60857	0.835483	1	0.969242	0.201974	notpresent	notpresent	8303
XLOC_000948	WBGene00009937	lsl-1	F52F12.4	lsl-1	I	9901270	9902926	1	chrI:9901269-9902871	chrI[+]9901270-9902871	4236	5334	3456	2410	3587	3117	4376.84	7242.25	2560.1	2801.6	3009.84	3028.68	3836.55	3315.59	4357.51	1.31425	0.394237	0.083498	0.516073	2.20564	5.15804	present	present	7209
XLOC_000949	WBGene00009941	F52F12.8	F52F12.8	F52F12.8	I	9923627	9924275	1	chrI:9923652-9924238	chrI[+]9923653-9924238	0	3	0	0	0	1	0	4.07326	0	0	0	0.971666	0.84082	0	1.68164	Inf	Inf	0.0844567	0.5165	0	0.667671	notpresent	notpresent	8304
XLOC_000950	WBGene00009942	F52F12.9	F52F12.9	F52F12.9	I	9926549	9928808	1	chrI:9926548-9928808	chrI[+]9926549-9928808	0	0	10	4	3	0	0	0	7.40771	4.64996	2.51729	0	2.42916	3.30833	1.54999	0.46851	-1.09385	0.661284	0.963107	0.952668	0.479477	notpresent	notpresent	8305
XLOC_000951	WBGene00009940	F52F12.7	F52F12.7	F52F12.7	I	9926977	9930876	1	chrI:9928969-9930876	chrI[+]9928970-9930876	44	190	64	174	84	241	45.4629	257.973	47.4093	202.273	70.4841	234.171	142.962	54.4521	231.473	4.25094	2.08778	8.48173e-05	0.00736354	0.0630407	0.12556	present	P1	7854
XLOC_000952	WBGene00013696	Y106G6A.4	Y106G6A.4	Y106G6A.4	I	9930968	9931871	1	chrI:9930967-9931859	chrI[+]9930968-9931859	6	0	0	1	2	1	6.19949	0	0	1.16249	1.67819	0.971666	1.66864	2.62589	0.711385	0.270912	-1.88411	0.680041	0.963107	1.02594	0.0554316	notpresent	notpresent	8306
XLOC_000953	WBGene00005023	sqv-5	T24D1.1	sqv-5,sqv-5_dup1	I	9947796	9953374	1	chrI:9947829-9953374	chrI[+]9947830-9953374	17194	5901	16677	10140	13042	10311	17765.7	8012.09	12353.8	11787.7	10943.5	10018.8	11813.6	13687.7	9939.53	0.726167	-0.461627	0.0905794	0.531882	4.15925	0.315906	present	present	488
XLOC_000954	WBGene00003397	mom-5	T23D8.1	mom-5	I	9965578	9969403	1	chrI:9965577-9969403	chrI[+]9965578-9969403	425	122	560	265	611	341	439.131	165.646	414.832	308.06	512.688	331.338	361.949	455.55	268.348	0.589063	-0.763505	0.0932264	0.540272	0.216779	0.382433	present	present	501
XLOC_000955	WBGene00001942	his-68	T23D8.6	his-68	I	9989091	9989605	1	chrI:9989090-9989605	chrI[+]9989091-9989605	813	1176	1220	813	1441	1185	840.031	1596.72	903.741	945.105	1209.14	1151.42	1107.69	984.303	1231.08	1.25071	0.322752	0.307589	0.830224	0.709078	0.854686	present	present	6323
XLOC_000956	WBGene00011945	T23D8.7	T23D8.7	T23D8.7	I	9989790	9994005	1	chrI:9989791-9993581	chrI[+]9989792-9993581	9710	3235	14072	9407	9233	9095	10032.8	4392.33	10424.1	10935.5	7747.37	8837.3	8728.25	9401.45	8055.06	0.856789	-0.222988	0.396524	0.86528	1.18581	1.83712	present	present	1496
XLOC_000957	WBGene00007274	C03C11.1	C03C11.1	C03C11.1	I	10014721	10015487	1	chrI:10014725-10015427	chrI[+]10014726-10015427	0	0	0	0	0	3	0	0	0	0	0	2.915	0.485833	0	0.971666	Inf	Inf	0.20305	0.764492	0	0.808111	notpresent	notpresent	8307
XLOC_000958	WBGene00001483	fog-3	C03C11.2	fog-3	I	10016768	10018105	1	chrI:10016767-10018027	chrI[+]10016768-10018027	121	79	118	97	75	47	125.023	107.262	87.411	112.762	62.9322	45.6683	90.1764	91.7888	88.5641	0.964869	-0.0515956	1	1	0.546136	0.432098	present	symm	3771
XLOC_000959	WBGene00008663	eak-6	F10G8.4	eak-6,eak-6_dup1	I	10023800	10025823	1	chrI:10023799-10025528	chrI[+]10023800-10025528	0	0	0	0	2	0	0	0	0	0	1.67819	0	0.279699	0.559397	0	0	NaN	0.675896	0.963107	0.642219	0	notpresent	notpresent	8308
XLOC_000960	WBGene00003803	npp-17	F10G8.3	npp-17	I	10026178	10030049	1	chrI:10026630-10030048	chrI[+]10026631-10030048	5601	3482	6872	4204	5471	4480	5787.23	4727.69	5090.58	4887.11	4590.69	4353.06	4906.06	5156.17	4655.95	0.902988	-0.147222	0.599948	0.949786	0.578534	0.038746	present	symm	2179
XLOC_000961	WBGene00008665	ercc-1	F10G8.7	F10G8.7	I	10030162	10046749	1	chrI:10030161-10046275	chrI[+]10030162-10046275	1772	1552	2479	1699	2399	2154	1830.92	2107.23	1836.37	1975.07	2012.99	2092.97	1975.92	1893.43	2058.42	1.08714	0.12054	0.639527	0.963107	0.0795407	0.0148153	present	symm	5084
XLOC_000962	WBGene00008664	F10G8.6	F10G8.6	F10G8.6	I	10046429	10048077	1	chrI:10046433-10048017	chrI[+]10046434-10048017	1092	1365	1390	830	1365	1030	1128.31	1853.33	1029.67	964.867	1145.37	1000.82	1187.06	1101.12	1273	1.1561	0.209272	0.518103	0.90706	0.064037	1.73481	present	symm	5510
XLOC_000963	WBGene00008667	F10G8.9	F10G8.9	F10G8.9	I	10048076	10050706	1	chrI:10048075-10061998	chrI[+]10048076-10050692	454	388	671	415	490	424	469.095	526.808	497.057	482.434	411.157	411.986	466.423	459.103	473.742	1.03189	0.0452849	0.920709	1	0.115991	0.105908	present	symm	4030
XLOC_000964	WBGene00007155	B0379.1	B0379.1	B0379.1	I	10074958	10077739	1	chrI:10074957-10077734	chrI[+]10074958-10077734	1	0	4	4	4	15	1.03325	0	2.96308	4.64996	3.35638	14.575	4.42961	2.45091	6.40832	2.61467	1.38663	0.16883	0.732476	0.0649105	1.07426	notpresent	notpresent	8309
XLOC_000965	WBGene00003508	mut-16	B0379.3	mut-16,mut-16_dup1	I	10080141	10086280	1	chrI:10080147-10085693	chrI[+]10080148-10085693	13659	3136	16351	10079	11134	10155	14113.1	4257.91	12112.3	11716.7	9342.5	9867.26	10235	11856	8613.97	0.72655	-0.460866	0.0841902	0.5165	2.41626	1.7953	present	present	458
XLOC_000966	WBGene00007158	B0379.6	B0379.6	B0379.6	I	10097306	10097766	1	chrI:10086522-10102001	chrI[+]10097306-10097766	0	0	0	0	0	0	0	0	0	0	0	0	0	0	0	NA	NA	NA	NA	NA	NA	notpresent	notpresent	8310
XLOC_000967	WBGene00013699	Y106G6D.2	Y106G6D.2	Y106G6D.2	I	10110844	10111840	1	chrI:10110993-10111840	chrI[+]10110994-10111840	7	2	28	5	9	4	7.23274	2.7155	20.7416	5.81245	7.55186	3.88666	7.99013	11.8421	4.13821	0.34945	-1.51684	0.497028	0.897071	0.781044	0.025741	notpresent	notpresent	8311
XLOC_000968	WBGene00013701	Y106G6D.4	Y106G6D.4	Y106G6D.4	I	10114782	10116576	1	chrI:10114781-10116547	chrI[+]10114782-10116547	0	0	0	0	0	0	0	0	0	0	0	0	0	0	0	NA	NA	NA	NA	NA	NA	notpresent	notpresent	8312
XLOC_000969	WBGene00013704	Y106G6D.8	Y106G6D.8	Y106G6D.8	I	10117051	10120178	1	chrI:10117050-10122092	chrI[+]10117051-10118130	2	0	4	6	3	3	2.0665	0	2.96308	6.97494	2.51729	2.915	2.90613	2.51562	3.29665	1.31047	0.390083	0.390881	0.86528	0.0132934	0.489882	notpresent	notpresent	8313
XLOC_000970	WBGene00013703	Y106G6D.7	Y106G6D.7	Y106G6D.7	I	10122461	10130206	1	chrI:10122460-10130195	chrI[+]10122461-10130195	2986	1304	3918	2419	2924	2550	3085.28	1770.51	2902.34	2812.06	2453.52	2477.75	2583.58	2813.71	2353.44	0.836418	-0.257704	0.383879	0.86528	0.50325	0.490028	present	present	1459
XLOC_000971	WBGene00008885	F16C3.1	F16C3.1	F16C3.1	I	10147340	10149878	1	chrI:10147366-10149878	chrI[+]10147367-10149878	51	51	54	35	62	76	52.6957	69.2453	40.0016	40.6872	52.024	73.8466	54.7501	48.2404	61.2597	1.26988	0.344696	0.554413	0.923034	0.0570193	0.197116	present	symm	5377
XLOC_000972	WBGene00023415	F16C3.3	F16C3.3	F16C3.3	I	10155274	10158187	1	chrI:10155273-10158187	chrI[+]10155274-10158187	0	0	1	0	0	1	0	0	0.740771	0	0	0.971666	0.285406	0.246924	0.323889	1.31169	0.391432	1	1	0.283482	0.278262	notpresent	notpresent	8314
XLOC_000973	WBGene00044243	F16C3.4	F16C3.4	F16C3.4	I	10158941	10160367	1	chrI:10158943-10161873	chrI[+]10158944-10160007	0	2	3	0	0	0	0	2.7155	2.22231	0	0	0	0.822969	0.740771	0.905168	1.22193	0.289158	0.69293	0.96432	0.612478	0.612175	notpresent	notpresent	8315
XLOC_000974	WBGene00007705	C25A1.1	C25A1.1	C25A1.1	I	10162379	10163542	1	chrI:10162378-10165116	chrI[+]10162379-10163519	2850	3650	3613	2521	3308	2888	2944.76	4955.79	2676.41	2930.64	2775.73	2806.17	3181.58	2798.96	3564.2	1.2734	0.348685	0.171709	0.738814	0.0623292	1.70947	present	present	6860
XLOC_000975	WBGene00007707	C25A1.5	C25A1.5	C25A1.5	I	10177169	10178911	1	chrI:10177170-10178911	chrI[+]10177171-10178911	9918	9748	12938	8912	9821	8976	10247.8	13235.4	9584.09	10360.1	8240.76	8721.67	10065	9357.54	10772.4	1.1512	0.203136	0.372305	0.86528	0.455454	0.642345	present	present	6055
XLOC_000976	WBGene00007708	C25A1.6	C25A1.6	C25A1.6	I	10178994	10179739	1	chrI:10178993-10179731	chrI[+]10178994-10179731	1649	2429	2655	1779	2217	1803	1703.83	3297.98	1966.75	2068.07	1860.28	1751.91	2108.14	1843.62	2372.65	1.28696	0.363963	0.216403	0.77936	0.117102	1.66923	present	present	6680
XLOC_000977	WBGene00002153	iars-2	C25A1.7	irs-2	I	10179827	10183987	1	chrI:10179829-10183987	chrI[+]10179830-10183987	2158	540	3323	1940	2554	2191	2229.75	733.186	2461.58	2255.23	2143.05	2128.92	1991.95	2278.13	1705.78	0.748763	-0.417418	0.16792	0.730531	0.197056	1.98708	present	present	761
XLOC_000978	WBGene00007710	rsa-1	C25A1.9	rsa-1,rsa-1_dup1	I	10185790	10187540	1	chrI:10185789-10190886	chrI[+]10185790-10187540	10866	6447	15212	8829	12313	8626	11227.3	8753.43	11268.6	10263.6	10331.8	8381.59	10037.7	10942.6	9132.88	0.83462	-0.260808	0.267169	0.794172	0.122464	0.123002	present	present	1132
XLOC_000979	WBGene00007712	C25A1.13	C25A1.13	C25A1.13	I	10193230	10194259	1	chrI:10193231-10193896	chrI[+]10193232-10193896	2054	2107	3622	2791	3405	3470	2122.29	2860.78	2683.07	3244.51	2857.12	3371.68	2856.58	2554.16	3158.99	1.2368	0.306614	0.237862	0.785831	0.597987	0.101513	present	present	6591
XLOC_000980	WBGene00007713	C25A1.15	C25A1.15	C25A1.15	I	10197311	10197586	1	chrI:10197310-10197586	chrI[+]10197311-10197586	0	0	0	0	0	0	0	0	0	0	0	0	0	0	0	NA	NA	NA	NA	NA	NA	notpresent	notpresent	8316
XLOC_000981	WBGene00003000	lin-11	ZC247.3	lin-11	I	10248279	10255320	1	chrI:10248278-10255318	chrI[+]10248279-10255318	0	0	0	0	0	0	0	0	0	0	0	0	0	0	0	NA	NA	NA	NA	NA	NA	notpresent	notpresent	8317
XLOC_000982	WBGene00011864	T20F10.2	T20F10.2	T20F10.2,T20F10.2_dup1	I	10298206	10300578	1	chrI:10298205-10300578	chrI[+]10298206-10300578	1272	613	2084	1070	1757	1163	1314.29	832.302	1543.77	1243.86	1474.29	1130.05	1256.43	1444.12	1068.74	0.740063	-0.434279	0.152242	0.695638	0.206606	0.282861	present	present	705
XLOC_000983	WBGene00013712	dlc-6	Y106G6G.3	dlc-6	I	10323545	10324139	1	chrI:10323606-10327748	chrI[+]10323607-10324118	0	0	0	0	0	0	0	0	0	0	0	0	0	0	0	NA	NA	NA	NA	NA	NA	notpresent	notpresent	8318
XLOC_000984	WBGene00013710	Y106G6G.1	Y106G6G.1	Y106G6G.1	I	10329018	10330361	1	chrI:10329017-10330361	chrI[+]10329018-10330361	0	52	14	6	14	26	0	70.6031	10.3708	6.97494	11.7473	25.2633	20.8266	7.37271	34.2804	4.64964	2.21712	0.0380237	0.412309	0.196278	2.23415	present	present	7445
XLOC_000985	WBGene00004476	rps-7	ZC434.2	rps-7	I	10330863	10331738	1	chrI:10330862-10331737	chrI[+]10330863-10331737	1656	2907	2182	1559	2447	3068	1711.06	3946.98	1616.36	1812.32	2053.27	2981.07	2353.51	1793.56	2913.46	1.6244	0.699904	0.00594981	0.163227	0.296589	2.33649	present	present	7697
XLOC_000986	WBGene00001337	ears-1	ZC434.5	ers-2	I	10336386	10341169	1	chrI:10336385-10340864	chrI[+]10336386-10340864	1163	693	1630	1654	1783	2440	1201.67	940.922	1207.46	1922.76	1496.11	2370.86	1523.3	1301.74	1744.85	1.34039	0.422656	0.0889826	0.527474	0.319567	2.38184	present	present	7184
XLOC_000987	WBGene00000148	aph-2	ZC434.6	aph-2,aph-2_dup1	I	10340988	10345642	1	chrI:10341005-10345639	chrI[+]10341006-10345639	3516	453	3445	1657	2676	1895	3632.9	615.062	2551.96	1926.25	2245.42	1841.31	2135.48	2810.09	1460.87	0.519866	-0.943789	0.00264112	0.0963518	3.42775	1.32662	present	AB	80
XLOC_000988	WBGene00013893	ZC434.7	ZC434.7	ZC434.7_dup1	I	10345727	10348062	1	chrI:10345728-10347989	chrI[+]10345729-10347989	1127	695	1850	1385	1441	1541	1164.47	943.638	1370.43	1610.05	1209.14	1497.34	1299.18	1248.01	1350.34	1.08199	0.113693	0.663567	0.963107	0.168098	0.748447	present	symm	4985
XLOC_000989	WBGene00013895	ZC434.9	ZC434.9	carboxypeptidase_dup8,carboxypeptidase_dup9	I	10356242	10360881	1	chrI:10356301-10360878	chrI[+]10356302-10360878	0	0	19	5	29	7	0	0	14.0746	5.81245	24.3338	6.80166	8.50376	12.8028	4.2047	0.32842	-1.60638	0.46159	0.879271	1.79268	0.129832	notpresent	notpresent	8319
XLOC_000990	WBGene00009743	sptf-1	F45H11.1	sptf-1,sptf-1_dup1	I	10366612	10371685	1	chrI:10366611-10371674	chrI[+]10366612-10371674	0	6	117	1	0	0	0	8.14651	86.6702	1.16249	0	0	15.9965	28.8901	3.103	0.107407	-3.21884	0.0269765	0.357869	12.1965	0.0761245	present	present	227
XLOC_000991	WBGene00009744	F45H11.3	F45H11.3	F45H11.3,F45H11.3_dup1	I	10374805	10379624	1	chrI:10374804-10380739	chrI[+]10374805-10380739	4212	2471	5232	3979	4098	4186	4352.04	3355	3875.71	4625.55	3438.62	4067.39	3952.39	3888.79	4015.98	1.03271	0.0464312	0.761671	0.987753	0.487193	0.316491	present	symm	4585
XLOC_000992	WBGene00009745	F45H11.5	F45H11.5	F45H11.5	I	10381073	10381966	1	chrI:10381072-10381966	chrI[+]10381073-10381966	297	400	361	234	368	366	306.875	543.101	267.418	272.023	308.787	355.63	342.306	294.36	390.251	1.32576	0.40682	0.322166	0.841424	0.0507621	0.972453	present	present	6262
XLOC_000993	WBGene00009112	tag-353	F25D7.2	tag-353	I	10401058	10402931	1	chrI:10401057-10402931	chrI[+]10401058-10402931	9091	7539	12031	6590	8895	6468	9393.26	10236.1	8912.22	7660.81	7463.76	6284.73	8325.15	8589.75	8060.55	0.938392	-0.091738	0.674088	0.963107	0.624892	0.728419	present	symm	2427
XLOC_000994	WBGene00003847	blmp-1	F25D7.3	blmp-1	I	10409350	10413837	1	chrI:10409349-10413837	chrI[+]10409350-10413837	0	0	7	1	7	2	0	0	5.1854	1.16249	5.87367	1.94333	2.36082	3.68636	1.03527	0.280839	-1.83218	0.723872	0.978227	0.662068	0.0752	notpresent	notpresent	8320
XLOC_000995	WBGene00013716	Y106G6H.1	Y106G6H.1	Y106G6H.1	I	10429663	10432327	1	chrI:10429662-10432317	chrI[+]10429663-10432317	0	0	1	4	1	19	0	0	0.740771	4.64996	0.839096	18.4616	4.11525	0.526622	7.70387	14.6288	3.87074	0.0228013	0.333363	0.0125353	1.75545	notpresent	notpresent	8321
XLOC_000996	WBGene00004444	rpl-30	Y106G6H.3	rpl-30	I	10436243	10436874	1	chrI:10436254-10436867	chrI[+]10436255-10436867	826	1556	990	671	1143	1333	853.463	2112.66	733.363	780.031	959.087	1295.23	1122.31	848.638	1395.97	1.64496	0.718052	0.0147737	0.272708	0.229509	3.39039	present	present	7606
XLOC_000997	WBGene00004753	sec-8	Y106G6H.7	sec-8	I	10446668	10452064	1	chrI:10446667-10452062	chrI[+]10446668-10452062	3914	812	5515	3431	4463	3573	4044.13	1102.49	4085.35	3988.5	3744.89	3471.76	3406.19	3958.12	2854.25	0.721113	-0.471703	0.0944827	0.544317	0.103385	2.45463	present	present	508
XLOC_000998	WBGene00013720	Y106G6H.8	Y106G6H.8	Y106G6H.8	I	10452167	10452884	1	chrI:10452168-10452858	chrI[+]10452169-10452858	1762	3055	2650	1818	2472	1901	1820.58	4147.93	1963.04	2113.41	2074.25	1847.14	2327.72	1952.62	2702.83	1.3842	0.469054	0.0971981	0.554142	0.092183	3.30897	present	present	7148
XLOC_000999	WBGene00013722	Y106G6H.10	Y106G6H.10	Y106G6H.9_dup1	I	10457819	10459038	1	chrI:10457818-10459038	chrI[+]10457819-10459038	0	0	0	0	0	0	0	0	0	0	0	0	0	0	0	NA	NA	NA	NA	NA	NA	notpresent	notpresent	8322
XLOC_001000	WBGene00013723	Y106G6H.13	Y106G6H.13	Y106G6H.13	I	10471205	10471950	1	chrI:10471204-10471947	chrI[+]10471205-10471947	0	0	0	1	0	0	0	0	0	1.16249	0	0	0.193748	0	0.387497	Inf	Inf	0.428005	0.86528	0	0.33291	notpresent	notpresent	8323
XLOC_001001	WBGene00013726	Y106G6H.16	Y106G6H.16	Y106G6H.16	I	10474844	10475516	1	chrI:10474845-10475488	chrI[+]10474846-10475488	424	457	660	433	524	531	438.097	620.493	488.909	503.358	439.686	515.954	501.083	455.564	546.602	1.19983	0.262836	0.488628	0.890911	0.0459964	0.116272	present	symm	5623
XLOC_001002	WBGene00009509	F37D6.3	F37D6.3	F37D6.3	I	10486705	10487313	1	chrI:10486704-10487313	chrI[+]10486705-10487313	0	0	0	0	1	0	0	0	0	0	0.839096	0	0.139849	0.279699	0	0	NaN	1	1	0.321109	0	notpresent	notpresent	8324
XLOC_001003	WBGene00009510	F37D6.4	F37D6.4	F37D6.4	I	10488639	10488980	1	chrI:10488638-10488980	chrI[+]10488639-10488980	0	0	1	0	0	0	0	0	0.740771	0	0	0	0.123462	0.246924	0	0	NaN	1	1	0.283482	0	notpresent	notpresent	8325
XLOC_001004	WBGene00006445	tag-68	F37D6.6	tag-68	I	10501574	10505938	1	chrI:10501588-10505435	chrI[+]10501589-10505435	74	22	29	20	32	27	76.4604	29.8705	21.4824	23.2498	26.8511	26.235	34.0249	41.5979	26.4518	0.635891	-0.653148	0.655047	0.963107	1.85263	0.0134398	present	symm	2351
XLOC_001005	WBGene00010327	F59C6.8	F59C6.8	F59C6.8	I	10508955	10513385	1	chrI:10507081-10515495	chrI[+]10508955-10513355	0	0	0	0	0	0	0	0	0	0	0	0	0	0	0	NA	NA	NA	NA	NA	NA	notpresent	notpresent	8326
XLOC_001006	WBGene00077764	F59C6.16	F59C6.16	F59C6.16	I	10514159	10514397	1	chrI:10507081-10515495	chrI[+]10514159-10514392	0	2	0	0	0	0	0	2.7155	0	0	0	0	0.452584	0	0.905168	Inf	Inf	0.323087	0.841424	0	0.761905	notpresent	notpresent	8327
XLOC_001007	WBGene00010325	exos-3	F59C6.4	exos-3	I	10518366	10519251	1	chrI:10518365-10519251	chrI[+]10518366-10519251	2155	2631	3275	2266	3217	2946	2226.65	3572.25	2426.02	2634.2	2699.37	2862.53	2736.84	2450.68	3022.99	1.23353	0.302793	0.253114	0.785831	0.245294	0.371725	present	present	6529
XLOC_001008	WBGene00010326	F59C6.5	F59C6.5	F59C6.5	I	10519347	10520755	1	chrI:10519346-10520749	chrI[+]10519347-10520749	5603	5439	6518	4465	5816	5407	5789.29	7384.81	4828.35	5190.52	4880.18	5253.8	5554.49	5165.94	5943.04	1.15043	0.202171	0.360576	0.86528	0.376831	0.630891	present	present	6115
XLOC_001009	WBGene00044251	F59C6.12	F59C6.12	F59C6.12	I	10520860	10521968	1	chrI:10520859-10521953	chrI[+]10520860-10521953	90	170	159	151	184	163	92.9924	230.818	117.783	175.536	154.394	158.381	154.984	121.723	188.245	1.54651	0.629012	0.244018	0.785831	0.265478	0.214204	present	present	6558
XLOC_001010	WBGene00010323	F59C6.2	F59C6.2	F59C6.2	I	10522100	10523894	1	chrI:10522140-10523894	chrI[+]10522141-10523894	0	0	7	3	7	13	0	0	5.1854	3.48747	5.87367	12.6317	4.5297	3.68636	5.37304	1.45755	0.543543	0.314319	0.834587	0.372206	0.865649	notpresent	notpresent	8328
XLOC_001011	WBGene00010324	F59C6.3	F59C6.3	F59C6.3	I	10524431	10525475	1	chrI:10524447-10525475	chrI[+]10524448-10525475	0	0	0	0	0	0	0	0	0	0	0	0	0	0	0	NA	NA	NA	NA	NA	NA	notpresent	notpresent	8329
XLOC_001012	WBGene00044792	F59C6.14	F59C6.14	F59C6.14	I	10526591	10530083	1	chrI:10526598-10530024	chrI[+]10526599-10530024	0	0	0	0	1	0	0	0	0	0	0.839096	0	0.139849	0.279699	0	0	NaN	1	1	0.321109	0	notpresent	notpresent	8330
XLOC_001013	WBGene00010328	F59C6.11	F59C6.11	F59C6.11	I	10532644	10534474	1	chrI:10532655-10534462	chrI[+]10532656-10534462	0	0	1	0	0	8	0	0	0.740771	0	0	7.77332	1.41902	0.246924	2.59111	10.4936	3.39143	0.0887861	0.526889	0.0616172	1.64397	notpresent	notpresent	8331
XLOC_001014	WBGene00009116	F25H2.2	F25H2.2	F25H2.2	I	10543013	10546414	1	chrI:10543012-10546414	chrI[+]10543013-10546414	2014	301	2530	1422	1783	1620	2080.96	408.683	1874.15	1653.06	1496.11	1574.1	1514.51	1817.07	1211.95	0.666978	-0.58429	0.0784655	0.502245	0.985442	2.20172	present	present	434
XLOC_001015	WBGene00009117	F25H2.3	F25H2.3	F25H2.3	I	10547686	10549598	1	chrI:10547685-10549598	chrI[+]10547686-10549598	0	0	0	0	0	0	0	0	0	0	0	0	0	0	0	NA	NA	NA	NA	NA	NA	notpresent	notpresent	8332
XLOC_001016	WBGene00009118	F25H2.4	F25H2.4	F25H2.4	I	10551968	10553025	1	chrI:10551967-10552959	chrI[+]10551968-10552959	4593	5464	5515	3301	5682	4554	4745.71	7418.76	4085.35	3837.38	4767.74	4424.96	4879.98	4532.94	5227.03	1.15312	0.205547	0.395911	0.86528	0.243755	1.91937	present	present	5965
XLOC_001017	WBGene00009120	F25H2.6	F25H2.6	F25H2.6	I	10554355	10558039	1	chrI:10554354-10557811	chrI[+]10554355-10557811	7114	2858	10808	7708	8367	6995	7350.53	3880.45	8006.25	8960.48	7020.72	6796.8	7002.54	7459.17	6545.91	0.877566	-0.188421	0.458157	0.879271	0.213804	1.66507	present	present	1673
XLOC_001018	WBGene00009121	F25H2.7	F25H2.7	glycosyltransferase_dup1	I	10558356	10559995	1	chrI:10558355-10559778	chrI[+]10558356-10559778	384	132	557	391	435	456	396.767	179.223	412.609	454.534	365.007	443.079	375.203	391.461	358.946	0.916938	-0.125105	0.879461	1	0.0475228	1.07759	present	symm	3138
XLOC_001019	WBGene00006720	ubc-25	F25H2.8	ubc-25	I	10562957	10564904	1	chrI:10562956-10564903	chrI[+]10562957-10564903	13013	9842	11389	7955	8314	7889	13445.7	13363	8436.64	9247.61	6976.24	7665.47	9855.77	9619.52	10092	1.04912	0.0691794	0.613323	0.956234	5.21431	1.11124	present	symm	5164
XLOC_001020	WBGene00045162	F25H2.15	F25H2.15	_dup29	I	10565255	10565432	1	chrI:10565254-10565432	chrI[+]10565255-10565432	1	1	0	0	1	0	1.03325	1.35775	0	0	0.839096	0	0.538349	0.624115	0.452584	0.725161	-0.463626	1	1	0.159651	0.345942	notpresent	notpresent	8333
XLOC_001021	WBGene00003926	pas-5	F25H2.9	pas-5	I	10566337	10567383	1	chrI:10566338-10567289	chrI[+]10566339-10567289	15594	21561	24849	16488	25012	20609	16112.5	29274.5	18407.4	19167.1	20987.5	20025.1	20662.3	18502.5	22822.2	1.23347	0.302723	0.214473	0.776187	0.634048	0.851934	present	present	6690
XLOC_001022	WBGene00004408	rla-0	F25H2.10	rpa-0	I	10567881	10569008	1	chrI:10567880-10569008	chrI[+]10567881-10569008	4198	8117	5735	4063	7689	7537	4337.58	11020.9	4248.32	4723.2	6451.81	7323.44	6350.87	5012.57	7689.17	1.53398	0.617278	0.00771036	0.18988	1.5835	3.10922	present	present	7672
XLOC_001023	WBGene00009122	tct-1	F25H2.11	tct-1	I	10569097	10570019	1	chrI:10569096-10570019	chrI[+]10569097-10570019	24521	43034	34359	28405	33177	30492	25336.3	58429.5	25452.1	33020.5	27838.7	29628	33284.2	26209	40359.4	1.5399	0.622838	0.00705612	0.179697	0.0789101	2.36548	present	present	7679
XLOC_001024	WBGene00045138	F25H2.14	F25H2.14	_dup30	I	10569176	10569401	1	chrI:10569096-10570019	chrI[+]10569176-10569401	0	6	8	4	11	8	0	8.14651	5.92617	4.64996	9.23006	7.77332	5.95434	5.05207	6.8566	1.35718	0.440617	0.525191	0.909842	0.527885	0.0505632	notpresent	notpresent	8334
XLOC_001025	WBGene00009123	F25H2.12	F25H2.12	F25H2.12,F25H2.12_dup1	I	10570066	10571908	1	chrI:10570067-10571893	chrI[+]10570068-10571893	323	114	349	278	348	267	333.739	154.784	258.529	323.172	292.005	259.435	270.277	294.758	245.797	0.833894	-0.262064	0.675434	0.963107	0.179708	0.521324	present	symm	2433
XLOC_001026	WBGene00009124	rtel-1	F25H2.13	rtel-1	I	10571943	10577245	1	chrI:10572017-10577113	chrI[+]10572018-10577113	1677	716	3058	2405	2866	3024	1732.76	972.15	2265.28	2795.79	2404.85	2938.32	2184.86	2134.29	2235.42	1.04738	0.0667856	0.743676	0.982188	0.791669	2.82421	present	symm	4660
XLOC_001027	WBGene00009243	F29C6.1	F29C6.1	F29C6.1_dup1	I	10579400	10580879	1	chrI:10579401-10580879	chrI[+]10579402-10580879	60	12	65	31	42	50	61.9949	16.293	48.1501	36.0372	35.242	48.5833	41.0501	48.4624	33.6378	0.694102	-0.52678	0.706488	0.971031	0.282375	0.249325	present	symm	2538
XLOC_001028	WBGene00003083	lst-1	T22A3.3	lst-1,lst-1_dup1	I	10588166	10590455	1	chrI:10588165-10590436	chrI[+]10588166-10590436	15393	14903	14485	10901	11297	11333	15904.8	20234.6	10730.1	12672.3	9479.27	11011.9	13338.8	12038	14639.6	1.21611	0.282274	0.155992	0.704092	2.95198	1.66005	present	present	6913
XLOC_001029	WBGene00044070	set-18	T22A3.4	set-18,set-18_dup1	I	10590709	10593951	1	chrI:10590708-10593948	chrI[+]10590709-10593948	13	17	46	2	17	9	13.4322	23.0818	34.0755	2.32498	14.2646	8.74499	15.9873	20.5908	11.3839	0.552865	-0.855001	0.520394	0.908377	0.744145	0.397998	present	present	1900
XLOC_001030	WBGene00011909	T22A3.6	T22A3.6	T22A3.6	I	10594463	10598479	1	chrI:10594515-10598446	chrI[+]10594516-10598446	4	0	7	1	1	2	4.13299	0	5.1854	1.16249	0.839096	1.94333	2.21055	3.38583	1.03527	0.305767	-1.7095	0.691262	0.96432	0.363824	0.0823117	notpresent	notpresent	8335
XLOC_001031	WBGene00011908	pash-1	T22A3.5	pash-1	I	10598697	10606729	1	chrI:10598698-10606602	chrI[+]10598699-10606602	6144	1547	6810	3959	5279	3736	6348.28	2100.44	5044.65	4602.3	4429.59	3630.14	4359.23	5274.17	3444.29	0.653049	-0.614736	0.0269218	0.357489	1.88243	1.03161	present	present	226
XLOC_001032	WBGene00002248	lam-3	T22A3.8	lam-3	I	10608455	10621417	1	chrI:10608454-10621417	chrI[+]10608455-10621417	161	25	122	55	65	205	166.353	33.9438	90.3741	63.937	54.5412	199.191	101.39	103.756	99.0241	0.954393	-0.0673451	0.808608	1	1.5555	2.06489	present	symm	2863
XLOC_001033	WBGene00016622	C43H8.2	C43H8.2	C43H8.2	I	10622941	10624350	1	chrI:10622940-10624350	chrI[+]10622941-10624350	1271	1547	1793	1358	1427	1214	1313.26	2100.44	1328.2	1578.66	1197.39	1179.6	1449.59	1279.62	1619.57	1.26567	0.339897	0.256851	0.785831	0.0623538	1.03587	present	present	6511
XLOC_001034	WBGene00016621	NA	NA	C43H8.1,helicase_dup4	NA	NA	NA	NA	chrI:10624452-10628376	chrI[+]10624453-10628376	4628	3530	7761	5781	5180	5538	4781.87	4792.86	5749.12	6720.36	4346.52	5381.08	5295.3	4959.17	5631.44	1.13556	0.183403	0.460932	0.879271	0.723524	0.433244	present	symm	5718
XLOC_001035	WBGene00015231	cutl-14	B0511.5	cutl-14	I	10628732	10631662	1	chrI:10628731-10631662	chrI[+]10628732-10631662	2	6	12	2	24	15	2.0665	8.14651	8.88925	2.32498	20.1383	14.575	9.35676	10.3647	8.34883	0.805507	-0.312031	1	1	0.980932	0.28073	notpresent	notpresent	8336
XLOC_001036	WBGene00015230	tag-344	B0511.4	tag-344	I	10644273	10645606	1	chrI:10644272-10645561	chrI[+]10644273-10645561	0	0	4	8	3	0	0	0	2.96308	9.29992	2.51729	0	2.46338	1.82679	3.09997	1.69695	0.762945	0.367306	0.86528	0.228367	1.39221	notpresent	notpresent	8337
XLOC_001037	WBGene00015229	fbxa-125	B0511.3	fbxa-125	I	10646751	10647766	1	chrI:10646750-10647766	chrI[+]10646751-10647766	0	0	0	0	0	0	0	0	0	0	0	0	0	0	0	NA	NA	NA	NA	NA	NA	notpresent	notpresent	8338
XLOC_001038	WBGene00015228	B0511.2	B0511.2	B0511.2	I	10651019	10652951	1	chrI:10651018-10652951	chrI[+]10651019-10652951	17	16	20	18	20	21	17.5652	21.724	14.8154	20.9248	16.7819	20.405	18.7027	16.3875	21.0179	1.28256	0.359024	0.622042	0.961069	0.00974126	0.00115705	present	symm	5144
XLOC_001039	WBGene00001432	fkb-7	B0511.1	fkb-7	I	10667944	10671005	1	chrI:10667943-10670959	chrI[+]10667944-10670959	58	41	128	76	83	160	59.9284	55.6678	94.8187	88.3493	69.645	155.466	87.3126	74.7974	99.8279	1.33464	0.416455	0.457938	0.879271	0.193144	0.828675	present	symm	5728
XLOC_001040	WBGene00016388	C34B2.3	C34B2.3	C34B2.3	I	10672726	10674847	1	chrI:10672762-10674847	chrI[+]10672763-10674847	0	0	1	0	0	0	0	0	0.740771	0	0	0	0.123462	0.246924	0	0	NaN	1	1	0.283482	0	notpresent	notpresent	8339
XLOC_001041	WBGene00016387	kbp-5	C34B2.2	kbp-5	I	10687354	10688059	1	chrI:10687353-10688049	chrI[+]10687354-10688049	2472	2769	4366	2506	3904	3074	2554.19	3759.61	3234.21	2913.2	3275.83	2986.9	3120.66	3021.41	3219.91	1.0657	0.0917967	0.810935	1	0.572773	0.267853	present	symm	4390
XLOC_001042	WBGene00016386	tag-272	C34B2.1	tag-272	I	10688321	10690759	1	chrI:10688320-10690759	chrI[+]10688321-10690759	0	0	0	2	1	2	0	0	0	2.32498	0.839096	1.94333	0.851235	0.279699	1.42277	5.0868	2.34676	0.277084	0.802779	0.152192	0.263243	notpresent	notpresent	8340
XLOC_001043	WBGene00016396	C34B2.11	C34B2.11	C34B2.11	I	10691334	10696772	1	chrI:10691333-10696772	chrI[+]10691334-10696772	48	0	24	19	17	23	49.5959	0	17.7785	22.0873	14.2646	22.3483	21.0124	27.213	14.8119	0.544294	-0.877543	0.66071	0.963107	1.4326	0.394609	present	symm	2376
XLOC_001044	WBGene00015024	B0205.10	B0205.10	B0205.10	I	10708352	10710364	1	chrI:10708351-10710353	chrI[+]10708352-10710353	0	0	0	0	0	0	0	0	0	0	0	0	0	0	0	NA	NA	NA	NA	NA	NA	notpresent	notpresent	8341
XLOC_001045	WBGene00015023	B0205.9	B0205.9	B0205.9	I	10720815	10723580	1	chrI:10720814-10723471	chrI[+]10720815-10723471	4818	2943	6963	4181	4905	4335	4978.19	3995.86	5157.99	4860.37	4115.77	4212.17	4553.39	4750.65	4356.14	0.916956	-0.125076	0.626994	0.963107	0.566475	0.120501	present	symm	2265
XLOC_001046	WBGene00044646	B0205.14	B0205.14	B0205.14	I	10726907	10727340	1	chrI:10726906-10727318	chrI[+]10726907-10727318	0	0	0	0	0	0	0	0	0	0	0	0	0	0	0	NA	NA	NA	NA	NA	NA	notpresent	notpresent	8342
XLOC_001047	WBGene00044413	B0205.12	B0205.12	B0205.12	I	10730456	10730701	1	chrI:10730463-10730666	chrI[+]10730464-10730666	51	193	74	43	116	100	52.6957	262.046	54.8171	49.9871	97.3351	97.1666	102.341	68.2826	136.4	1.99758	0.998252	0.112222	0.601779	0.312913	3.15654	present	present	7089
XLOC_001048	WBGene00002191	kin-3	B0205.7	kin-3	I	10734011	10736610	1	chrI:10734010-10736598	chrI[+]10734011-10736598	13376	9687	15025	10050	11564	9903	13820.7	13152.5	11130.1	11683	9703.31	9622.4	11518.7	11551.4	11486	0.99434	-0.0081891	0.955458	1	1.47355	0.293178	present	symm	3509
XLOC_001049	WBGene00015021	B0205.6	B0205.6	aminotransferase_dup2	I	10736686	10739900	1	chrI:10736685-10739900	chrI[+]10736686-10739900	1220	870	1790	1105	1118	1162	1260.56	1181.24	1325.98	1284.55	938.109	1129.08	1186.59	1174.88	1198.29	1.01992	0.0284591	0.918234	1	0.705974	0.0430541	present	symm	4035
XLOC_001050	WBGene00015020	B0205.5	B0205.5	B0205.5	I	10740207	10740579	1	chrI:10740206-10740579	chrI[+]10740207-10740579	0	12	3	3	2	0	0	16.293	2.22231	3.48747	1.67819	0	3.94683	1.30017	6.5935	5.07126	2.34235	0.108559	0.589746	0.0755154	1.57289	notpresent	notpresent	8343
XLOC_001051	WBGene00000912	daf-16	R13H8.1	daf-16,daf-16_dup1,daf-16_dup2,daf-16_dup3,daf-16_dup4,daf-16_dup5	I	10750332	10776693	1	chrI:10750558-10776689	chrI[+]10750559-10776689	4725	3088	4924	3124	3794	4121	4882.1	4192.74	3647.56	3631.62	3183.53	4004.23	3923.63	3904.4	3942.86	1.00985	0.0141447	0.821231	1	1.82135	0.0645304	present	symm	4355
XLOC_001052	WBGene00018849	F55A3.3	F55A3.3	F55A3.3	I	10789117	10793136	1	chrI:10789118-10793136	chrI[+]10789119-10793136	18637	7884	21898	13149	22086	19730	19256.7	10704.5	16221.4	15285.6	18532.3	19171	16528.6	18003.4	15053.7	0.836156	-0.258156	0.359532	0.86528	0.418944	0.785671	present	present	1389
XLOC_001053	WBGene00018848	F55A3.2	F55A3.2	F55A3.2	I	10793390	10798047	1	chrI:10793389-10798030	chrI[+]10793390-10798030	531	466	1102	893	811	1049	548.655	632.712	816.33	1038.1	680.507	1019.28	789.264	681.831	896.698	1.31513	0.395209	0.22359	0.784795	0.530373	0.708746	present	present	6645
XLOC_001054	WBGene00018847	marc-6	F55A3.1	marc-6	I	10799612	10807716	1	chrI:10799611-10806890	chrI[+]10799612-10806890	2551	1430	3271	1784	3229	2148	2635.82	1941.59	2423.06	2073.88	2709.44	2087.14	2311.82	2589.44	2034.2	0.785576	-0.348177	0.217375	0.78044	0.126292	0.0137675	present	present	927
XLOC_001055	NA	NA	NA	C35E7.9	NA	NA	NA	NA	chrI:10806910-10808213	chrI[+]10806911-10808213	11	0	11	8	5	12	11.3657	0	8.14848	9.29992	4.19548	11.66	7.44493	7.90323	6.98664	0.884023	-0.177845	0.792952	1	0.211395	0.39603	notpresent	notpresent	8344
XLOC_001056	WBGene00016460	C35E7.8	C35E7.8	C35E7.8	I	10808596	10810488	1	chrI:10808595-10810373	chrI[+]10808596-10810373	902	653	1369	821	1131	845	931.99	886.612	1014.12	954.405	949.018	821.057	926.2	965.041	887.358	0.919503	-0.121074	0.699233	0.966554	0.043931	0.046497	present	symm	2514
XLOC_001057	WBGene00016459	C35E7.7	C35E7.7	C35E7.7	I	10813804	10814929	1	chrI:10813803-10814876	chrI[+]10813804-10814876	0	0	0	0	0	0	0	0	0	0	0	0	0	0	0	NA	NA	NA	NA	NA	NA	notpresent	notpresent	8345
XLOC_001058	WBGene00016458	C35E7.6	C35E7.6	C35E7.6	I	10817349	10819098	1	chrI:10817348-10819098	chrI[+]10817349-10819098	7	0	19	7	20	9	7.23274	0	14.0746	8.13743	16.7819	8.74499	9.16196	12.6964	5.62747	0.443233	-1.17386	0.618734	0.959689	0.271745	0.197567	notpresent	notpresent	8346
XLOC_001059	WBGene00016457	C35E7.5	C35E7.5	C35E7.5,C35E7.5_dup1	I	10823347	10828671	1	chrI:10823346-10828443	chrI[+]10823347-10828443	1187	346	2152	949	1184	1203	1226.47	469.782	1594.14	1103.2	993.49	1168.91	1092.67	1271.36	913.966	0.718886	-0.476165	0.143862	0.676831	1.67969	1.18529	present	present	675
XLOC_001060	WBGene00016456	C35E7.4	C35E7.4	C35E7.4	I	10831890	10834801	1	chrI:10831889-10834801	chrI[+]10831890-10834801	43	19	68	44	45	57	44.4297	25.7973	50.3724	51.1496	37.7593	55.3849	44.1489	44.1871	44.1106	0.998268	-0.00250133	0.900592	1	0.0586499	0.213038	present	symm	3237
XLOC_001061	WBGene00016455	C35E7.3	C35E7.3	C35E7.3	I	10836975	10838866	1	chrI:10836974-10838866	chrI[+]10836975-10838866	36	7	53	25	26	7	37.1969	9.50426	39.2609	29.0623	21.8165	6.80166	23.9404	32.7581	15.1227	0.461648	-1.11513	0.371221	0.86528	0.284733	0.298905	present	present	1420
XLOC_001062	WBGene00016454	C35E7.2	C35E7.2	C35E7.2,C35E7.2_dup1	I	10841103	10844636	1	chrI:10841102-10844636	chrI[+]10841103-10844636	9	3	23	9	11	22	9.29924	4.07326	17.0377	10.4624	9.23006	21.3766	11.9132	11.8557	11.9708	1.00971	0.0139382	0.828449	1	0.175682	0.389436	present	symm	4329
XLOC_001063	WBGene00016463	C35E7.11	C35E7.11	C35E7.11	I	10844759	10845961	1	chrI:10844760-10845911	chrI[+]10844761-10845911	17	31	24	16	32	26	17.5652	42.0903	17.7785	18.5998	26.8511	25.2633	24.6914	20.7316	28.6512	1.382	0.466762	0.565668	0.932156	0.0941916	0.261328	present	symm	5337
XLOC_001064	WBGene00016453	vet-2	C35E7.1	C35E7.1	I	10846767	10850094	1	chrI:10846766-10850093	chrI[+]10846767-10850093	1743	439	2961	1377	2106	1562	1800.95	596.053	2193.42	1600.75	1767.14	1517.74	1579.34	1920.5	1238.18	0.644717	-0.633262	0.0357298	0.398459	0.588901	1.31077	present	present	266
XLOC_001065	WBGene00021383	Y37F4.2	Y37F4.2	Y37F4.2	I	10855928	10857613	1	chrI:10855927-10857613	chrI[+]10855928-10857613	0	0	0	0	0	0	0	0	0	0	0	0	0	0	0	NA	NA	NA	NA	NA	NA	notpresent	notpresent	8347
XLOC_001066	WBGene00021382	Y37F4.1	Y37F4.1	Y37F4.1	I	10859540	10860791	1	chrI:10859540-10860762	chrI[+]10859541-10860762	0	0	0	0	0	0	0	0	0	0	0	0	0	0	0	NA	NA	NA	NA	NA	NA	notpresent	notpresent	8348
XLOC_001067	WBGene00020859	bath-25	T27C10.4	bath-25	I	10876202	10879565	1	chrI:10876201-10879565	chrI[+]10876202-10879565	0	1	0	0	0	0	0	1.35775	0	0	0	0	0.226292	0	0.452584	Inf	Inf	0.428007	0.86528	0	0.388828	notpresent	notpresent	8349
XLOC_001068	WBGene00077519	T27C10.8	T27C10.8	T27C10.8	I	10883520	10884183	1	chrI:10879765-10894230	chrI[+]10883595-10884183	3	0	0	0	2	3	3.09975	0	0	0	1.67819	2.915	1.28216	1.59265	0.971666	0.610095	-0.712894	0.540819	0.916708	0.39676	0.475872	notpresent	notpresent	8350
XLOC_001069	WBGene00020858	mop-25.3	T27C10.3	mop-25.3	I	10889990	10892032	1	chrI:10879765-10894230	chrI[+]10889990-10892032	1546	945	2448	1454	1903	1153	1597.4	1283.08	1813.41	1690.26	1596.8	1120.33	1516.88	1669.2	1364.56	0.817489	-0.290728	0.287094	0.814097	0.175083	0.388862	present	present	1196
XLOC_001070	WBGene00020857	srt-62	T27C10.2	srt-62	I	10899103	10901719	1	chrI:10899102-10901719	chrI[+]10899103-10901719	0	0	0	0	0	0	0	0	0	0	0	0	0	0	0	NA	NA	NA	NA	NA	NA	notpresent	notpresent	8351
XLOC_001071	WBGene00020856	srt-61	T27C10.1	srt-61	I	10904363	10906520	1	chrI:10904362-10906520	chrI[+]10904363-10906520	0	0	0	0	0	0	0	0	0	0	0	0	0	0	0	NA	NA	NA	NA	NA	NA	notpresent	notpresent	8352
XLOC_001072	WBGene00018628	F49D11.4	F49D11.4	F49D11.4	I	10913190	10915544	1	chrI:10913189-10915606	chrI[+]10913190-10915606	0	0	0	0	0	0	0	0	0	0	0	0	0	0	0	NA	NA	NA	NA	NA	NA	notpresent	notpresent	8353
XLOC_001073	WBGene00018627	F49D11.3	F49D11.3	F49D11.3	I	10917057	10919088	1	chrI:10917056-10919085	chrI[+]10917057-10919085	0	0	0	0	0	0	0	0	0	0	0	0	0	0	0	NA	NA	NA	NA	NA	NA	notpresent	notpresent	8354
XLOC_001074	WBGene00018626	F49D11.2	F49D11.2	F49D11.2	I	10921409	10923477	1	chrI:10921408-10923477	chrI[+]10921409-10923477	0	0	0	1	0	4	0	0	0	1.16249	0	3.88666	0.841525	0	1.68305	Inf	Inf	0.066364	0.483101	0	0.586499	notpresent	notpresent	8355
XLOC_001075	WBGene00018625	prp-17	F49D11.1	prp-17	I	10936814	10940539	1	chrI:10936813-10940539	chrI[+]10936814-10940539	8566	2469	10884	6360	8355	6344	8850.81	3352.29	8062.55	7393.44	7010.65	6164.25	6805.66	7974.67	5636.66	0.70682	-0.500584	0.0556438	0.458143	0.761163	1.16453	present	present	344
XLOC_001076	WBGene00045434	Y95D11A.3	Y95D11A.3	Y95D11A.3	I	10940678	10942897	1	chrI:10940677-10942897	chrI[+]10940678-10942897	1687	1018	2256	1402	1976	1724	1743.09	1382.19	1671.18	1629.81	1658.05	1675.15	1626.58	1690.77	1562.38	0.924065	-0.113934	0.748529	0.983427	0.0211456	0.0991144	present	symm	2669
XLOC_001077	WBGene00013605	Y95D11A.1	Y95D11A.1	Y95D11A.1	I	10944203	10945683	1	chrI:10944202-10945679	chrI[+]10944203-10945679	242	393	409	264	482	451	250.046	533.596	302.975	306.897	404.444	438.221	372.697	319.155	426.238	1.33552	0.417402	0.314019	0.834587	0.510015	0.57517	present	present	6291
XLOC_001078	NA	NA	NA	K12B6.7	NA	NA	NA	NA	chrI:10954061-11481796	chrI[+]10954062-11481796	0	0	0	0	0	0	0	0	0	0	0	0	0	0	0	NA	NA	NA	NA	NA	NA	notpresent	notpresent	8356
XLOC_001079	WBGene00013123	Y52B11A.3	Y52B11A.3	Y52B11A.3,Y52B11A.3_dup1	I	10970486	10980104	1	chrI:10954061-11481796	chrI[+]10970486-10979742	2199	815	2955	1498	2094	1586	2272.11	1106.57	2188.98	1741.41	1757.07	1541.06	1767.87	2072.72	1463.01	0.705842	-0.502582	0.093755	0.54149	0.671972	0.363351	present	present	506
XLOC_001080	WBGene00013125	clec-92	Y52B11A.5	clec-92	I	11015479	11017490	1	chrI:10954061-11481796	chrI[+]11015479-11017490	0	0	0	0	0	0	0	0	0	0	0	0	0	0	0	NA	NA	NA	NA	NA	NA	notpresent	notpresent	8357
XLOC_001081	WBGene00013127	Y52B11A.8	Y52B11A.8	Y52B11A.8	I	11032334	11034046	1	chrI:10954061-11481796	chrI[+]11032334-11034046	8543	12134	11670	7127	11596	9126	8827.04	16475	8644.8	8285.07	9730.16	8867.42	10138.2	9067.33	11209.2	1.23621	0.305927	0.20258	0.764492	0.145223	2.53086	present	present	6748
XLOC_001082	WBGene00013129	Y52B11A.10	Y52B11A.10	Y52B11A.10	I	11039049	11052487	1	chrI:10954061-11481796	chrI[+]11039049-11052465	722	282	1160	817	1235	1105	746.005	382.886	859.294	949.755	1036.28	1073.69	841.319	880.528	802.11	0.910943	-0.134568	0.781633	0.996395	0.573131	1.66434	present	symm	2773
XLOC_001083	WBGene00013130	Y52B11B.1	Y52B11B.1	Y52B11B.1	I	11123754	11124115	1	chrI:10954061-11481796	chrI[+]11123754-11124087	0	3	0	0	0	0	0	4.07326	0	0	0	0	0.678876	0	1.35775	Inf	Inf	0.232948	0.785831	0	1.05935	notpresent	notpresent	8358
XLOC_001084	WBGene00013929	clec-93	ZK39.4	clec-93	I	11142106	11144083	1	chrI:10954061-11481796	chrI[+]11142106-11144083	0	0	0	0	0	0	0	0	0	0	0	0	0	0	0	NA	NA	NA	NA	NA	NA	notpresent	notpresent	8359
XLOC_001085	WBGene00044266	ZK39.9	ZK39.9	ZK39.9	I	11144645	11145689	1	chrI:10954061-11481796	chrI[+]11144645-11145689	0	0	0	0	0	0	0	0	0	0	0	0	0	0	0	NA	NA	NA	NA	NA	NA	notpresent	notpresent	8360
XLOC_001086	WBGene00013928	clec-94	ZK39.3	clec-94	I	11146440	11148338	1	chrI:10954061-11481796	chrI[+]11146440-11148301	0	0	0	0	0	0	0	0	0	0	0	0	0	0	0	NA	NA	NA	NA	NA	NA	notpresent	notpresent	8361
XLOC_001087	WBGene00013927	clec-95	ZK39.2	clec-95	I	11148965	11150287	1	chrI:10954061-11481796	chrI[+]11148965-11150287	0	0	3	0	1	0	0	0	2.22231	0	0.839096	0	0.510235	1.02047	0	0	NaN	0.296094	0.821174	0.436262	0	notpresent	notpresent	8362
XLOC_001088	WBGene00013930	clec-96	ZK39.5	clec-96	I	11151233	11151964	1	chrI:10954061-11481796	chrI[+]11151233-11151931	0	0	0	0	0	0	0	0	0	0	0	0	0	0	0	NA	NA	NA	NA	NA	NA	notpresent	notpresent	8363
XLOC_001089	WBGene00013931	clec-97	ZK39.6	clec-97	I	11152706	11154302	1	chrI:10954061-11481796	chrI[+]11152706-11154302	0	0	0	0	0	0	0	0	0	0	0	0	0	0	0	NA	NA	NA	NA	NA	NA	notpresent	notpresent	8364
XLOC_001090	WBGene00050881	ZK39.10	ZK39.10	ZK39.10	I	11160026	11162566	1	chrI:10954061-11481796	chrI[+]11160040-11162558	0	0	0	0	0	0	0	0	0	0	0	0	0	0	0	NA	NA	NA	NA	NA	NA	notpresent	notpresent	8365
XLOC_001091	WBGene00005517	sri-5	F28D9.2	sri-5,sri-5_dup1	I	11182809	11186129	1	chrI:10954061-11481796	chrI[+]11182809-11186129	1	26	0	1	4	6	1.03325	35.3015	0	1.16249	3.35638	5.82999	7.78061	1.46321	14.098	9.63498	3.26828	0.0175748	0.29947	0.0627276	2.71338	notpresent	notpresent	8366
XLOC_001092	WBGene00012317	ztf-6	W06H12.1	ztf-6	I	11206914	11211928	1	chrI:10954061-11481796	chrI[+]11206914-11211899	1527	1133	946	726	1086	883	1577.77	1538.33	700.769	843.968	911.258	857.981	1071.68	1063.27	1080.09	1.01583	0.022654	0.783717	0.997148	3.98499	1.2878	present	symm	4498
XLOC_001093	WBGene00013178	Y53H1A.2	Y53H1A.2	Y53H1A.2	I	11222358	11224156	1	chrI:10954061-11481796	chrI[+]11222391-11224154	943	604	1152	555	1101	885	974.353	820.082	853.368	645.182	923.845	859.924	846.126	917.189	775.063	0.845042	-0.242906	0.513431	0.904811	0.0978749	0.158809	present	present	1879
XLOC_001094	WBGene00043056	nfya-2	Y53H1A.5	nfya-2	I	11224828	11233329	1	chrI:10954061-11481796	chrI[+]11224828-11233326	1959	1199	2968	1593	3006	2468	2024.13	1627.94	2198.61	1851.85	2522.32	2398.07	2103.82	2248.35	1959.29	0.871432	-0.198541	0.502912	0.901536	0.426236	0.395512	present	present	1848
XLOC_001095	WBGene00009753	scrm-6	F46A8.10	scrm-6	I	11253342	11255875	1	chrI:10954061-11481796	chrI[+]11253342-11255875	0	0	0	0	0	0	0	0	0	0	0	0	0	0	0	NA	NA	NA	NA	NA	NA	notpresent	notpresent	8367
XLOC_001096	WBGene00009466	F36D1.7	F36D1.7	F36D1.7	I	11263140	11263659	1	chrI:10954061-11481796	chrI[+]11263140-11263652	0	0	0	0	0	0	0	0	0	0	0	0	0	0	0	NA	NA	NA	NA	NA	NA	notpresent	notpresent	8368
XLOC_001097	WBGene00009464	F36D1.5	F36D1.5	F36D1.5	I	11266062	11266471	1	chrI:10954061-11481796	chrI[+]11266062-11266426	0	0	0	0	0	1	0	0	0	0	0	0.971666	0.161944	0	0.323889	Inf	Inf	0.428002	0.86528	0	0.278262	notpresent	notpresent	8369
XLOC_001098	WBGene00044246	F36D1.10	F36D1.10	F36D1.10	I	11268022	11268401	1	chrI:10954061-11481796	chrI[+]11268022-11268401	0	0	0	0	0	0	0	0	0	0	0	0	0	0	0	NA	NA	NA	NA	NA	NA	notpresent	notpresent	8370
XLOC_001099	WBGene00009463	F36D1.4	F36D1.4	F36D1.4	I	11271700	11272378	1	chrI:10954061-11481796	chrI[+]11271700-11272338	0	0	0	0	0	0	0	0	0	0	0	0	0	0	0	NA	NA	NA	NA	NA	NA	notpresent	notpresent	8371
XLOC_001100	WBGene00005710	sru-47	F36D1.3	sru-47	I	11289036	11291860	1	chrI:10954061-11481796	chrI[+]11289036-11291860	0	0	0	0	0	0	0	0	0	0	0	0	0	0	0	NA	NA	NA	NA	NA	NA	notpresent	notpresent	8372
XLOC_001101	WBGene00013182	Y53H1B.4	Y53H1B.4	Y53H1B.4	I	11300735	11301654	1	chrI:10954061-11481796	chrI[+]11300735-11301654	0	0	0	0	0	0	0	0	0	0	0	0	0	0	0	NA	NA	NA	NA	NA	NA	notpresent	notpresent	8373
XLOC_001102	WBGene00013184	Y53H1B.6	Y53H1B.6	Y53H1B.6	I	11303731	11305210	1	chrI:10954061-11481796	chrI[+]11303731-11305210	0	0	0	0	0	0	0	0	0	0	0	0	0	0	0	NA	NA	NA	NA	NA	NA	notpresent	notpresent	8374
XLOC_001103	WBGene00000410	cdk-9	H25P06.2	cdk-9,cdk-9_dup1	I	11323519	11333144	1	chrI:10954061-11481796	chrI[+]11323519-11333131	2133	2024	2435	1405	2275	1971	2203.92	2748.09	1803.78	1633.3	1908.94	1915.15	2035.53	1972.21	2098.85	1.06421	0.0897815	0.711239	0.973783	0.303905	0.897069	present	symm	4814
XLOC_001104	WBGene00003977	pes-2.1	F56G4.2	pes-2.2	I	11355228	11356362	1	chrI:10954061-11481796	chrI[+]11355228-11356362	0	0	0	0	0	0	0	0	0	0	0	0	0	0	0	NA	NA	NA	NA	NA	NA	notpresent	notpresent	8375
XLOC_001105	WBGene00010159	F56G4.4	F56G4.4	F56G4.4	I	11374616	11380125	1	chrI:10954061-11481796	chrI[+]11374616-11380109	2258	728	3539	2131	4100	3807	2333.08	988.443	2621.59	2477.27	3440.29	3699.13	2593.3	2798.32	2388.28	0.85347	-0.228588	0.491558	0.892571	1.56193	3.17081	present	present	1808
XLOC_001106	WBGene00010160	png-1	F56G4.5	png-1	I	11380221	11389229	1	chrI:10954061-11481796	chrI[+]11380229-11388679	539	483	661	589	746	734	556.921	655.794	489.65	684.707	625.966	713.203	621.04	557.512	684.568	1.2279	0.29619	0.350582	0.86528	0.191208	0.0164703	present	present	6166
XLOC_001107	WBGene00013186	Y53H1C.3	Y53H1C.3	Y53H1C.3	I	11417835	11421264	1	chrI:10954061-11481796	chrI[+]11417874-11421227	0	0	4	0	0	0	0	0	2.96308	0	0	0	0.493847	0.987695	0	0	NaN	0.289135	0.814097	1.05278	0	notpresent	notpresent	8376
XLOC_001108	WBGene00007769	C27C7.7	C27C7.7	C27C7.7	I	11421924	11423591	1	chrI:10954061-11481796	chrI[+]11422181-11423591	1	0	0	4	1	0	1.03325	0	0	4.64996	0.839096	0	1.08705	0.624115	1.54999	2.4835	1.31237	0.343603	0.86528	0.100576	1.00698	notpresent	notpresent	8377
XLOC_001109	WBGene00003664	nhr-74	C27C7.3	nhr-74	I	11429062	11432054	1	chrI:10954061-11481796	chrI[+]11429062-11432054	0	0	0	0	0	0	0	0	0	0	0	0	0	0	0	NA	NA	NA	NA	NA	NA	notpresent	notpresent	8378
XLOC_001110	WBGene00007770	nhr-259	C27C7.8	nhr-259	I	11436772	11437397	1	chrI:10954061-11481796	chrI[+]11436772-11437397	0	0	0	0	0	0	0	0	0	0	0	0	0	0	0	NA	NA	NA	NA	NA	NA	notpresent	notpresent	8379
XLOC_001111	WBGene00014186	nhr-244	ZK1025.6	nhr-244_dup1	I	11454770	11455440	1	chrI:10954061-11481796	chrI[+]11454770-11455440	0	0	0	0	0	0	0	0	0	0	0	0	0	0	0	NA	NA	NA	NA	NA	NA	notpresent	notpresent	8380
XLOC_001112	WBGene00050875	bah-1	ZK1025.7	ZK1025.7	I	11465132	11467599	1	chrI:10954061-11481796	chrI[+]11465132-11467579	0	0	0	0	0	0	0	0	0	0	0	0	0	0	0	NA	NA	NA	NA	NA	NA	notpresent	notpresent	8381
XLOC_001113	WBGene00014188	ZK1025.8	ZK1025.8	ZK1025.8_dup1	I	11469452	11471574	1	chrI:10954061-11481796	chrI[+]11469452-11471574	0	0	0	0	0	0	0	0	0	0	0	0	0	0	0	NA	NA	NA	NA	NA	NA	notpresent	notpresent	8382
XLOC_001114	WBGene00014189	nhr-245	ZK1025.10	nhr-245_dup1	I	11477812	11480061	1	chrI:10954061-11481796	chrI[+]11477822-11479937	0	0	0	0	0	0	0	0	0	0	0	0	0	0	0	NA	NA	NA	NA	NA	NA	notpresent	notpresent	8383
XLOC_001115	WBGene00010652	K08C9.5	K08C9.5	K08C9.5	I	11483382	11484561	1	chrI:11483381-11484561	chrI[+]11483382-11484561	0	0	0	0	2	0	0	0	0	0	1.67819	0	0.279699	0.559397	0	0	NaN	0.675896	0.963107	0.642219	0	notpresent	notpresent	8384
XLOC_001116	WBGene00009318	F32B4.8	F32B4.8	F32B4.8	I	11501615	11507120	1	chrI:11501614-11507120	chrI[+]11501615-11507120	66	0	26	12	36	23	68.1944	0	19.26	13.9499	30.2075	22.3483	25.66	39.2206	12.0994	0.308496	-1.69668	0.241368	0.785831	1.8294	0.240874	present	present	1023
XLOC_001117	WBGene00009312	F32B4.1	F32B4.1	F32B4.1	I	11510057	11512760	1	chrI:11510056-11512760	chrI[+]11510057-11512760	0	0	3	2	0	0	0	0	2.22231	2.32498	0	0	0.757882	0.740771	0.774994	1.0462	0.0651569	0.84025	1	0.643497	0.532919	notpresent	notpresent	8385
XLOC_001118	WBGene00009316	F32B4.6	F32B4.6	F32B4.6	I	11515118	11517099	1	chrI:11515117-11517099	chrI[+]11515118-11517099	0	3	1	0	0	0	0	4.07326	0.740771	0	0	0	0.802338	0.246924	1.35775	5.49867	2.45908	0.352774	0.86528	0.134966	0.998845	notpresent	notpresent	8386
XLOC_001119	WBGene00009314	F32B4.4	F32B4.4	F32B4.4,F32B4.4_dup1	I	11517489	11526553	1	chrI:11517662-11526553	chrI[+]11517663-11526553	8	9	22	11	53	37	8.26599	12.2198	16.297	12.7874	44.4721	35.9516	21.6656	23.0117	20.3196	0.883012	-0.179495	1	1	1.3787	0.404913	present	symm	3772
XLOC_001120	WBGene00077557	F15D3.9	F15D3.9	F15D3.9	I	11557977	11558636	1	chrI:11557976-11558636	chrI[+]11557977-11558636	0	0	2	0	1	1	0	0	1.48154	0	0.839096	0.971666	0.548717	0.773546	0.323889	0.418706	-1.25599	1	1	0.240624	0.233999	notpresent	notpresent	8387
XLOC_001121	WBGene00000642	col-66	F15D3.3	col-66	I	11559437	11560556	1	chrI:11559436-11560556	chrI[+]11559437-11560556	0	0	0	0	0	3	0	0	0	0	0	2.915	0.485833	0	0.971666	Inf	Inf	0.20305	0.764492	0	0.808111	notpresent	notpresent	8388
XLOC_001122	WBGene00008854	F15D3.4	F15D3.4	F15D3.4	I	11565229	11570794	1	chrI:11565228-11570794	chrI[+]11565229-11570794	7	0	12	3	0	14	7.23274	0	8.88925	3.48747	0	13.6033	5.53546	5.374	5.69693	1.06009	0.0841891	0.622603	0.961069	0.571069	0.791481	notpresent	notpresent	8389
XLOC_001123	WBGene00008857	F15D3.7	F15D3.7	F15D3.7	I	11578630	11579603	1	chrI:11578631-11579585	chrI[+]11578632-11579585	1323	2933	2035	1434	2244	2105	1366.99	3982.29	1507.47	1667.01	1882.93	2045.36	2075.34	1585.8	2564.88	1.61741	0.693687	0.0114721	0.241353	0.490701	3.96201	present	present	7643
XLOC_001124	WBGene00007639	C17D12.5	C17D12.5	C17D12.5	I	11586227	11587322	1	chrI:11586226-11587285	chrI[+]11586227-11587285	0	0	0	0	0	2	0	0	0	0	0	1.94333	0.323889	0	0.647777	Inf	Inf	0.262211	0.785831	0	0.556524	notpresent	notpresent	8390
XLOC_001125	WBGene00006807	unc-75	C17D12.2	unc-75	I	11592293	11601596	1	chrI:11592292-11601596	chrI[+]11592293-11601596	0	0	0	0	1	9	0	0	0	0	0.839096	8.74499	1.59735	0.279699	2.915	10.4219	3.38155	0.0771814	0.499341	0.0644332	1.78146	notpresent	notpresent	8391
XLOC_001126	WBGene00045375	C17D12.8	C17D12.8	_dup32	I	11609306	11609436	1	chrI:11604601-11611292	chrI[+]11609306-11609436	0	0	0	0	0	0	0	0	0	0	0	0	0	0	0	NA	NA	NA	NA	NA	NA	notpresent	notpresent	8392
XLOC_001127	WBGene00007637	C17D12.1	C17D12.1	C17D12.1_dup1	I	11611663	11616130	1	chrI:11611662-11616130	chrI[+]11611663-11616130	74	77	35	26	54	41	76.4604	104.547	25.927	30.2248	45.3112	39.8383	53.7181	49.2329	58.2033	1.1822	0.24148	0.655201	0.963107	0.74136	1.02876	present	symm	5020
XLOC_001128	WBGene00012945	Y47H9A.1	Y47H9A.1	Y47H9A.1_dup1	I	11623106	11626553	1	chrI:11623105-11626553	chrI[+]11623106-11626553	0	0	0	0	0	0	0	0	0	0	0	0	0	0	0	NA	NA	NA	NA	NA	NA	notpresent	notpresent	8393
XLOC_001129	WBGene00012264	W04G5.3	W04G5.3	W04G5.3	I	11629632	11629923	1	chrI:11629631-11629923	chrI[+]11629632-11629923	0	0	0	0	0	0	0	0	0	0	0	0	0	0	0	NA	NA	NA	NA	NA	NA	notpresent	notpresent	8394
XLOC_001130	WBGene00012265	W04G5.4	W04G5.4	W04G5.4	I	11630055	11632857	1	chrI:11630054-11632838	chrI[+]11630055-11632838	0	0	0	0	0	0	0	0	0	0	0	0	0	0	0	NA	NA	NA	NA	NA	NA	notpresent	notpresent	8395
XLOC_001131	WBGene00012266	W04G5.5	W04G5.5	W04G5.5	I	11634604	11636833	1	chrI:11634603-11636833	chrI[+]11634604-11636833	0	0	0	0	0	0	0	0	0	0	0	0	0	0	0	NA	NA	NA	NA	NA	NA	notpresent	notpresent	8396
XLOC_001132	WBGene00012269	W04G5.9	W04G5.9	W04G5.9	I	11642616	11645411	1	chrI:11642615-11645411	chrI[+]11642616-11645411	0	0	0	0	0	0	0	0	0	0	0	0	0	0	0	NA	NA	NA	NA	NA	NA	notpresent	notpresent	8397
XLOC_001133	WBGene00014542	W04G5.11	W04G5.11	_dup34	I	11649494	11649678	1	chrI:11649493-11649678	chrI[+]11649494-11649678	0	0	0	0	0	0	0	0	0	0	0	0	0	0	0	NA	NA	NA	NA	NA	NA	notpresent	notpresent	8398
XLOC_001134	WBGene00012268	W04G5.8	W04G5.8	W04G5.8	I	11649973	11651903	1	chrI:11649972-11651816	chrI[+]11649973-11651816	0	0	0	0	2	0	0	0	0	0	1.67819	0	0.279699	0.559397	0	0	NaN	0.675896	0.963107	0.642219	0	notpresent	notpresent	8399
XLOC_001135	WBGene00012267	W04G5.7	W04G5.7	W04G5.7	I	11652780	11654245	1	chrI:11652779-11654245	chrI[+]11652780-11654245	0	0	0	0	0	0	0	0	0	0	0	0	0	0	0	NA	NA	NA	NA	NA	NA	notpresent	notpresent	8400
XLOC_001136	WBGene00002232	kpc-1	F11A6.1	kpc-1,kpc-1_dup1	I	11675932	11680958	1	chrI:11675931-11682355	chrI[+]11675932-11680958	119	25	150	67	133	135	122.957	33.9438	111.116	77.8869	111.6	131.175	98.1129	115.224	81.0018	0.702994	-0.508415	0.559789	0.927511	0.021962	0.669503	present	symm	2040
XLOC_001137	WBGene00005524	sri-12	T22H2.1	sri-12	I	11699160	11701169	1	chrI:11699159-11701169	chrI[+]11699160-11701169	0	0	0	0	0	0	0	0	0	0	0	0	0	0	0	NA	NA	NA	NA	NA	NA	notpresent	notpresent	8401
XLOC_001138	WBGene00011936	pgrn-1	T22H2.6	T22H2.6,T22H2.6_dup1	I	11701622	11703695	1	chrI:11701621-11703673	chrI[+]11701622-11703673	1	0	72	2	3	14	1.03325	0	53.3355	2.32498	2.51729	13.6033	12.1357	18.962	5.30943	0.280004	-1.83648	0.258446	0.785831	6.53981	0.297517	present	present	1100
XLOC_001139	WBGene00009415	F35E2.8	F35E2.8	F35E2.8	I	11718902	11719781	1	chrI:11718901-11719781	chrI[+]11718902-11719781	0	0	2	2	0	0	0	0	1.48154	2.32498	0	0	0.63442	0.493847	0.774994	1.5693	0.650119	0.811119	1	0.43201	0.583699	notpresent	notpresent	8402
XLOC_001140	WBGene00012946	Y47H9B.2	Y47H9B.2	Y47H9B.2	I	11744163	11747405	1	chrI:11744162-11747405	chrI[+]11744163-11747405	12	20	16	5	13	10	12.399	27.155	11.8523	5.81245	10.9082	9.71666	12.974	11.7199	14.228	1.21401	0.279783	0.689201	0.96432	0.00452302	0.569442	present	symm	4899
XLOC_001141	WBGene00011386	T02G6.3	T02G6.3	T02G6.3	I	11813770	11814442	1	chrI:11808932-11814864	chrI[+]11813770-11814345	0	1	0	0	0	0	0	1.35775	0	0	0	0	0.226292	0	0.452584	Inf	Inf	0.428007	0.86528	0	0.388828	notpresent	notpresent	8403
XLOC_001142	WBGene00011388	T02G6.5	T02G6.5	T02G6.5	I	11815902	11819265	1	chrI:11817231-11819224	chrI[+]11817232-11819224	1347	1154	1783	1270	1462	1013	1391.79	1566.85	1320.79	1476.36	1226.76	984.297	1327.81	1313.11	1342.5	1.02238	0.0319331	0.943788	1	0.0948313	0.557247	present	symm	3970
XLOC_001143	WBGene00011389	T02G6.6	T02G6.6	T02G6.6	I	11819530	11820042	1	chrI:11819529-11820021	chrI[+]11819530-11820021	0	0	0	0	0	0	0	0	0	0	0	0	0	0	0	NA	NA	NA	NA	NA	NA	notpresent	notpresent	8404
XLOC_001144	WBGene00086562	T02G6.11	T02G6.11	T02G6.11	I	11820679	11823450	1	chrI:11821928-11823450	chrI[+]11821929-11823450	0	0	1	0	1	0	0	0	0.740771	0	0.839096	0	0.263311	0.526622	0	0	NaN	0.675896	0.963107	0.152904	0	notpresent	notpresent	8405
XLOC_001145	WBGene00012948	dhhc-2	Y47H9C.2	dhhc-2	I	11836451	11849238	1	chrI:11836450-11849175	chrI[+]11836451-11849175	1	1	13	15	11	8	1.03325	1.35775	9.63002	17.4374	9.23006	7.77332	7.74363	6.63111	8.85614	1.33554	0.417429	0.603367	0.951701	0.390497	0.610252	notpresent	notpresent	8406
XLOC_001146	WBGene00001045	dnj-27	Y47H9C.5	dnj-27	I	11877794	11887272	1	chrI:11877793-11887258	chrI[+]11877794-11887258	1470	1364	2532	1811	1825	1745	1518.88	1851.97	1875.63	2105.27	1531.35	1695.56	1763.11	1641.95	1884.27	1.14758	0.198591	0.51016	0.904473	0.365432	0.147423	present	symm	5545
XLOC_001147	WBGene00012951	Y47H9C.8	Y47H9C.8	Y47H9C.8	I	11893876	11896279	1	chrI:11893875-11896271	chrI[+]11893876-11896271	1780	1136	2436	1557	2311	1881	1839.18	1542.41	1804.52	1810	1939.15	1827.7	1793.83	1860.95	1726.7	0.92786	-0.10802	0.745737	0.982733	0.0421925	0.0856499	present	symm	2654
XLOC_001148	WBGene00012955	Y47H9C.12	Y47H9C.12	Y47H9C.12	I	11896665	11896973	1	chrI:11896691-11896956	chrI[+]11896692-11896956	0	0	0	0	0	0	0	0	0	0	0	0	0	0	0	NA	NA	NA	NA	NA	NA	notpresent	notpresent	8407
XLOC_001149	WBGene00012953	fbxa-216	Y47H9C.10	fbxa-216	I	11901599	11903161	1	chrI:11901598-11903161	chrI[+]11901599-11903161	0	10	12	5	2	5	0	13.5775	8.88925	5.81245	1.67819	4.85833	5.80262	3.52248	8.08277	2.29462	1.19826	0.262647	0.785936	0.61478	0.304677	notpresent	notpresent	8408
XLOC_001150	WBGene00006707	ubc-12	R09B3.4	ubc-12	I	11911315	11912040	1	chrI:11911314-11912668	chrI[+]11911315-11912040	4350	9075	5380	3910	5438	5013	4494.63	12321.6	3985.35	4545.34	4563	4870.96	5796.81	4347.66	7245.97	1.66664	0.736938	0.00168744	0.0716615	0.119514	7.18678	present	P1	7767
XLOC_001151	WBGene00011059	R06C1.4	R06C1.4	R06C1.4	I	11930716	11931750	1	chrI:11930715-11931750	chrI[+]11930716-11931750	37	80	130	88	207	190	38.2302	108.62	96.3002	102.299	173.693	184.616	117.293	102.741	131.845	1.28328	0.359832	0.529166	0.910092	1.84797	0.455205	present	symm	5465
XLOC_001152	WBGene00011060	R06C1.6	R06C1.6	R06C1.6	I	11946992	11953138	1	chrI:11946991-11953091	chrI[+]11946992-11953091	96	2	53	29	42	57	99.1919	2.7155	39.2609	33.7122	35.242	55.3849	44.2512	57.8983	30.6042	0.528586	-0.919789	0.474357	0.883145	1.79026	0.605138	present	present	1738
XLOC_001153	WBGene00013135	rga-2	Y53C10A.4	rga-2	I	11979431	11985646	1	chrI:11979430-11985603	chrI[+]11979431-11985603	75	0	57	26	47	40	77.4936	0	42.2239	30.2248	39.4375	38.8666	38.0411	53.0517	23.0305	0.434113	-1.20386	0.316905	0.83524	0.758542	0.448036	present	present	1273
XLOC_001154	WBGene00013136	Y53C10A.5	Y53C10A.5	Y53C10A.5	I	11998770	12002726	1	chrI:11998771-12004988	chrI[+]11998772-12002634	316	181	251	135	234	164	326.507	245.753	185.934	156.936	196.348	159.353	211.805	236.263	187.347	0.792962	-0.334676	0.569692	0.934285	1.08141	0.259149	present	symm	2071
XLOC_001155	WBGene00000023	abt-5	Y53C10A.9	abt-5	I	12011267	12018659	1	chrI:12011266-12018659	chrI[+]12011267-12018659	0	0	2	0	40	0	0	0	1.48154	0	33.5638	0	5.8409	11.6818	0	0	NaN	0.114803	0.609921	6.21261	0	notpresent	notpresent	8409
XLOC_001156	WBGene00013138	Y53C10A.10	Y53C10A.10	Y53C10A.10	I	12020749	12028304	1	chrI:12020748-12028289	chrI[+]12020749-12028289	0	0	0	0	0	0	0	0	0	0	0	0	0	0	0	NA	NA	NA	NA	NA	NA	notpresent	notpresent	8410
XLOC_001157	WBGene00010245	F58D5.6	F58D5.6	F58D5.6	I	12034063	12037221	1	chrI:12034062-12037221	chrI[+]12034063-12037221	0	0	0	0	0	0	0	0	0	0	0	0	0	0	0	NA	NA	NA	NA	NA	NA	notpresent	notpresent	8411
XLOC_001158	WBGene00010244	F58D5.5	F58D5.5	F58D5.5	I	12041026	12042977	1	chrI:12041025-12042977	chrI[+]12041026-12042977	10	3	8	2	28	8	10.3325	4.07326	5.92617	2.32498	23.4947	7.77332	8.98748	13.2511	4.72385	0.356487	-1.48808	0.533091	0.912554	0.939519	0.0676559	notpresent	notpresent	8412
XLOC_001159	WBGene00010243	F58D5.3	F58D5.3	F58D5.3	I	12069797	12072884	1	chrI:12069796-12072869	chrI[+]12069797-12072869	0	2	2	0	2	2	0	2.7155	1.48154	0	1.67819	1.94333	1.30309	1.05324	1.55294	1.47444	0.560166	0.439277	0.873978	0.178303	0.242403	notpresent	notpresent	8413
XLOC_001160	WBGene00010823	M01G12.10	M01G12.10	M01G12.10	I	12119102	12119577	1	chrI:12117987-12122273	chrI[+]12119102-12119577	0	0	0	0	0	0	0	0	0	0	0	0	0	0	0	NA	NA	NA	NA	NA	NA	notpresent	notpresent	8414
XLOC_001161	WBGene00005858	srw-111	M01G12.4	srw-111	I	12122802	12125577	1	chrI:12122801-12125577	chrI[+]12122802-12125577	0	0	0	0	0	0	0	0	0	0	0	0	0	0	0	NA	NA	NA	NA	NA	NA	notpresent	notpresent	8415
XLOC_001162	WBGene00010819	M01G12.5	M01G12.5	M01G12.5	I	12130061	12131372	1	chrI:12130060-12131372	chrI[+]12130061-12131372	0	0	0	0	0	0	0	0	0	0	0	0	0	0	0	NA	NA	NA	NA	NA	NA	notpresent	notpresent	8416
XLOC_001163	WBGene00005525	sri-13	M01G12.13	sri-13_dup1	I	12140551	12142748	1	chrI:12140550-12142748	chrI[+]12140551-12142748	0	0	1	0	0	0	0	0	0.740771	0	0	0	0.123462	0.246924	0	0	NaN	1	1	0.283482	0	notpresent	notpresent	8417
XLOC_001164	WBGene00005529	sri-17	F15H9.3	sri-17	I	12143998	12146968	1	chrI:12143997-12146968	chrI[+]12143998-12146968	0	0	0	0	0	0	0	0	0	0	0	0	0	0	0	NA	NA	NA	NA	NA	NA	notpresent	notpresent	8418
XLOC_001165	WBGene00014335	F15H9.5	F15H9.5	_dup35,_dup36	I	12144974	12145160	1	chrI:12143997-12146968	chrI[+]12144974-12145160	0	0	0	0	0	0	0	0	0	0	0	0	0	0	0	NA	NA	NA	NA	NA	NA	notpresent	notpresent	8419
XLOC_001166	WBGene00008870	F15H9.1	F15H9.1	F15H9.1	I	12157142	12158703	1	chrI:12157141-12158703	chrI[+]12157142-12158703	0	0	0	0	0	0	0	0	0	0	0	0	0	0	0	NA	NA	NA	NA	NA	NA	notpresent	notpresent	8420
XLOC_001167	WBGene00011027	R05D7.2	R05D7.2	R05D7.2	I	12165720	12168163	1	chrI:12165719-12168013	chrI[+]12165720-12168013	0	0	0	0	0	0	0	0	0	0	0	0	0	0	0	NA	NA	NA	NA	NA	NA	notpresent	notpresent	8421
XLOC_001168	WBGene00196502	R05D7.8	R05D7.8	_dup44	I	12173697	12173903	1	NA	chrI[+]12173716-12173902	0	0	0	0	0	0	0	0	0	0	0	0	0	0	0	NA	NA	NA	NA	NA	NA	notpresent	notpresent	8422
XLOC_001169	WBGene00011030	R05D7.5	R05D7.5	R05D7.5	I	12183679	12188998	1	chrI:12183678-12188733	chrI[+]12183679-12188733	187	127	456	288	412	290	193.217	172.434	337.792	334.797	345.708	281.783	277.622	292.239	263.005	0.899966	-0.152058	0.729214	0.978235	0.901831	0.474743	present	symm	2600
XLOC_001170	WBGene00007600	C15C6.1	C15C6.1	C15C6.1	I	12202221	12203708	1	chrI:12202222-12203646	chrI[+]12202223-12203646	4	39	42	42	44	7	4.13299	52.9523	31.1124	48.8246	36.9202	6.80166	30.124	24.0552	36.1929	1.50458	0.589356	0.57646	0.937412	0.789125	0.884262	present	symm	5300
XLOC_001171	WBGene00007601	C15C6.2	C15C6.2	C15C6.2,C15C6.2_dup1	I	12203791	12205800	1	chrI:12203790-12205796	chrI[+]12203791-12205796	0	0	3	1	0	4	0	0	2.22231	1.16249	0	3.88666	1.21191	0.740771	1.68305	2.27203	1.18398	0.351644	0.86528	0.45222	0.48961	notpresent	notpresent	8423
XLOC_001172	WBGene00007602	C15C6.3	C15C6.3	C15C6.3	I	12207086	12212197	1	chrI:12207089-12212197	chrI[+]12207090-12212197	111	36	107	36	401	217	114.691	48.8791	79.2625	41.8497	336.478	210.851	138.668	176.81	100.527	0.568557	-0.814623	0.244125	0.785831	5.9397	1.64804	present	present	1039
XLOC_001173	WBGene00007603	C15C6.4	C15C6.4	C15C6.4	I	12213100	12215175	1	chrI:12213120-12215170	chrI[+]12213121-12215170	1665	2426	2260	1480	2468	1849	1720.36	3293.91	1674.14	1720.49	2070.89	1796.61	2046.07	1821.8	2270.33	1.24621	0.317542	0.267552	0.794241	0.330631	2.07926	present	present	6474
XLOC_001174	WBGene00008784	F14B6.3	F14B6.3	F14B6.3	I	12230407	12232299	1	chrI:12230406-12232296	chrI[+]12230407-12232296	124	36	201	95	136	99	128.123	48.8791	148.895	110.437	114.117	96.1949	107.774	130.378	85.1702	0.653254	-0.614283	0.377299	0.86528	0.131653	0.25967	present	present	1440
XLOC_001175	WBGene00008787	F14B6.6	F14B6.6	F14B6.6,_dup48	I	12232680	12235095	1	chrI:12232679-12235085	chrI[+]12232680-12235085	0	0	0	0	0	0	0	0	0	0	0	0	0	0	0	NA	NA	NA	NA	NA	NA	notpresent	notpresent	8424
XLOC_001176	WBGene00008785	F14B6.4	F14B6.4	F14B6.4	I	12236009	12238243	1	chrI:12236008-12238232	chrI[+]12236009-12238232	0	0	0	0	0	0	0	0	0	0	0	0	0	0	0	NA	NA	NA	NA	NA	NA	notpresent	notpresent	8425
XLOC_001177	WBGene00008786	oac-16	F14B6.5	oac-16	I	12239151	12241799	1	chrI:12239150-12241799	chrI[+]12239151-12241799	0	0	0	0	0	0	0	0	0	0	0	0	0	0	0	NA	NA	NA	NA	NA	NA	notpresent	notpresent	8426
XLOC_001178	WBGene00003672	nhr-82	F41D3.1	nhr-82	I	12245447	12246742	1	chrI:12245446-12246742	chrI[+]12245447-12246742	0	0	0	0	0	0	0	0	0	0	0	0	0	0	0	NA	NA	NA	NA	NA	NA	notpresent	notpresent	8427
XLOC_001179	WBGene00009607	oac-26	F41D3.2	oac-26	I	12247762	12250201	1	chrI:12247761-12250201	chrI[+]12247762-12250201	0	0	0	0	0	0	0	0	0	0	0	0	0	0	0	NA	NA	NA	NA	NA	NA	notpresent	notpresent	8428
XLOC_001180	WBGene00009608	nhr-265	F41D3.3	nhr-265	I	12251897	12253545	1	chrI:12251896-12253545	chrI[+]12251897-12253545	0	0	0	0	0	0	0	0	0	0	0	0	0	0	0	NA	NA	NA	NA	NA	NA	notpresent	notpresent	8429
XLOC_001181	WBGene00009612	F41D3.7	F41D3.7	F41D3.7	I	12267036	12267482	1	chrI:12267064-12267482	chrI[+]12267065-12267482	0	0	0	0	0	0	0	0	0	0	0	0	0	0	0	NA	NA	NA	NA	NA	NA	notpresent	notpresent	8430
XLOC_001182	WBGene00010162	F56H6.1	F56H6.1	F56H6.1	I	12281212	12282606	1	chrI:12281211-12282606	chrI[+]12281212-12282606	0	0	0	3	0	0	0	0	0	3.48747	0	0	0.581245	0	1.16249	Inf	Inf	0.224505	0.784795	0	0.935681	notpresent	notpresent	8431
XLOC_001183	WBGene00010173	F56H6.13	F56H6.13	F56H6.13	I	12283261	12285375	1	chrI:12283260-12285367	chrI[+]12283261-12285367	0	0	0	0	0	0	0	0	0	0	0	0	0	0	0	NA	NA	NA	NA	NA	NA	notpresent	notpresent	8432
XLOC_001184	WBGene00014405	F56H6.16	F56H6.16	_dup49,_dup50,_dup51,_dup52,_dup53,_dup54,_dup56,_dup57	I	12285737	12285923	1	NA	chrI[+]12285737-12285923	0	0	0	0	0	0	0	0	0	0	0	0	0	0	0	NA	NA	NA	NA	NA	NA	notpresent	notpresent	8433
XLOC_001185	WBGene00014403	F56H6.14	F56H6.14	_dup58,_dup59,_dup60,_dup61,_dup62,_dup63,_dup65,_dup66	I	12286579	12286765	1	NA	chrI[+]12286579-12286765	0	0	0	0	0	0	0	0	0	0	0	0	0	0	0	NA	NA	NA	NA	NA	NA	notpresent	notpresent	8434
XLOC_001186	WBGene00010163	F56H6.2	F56H6.2	F56H6.2	I	12287190	12289298	1	chrI:12287189-12289298	chrI[+]12287190-12289298	1	0	4	3	14	1	1.03325	0	2.96308	3.48747	11.7473	0.971666	3.36714	5.24789	1.48638	0.283234	-1.81994	0.742228	0.981593	1.31989	0.140889	notpresent	notpresent	8435
XLOC_001187	WBGene00010165	F56H6.4	F56H6.4	F56H6.4	I	12290440	12292203	1	chrI:12290439-12292203	chrI[+]12290440-12292203	0	0	0	0	0	0	0	0	0	0	0	0	0	0	0	NA	NA	NA	NA	NA	NA	notpresent	notpresent	8436
XLOC_001188	WBGene00010168	F56H6.7	F56H6.7	F56H6.7	I	12297725	12300808	1	chrI:12297724-12300808	chrI[+]12297725-12300808	0	0	0	0	0	0	0	0	0	0	0	0	0	0	0	NA	NA	NA	NA	NA	NA	notpresent	notpresent	8437
XLOC_001189	WBGene00010170	F56H6.9	F56H6.9	F56H6.9	I	12303590	12306811	1	chrI:12303589-12306811	chrI[+]12303590-12306811	0	0	0	0	0	0	0	0	0	0	0	0	0	0	0	NA	NA	NA	NA	NA	NA	notpresent	notpresent	8438
XLOC_001190	WBGene00010171	oac-35	F56H6.11	oac-35	I	12307722	12310397	1	chrI:12307721-12310397	chrI[+]12307722-12310397	0	0	0	0	0	0	0	0	0	0	0	0	0	0	0	NA	NA	NA	NA	NA	NA	notpresent	notpresent	8439
XLOC_001191	WBGene00010172	oac-36	F56H6.12	oac-36	I	12312326	12314886	1	chrI:12312325-12314886	chrI[+]12312326-12314886	0	0	0	0	0	0	0	0	0	0	0	0	0	0	0	NA	NA	NA	NA	NA	NA	notpresent	notpresent	8440
XLOC_001192	WBGene00008162	C47F8.6	C47F8.6	C47F8.6	I	12319341	12320845	1	chrI:12319340-12320845	chrI[+]12319341-12320845	0	0	0	0	0	0	0	0	0	0	0	0	0	0	0	NA	NA	NA	NA	NA	NA	notpresent	notpresent	8441
XLOC_001193	WBGene00008161	C47F8.5	C47F8.5	C47F8.5	I	12321928	12324053	1	chrI:12321927-12324053	chrI[+]12321928-12324053	0	11	0	0	0	0	0	14.9353	0	0	0	0	2.48921	0	4.97842	Inf	Inf	0.0192126	0.31062	0	2.70694	notpresent	notpresent	8442
XLOC_001194	NA	NA	NA	_dup73	NA	NA	NA	NA	NA	chrI[+]12324749-12324935	0	0	0	0	0	0	0	0	0	0	0	0	0	0	0	NA	NA	NA	NA	NA	NA	notpresent	notpresent	8443
XLOC_001195	WBGene00008158	nhr-165	C47F8.2	nhr-165	I	12331076	12333404	1	chrI:12331075-12333404	chrI[+]12331076-12333404	0	0	0	0	0	0	0	0	0	0	0	0	0	0	0	NA	NA	NA	NA	NA	NA	notpresent	notpresent	8444
XLOC_001196	WBGene00008157	C47F8.1	C47F8.1	C47F8.1	I	12335050	12336593	1	chrI:12335049-12336587	chrI[+]12335050-12336587	365	192	564	441	489	375	377.136	260.688	417.795	512.658	410.318	364.375	390.495	401.75	379.24	0.943972	-0.0831836	0.881475	1	0.0359109	0.669423	present	symm	3149
XLOC_001197	WBGene00011650	glct-1	T09E11.1	T09E11.1	I	12337959	12339230	1	chrI:12337958-12339230	chrI[+]12337959-12339230	0	0	0	0	0	0	0	0	0	0	0	0	0	0	0	NA	NA	NA	NA	NA	NA	notpresent	notpresent	8445
XLOC_001198	WBGene00011651	nhr-217	T09E11.2	nhr-217	I	12341136	12342817	1	chrI:12341135-12342817	chrI[+]12341136-12342817	0	0	0	0	0	0	0	0	0	0	0	0	0	0	0	NA	NA	NA	NA	NA	NA	notpresent	notpresent	8446
XLOC_001199	WBGene00011657	T09E11.8	T09E11.8	T09E11.8	I	12350683	12352715	1	chrI:12350682-12352715	chrI[+]12350683-12352715	0	0	0	0	0	0	0	0	0	0	0	0	0	0	0	NA	NA	NA	NA	NA	NA	notpresent	notpresent	8447
XLOC_001200	WBGene00011656	oac-45	T09E11.7	oac-45	I	12353497	12356328	1	chrI:12353496-12356328	chrI[+]12353497-12356328	0	0	0	0	0	0	0	0	0	0	0	0	0	0	0	NA	NA	NA	NA	NA	NA	notpresent	notpresent	8448
XLOC_001201	WBGene00011654	oac-44	T09E11.5	oac-44	I	12356933	12359332	1	chrI:12356932-12359332	chrI[+]12356933-12359332	0	0	0	0	0	0	0	0	0	0	0	0	0	0	0	NA	NA	NA	NA	NA	NA	notpresent	notpresent	8449
XLOC_001202	WBGene00011653	oac-43	T09E11.4	oac-43	I	12359933	12363407	1	chrI:12359932-12363407	chrI[+]12359933-12363407	0	0	0	0	0	0	0	0	0	0	0	0	0	0	0	NA	NA	NA	NA	NA	NA	notpresent	notpresent	8450
XLOC_001203	WBGene00045103	T09E11.12	T09E11.12	T09E11.12	I	12364331	12365939	1	chrI:12364330-12365939	chrI[+]12364331-12365939	0	0	0	0	0	0	0	0	0	0	0	0	0	0	0	NA	NA	NA	NA	NA	NA	notpresent	notpresent	8451
XLOC_001204	WBGene00011655	T09E11.6	T09E11.6	T09E11.6	I	12366326	12368610	1	chrI:12366325-12368610	chrI[+]12366326-12368610	0	0	0	0	0	0	0	0	0	0	0	0	0	0	0	NA	NA	NA	NA	NA	NA	notpresent	notpresent	8452
XLOC_001205	WBGene00011652	T09E11.3	T09E11.3	T09E11.3	I	12369180	12370598	1	chrI:12369179-12370598	chrI[+]12369180-12370598	0	0	0	0	0	0	0	0	0	0	0	0	0	0	0	NA	NA	NA	NA	NA	NA	notpresent	notpresent	8453
XLOC_001206	WBGene00011778	T15D6.1	T15D6.1	T15D6.1	I	12371341	12372638	1	chrI:12371340-12372638	chrI[+]12371341-12372638	0	0	0	0	0	0	0	0	0	0	0	0	0	0	0	NA	NA	NA	NA	NA	NA	notpresent	notpresent	8454
XLOC_001207	WBGene00011780	T15D6.5	T15D6.5	T15D6.5	I	12381799	12383250	1	chrI:12381798-12383250	chrI[+]12381799-12383250	0	0	0	0	0	0	0	0	0	0	0	0	0	0	0	NA	NA	NA	NA	NA	NA	notpresent	notpresent	8455
XLOC_001208	WBGene00011781	glct-3	T15D6.7	T15D6.7	I	12385757	12388782	1	chrI:12385756-12388782	chrI[+]12385757-12388782	0	0	0	0	0	0	0	0	0	0	0	0	0	0	0	NA	NA	NA	NA	NA	NA	notpresent	notpresent	8456
XLOC_001209	WBGene00011782	T15D6.8	T15D6.8	T15D6.8	I	12389750	12390994	1	chrI:12389749-12390969	chrI[+]12389750-12390969	0	0	0	0	0	0	0	0	0	0	0	0	0	0	0	NA	NA	NA	NA	NA	NA	notpresent	notpresent	8457
XLOC_001210	WBGene00011783	T15D6.9	T15D6.9	T15D6.9	I	12391999	12393575	1	chrI:12391998-12393575	chrI[+]12391999-12393575	0	0	0	0	0	0	0	0	0	0	0	0	0	0	0	NA	NA	NA	NA	NA	NA	notpresent	notpresent	8458
XLOC_001211	WBGene00011784	T15D6.10	T15D6.10	T15D6.10	I	12394110	12396312	1	chrI:12394109-12396268	chrI[+]12394110-12396268	0	0	0	0	0	0	0	0	0	0	0	0	0	0	0	NA	NA	NA	NA	NA	NA	notpresent	notpresent	8459
XLOC_001212	WBGene00008472	E03H4.4	E03H4.4	E03H4.4	I	12407554	12411425	1	chrI:12407553-12411425	chrI[+]12407554-12411425	0	0	0	0	0	0	0	0	0	0	0	0	0	0	0	NA	NA	NA	NA	NA	NA	notpresent	notpresent	8460
XLOC_001213	WBGene00008473	E03H4.5	E03H4.5	E03H4.5	I	12413799	12415735	1	chrI:12413798-12415735	chrI[+]12413799-12415735	0	0	0	0	0	0	0	0	0	0	0	0	0	0	0	NA	NA	NA	NA	NA	NA	notpresent	notpresent	8461
XLOC_001214	WBGene00008474	nhr-174	E03H4.6	nhr-174	I	12417376	12418790	1	chrI:12417375-12418790	chrI[+]12417376-12418790	0	0	0	0	0	0	0	0	0	0	0	0	0	0	0	NA	NA	NA	NA	NA	NA	notpresent	notpresent	8462
XLOC_001215	WBGene00008475	oac-13	E03H4.7	oac-13	I	12421229	12424401	1	chrI:12421228-12424401	chrI[+]12421229-12424401	0	0	0	0	0	0	0	0	0	0	0	0	0	0	0	NA	NA	NA	NA	NA	NA	notpresent	notpresent	8463
XLOC_001216	WBGene00008478	E03H4.11	E03H4.11	E03H4.11	I	12433051	12434876	1	chrI:12433050-12434876	chrI[+]12433051-12434876	0	0	0	0	0	0	0	0	0	0	0	0	0	0	0	NA	NA	NA	NA	NA	NA	notpresent	notpresent	8464
XLOC_001217	WBGene00008479	glct-2	E03H4.12	E03H4.12	I	12435716	12437275	1	chrI:12435715-12437275	chrI[+]12435716-12437275	0	0	0	0	0	0	0	0	0	0	0	0	0	0	0	NA	NA	NA	NA	NA	NA	notpresent	notpresent	8465
XLOC_001218	WBGene00008289	nhr-169	C54C8.1	nhr-169	I	12442289	12443718	1	chrI:12442288-12443718	chrI[+]12442289-12443718	0	0	0	0	0	0	0	0	0	0	0	0	0	0	0	NA	NA	NA	NA	NA	NA	notpresent	notpresent	8466
XLOC_001219	WBGene00008290	C54C8.2	C54C8.2	C54C8.2	I	12444577	12446492	1	chrI:12444576-12446458	chrI[+]12444577-12446458	0	0	0	0	0	0	0	0	0	0	0	0	0	0	0	NA	NA	NA	NA	NA	NA	notpresent	notpresent	8467
XLOC_001220	WBGene00008292	C54C8.4	C54C8.4	glycosyltransferase_dup2	I	12449982	12452019	1	chrI:12449981-12451996	chrI[+]12449982-12451996	0	0	0	0	0	0	0	0	0	0	0	0	0	0	0	NA	NA	NA	NA	NA	NA	notpresent	notpresent	8468
XLOC_001221	WBGene00008293	glct-5	C54C8.5	C54C8.5	I	12453379	12454754	1	chrI:12453378-12454754	chrI[+]12453379-12454754	0	0	0	0	0	0	0	0	0	0	0	0	0	0	0	NA	NA	NA	NA	NA	NA	notpresent	notpresent	8469
XLOC_001222	WBGene00044242	C54C8.12	C54C8.12	C54C8.12	I	12456908	12457205	1	chrI:12456915-12457199	chrI[+]12456916-12457199	0	0	0	0	0	0	0	0	0	0	0	0	0	0	0	NA	NA	NA	NA	NA	NA	notpresent	notpresent	8470
XLOC_001223	WBGene00008295	nlp-39	C54C8.9	nlp-39	I	12461635	12462087	1	chrI:12461634-12461915	chrI[+]12461635-12461915	0	0	0	0	0	0	0	0	0	0	0	0	0	0	0	NA	NA	NA	NA	NA	NA	notpresent	notpresent	8471
XLOC_001224	WBGene00001640	gly-15	C54C8.11	gly-15	I	12462166	12465821	1	chrI:12462165-12465806	chrI[+]12462166-12465806	0	0	0	0	0	0	0	0	0	0	0	0	0	0	0	NA	NA	NA	NA	NA	NA	notpresent	notpresent	8472
XLOC_001225	WBGene00012104	T27F6.4	T27F6.4	T27F6.4	I	12484171	12486450	1	chrI:12484170-12486450	chrI[+]12484171-12486450	1099	1581	615	442	679	590	1135.54	2146.61	455.574	513.821	569.746	573.283	899.095	720.287	1077.9	1.49649	0.581584	0.050264	0.450032	3.27903	9.34493	present	present	7371
XLOC_001226	WBGene00004190	pars-2	T27F6.5	prs-2,prs-2_dup1	I	12486729	12491081	1	chrI:12486940-12490878	chrI[+]12486941-12490878	537	1024	766	764	1023	832	554.854	1390.34	567.431	888.143	858.395	808.426	844.598	660.227	1028.97	1.55851	0.640166	0.0509224	0.453513	0.797857	1.20188	present	present	7367
XLOC_001227	WBGene00012105	T27F6.6	T27F6.6	T27F6.6	I	12490964	12494516	1	chrI:12490965-12494516	chrI[+]12490966-12494516	958	1415	1499	969	1153	965	989.852	1921.22	1110.42	1126.45	967.478	937.657	1175.51	1022.58	1328.44	1.29911	0.37752	0.251548	0.785831	0.0987459	1.89711	present	present	6537
XLOC_001228	WBGene00012106	T27F6.7	T27F6.7	T27F6.7	I	12494814	12497344	1	chrI:12494815-12497341	chrI[+]12494816-12497341	3915	4316	5879	3283	5307	3752	4045.17	5860.06	4354.99	3816.46	4453.08	3645.69	4362.57	4284.41	4440.73	1.03649	0.0517001	0.920149	1	0.0892448	0.98089	present	symm	4031
XLOC_001229	WBGene00010768	K11D2.1	K11D2.1	K11D2.1	I	12497450	12504928	1	chrI:12504117-12504905	chrI[+]12504118-12504905	73	133	82	49	110	102	75.4271	180.581	60.7432	56.962	92.3006	99.1099	94.1873	76.157	112.218	1.4735	0.559251	0.359987	0.86528	0.135033	1.13715	present	present	6117
XLOC_001230	WBGene00010769	asah-1	K11D2.2	asah-1	I	12505088	12508054	1	chrI:12505087-12507611	chrI[+]12505088-12507611	20	2	3	0	0	0	20.665	2.7155	2.22231	0	0	0	4.26713	7.62909	0.905168	0.118647	-3.07525	0.854584	1	3.54478	0.0805934	notpresent	notpresent	8473
XLOC_001231	WBGene00006829	unc-101	K11D2.3	unc-101,K11D2.5	I	12508439	12513441	1	chrI:12508438-12518446	chrI[+]12508439-12518446	715	935	900	652	1080	924	738.773	1269.5	666.694	757.944	906.224	897.819	872.825	770.563	975.087	1.26542	0.339617	0.285756	0.811963	0.387675	0.802368	present	present	6406
XLOC_001232	WBGene00010770	K11D2.4	K11D2.4	K11D2.4	I	12519184	12527543	1	chrI:12523508-12527543	chrI[+]12523509-12527543	45	27	28	21	16	28	46.4962	36.6593	20.7416	24.4123	13.4255	27.2066	28.1569	26.8878	29.4261	1.0944	0.130145	0.737088	0.980228	0.826203	0.0625839	present	symm	4692
XLOC_001233	WBGene00012208	W02D9.2	W02D9.2	W02D9.2	I	12532659	12534345	1	chrI:12532658-12534345	chrI[+]12532659-12534345	6437	8566	7848	5265	6985	5573	6651.02	11630.5	5813.57	6120.51	5861.09	5415.09	6915.3	6108.56	7722.04	1.26413	0.338149	0.154261	0.699557	0.19284	3.0388	present	present	6916
XLOC_001234	WBGene00012209	W02D9.3	W02D9.3	W02D9.3	I	12535312	12537661	1	chrI:12535311-12537656	chrI[+]12535312-12537656	1519	1012	1510	1067	1624	1955	1569.5	1374.04	1118.56	1240.38	1362.69	1899.61	1427.46	1350.25	1504.68	1.11437	0.156223	0.441023	0.874953	0.632716	0.606867	present	symm	5794
XLOC_001235	WBGene00012216	W02D9.10	W02D9.10	W02D9.10	I	12551528	12552360	1	chrI:12551527-12552334	chrI[+]12551528-12552334	29	28	21	20	27	38	29.9642	38.0171	15.5562	23.2498	22.6556	36.9233	27.7277	22.7253	32.7301	1.44025	0.526315	0.459034	0.879271	0.149185	0.102934	present	symm	5725
XLOC_001236	WBGene00012215	W02D9.9	W02D9.9	W02D9.9	I	12557154	12557553	1	chrI:12557153-12557533	chrI[+]12557154-12557533	0	0	0	0	0	0	0	0	0	0	0	0	0	0	0	NA	NA	NA	NA	NA	NA	notpresent	notpresent	8474
XLOC_001237	WBGene00012214	W02D9.8	W02D9.8	W02D9.8	I	12558537	12558934	1	chrI:12558536-12558934	chrI[+]12558537-12558934	0	0	0	0	0	0	0	0	0	0	0	0	0	0	0	NA	NA	NA	NA	NA	NA	notpresent	notpresent	8475
XLOC_001238	WBGene00045474	C49G9.2	C49G9.2	C49G9.2	I	12562804	12564200	1	chrI:12562958-12564200	chrI[+]12562959-12564200	0	0	0	1	0	1	0	0	0	1.16249	0	0.971666	0.355693	0	0.711385	Inf	Inf	0.28145	0.807836	0	0.156458	notpresent	notpresent	8476
XLOC_001239	WBGene00008216	C49G9.1	C49G9.1	C49G9.1	I	12564247	12565883	1	chrI:12564511-12565795	chrI[+]12564512-12565795	2	5	7	4	7	11	2.0665	6.78876	5.1854	4.64996	5.87367	10.6883	5.87543	4.37519	7.37568	1.6858	0.753431	0.386613	0.86528	0.10537	0.127333	notpresent	notpresent	8477
XLOC_001240	WBGene00009360	F33E2.4	F33E2.4	F33E2.4	I	12582064	12584701	1	chrI:12582275-12583289	chrI[+]12582276-12583289	0	0	0	0	0	0	0	0	0	0	0	0	0	0	0	NA	NA	NA	NA	NA	NA	notpresent	notpresent	8478
XLOC_001241	WBGene00009363	F33E2.7	F33E2.7	F33E2.7	I	12585372	12585961	1	chrI:12585388-12585961	chrI[+]12585389-12585961	0	0	0	0	0	0	0	0	0	0	0	0	0	0	0	NA	NA	NA	NA	NA	NA	notpresent	notpresent	8479
XLOC_001242	WBGene00009362	F33E2.6	F33E2.6	F33E2.6	I	12587496	12591081	1	chrI:12587495-12591081	chrI[+]12587496-12591081	0	0	0	0	0	0	0	0	0	0	0	0	0	0	0	NA	NA	NA	NA	NA	NA	notpresent	notpresent	8480
XLOC_001243	WBGene00011582	T07D10.2	T07D10.2	T07D10.2	I	12621161	12623074	1	chrI:12621160-12623074	chrI[+]12621161-12623074	0	20	14	12	6	0	0	27.155	10.3708	13.9499	5.03458	0	9.41838	5.13512	13.7016	2.66822	1.41588	0.270056	0.797493	0.374462	1.20072	notpresent	notpresent	8481
XLOC_001244	WBGene00010399	clec-13	H16D19.1	clec-13_dup1	I	12635162	12636532	1	chrI:12635161-12636532	chrI[+]12635162-12636532	0	0	0	0	0	0	0	0	0	0	0	0	0	0	0	NA	NA	NA	NA	NA	NA	notpresent	notpresent	8482
XLOC_001245	WBGene00010401	H16D19.3	H16D19.3	H16D19.3	I	12638720	12640475	1	chrI:12638719-12640475	chrI[+]12638720-12640475	0	0	0	0	0	0	0	0	0	0	0	0	0	0	0	NA	NA	NA	NA	NA	NA	notpresent	notpresent	8483
XLOC_001246	WBGene00010419	H28O16.1	H28O16.1	H28O16.1,H28O16.1_dup1,H28O16.1_dup2,H28O16.1_dup3	I	12652267	12654636	1	chrI:12652266-12654636	chrI[+]12652267-12654636	60551	64142	48536	34148	43344	38520	62564.2	87088.9	35954.1	39696.7	36369.8	37428.6	49850.4	44962.7	54738.1	1.21741	0.283816	0.161848	0.717309	3.83113	3.01948	present	present	6890
XLOC_001247	WBGene00012039	T26E3.6	T26E3.6	fibrillin	I	12661244	12661722	1	chrI:12661346-12661658	chrI[+]12661347-12661658	0	0	3	0	0	0	0	0	2.22231	0	0	0	0.370385	0.740771	0	0	NaN	0.452363	0.877183	0.823068	0	notpresent	notpresent	8484
XLOC_001248	WBGene00012037	T26E3.4	T26E3.4	T26E3.4	I	12665057	12668882	1	chrI:12665056-12668882	chrI[+]12665057-12668882	723	920	1034	773	1085	961	747.039	1249.13	765.957	898.605	910.419	933.771	917.487	807.805	1027.17	1.27156	0.346595	0.279684	0.80699	0.191037	0.393707	present	present	6429
XLOC_001249	WBGene00003921	par-6	T26E3.3	par-6_dup1	I	12669368	12674439	1	chrI:12669369-12674437	chrI[+]12669370-12674437	2986	1575	2358	1294	2417	1949	3085.28	2138.46	1746.74	1504.26	2028.1	1893.78	2066.1	2286.7	1845.5	0.807056	-0.309259	0.377689	0.86528	3.41622	0.266578	present	present	1442
XLOC_001250	WBGene00003578	ndx-1	T26E3.2	ndx-1	I	12679201	12681805	1	chrI:12679200-12681769	chrI[+]12679201-12681769	12	53	40	7	31	15	12.399	71.9608	29.6308	8.13743	26.012	14.575	27.1192	22.6806	31.5578	1.3914	0.476536	0.661541	0.963107	0.243739	1.93881	present	symm	4993
XLOC_001251	WBGene00012036	clec-103	T26E3.1	clec-103	I	12683240	12684349	1	chrI:12683239-12684328	chrI[+]12683240-12684328	0	0	0	0	0	0	0	0	0	0	0	0	0	0	0	NA	NA	NA	NA	NA	NA	notpresent	notpresent	8485
XLOC_001252	WBGene00005051	sra-25	T26E3.9	sra-25	I	12686106	12688196	1	chrI:12686105-12688196	chrI[+]12686106-12688196	0	0	0	0	0	9	0	0	0	0	0	8.74499	1.4575	0	2.915	Inf	Inf	0.035157	0.395205	0	1.87789	notpresent	notpresent	8486
XLOC_001253	WBGene00005043	sra-17	F28C12.1	sra-17	I	12688717	12690562	1	chrI:12688716-12690562	chrI[+]12688717-12690562	0	0	0	0	0	0	0	0	0	0	0	0	0	0	0	NA	NA	NA	NA	NA	NA	notpresent	notpresent	8487
XLOC_001254	WBGene00005044	sra-18	F28C12.2	sra-18	I	12692159	12693714	1	chrI:12692158-12693714	chrI[+]12692159-12693714	0	0	0	0	0	0	0	0	0	0	0	0	0	0	0	NA	NA	NA	NA	NA	NA	notpresent	notpresent	8488
XLOC_001255	WBGene00005046	sra-20	F28C12.4	sra-20	I	12696548	12698204	1	chrI:12696547-12698204	chrI[+]12696548-12698204	0	0	0	0	0	0	0	0	0	0	0	0	0	0	0	NA	NA	NA	NA	NA	NA	notpresent	notpresent	8489
XLOC_001256	WBGene00005047	sra-21	F28C12.5	sra-21	I	12699420	12701083	1	chrI:12699419-12701021	chrI[+]12699420-12701021	0	0	0	0	0	0	0	0	0	0	0	0	0	0	0	NA	NA	NA	NA	NA	NA	notpresent	notpresent	8490
XLOC_001257	WBGene00005048	sra-22	F28C12.7	sra-22	I	12701429	12702876	1	chrI:12701428-12702876	chrI[+]12701429-12702876	0	0	0	0	0	0	0	0	0	0	0	0	0	0	0	NA	NA	NA	NA	NA	NA	notpresent	notpresent	8491
XLOC_001258	WBGene00005049	sra-23	T06G6.1	sra-23	I	12703425	12704717	1	chrI:12703424-12704717	chrI[+]12703425-12704717	0	0	0	0	0	0	0	0	0	0	0	0	0	0	0	NA	NA	NA	NA	NA	NA	notpresent	notpresent	8492
XLOC_001259	WBGene00005050	sra-24	T06G6.2	sra-24	I	12705087	12706973	1	chrI:12705086-12706973	chrI[+]12705087-12706973	0	0	0	0	0	0	0	0	0	0	0	0	0	0	0	NA	NA	NA	NA	NA	NA	notpresent	notpresent	8493
XLOC_001260	WBGene00011547	T06G6.5	T06G6.5	T06G6.5	I	12715638	12716573	1	chrI:12715651-12716573	chrI[+]12715652-12716573	0	0	0	0	1	0	0	0	0	0	0.839096	0	0.139849	0.279699	0	0	NaN	1	1	0.321109	0	notpresent	notpresent	8494
XLOC_001261	WBGene00011548	T06G6.6	T06G6.6	T06G6.6,T06G6.6_dup1	I	12718299	12719785	1	chrI:12718340-12719785	chrI[+]12718341-12719785	0	0	0	0	0	0	0	0	0	0	0	0	0	0	0	NA	NA	NA	NA	NA	NA	notpresent	notpresent	8495
XLOC_001262	WBGene00005835	srw-88	T06G6.7	srw-88	I	12720144	12722026	1	chrI:12720143-12722026	chrI[+]12720144-12722026	0	0	0	0	0	0	0	0	0	0	0	0	0	0	0	NA	NA	NA	NA	NA	NA	notpresent	notpresent	8496
XLOC_001263	WBGene00011549	T06G6.8	T06G6.8	T06G6.8	I	12724851	12726196	1	chrI:12724850-12726196	chrI[+]12724851-12726196	0	0	0	0	0	0	0	0	0	0	0	0	0	0	0	NA	NA	NA	NA	NA	NA	notpresent	notpresent	8497
XLOC_001264	WBGene00006889	pfd-3	T06G6.9	pfd-3	I	12728162	12729861	1	chrI:12728161-12729854	chrI[+]12728162-12729854	1853	2779	2373	1959	2154	2410	1914.61	3773.19	1757.85	2277.32	1807.41	2341.71	2312.02	1826.62	2797.41	1.53146	0.614911	0.0173025	0.296911	0.0370787	1.51126	present	present	7585
XLOC_001265	WBGene00012194	toe-4	W02A11.3	W02A11.3	I	12738077	12741139	1	chrI:12733288-12741217	chrI[+]12738077-12741131	1513	1620	1307	946	1355	1364	1563.31	2199.56	968.188	1099.72	1136.98	1325.35	1382.18	1222.82	1541.54	1.26064	0.334159	0.196733	0.764492	1.23079	1.78049	present	present	6766
XLOC_001266	WBGene00006700	uba-2	W02A11.4	uba-2	I	12741595	12748719	1	chrI:12741594-12748577	chrI[+]12741595-12748577	366	192	499	233	959	950	378.169	260.688	369.645	270.86	804.693	923.082	501.19	517.502	484.877	0.936956	-0.0939465	1	1	3.37938	4.07418	present	symm	3773
XLOC_001267	WBGene00012195	bath-34	W02A11.5	bath-34	I	12749880	12752057	1	chrI:12750025-12752057	chrI[+]12750026-12752057	38	44	90	58	67	32	39.2634	59.7411	66.6694	67.4244	56.2194	31.0933	53.4018	54.0508	52.7529	0.975989	-0.0350633	0.955331	1	0.216657	0.235382	present	symm	3508
XLOC_001268	WBGene00012196	bath-35	W02A11.8	bath-35	I	12758514	12759567	1	chrI:12758513-12759459	chrI[+]12758514-12759459	5	0	14	4	12	3	5.16624	0	10.3708	4.64996	10.0692	2.915	5.52852	8.5354	2.52165	0.295435	-1.75909	0.611252	0.955068	0.180316	0.106399	notpresent	notpresent	8498
XLOC_001269	WBGene00007094	B0019.2	B0019.2	B0019.2	I	12773647	12782247	1	chrI:12773648-12782235	chrI[+]12773649-12782235	2652	1686	2878	2241	2770	2852	2740.18	2289.17	2131.94	2605.14	2324.3	2771.19	2476.99	2398.8	2555.17	1.06518	0.0911027	0.605091	0.952491	0.495359	0.112044	present	symm	5200
XLOC_001270	WBGene00023459	Y18D10A.26	Y18D10A.26	Y18D10A.26	I	12783348	12784968	1	chrI:12783347-12784968	chrI[+]12783348-12784968	0	0	0	0	0	0	0	0	0	0	0	0	0	0	0	NA	NA	NA	NA	NA	NA	notpresent	notpresent	8499
XLOC_001271	WBGene00012477	Y18D10A.4	Y18D10A.4	Y18D10A.4	I	12815894	12816418	1	chrI:12815893-12816418	chrI[+]12815894-12816418	0	0	0	0	0	0	0	0	0	0	0	0	0	0	0	NA	NA	NA	NA	NA	NA	notpresent	notpresent	8500
XLOC_001272	WBGene00001746	gsk-3	Y18D10A.5	gsk-3	I	12819204	12824795	1	chrI:12819205-12824795	chrI[+]12819206-12824795	119	242	93	193	68	167	122.957	328.576	68.8917	224.361	57.0585	162.268	160.685	82.9689	238.402	2.87338	1.52275	0.00222117	0.0851056	0.337172	0.985695	present	P1	7756
XLOC_001273	WBGene00003735	nhx-8	Y18D10A.6	nhx-8	I	12825677	12834148	1	chrI:12825676-12834132	chrI[+]12825677-12834132	68	46	36	33	56	63	70.2609	62.4566	26.6678	38.3622	46.9894	61.2149	50.992	47.9727	54.0112	1.12587	0.171046	0.673328	0.963107	0.580729	0.124848	present	symm	4958
XLOC_001274	WBGene00004231	ptr-17	Y18D10A.7	ptr-17,ptr-17_dup1,ptr-17_dup2	I	12834655	12843223	1	chrI:12834654-12843223	chrI[+]12834655-12843223	0	0	0	1	1	0	0	0	0	1.16249	0.839096	0	0.333598	0.279699	0.387497	1.38541	0.470311	1	1	0.307124	0.33291	notpresent	notpresent	8501
XLOC_001275	WBGene00012478	Y18D10A.8	Y18D10A.8	Y18D10A.8	I	12844313	12853099	1	chrI:12844312-12858252	chrI[+]12844313-12853084	3	0	12	8	6	9	3.09975	0	8.88925	9.29992	5.03458	8.74499	5.84475	5.67452	6.01497	1.06	0.0840583	0.700293	0.967203	0.205727	0.397628	notpresent	notpresent	8502
XLOC_001276	WBGene00012480	clec-104	Y18D10A.10	clec-104	I	12859489	12861283	1	chrI:12859488-12861187	chrI[+]12859489-12861187	25	19	32	16	48	48	25.8312	25.7973	23.7047	18.5998	40.2766	46.6399	30.1416	29.9375	30.3457	1.01363	0.0195381	0.861265	1	0.201473	0.295544	present	symm	4209
XLOC_001277	WBGene00003905	pad-1	Y18D10A.13	pad-1	I	12878585	12902794	1	chrI:12878584-12902771	chrI[+]12878585-12902771	2153	1201	1286	777	1552	1018	2224.58	1630.66	952.631	903.255	1302.28	989.156	1333.76	1493.16	1174.36	0.786489	-0.346502	0.355608	0.86528	5.89812	0.89205	present	present	1379
XLOC_001278	WBGene00012484	car-1	Y18D10A.17	car-1	I	12904453	12906348	1	chrI:12904459-12906218	chrI[+]12904460-12906218	9240	13467	10186	7652	10005	8837	9547.22	18284.8	7545.49	8895.38	8395.16	8586.61	10209.1	8495.96	11922.3	1.40329	0.488812	0.0272467	0.359369	0.428561	3.62963	present	present	7509
XLOC_001279	WBGene00001433	fkb-8	Y18D10A.25	fkb-8	I	12916431	12918098	1	chrI:12916430-12918053	chrI[+]12916431-12918053	0	7	1	0	2	0	0	9.50426	0.740771	0	1.67819	0	1.9872	0.806321	3.16809	3.92906	1.97419	0.184187	0.756436	0.10936	1.71688	notpresent	notpresent	8503
XLOC_001280	WBGene00001427	fkb-2	Y18D10A.19	fkb-2	I	12918709	12919282	1	chrI:12918708-12919266	chrI[+]12918709-12919266	8515	13291	10776	5383	11160	7882	8798.11	18045.9	7982.55	6257.69	9364.31	7658.67	9684.53	8714.99	10654.1	1.2225	0.289835	0.238611	0.785831	0.226033	5.51969	present	present	6585
XLOC_001281	WBGene00003989	pfn-1	Y18D10A.20	pfn-1	I	12921991	12923535	1	chrI:12921992-12923535	chrI[+]12921993-12923535	19206	31271	19834	15674	18254	18061	19844.6	42458.3	14692.5	18220.9	15316.9	17549.3	21347	16618	26076.1	1.56915	0.649986	0.00263139	0.0962527	0.789111	5.09065	present	P1	7747
XLOC_001282	WBGene00012486	Y18D10A.21	Y18D10A.21	Y18D10A.21	I	12929361	12931101	1	chrI:12929386-12931058	chrI[+]12929387-12931058	0	0	0	1	0	0	0	0	0	1.16249	0	0	0.193748	0	0.387497	Inf	Inf	0.428005	0.86528	0	0.33291	notpresent	notpresent	8504
XLOC_001283	WBGene00014864	Y18D10A.22	Y18D10A.22	Y18D10A.22	I	12932026	12933740	1	chrI:12932025-12933740	chrI[+]12932026-12933740	0	0	0	0	0	0	0	0	0	0	0	0	0	0	0	NA	NA	NA	NA	NA	NA	notpresent	notpresent	8505
XLOC_001284	WBGene00006484	tag-138	F08A8.6	tag-138	I	12934756	12937241	1	chrI:12934755-12937241	chrI[+]12934756-12937241	0	0	1	2	0	1	0	0	0.740771	2.32498	0	0.971666	0.672903	0.246924	1.09888	4.45029	2.1539	0.636019	0.963107	0.164355	0.316882	notpresent	notpresent	8506
XLOC_001285	WBGene00008564	acox-1	F08A8.1	F08A8.1_dup2	I	12938544	12942212	1	chrI:12938549-12942201	chrI[+]12938550-12942201	8	0	24	0	0	128	8.26599	0	17.7785	0	0	124.373	25.0696	8.6815	41.4577	4.77541	2.25563	0.0118092	0.244343	0.290748	8.3752	present	present	7639
XLOC_001286	WBGene00008565	F08A8.2	F08A8.2	F08A8.2	I	12942269	12946574	1	chrI:12942268-12946548	chrI[+]12942269-12946548	0	0	5	0	0	0	0	0	3.70385	0	0	0	0.617309	1.23462	0	0	NaN	0.3615	0.86528	1.26961	0	notpresent	notpresent	8507
XLOC_001287	WBGene00008566	F08A8.3	F08A8.3	F08A8.3	I	12946936	12952322	1	chrI:12946935-12950980	chrI[+]12946936-12950980	0	0	0	0	0	0	0	0	0	0	0	0	0	0	0	NA	NA	NA	NA	NA	NA	notpresent	notpresent	8508
XLOC_001288	NA	NA	NA	F08A8.4	NA	NA	NA	NA	chrI:12951013-12955205	chrI[+]12951014-12954004	0	0	0	0	0	0	0	0	0	0	0	0	0	0	0	NA	NA	NA	NA	NA	NA	notpresent	notpresent	8509
XLOC_001289	WBGene00001234	eif-6	C47B2.5	eif-6	I	12968910	12970227	1	chrI:12968909-12970226	chrI[+]12968910-12970226	4177	6921	4456	2972	4968	4470	4315.88	9397	3300.88	3454.92	4168.63	4343.35	4830.11	3928.46	5731.76	1.45903	0.545013	0.0203424	0.317809	0.497692	5.44656	present	present	7560
XLOC_001290	WBGene00004196	prx-11	C47B2.8	prx-11	I	12971603	12972248	1	chrI:12971603-12972248	chrI[+]12971604-12972248	4	9	11	6	3	7	4.13299	12.2198	8.14848	6.97494	2.51729	6.80166	6.79919	4.93292	8.66546	1.75666	0.812833	0.390925	0.86528	0.175802	0.103443	notpresent	notpresent	8510
XLOC_001291	WBGene00008132	gale-1	C47B2.6	gale-1,gale-1_dup1	I	12970232	12978770	1	chrI:12975173-12978738	chrI[+]12975174-12978738	3003	1244	3298	1403	3046	1504	3102.85	1689.04	2443.06	1630.97	2555.89	1461.39	2147.2	2700.6	1593.8	0.590166	-0.760808	0.00845262	0.201643	0.798102	0.0341063	present	present	126
XLOC_001292	WBGene00008133	selb-1	C47B2.7	selb-1,selb-1_dup1	I	12978828	12982442	1	chrI:12978827-12982429	chrI[+]12978828-12982429	373	418	554	345	643	546	385.402	567.54	410.387	401.059	539.539	530.529	472.409	445.109	499.71	1.12267	0.166931	0.655208	0.963107	0.40769	0.236105	present	symm	5019
XLOC_001293	WBGene00008134	C47B2.9	C47B2.9	C47B2.9	I	12982041	12984019	1	chrI:12983008-12983957	chrI[+]12983009-12983957	326	520	372	225	454	361	336.839	706.031	275.567	261.56	380.95	350.771	385.286	331.118	439.454	1.32718	0.408365	0.325874	0.845903	0.221679	2.33332	present	present	6251
XLOC_001294	WBGene00003753	nlp-15	CC4.2	nlp-15	I	12988220	12995462	1	chrI:12988221-12995460	chrI[+]12988222-12995460	1	32	8	1	8	38	1.03325	43.4481	5.92617	1.16249	6.71277	36.9233	15.8677	4.55739	27.1779	5.96348	2.57616	0.0218097	0.330567	0.0675538	1.54167	present	present	7547
XLOC_001295	WBGene00004895	smu-1	CC4.3	smu-1	I	12995796	13004366	1	chrI:12995795-13004320	chrI[+]12995796-13004320	3240	1299	3383	2130	2795	2300	3347.73	1763.72	2506.03	2476.1	2345.27	2234.83	2445.61	2733.01	2158.22	0.789686	-0.340649	0.27956	0.806801	1.50962	0.251722	present	present	1178
XLOC_001296	WBGene00004063	pmr-1	ZK256.1	pmr-1,pmr-1_dup1,pmr-1_dup2	I	13004427	13023588	1	chrI:13004426-13023561	chrI[+]13004427-13023561	4242	1411	4315	3170	3397	3134	4383.04	1915.79	3196.43	3685.09	2850.41	3045.2	3179.33	3476.63	2882.03	0.828973	-0.270604	0.424366	0.86528	2.17725	0.946015	present	present	1577
XLOC_001297	WBGene00044730	W05B5.4	W05B5.4	W05B5.4	I	13033614	13035693	1	chrI:13033613-13035693	chrI[+]13033614-13035693	1	0	0	0	0	1	1.03325	0	0	0	0	0.971666	0.334152	0.344416	0.323889	0.940399	-0.0886556	1	1	0.38113	0.278262	notpresent	notpresent	8511
XLOC_001298	WBGene00012274	W05B5.1	W05B5.1	W05B5.1	I	13042682	13045526	1	chrI:13042681-13045106	chrI[+]13042682-13045106	2	0	2	2	0	4	2.0665	0	1.48154	2.32498	0	3.88666	1.62661	1.18268	2.07055	1.75073	0.807953	0.343233	0.86528	0.1859	0.331987	notpresent	notpresent	8512
XLOC_001299	WBGene00012275	npr-14	W05B5.2	W05B5.2	I	13050434	13056023	1	chrI:13050433-13056023	chrI[+]13050434-13056023	0	0	0	0	0	9	0	0	0	0	0	8.74499	1.4575	0	2.915	Inf	Inf	0.035157	0.395205	0	1.87789	notpresent	notpresent	8513
XLOC_001300	WBGene00012500	Y26D4A.2	Y26D4A.2	Y26D4A.2	I	13066956	13069030	1	chrI:13066955-13069027	chrI[+]13066956-13069027	0	0	0	1	1	0	0	0	0	1.16249	0.839096	0	0.333598	0.279699	0.387497	1.38541	0.470311	1	1	0.307124	0.33291	notpresent	notpresent	8514
XLOC_001301	WBGene00012503	Y26D4A.5	Y26D4A.5	Y26D4A.5	I	13076611	13077009	1	chrI:13076610-13077009	chrI[+]13076611-13077009	0	0	0	0	0	0	0	0	0	0	0	0	0	0	0	NA	NA	NA	NA	NA	NA	notpresent	notpresent	8515
XLOC_001302	WBGene00045234	Y26D4A.17	Y26D4A.17	Y26D4A.17	I	13077545	13077930	1	chrI:13077544-13077930	chrI[+]13077545-13077930	0	0	0	0	0	0	0	0	0	0	0	0	0	0	0	NA	NA	NA	NA	NA	NA	notpresent	notpresent	8516
XLOC_001303	WBGene00012510	Y26D4A.13	Y26D4A.13	Y26D4A.13	I	13091098	13094426	1	chrI:13091097-13094426	chrI[+]13091098-13094426	0	0	0	0	0	0	0	0	0	0	0	0	0	0	0	NA	NA	NA	NA	NA	NA	notpresent	notpresent	8517
XLOC_001304	WBGene00012507	Y26D4A.10	Y26D4A.10	Y26D4A.10	I	13098676	13099926	1	chrI:13098675-13099926	chrI[+]13098676-13099926	0	0	0	0	0	0	0	0	0	0	0	0	0	0	0	NA	NA	NA	NA	NA	NA	notpresent	notpresent	8518
XLOC_001305	WBGene00077684	Y26D4A.21	Y26D4A.21	Y26D4A.21	I	13101345	13101890	1	chrI:13101344-13101890	chrI[+]13101345-13101890	0	0	0	0	0	0	0	0	0	0	0	0	0	0	0	NA	NA	NA	NA	NA	NA	notpresent	notpresent	8519
XLOC_001306	WBGene00007656	C17H1.3	C17H1.3	C17H1.3	I	13104242	13106287	1	chrI:13104241-13106287	chrI[+]13104242-13106287	0	9	1	0	0	0	0	12.2198	0.740771	0	0	0	2.16009	0.246924	4.07326	16.496	4.04405	0.0644987	0.482923	0.0320073	2.27594	notpresent	notpresent	8520
XLOC_001307	WBGene00007658	C17H1.5	C17H1.5	C17H1.5	I	13113476	13116423	1	chrI:13113625-13116423	chrI[+]13113626-13116423	0	0	0	0	0	0	0	0	0	0	0	0	0	0	0	NA	NA	NA	NA	NA	NA	notpresent	notpresent	8521
XLOC_001308	WBGene00007662	C17H1.9	C17H1.9	C17H1.9	I	13121081	13123502	1	chrI:13121080-13123502	chrI[+]13121081-13123502	0	0	0	0	0	0	0	0	0	0	0	0	0	0	0	NA	NA	NA	NA	NA	NA	notpresent	notpresent	8522
XLOC_001309	WBGene00044237	C17H1.10	C17H1.10	C17H1.10	I	13133627	13136145	1	chrI:13133636-13136145	chrI[+]13133637-13136145	0	0	0	0	0	0	0	0	0	0	0	0	0	0	0	NA	NA	NA	NA	NA	NA	notpresent	notpresent	8523
XLOC_001310	WBGene00009061	F22G12.1	F22G12.1	F22G12.1	I	13139121	13141883	1	chrI:13139120-13141778	chrI[+]13139121-13141778	0	0	2	1	1	8	0	0	1.48154	1.16249	0.839096	7.77332	1.87608	0.773546	2.9786	3.85059	1.94508	0.159236	0.711757	0.0928099	1.08752	notpresent	notpresent	8524
XLOC_001311	WBGene00044707	F22G12.7	F22G12.7	F22G12.7	I	13143190	13145926	1	chrI:13143189-13145583	chrI[+]13143190-13145583	0	0	0	0	0	0	0	0	0	0	0	0	0	0	0	NA	NA	NA	NA	NA	NA	notpresent	notpresent	8525
XLOC_001312	WBGene00044712	F22G12.8	F22G12.8	F22G12.8	I	13144853	13146442	1	chrI:13145588-13146442	chrI[+]13145589-13146442	0	0	0	0	0	0	0	0	0	0	0	0	0	0	0	NA	NA	NA	NA	NA	NA	notpresent	notpresent	8526
XLOC_001313	WBGene00009063	F22G12.3	F22G12.3	F22G12.3	I	13152564	13153695	1	chrI:13152584-13153676	chrI[+]13152585-13153676	0	0	0	0	0	0	0	0	0	0	0	0	0	0	0	NA	NA	NA	NA	NA	NA	notpresent	notpresent	8527
XLOC_001314	WBGene00009065	F22G12.5	F22G12.5	F22G12.5	I	13162488	13182797	1	chrI:13162487-13182648	chrI[+]13162488-13182648	5434	1767	3978	1218	3760	1829	5614.67	2399.15	2946.79	1415.91	3155	1777.18	2884.78	3905.49	1864.08	0.477297	-1.06704	0.000277834	0.0188665	8.66398	0.350835	present	AB	44
XLOC_001315	WBGene00008905	F17B5.1	F17B5.1	F17B5.1,_dup77	I	13184901	13188286	1	chrI:13184900-13188166	chrI[+]13184901-13188166	0	0	0	0	0	0	0	0	0	0	0	0	0	0	0	NA	NA	NA	NA	NA	NA	notpresent	notpresent	8528
XLOC_001316	WBGene00045458	F17B5.8	F17B5.8	F17B5.8	I	13191105	13191910	1	chrI:13189780-13194563	chrI[+]13191105-13191910	0	0	0	0	0	0	0	0	0	0	0	0	0	0	0	NA	NA	NA	NA	NA	NA	notpresent	notpresent	8529
XLOC_001317	WBGene00008908	F17B5.4	F17B5.4	F17B5.4	I	13199348	13200969	1	chrI:13199347-13200958	chrI[+]13199348-13200958	0	0	0	0	0	0	0	0	0	0	0	0	0	0	0	NA	NA	NA	NA	NA	NA	notpresent	notpresent	8530
XLOC_001318	WBGene00044058	F17B5.6	F17B5.6	F17B5.6	I	13201798	13204271	1	chrI:13201797-13204214	chrI[+]13201798-13204214	0	0	0	0	0	0	0	0	0	0	0	0	0	0	0	NA	NA	NA	NA	NA	NA	notpresent	notpresent	8531
XLOC_001319	WBGene00008909	clec-110	F17B5.5	clec-110	I	13204486	13205392	1	chrI:13204485-13205392	chrI[+]13204486-13205392	0	0	0	0	0	0	0	0	0	0	0	0	0	0	0	NA	NA	NA	NA	NA	NA	notpresent	notpresent	8532
XLOC_001320	WBGene00014235	ZK1225.1	ZK1225.1	ZK1225.1	I	13205653	13207826	1	chrI:13205652-13207748	chrI[+]13205653-13207748	0	0	0	0	0	0	0	0	0	0	0	0	0	0	0	NA	NA	NA	NA	NA	NA	notpresent	notpresent	8533
XLOC_001321	WBGene00014236	ZK1225.2	ZK1225.2	ZK1225.2	I	13208430	13210451	1	chrI:13208429-13210451	chrI[+]13208430-13210451	0	0	0	0	0	0	0	0	0	0	0	0	0	0	0	NA	NA	NA	NA	NA	NA	notpresent	notpresent	8534
XLOC_001322	WBGene00006048	ssp-31	ZK1225.6	ssp-31	I	13219075	13219534	1	chrI:13219074-13219534	chrI[+]13219075-13219534	0	0	2	0	0	0	0	0	1.48154	0	0	0	0.246924	0.493847	0	0	NaN	0.675897	0.963107	0.566964	0	notpresent	notpresent	8535
XLOC_001323	WBGene00014197	ZK1053.2	ZK1053.2	ZK1053.2	I	13232146	13234673	1	chrI:13232145-13234649	chrI[+]13232146-13234649	0	0	0	0	0	0	0	0	0	0	0	0	0	0	0	NA	NA	NA	NA	NA	NA	notpresent	notpresent	8536
XLOC_001324	WBGene00014200	scrm-2	ZK1053.5	scrm-2	I	13235356	13236652	1	chrI:13235355-13236459	chrI[+]13235356-13236459	0	0	0	0	0	0	0	0	0	0	0	0	0	0	0	NA	NA	NA	NA	NA	NA	notpresent	notpresent	8537
XLOC_001325	WBGene00044786	ZK1053.7	ZK1053.7	ZK1053.7	I	13237043	13238291	1	chrI:13237042-13238291	chrI[+]13237043-13238291	0	0	0	0	0	0	0	0	0	0	0	0	0	0	0	NA	NA	NA	NA	NA	NA	notpresent	notpresent	8538
XLOC_001326	WBGene00014201	ZK1053.6	ZK1053.6	ZK1053.6	I	13238529	13240715	1	chrI:13238528-13240715	chrI[+]13238529-13240715	0	0	0	0	0	0	0	0	0	0	0	0	0	0	0	NA	NA	NA	NA	NA	NA	notpresent	notpresent	8539
XLOC_001327	WBGene00014199	ZK1053.4	ZK1053.4	ZK1053.4	I	13241653	13244719	1	chrI:13241652-13244719	chrI[+]13241653-13244719	1301	382	1345	722	813	786	1344.26	518.661	996.337	839.318	682.185	763.729	857.414	1007.59	707.236	0.701907	-0.510649	0.181655	0.752282	2.83842	0.335651	present	present	813
XLOC_001328	WBGene00014198	ZK1053.3	ZK1053.3	ZK1053.3	I	13246842	13249779	1	chrI:13246841-13249670	chrI[+]13246842-13249670	0	0	2	0	0	14	0	0	1.48154	0	0	13.6033	2.51414	0.493847	4.53444	9.18186	3.19879	0.0659992	0.483101	0.0922825	2.36218	notpresent	notpresent	8540
XLOC_001329	WBGene00009695	F44F1.3	F44F1.3	F44F1.3	I	13254130	13257720	1	chrI:13254129-13257656	chrI[+]13254130-13257656	0	0	0	0	0	0	0	0	0	0	0	0	0	0	0	NA	NA	NA	NA	NA	NA	notpresent	notpresent	8541
XLOC_001330	WBGene00006902	vet-6	F44F1.7	vet-6	I	13269984	13272770	1	chrI:13269983-13272770	chrI[+]13269984-13272770	29	0	89	6	8	1	29.9642	0	65.9286	6.97494	6.71277	0.971666	18.4254	34.2019	2.64887	0.0774481	-3.69063	0.0191798	0.31062	3.57376	0.0459349	present	present	188
XLOC_001331	WBGene00010804	M01E5.1	M01E5.1	M01E5.1	I	13274100	13276454	1	chrI:13274099-13276404	chrI[+]13274100-13276404	0	0	0	0	0	0	0	0	0	0	0	0	0	0	0	NA	NA	NA	NA	NA	NA	notpresent	notpresent	8542
XLOC_001332	WBGene00006595	top-1	M01E5.5	top-1,top-1_dup1	I	13292503	13296856	1	chrI:13292502-13297542	chrI[+]13292503-13297542	12303	5061	19205	10037	15584	14450	12712.1	6871.58	14226.5	11667.9	13076.5	14040.6	12099.2	13338.3	10860	0.814196	-0.296553	0.231878	0.785831	0.191512	1.12347	present	present	985
XLOC_001333	WBGene00004841	sls-2.9	M01E5.7	_dup78	I	13297866	13297974	1	chrI:13297865-13297974	chrI[+]13297866-13297974	0	0	0	0	0	0	0	0	0	0	0	0	0	0	0	NA	NA	NA	NA	NA	NA	notpresent	notpresent	8543
XLOC_001334	WBGene00011432	sdz-30	T04D3.2	sdz-30	I	13306194	13308775	1	chrI:13306193-13308674	chrI[+]13306194-13308674	7	0	197	3	0	0	7.23274	0	145.932	3.48747	0	0	26.1087	51.0549	1.16249	0.0227694	-5.45676	0.000333019	0.0216494	16.9962	0.00805984	present	AB	47
XLOC_001335	WBGene00011435	T04D3.8	T04D3.8	T04D3.8	I	13309983	13310704	1	chrI:13309982-13310639	chrI[+]13309983-13310639	232	401	401	206	409	370	239.714	544.458	297.049	239.473	343.19	359.516	337.233	293.318	381.149	1.29944	0.377892	0.401999	0.86528	0.255144	1.21865	present	symm	5945
XLOC_001336	WBGene00001555	gcy-35	T04D3.4	gcy-35	I	13325351	13333549	1	chrI:13325607-13333325	chrI[+]13325608-13333325	2	0	12	7	7	1	2.0665	0	8.88925	8.13743	5.87367	0.971666	4.32309	5.60981	3.03637	0.54126	-0.885605	0.919955	1	0.372477	0.51193	notpresent	notpresent	8544
XLOC_001337	WBGene00004915	snr-2	W08E3.1	snr-2	I	13339384	13340216	1	chrI:13339385-13340204	chrI[+]13339386-13340204	7217	9517	9748	6653	13877	9849	7456.95	12921.7	7221.04	7734.05	11644.1	9569.93	9424.64	8774.04	10075.2	1.1483	0.1995	0.403956	0.86528	3.05099	0.973673	present	symm	5935
XLOC_001338	WBGene00012344	tag-210	W08E3.3	tag-210	I	13340321	13344014	1	chrI:13340321-13343924	chrI[+]13340322-13343924	10189	8114	9828	7186	9330	7827	10527.8	11016.8	7280.3	8353.66	7828.77	7605.23	8768.75	8545.61	8991.89	1.05222	0.0734413	0.641053	0.963107	1.70197	0.523956	present	symm	5078
XLOC_001339	WBGene00012732	Y40B1A.1	Y40B1A.1	Y40B1A.1	I	13344033	13346957	1	chrI:13345349-13346765	chrI[+]13345350-13346765	170	225	193	117	175	150	175.652	305.494	142.969	136.011	146.842	145.75	175.453	155.154	195.752	1.26166	0.335322	0.518096	0.90706	0.0742408	1.15897	present	symm	5511
XLOC_001340	WBGene00012733	Y40B1A.2	Y40B1A.2	Y40B1A.2	I	13347057	13349248	1	chrI:13347068-13349248	chrI[+]13347069-13349248	0	6	2	0	1	2	0	8.14651	1.48154	0	0.839096	1.94333	2.06841	0.773546	3.36328	4.34787	2.12031	0.164479	0.724393	0.0822581	0.965016	notpresent	notpresent	8545
XLOC_001341	WBGene00199416	NA	NA	Y40B1A.5	NA	NA	NA	NA	chrI:13352035-13353238	chrI[+]13352036-13353238	8	35	18	2	9	7	8.26599	47.5213	13.3339	2.32498	7.55186	6.80166	14.2999	9.71724	18.8827	1.94321	0.958442	0.374623	0.86528	0.0734128	2.28098	present	present	6047
XLOC_001342	WBGene00012734	Y40B1A.3	Y40B1A.3	Y40B1A.3	I	13349399	13358663	1	chrI:13354058-13358367	chrI[+]13354059-13358367	22	16	32	26	54	26	22.7315	21.724	23.7047	30.2248	45.3112	25.2633	28.1599	30.5824	25.7374	0.841573	-0.248839	0.894841	1	0.434593	0.028253	present	symm	3205
XLOC_001343	WBGene00077546	C01A2.9	C01A2.9	C01A2.9	I	13376865	13377338	1	chrI:13376864-13377554	chrI[+]13376865-13377554	0	6	1	0	0	0	0	8.14651	0.740771	0	0	0	1.48121	0.246924	2.7155	10.9973	3.45908	0.109837	0.593397	0.0577364	1.70188	notpresent	notpresent	8546
XLOC_001344	WBGene00007218	C01A2.6	C01A2.6	C01A2.6	I	13379906	13384360	1	chrI:13379905-13384360	chrI[+]13379906-13384360	0	0	2	0	0	0	0	0	1.48154	0	0	0	0.246924	0.493847	0	0	NaN	0.675897	0.963107	0.566964	0	notpresent	notpresent	8547
XLOC_001345	WBGene00007217	C01A2.5	C01A2.5	C01A2.5	I	13384741	13387073	1	chrI:13384740-13387073	chrI[+]13384741-13387073	2277	1800	3404	2244	3291	2575	2352.71	2443.95	2521.58	2608.63	2761.47	2502.04	2531.73	2545.25	2518.21	0.989374	-0.0154118	0.95705	1	0.20833	0.0125298	present	symm	3520
XLOC_001346	WBGene00007215	C01A2.3	C01A2.3	C01A2.3	I	13387806	13391439	1	chrI:13387807-13391439	chrI[+]13387808-13391439	707	761	1418	1036	856	889	730.507	1033.25	1050.41	1204.34	718.266	863.811	933.431	833.062	1033.8	1.24096	0.311461	0.375229	0.86528	0.827237	0.297795	present	present	6046
XLOC_001347	WBGene00007216	C01A2.4	C01A2.4	C01A2.4	I	13392105	13393990	1	chrI:13392106-13393966	chrI[+]13392107-13393966	1378	1347	2160	1336	2068	1685	1423.82	1828.89	1600.07	1553.09	1735.25	1637.26	1629.73	1586.38	1673.08	1.05465	0.076769	0.817654	1	0.246015	0.0792472	present	symm	4367
XLOC_001348	WBGene00007214	C01A2.2	C01A2.2	C01A2.2	I	13397257	13398517	1	chrI:13397258-13398469	chrI[+]13397259-13398469	29	102	29	11	13	11	29.9642	138.491	21.4824	12.7874	10.9082	10.6883	37.3869	20.7849	53.9888	2.5975	1.37712	0.107863	0.588149	0.183131	5.2662	present	present	7106
XLOC_001349	WBGene00007219	nlp-38	C01A2.7	nlp-38	I	13402436	13404088	1	chrI:13402435-13404072	chrI[+]13402436-13404072	11	11	9	6	5	36	11.3657	14.9353	6.66694	6.97494	4.19548	34.98	13.1864	7.40938	18.9634	2.55937	1.35579	0.153454	0.698384	0.113565	0.840108	present	present	6922
XLOC_001350	WBGene00012289	W05H12.1	W05H12.1	W05H12.1	I	13418447	13423368	1	chrI:13418446-13423313	chrI[+]13418447-13423313	5	0	28	11	17	44	5.16624	0	20.7416	12.7874	14.2646	42.7533	15.9522	13.3908	18.5136	1.38256	0.467338	0.584938	0.941737	0.372691	1.56428	present	symm	5270
XLOC_001351	WBGene00012740	Y40B1B.8	Y40B1B.8	Y40B1B.8	I	13428900	13434593	1	chrI:13428901-13434593	chrI[+]13428902-13434593	2400	2380	2807	1744	2276	2043	2479.8	3231.45	2079.34	2027.38	1909.78	1985.11	2285.48	2156.31	2414.65	1.11981	0.16325	0.525353	0.909842	0.501535	1.08366	present	symm	5487
XLOC_001352	WBGene00012738	eif-3.J	Y40B1B.5	eif-3.J	I	13435476	13437955	1	chrI:13435477-13437954	chrI[+]13435478-13437954	5339	6743	5917	4300	4864	5097	5516.51	9155.32	4383.14	4998.71	4081.36	4952.58	5514.6	4660.34	6368.87	1.36661	0.450602	0.0476793	0.437348	0.749333	2.38702	present	present	7388
XLOC_001353	WBGene00005010	spr-5	Y40B1B.6	spr-5	I	13438046	13450207	1	chrI:13438045-13450186	chrI[+]13438046-13450186	2569	1348	2809	1699	2524	2385	2654.42	1830.25	2080.83	1975.07	2117.88	2317.42	2162.64	2284.37	2040.91	0.893424	-0.162583	0.674028	0.963107	0.657475	0.15002	present	symm	2426
XLOC_001354	WBGene00013023	Y48G10A.6	Y48G10A.6	Y48G10A.6	I	13451508	13452830	1	chrI:13451507-13452830	chrI[+]13451508-13452830	0	0	0	1	1	3	0	0	0	1.16249	0.839096	2.915	0.819431	0.279699	1.35916	4.85938	2.28077	0.276993	0.802779	0.15904	0.385187	notpresent	notpresent	8548
XLOC_001355	WBGene00013018	Y48G10A.1	Y48G10A.1	Y48G10A.1	I	13489549	13491224	1	chrI:13489548-13491215	chrI[+]13489549-13491215	3562	1300	5118	1947	4935	2339	3680.43	1765.08	3791.27	2263.37	4140.94	2272.73	2985.63	3870.88	2100.39	0.542613	-0.882003	0.0011771	0.056853	0.21504	0.112125	present	AB	61
XLOC_001356	WBGene00003585	ndx-8	Y87G2A.14	ndx-8	I	13503034	13507043	1	chrI:13503033-13506960	chrI[+]13503034-13506960	0	0	0	0	0	0	0	0	0	0	0	0	0	0	0	NA	NA	NA	NA	NA	NA	notpresent	notpresent	8549
XLOC_001357	WBGene00044260	Y87G2A.19	Y87G2A.19	Y87G2A.19	I	13508803	13512015	1	chrI:13508802-13512015	chrI[+]13508803-13512015	0	0	1	0	0	29	0	0	0.740771	0	0	28.1783	4.81985	0.246924	9.39277	38.0392	5.24941	0.00660123	0.171495	0.00885448	3.96708	notpresent	notpresent	8550
XLOC_001358	WBGene00013593	Y87G2A.1	Y87G2A.1	Y87G2A.1	I	13514533	13526246	1	chrI:13514532-13526180	chrI[+]13514533-13526180	5634	2594	7325	5009	5538	5556	5821.32	3522.01	5426.15	5822.91	4646.91	5398.57	5106.31	5298.13	4914.5	0.927592	-0.108438	0.759303	0.987144	0.533401	0.715055	present	symm	2706
XLOC_001359	WBGene00013594	Y87G2A.2	Y87G2A.2	Y87G2A.2	I	13534734	13537126	1	chrI:13534733-13542399	chrI[+]13534734-13536963	67	91	58	22	70	73	69.2277	123.555	42.9647	25.5748	58.7367	70.9316	65.1651	56.9764	73.3539	1.28744	0.364511	0.545866	0.918562	0.154137	1.15206	present	symm	5406
XLOC_001360	WBGene00013602	Y87G2A.16	Y87G2A.16	Y87G2A.16	I	13560517	13563454	1	chrI:13560516-13563439	chrI[+]13560517-13563439	0	0	0	2	0	8	0	0	0	2.32498	0	7.77332	1.68305	0	3.3661	Inf	Inf	0.0297098	0.372363	0	0.972844	notpresent	notpresent	8551
XLOC_001361	WBGene00001704	grd-15	Y87G2A.15	grd-15	I	13564556	13566301	1	chrI:13564557-13572052	chrI[+]13564558-13566301	2	0	0	0	1	0	2.0665	0	0	0	0.839096	0	0.484266	0.968531	0	0	NaN	0.512826	0.904811	0.397442	0	notpresent	notpresent	8552
XLOC_001362	WBGene00013596	Y87G2A.7	Y87G2A.7	Y87G2A.7	I	13572368	13575629	1	chrI:13572367-13575610	chrI[+]13572368-13575610	3856	2632	4949	3209	4536	3866	3984.21	3573.6	3666.08	3730.43	3806.14	3756.46	3752.82	3818.81	3686.83	0.965441	-0.0507407	0.900118	1	0.0647975	0.00842952	present	symm	3233
XLOC_001363	WBGene00013597	gpi-1	Y87G2A.8	gpi-1,gpi-1_dup1	I	13576237	13581581	1	chrI:13576236-13581573	chrI[+]13576237-13581573	4485	5432	5084	4062	4216	4324	4634.12	7375.31	3766.08	4722.04	3537.63	4201.48	4706.11	3979.28	5432.94	1.36531	0.449228	0.0522799	0.458143	0.579085	1.61576	present	present	7353
XLOC_001364	WBGene00006709	ubc-14	Y87G2A.9	ubc-14	I	13581685	13585286	1	chrI:13581686-13585285	chrI[+]13581687-13585285	1763	2690	2382	1723	2416	2184	1821.62	3652.35	1764.52	2002.97	2027.26	2122.12	2231.81	1871.13	2592.48	1.38552	0.470423	0.0803188	0.506719	0.116659	1.908	present	present	7216
XLOC_001365	WBGene00013600	Y87G2A.12	Y87G2A.12	Y87G2A.12	I	13595044	13597419	1	chrI:13589097-13598493	chrI[+]13595044-13597419	0	0	0	0	0	0	0	0	0	0	0	0	0	0	0	NA	NA	NA	NA	NA	NA	notpresent	notpresent	8553
XLOC_001366	WBGene00006793	unc-59	W09C5.2	unc-59	I	13629214	13633485	1	chrI:13629215-13633483	chrI[+]13629216-13633483	4408	3539	6700	5655	6017	5556	4554.56	4805.08	4963.17	6573.88	5048.84	5398.57	5224.02	4855.52	5592.51	1.15178	0.20387	0.387188	0.86528	0.100327	0.369394	present	present	6008
XLOC_001367	WBGene00012353	W09C5.7	W09C5.7	W09C5.7	I	13654017	13658153	1	chrI:13654016-13658151	chrI[+]13654017-13658151	2980	2213	3032	2766	3327	4385	3079.08	3004.7	2246.02	3215.45	2791.67	4260.75	3099.61	2705.59	3493.64	1.29127	0.368786	0.0847433	0.517553	0.633647	0.557619	present	present	7203
XLOC_001368	WBGene00012355	W09C5.9	W09C5.9	W09C5.9	I	13659419	13661753	1	chrI:13659418-13661753	chrI[+]13659419-13661753	0	0	0	0	0	0	0	0	0	0	0	0	0	0	0	NA	NA	NA	NA	NA	NA	notpresent	notpresent	8554
XLOC_001369	WBGene00012234	W04A4.5	W04A4.5	W04A4.5	I	13663473	13674952	1	chrI:13663472-13674947	chrI[+]13663473-13674947	3370	1299	4262	2789	3422	3031	3482.05	1763.72	3157.17	3242.19	2871.39	2945.12	2910.27	3170.2	2650.34	0.836017	-0.258396	0.400336	0.86528	0.364852	0.85024	present	present	1505
XLOC_001370	WBGene00012231	W04A4.2	W04A4.2	W04A4.2	I	13682410	13684328	1	chrI:13682409-13684328	chrI[+]13682410-13684328	0	0	1	0	0	5	0	0	0.740771	0	0	4.85833	0.933183	0.246924	1.61944	6.55847	2.71336	0.140225	0.667676	0.111721	1.14855	notpresent	notpresent	8555
XLOC_001371	WBGene00012388	Y6B3B.3	Y6B3B.3	Y6B3B.3	I	13709767	13719516	1	chrI:13709766-13719516	chrI[+]13709767-13719516	0	0	0	0	0	0	0	0	0	0	0	0	0	0	0	NA	NA	NA	NA	NA	NA	notpresent	notpresent	8556
XLOC_001372	WBGene00012391	Y6B3B.7	Y6B3B.7	Y6B3B.7	I	13746661	13750471	1	chrI:13735209-13751112	chrI[+]13746849-13750329	3	0	1	1	0	0	3.09975	0	0.740771	1.16249	0	0	0.833835	1.28017	0.387497	0.302691	-1.72408	1	1	0.636023	0.201182	notpresent	notpresent	8557
XLOC_001373	WBGene00195985	NA	NA	Y6B3B.12	NA	NA	NA	NA	chrI:13756724-13758950	chrI[+]13756725-13758950	28	4	139	50	409	309	28.931	5.43101	102.967	58.1245	343.19	300.245	139.815	158.363	121.267	0.765753	-0.38505	0.647394	0.963107	8.29029	4.35447	present	symm	2330
XLOC_001374	WBGene00012389	Y6B3B.4	Y6B3B.4	Y6B3B.4	I	13756725	13771761	1	chrI:13759609-13771761	chrI[+]13759610-13771761	150	98	240	72	774	416	154.987	133.06	177.785	83.6993	649.46	404.213	267.201	327.411	206.991	0.632204	-0.661537	0.213231	0.774233	9.89939	2.20329	present	present	918
XLOC_001375	WBGene00012576	Y37H9A.1	Y37H9A.1	Y37H9A.1,Y37H9A.1_dup1	I	13773055	13778764	1	chrI:13773054-13778725	chrI[+]13773055-13778725	378	678	653	478	491	534	390.568	920.556	483.723	555.67	411.996	518.869	546.897	428.763	665.032	1.55105	0.633245	0.0954301	0.547705	0.117491	1.20067	present	present	7155
XLOC_001376	WBGene00012578	Y37H9A.3	Y37H9A.3	Y37H9A.3	I	13778884	13792153	1	chrI:13778886-13792153	chrI[+]13778887-13792153	1374	403	1699	896	1624	1027	1419.68	547.174	1258.57	1041.59	1362.69	997.901	1104.6	1346.98	862.222	0.640114	-0.643599	0.0562164	0.460096	0.119981	0.585865	present	present	346
XLOC_001377	WBGene00012237	W04A8.2	W04A8.2	W04A8.2	I	13840694	13841834	1	chrI:13840693-13841834	chrI[+]13840694-13841834	4	0	7	24	8	18	4.13299	0	5.1854	27.8998	6.71277	17.49	10.2368	5.34372	15.1299	2.83135	1.50149	0.164408	0.724393	0.0209324	1.14245	present	present	6882
XLOC_001378	WBGene00195155	W04A8.9	W04A8.9	W04A8.6	I	13853067	13853971	1	chrI:13853066-13859539	chrI[+]13853067-13859539	76	108	73	51	271	149	78.5269	146.637	54.0763	59.287	227.395	144.778	118.45	119.999	116.901	0.974178	-0.0377425	1	1	3.41767	0.539836	present	symm	3774
XLOC_001379	WBGene00006382	taf-1	W04A8.7	taf-1	I	13861456	13887641	1	chrI:13861463-13887426	chrI[+]13861464-13887426	1539	571	3198	1150	3946	2834	1590.17	775.276	2368.99	1336.86	3311.07	2753.7	2022.68	2423.41	1621.95	0.669283	-0.579312	0.0473725	0.435826	5.25328	2.81946	present	present	318
XLOC_001380	WBGene00013501	Y71A12B.3	Y71A12B.3	Y71A12B.3	I	13893121	13894464	1	chrI:13893120-13894464	chrI[+]13893121-13894464	0	1	0	0	0	0	0	1.35775	0	0	0	0	0.226292	0	0.452584	Inf	Inf	0.428007	0.86528	0	0.388828	notpresent	notpresent	8558
XLOC_001381	WBGene00006616	trp-4	Y71A12B.4	trp-4	I	13899073	13913954	1	chrI:13899156-13913842	chrI[+]13899157-13913842	14	0	18	2	20	40	14.4655	0	13.3339	2.32498	16.7819	38.8666	14.2955	14.8604	13.7305	0.923966	-0.114088	0.848805	1	0.0207675	1.87253	present	symm	3026
XLOC_001382	WBGene00013502	clec-111	Y71A12B.5	clec-111	I	13915652	13917797	1	chrI:13915651-13917797	chrI[+]13915652-13917797	0	0	0	0	0	0	0	0	0	0	0	0	0	0	0	NA	NA	NA	NA	NA	NA	notpresent	notpresent	8559
XLOC_001383	WBGene00013503	clec-112	Y71A12B.6	clec-112	I	13919363	13922110	1	chrI:13919362-13922110	chrI[+]13919363-13922110	0	0	0	0	0	1	0	0	0	0	0	0.971666	0.161944	0	0.323889	Inf	Inf	0.428002	0.86528	0	0.278262	notpresent	notpresent	8560
XLOC_001384	WBGene00013505	Y71A12B.8	Y71A12B.8	Y71A12B.8	I	13938173	13942004	1	chrI:13938172-13942004	chrI[+]13938173-13942004	0	0	0	0	0	4	0	0	0	0	0	3.88666	0.647777	0	1.29555	Inf	Inf	0.0776841	0.499341	0	1.02065	notpresent	notpresent	8561
XLOC_001385	WBGene00004475	rps-6	Y71A12B.1	rps-6	I	13952146	13953182	1	chrI:13952148-13953177	chrI[+]13952149-13953177	1940	3541	2277	1654	2416	3370	2004.5	4807.8	1686.74	1922.76	2027.26	3274.51	2620.59	1906.16	3335.02	1.7496	0.807024	0.00108579	0.0535442	0.17055	3.49748	present	P1	7792
XLOC_001386	WBGene00013507	Y71A12B.10	Y71A12B.10	Y71A12B.10	I	13957187	13960428	1	chrI:13957186-13960428	chrI[+]13957187-13960428	2	0	2	6	0	0	2.0665	0	1.48154	6.97494	0	0	1.75383	1.18268	2.32498	1.96586	0.97516	0.33614	0.859589	0.173015	1.23421	notpresent	notpresent	8562
XLOC_001387	WBGene00013508	Y71A12B.11	Y71A12B.11	Y71A12B.11	I	13978418	13980136	1	chrI:13978417-13980111	chrI[+]13978418-13980111	0	0	128	1	0	0	0	0	94.8187	1.16249	0	0	15.9969	31.6062	0.387497	0.0122601	-6.34988	0.00284381	0.101513	14.1096	0.00183431	present	present	81
XLOC_001388	WBGene00045058	Y71A12B.17	Y71A12B.17	Y71A12B.17	I	13984296	13989616	1	chrI:13984295-13989576	chrI[+]13984296-13989576	0	0	39	0	0	0	0	0	28.8901	0	0	0	4.81501	9.63002	0	0	NaN	0.177722	0.747797	6.16278	0	notpresent	notpresent	8563
XLOC_001389	WBGene00013511	Y71A12B.15	Y71A12B.15	Y71A12B.15	I	13992570	13996209	1	chrI:13992569-13996209	chrI[+]13992570-13996209	0	0	0	0	3	0	0	0	0	0	2.51729	0	0.419548	0.839096	0	0	NaN	0.473233	0.882861	0.916284	0	notpresent	notpresent	8564
XLOC_001390	WBGene00013509	Y71A12B.12	Y71A12B.12	Y71A12B.12	I	14004447	14008459	1	chrI:14004446-14008459	chrI[+]14004447-14008459	1648	513	2043	1306	1523	1593	1702.79	696.527	1513.4	1518.21	1277.94	1547.86	1376.12	1498.04	1254.2	0.837226	-0.256312	0.501456	0.900207	0.591003	1.24769	present	present	1845
XLOC_001391	WBGene00013865	ZC334.7	ZC334.7	ZC334.7	I	14009859	14011454	1	chrI:14009884-14011454	chrI[+]14009885-14011454	2	12	1	1	13	3	2.0665	16.293	0.740771	1.16249	10.9082	2.915	5.681	4.57184	6.79017	1.48522	0.570673	0.425344	0.86528	0.801635	0.994491	notpresent	notpresent	8565
XLOC_001392	WBGene00002112	ins-29	ZC334.10	ins-29	I	14018791	14019674	1	chrI:14018795-14019654	chrI[+]14018796-14019654	0	0	0	0	0	0	0	0	0	0	0	0	0	0	0	NA	NA	NA	NA	NA	NA	notpresent	notpresent	8566
XLOC_001393	WBGene00002108	ins-25	ZC334.8	ins-25	I	14020352	14021143	1	chrI:14020351-14021143	chrI[+]14020352-14021143	0	0	0	0	0	0	0	0	0	0	0	0	0	0	0	NA	NA	NA	NA	NA	NA	notpresent	notpresent	8567
XLOC_001394	WBGene00002110	ins-27	ZC334.11	ins-27	I	14026637	14027557	1	chrI:14027242-14027537	chrI[+]14027243-14027537	0	0	0	0	0	1	0	0	0	0	0	0.971666	0.161944	0	0.323889	Inf	Inf	0.428002	0.86528	0	0.278262	notpresent	notpresent	8568
XLOC_001395	WBGene00013512	nhr-276	Y71A12C.1	nhr-276	I	14041615	14043466	1	chrI:14041614-14043466	chrI[+]14041615-14043466	0	0	0	0	0	0	0	0	0	0	0	0	0	0	0	NA	NA	NA	NA	NA	NA	notpresent	notpresent	8569
XLOC_001396	WBGene00009827	F47G4.6	F47G4.6	F47G4.6	I	14059399	14060817	1	chrI:14059407-14060805	chrI[+]14059408-14060805	0	0	0	0	0	1	0	0	0	0	0	0.971666	0.161944	0	0.323889	Inf	Inf	0.428002	0.86528	0	0.278262	notpresent	notpresent	8570
XLOC_001397	WBGene00009824	gpdh-1	F47G4.3	gpdh-1	I	14075824	14078202	1	chrI:14075823-14082369	chrI[+]14075824-14078202	0	0	0	1	1	1	0	0	0	1.16249	0.839096	0.971666	0.495542	0.279699	0.711385	2.5434	1.34676	0.740697	0.981018	0.251828	0.148872	notpresent	notpresent	8571
XLOC_001398	WBGene00013409	fbxb-56	Y63D3A.10	fbxb-56	I	14084511	14087339	1	chrI:14084510-14087339	chrI[+]14084511-14087339	0	1	0	0	0	2	0	1.35775	0	0	0	1.94333	0.55018	0	1.10036	Inf	Inf	0.219531	0.780757	0	0.244851	notpresent	notpresent	8572
XLOC_001399	WBGene00013404	fbxb-101	Y63D3A.3	fbxb-101	I	14088082	14089846	1	chrI:14088081-14089846	chrI[+]14088082-14089846	0	0	1	0	0	4	0	0	0.740771	0	0	3.88666	0.771239	0.246924	1.29555	5.24678	2.39143	0.283635	0.808922	0.1414	0.961992	notpresent	notpresent	8573
XLOC_001400	WBGene00006565	tfg-1	Y63D3A.5	tfg-1	I	14101265	14104572	1	chrI:14101264-14113167	chrI[+]14101265-14104572	3852	4965	3438	2146	3184	2897	3980.07	6741.24	2546.77	2494.7	2671.68	2814.92	3541.56	3066.18	4016.95	1.31009	0.389661	0.0969811	0.55376	1.78038	5.36602	present	present	7151
XLOC_001401	WBGene00013406	Y63D3A.7	Y63D3A.7	Y63D3A.7	I	14113624	14114079	1	chrI:14113623-14114079	chrI[+]14113624-14114079	435	861	750	461	942	778	449.463	1169.02	555.578	535.908	790.429	755.956	709.393	598.49	820.296	1.37061	0.454818	0.207867	0.769218	1.04697	1.66287	present	present	6722
XLOC_001402	WBGene00013407	Y63D3A.8	Y63D3A.8	Y63D3A.8	I	14114180	14118642	1	chrI:14114181-14118622	chrI[+]14114182-14118622	1445	1510	1585	1199	1162	1170	1493.04	2050.21	1174.12	1393.83	975.03	1136.85	1370.51	1214.07	1526.96	1.25772	0.330816	0.233827	0.785831	0.904982	1.1878	present	present	6614
XLOC_001403	WBGene00010537	mys-2	K03D10.3	mys-2	I	14118746	14127161	1	chrI:14118745-14127161	chrI[+]14118746-14127161	621	489	640	354	609	504	641.647	663.941	474.093	411.522	511.01	489.719	531.989	542.25	521.727	0.962152	-0.0556626	0.941574	1	0.390725	0.429509	present	symm	3439
XLOC_001404	WBGene00007989	fipr-22	C37A5.2	fipr-22	I	14155485	14156322	1	chrI:14155484-14156304	chrI[+]14155485-14156304	0	0	0	0	0	0	0	0	0	0	0	0	0	0	0	NA	NA	NA	NA	NA	NA	notpresent	notpresent	8574
XLOC_001405	WBGene00007992	fipr-24	C37A5.8	fipr-24	I	14157616	14231078	1	chrI:14157642-14157957	chrI[+]14157643-14157957	0	0	1	0	0	0	0	0	0.740771	0	0	0	0.123462	0.246924	0	0	NaN	1	1	0.283482	0	notpresent	notpresent	8575
XLOC_001406	WBGene00007991	C37A5.7	C37A5.7	C37A5.7	I	14163435	14168297	1	chrI:14163434-14168285	chrI[+]14163435-14168285	369	376	740	413	574	427	381.269	510.515	548.171	480.109	481.641	414.901	469.434	470.36	468.508	0.996063	-0.00569163	0.924668	1	0.422308	0.0746973	present	symm	3352
XLOC_001407	WBGene00077520	C37A5.11	C37A5.11	C37A5.11	I	14171852	14172774	1	chrI:14171851-14172774	chrI[+]14171852-14172774	4	0	0	0	0	2	4.13299	0	0	0	0	1.94333	1.01272	1.37766	0.647777	0.470199	-1.08866	0.72882	0.978235	1.19109	0.337411	notpresent	notpresent	8576
XLOC_001408	WBGene00014103	ZK849.5	ZK849.5	ZK849.5	I	14200008	14204677	1	chrI:14200007-14204631	chrI[+]14200008-14204631	0	0	0	0	1	0	0	0	0	0	0.839096	0	0.139849	0.279699	0	0	NaN	1	1	0.321109	0	notpresent	notpresent	8577
XLOC_001409	WBGene00014102	ZK849.4	ZK849.4	ZK849.4	I	14205705	14208569	1	chrI:14205704-14208569	chrI[+]14205705-14208569	18	56	1	2	0	0	18.5985	76.0341	0.740771	2.32498	0	0	16.2831	6.44641	26.1197	4.05182	2.01857	0.0391592	0.419345	0.738857	5.46716	present	present	7439
XLOC_001410	WBGene00008184	C49A1.1	C49A1.1	C49A1.1	I	14213669	14215778	1	chrI:14213730-14215778	chrI[+]14213731-14215778	0	0	0	0	0	0	0	0	0	0	0	0	0	0	0	NA	NA	NA	NA	NA	NA	notpresent	notpresent	8578
XLOC_001411	WBGene00008187	C49A1.5	C49A1.5	C49A1.5	I	14237347	14241176	1	chrI:14237386-14241163	chrI[+]14237387-14241163	0	0	0	0	0	0	0	0	0	0	0	0	0	0	0	NA	NA	NA	NA	NA	NA	notpresent	notpresent	8579
XLOC_001412	WBGene00008188	clec-115	C49A1.6	clec-115	I	14246216	14247302	1	chrI:14246215-14247302	chrI[+]14246216-14247302	0	0	0	0	0	0	0	0	0	0	0	0	0	0	0	NA	NA	NA	NA	NA	NA	notpresent	notpresent	8580
XLOC_001413	WBGene00010576	clec-116	K04H8.1	clec-116	I	14251049	14252404	1	chrI:14251048-14252350	chrI[+]14251049-14252350	0	0	0	0	0	0	0	0	0	0	0	0	0	0	0	NA	NA	NA	NA	NA	NA	notpresent	notpresent	8581
XLOC_001414	WBGene00010577	K04H8.2	K04H8.2	K04H8.2	I	14252945	14255498	1	chrI:14252944-14255498	chrI[+]14252945-14255498	0	0	0	0	0	0	0	0	0	0	0	0	0	0	0	NA	NA	NA	NA	NA	NA	notpresent	notpresent	8582
XLOC_001415	WBGene00010578	K04H8.3	K04H8.3	K04H8.3	I	14255672	14256993	1	chrI:14255671-14256958	chrI[+]14255672-14256958	0	0	0	0	0	0	0	0	0	0	0	0	0	0	0	NA	NA	NA	NA	NA	NA	notpresent	notpresent	8583
XLOC_001416	WBGene00003980	pes-7	F09C3.1	pes-7	I	14263289	14271305	1	chrI:14263288-14271305	chrI[+]14263289-14271305	5	0	6	0	0	2	5.16624	0	4.44463	0	0	1.94333	1.9257	3.20362	0.647777	0.202201	-2.30614	0.735367	0.979895	0.626738	0.15095	notpresent	notpresent	8584
XLOC_001417	WBGene00009862	fbxb-67	F49B2.2	fbxb-67	I	14297277	14298314	1	chrI:14297276-14298253	chrI[+]14297277-14298253	11	28	31	22	7	18	11.3657	38.0171	22.9639	25.5748	5.87367	17.49	20.2142	13.4011	27.0273	2.01679	1.01206	0.315532	0.834587	0.34956	0.243184	present	present	6287
XLOC_001418	WBGene00009861	fbxb-8	F49B2.1	fbxb-8	I	14298743	14299751	1	chrI:14298742-14299751	chrI[+]14298743-14299751	1	0	13	0	0	0	1.03325	0	9.63002	0	0	0	1.77721	3.55442	0	0	NaN	1	1	2.17666	0	notpresent	notpresent	8585
XLOC_001419	WBGene00086555	F49B2.7	F49B2.7	F49B2.7	I	14305058	14307122	1	chrI:14305057-14307122	chrI[+]14305058-14307122	0	0	25	1	0	1	0	0	18.5193	1.16249	0	0.971666	3.44224	6.17309	0.711385	0.11524	-3.11729	0.871214	1	4.15017	0.0184882	notpresent	notpresent	8586
XLOC_001420	WBGene00009863	F49B2.3	F49B2.3	F49B2.3	I	14310997	14312859	1	chrI:14310996-14312859	chrI[+]14310997-14312859	0	0	0	0	0	0	0	0	0	0	0	0	0	0	0	NA	NA	NA	NA	NA	NA	notpresent	notpresent	8587
XLOC_001421	WBGene00005078	src-2	F49B2.5	src-2	I	14322225	14328946	1	chrI:14322224-14328914	chrI[+]14322225-14328914	153	171	246	194	276	174	158.087	232.176	182.23	225.523	231.591	169.07	199.779	190.636	208.923	1.09593	0.132152	0.809739	1	0.272162	0.130115	present	symm	4396
XLOC_001422	WBGene00009865	F49B2.6	F49B2.6	F49B2.6	I	14331073	14339827	1	chrI:14331072-14339819	chrI[+]14331073-14339819	4	0	4	2	1	3	4.13299	0	2.96308	2.32498	0.839096	2.915	2.19586	2.64506	1.74666	0.660348	-0.598701	0.533349	0.912554	0.229814	0.169685	notpresent	notpresent	8588
XLOC_001423	WBGene00013668	Y105E8A.3	Y105E8A.3	Y105E8A.3	I	14358512	14367579	1	chrI:14358511-14367579	chrI[+]14358512-14367579	7261	4471	8362	6064	6122	5817	7502.42	6070.51	6194.33	7049.34	5136.95	5652.18	6267.62	6277.9	6257.34	0.996726	-0.00473114	0.924488	1	1.45836	0.164085	present	symm	3350
XLOC_001424	WBGene00002977	lev-10	Y105E8A.7	eat-18,eat-18_dup1,eat-18_dup2,eat-18_dup3	I	14390321	14400210	1	chrI:14390320-14400210	chrI[+]14390321-14400210	1	1	23	10	8	3	1.03325	1.35775	17.0377	11.6249	6.71277	2.915	6.78023	8.26125	5.29922	0.641455	-0.640581	0.85378	1	1.16799	0.384523	notpresent	notpresent	8589
XLOC_001425	WBGene00000158	apg-1	Y105E8A.9	apg-1	I	14406016	14417922	1	chrI:14406015-14417917	chrI[+]14406016-14417917	1599	1201	1956	1498	2243	2403	1652.16	1630.66	1448.95	1741.41	1882.09	2334.91	1781.7	1661.07	1902.33	1.14524	0.195654	0.390342	0.86528	0.411655	0.485472	present	present	5990
XLOC_001426	WBGene00013670	Y105E8A.10	Y105E8A.10	Y105E8A.10,Y105E8A.10_dup2	I	14418185	14431799	1	chrI:14418184-14431792	chrI[+]14418185-14431792	4774	1373	4965	3198	4015	3103	4932.73	1864.19	3677.93	3717.64	3368.97	3015.08	3429.42	3993.21	2865.64	0.717628	-0.478692	0.103784	0.574591	2.03011	0.89598	present	present	537
XLOC_001427	WBGene00013671	Y105E8A.11	Y105E8A.11	Y105E8A.11	I	14432779	14433735	1	chrI:14432780-14433729	chrI[+]14432781-14433729	545	1073	622	413	884	624	563.12	1456.87	460.76	480.109	741.761	606.319	718.156	588.547	847.765	1.44044	0.526507	0.134301	0.6552	0.684837	4.44887	present	present	7005
XLOC_001428	WBGene00013684	Y105E8A.27	Y105E8A.27	Y105E8A.27	I	14441528	14444320	1	chrI:14436894-14451866	chrI[+]14441528-14444263	0	0	11	0	2	1	0	0	8.14848	0	1.67819	0.971666	1.79972	3.27556	0.323889	0.0988804	-3.33817	0.910477	1	1.51792	0.0489756	notpresent	notpresent	8590
XLOC_001429	NA	NA	NA	Y105E8A.15	NA	NA	NA	NA	chrI:14466229-14468199	chrI[+]14466885-14467299	0	0	0	0	0	0	0	0	0	0	0	0	0	0	0	NA	NA	NA	NA	NA	NA	notpresent	notpresent	8591
XLOC_001430	WBGene00013676	ekl-4	Y105E8A.17	ekl-4,ekl-4_dup1	I	14469494	14476709	1	chrI:14469493-14486750	chrI[+]14469494-14476709	2814	1261	3273	2339	3315	2908	2907.56	1712.13	2424.54	2719.07	2781.6	2825.6	2561.75	2704.57	2418.93	0.894387	-0.161029	0.671713	0.963107	0.303511	0.664105	present	symm	2417
XLOC_001431	WBGene00013683	zoo-1	Y105E8A.26	zoo-1,zoo-1_dup1	I	14529519	14546709	1	chrI:14529518-14546622	chrI[+]14529519-14546622	1129	583	1144	966	925	1366	1166.54	791.569	847.442	1122.97	776.164	1327.3	1005.33	930.048	1080.61	1.16189	0.216469	0.341235	0.86528	0.904523	0.664007	present	present	6204
XLOC_001432	WBGene00013692	Y105E8B.7	Y105E8B.7	Y105E8B.7	I	14642722	14646595	1	chrI:14642721-14646589	chrI[+]14642722-14646589	23	27	68	32	64	43	23.7647	36.6593	50.3724	37.1997	53.7021	41.7816	40.58	42.6131	38.5469	0.904578	-0.144683	0.896492	1	0.441137	0.00743934	present	symm	3214
XLOC_001433	WBGene00013689	bath-40	Y105E8B.4	bath-40	I	14647769	14651446	1	chrI:14647770-14651429	chrI[+]14647771-14651429	1225	1357	1061	684	891	754	1265.73	1842.47	785.958	795.143	747.635	732.636	1028.26	933.107	1123.42	1.20395	0.267778	0.361582	0.86528	1.69017	3.39833	present	present	6106
XLOC_001434	WBGene00013688	riok-2	Y105E8B.3	Y105E8B.3	I	14652034	14657286	1	chrI:14652104-14657264	chrI[+]14652105-14657264	3722	2745	6223	3993	5765	4512	3845.75	3727.03	4609.82	4641.82	4837.39	4384.16	4340.99	4430.99	4251	0.959381	-0.0598246	0.786326	0.998031	0.535286	0.145196	present	symm	2791
XLOC_001435	WBGene00013690	Y105E8B.5	Y105E8B.5	Y105E8B.5	I	14657344	14661403	1	chrI:14657343-14661403	chrI[+]14657344-14661403	605	943	811	607	801	671	625.115	1280.36	600.765	705.632	672.116	651.988	755.996	632.666	879.326	1.38988	0.474956	0.168708	0.732399	0.0414293	1.7606	present	present	6868
XLOC_001436	WBGene00013691	Y105E8B.6	Y105E8B.6	Y105E8B.6	I	14662527	14662916	1	chrI:14662526-14662854	chrI[+]14662527-14662854	48	100	55	24	78	62	49.5959	135.775	40.7424	27.8998	65.4495	60.2433	63.2843	51.9293	74.6394	1.43733	0.523389	0.451726	0.877183	0.145001	1.52089	present	symm	5758
XLOC_001437	WBGene00001334	ero-1	Y105E8B.8	ero-1,ero-1_dup1	I	14664438	14674811	1	chrI:14664437-14674785	chrI[+]14664438-14674785	3952	2299	5299	3339	4582	4075	4083.4	3121.47	3925.35	3881.56	3844.74	3959.54	3802.67	3951.16	3654.19	0.924839	-0.112726	0.718656	0.976922	0.0367108	0.180143	present	symm	2566
XLOC_001438	WBGene00013198	Y54E5A.2	Y54E5A.2	Y54E5A.2	I	14694159	14700338	1	chrI:14694158-14700289	chrI[+]14694159-14700289	13	35	27	10	20	23	13.4322	47.5213	20.0008	11.6249	16.7819	22.3483	21.9516	16.7383	27.1648	1.62291	0.698586	0.460704	0.879271	0.0432019	0.701491	present	symm	5719
XLOC_001439	WBGene00013202	Y54E5A.7	Y54E5A.7	Y54E5A.7	I	14711070	14715019	1	chrI:14711069-14715019	chrI[+]14711070-14715019	3046	1377	4675	2945	3783	2836	3147.28	1869.62	3463.1	3423.53	3174.3	2755.64	2972.25	3261.56	2682.93	0.822592	-0.281751	0.293311	0.818586	0.115609	0.81227	present	present	1215
XLOC_001440	WBGene00013203	Y54E5A.8	Y54E5A.8	Y54E5A.8,Y54E5A.8_dup1	I	14716591	14719018	1	chrI:14716600-14719007	chrI[+]14716601-14719007	22	50	46	19	55	59	22.7315	67.8876	34.0755	22.0873	46.1503	57.3283	41.7101	34.3191	49.1011	1.43072	0.516744	0.496542	0.896546	0.225304	0.505289	present	symm	5592
XLOC_001441	WBGene00010586	K05C4.10	K05C4.10	K05C4.10	I	14725285	14726120	1	chrI:14725284-14726120	chrI[+]14725285-14726120	0	0	0	0	0	0	0	0	0	0	0	0	0	0	0	NA	NA	NA	NA	NA	NA	notpresent	notpresent	8592
XLOC_001442	WBGene00010584	K05C4.8	K05C4.8	K05C4.8	I	14732415	14733538	1	chrI:14732414-14733538	chrI[+]14732415-14733538	0	17	2	0	1	0	0	23.0818	1.48154	0	0.839096	0	4.23374	0.773546	7.69393	9.94631	3.31416	0.0482586	0.439259	0.0303674	3.29947	notpresent	notpresent	8593
XLOC_001443	WBGene00010581	K05C4.4	K05C4.4	K05C4.4	I	14735225	14736934	1	chrI:14735224-14736934	chrI[+]14735225-14736934	0	0	1	0	0	0	0	0	0.740771	0	0	0	0.123462	0.246924	0	0	NaN	1	1	0.283482	0	notpresent	notpresent	8594
XLOC_001444	WBGene00010583	K05C4.7	K05C4.7	K05C4.7	I	14737603	14738784	1	chrI:14737691-14738724	chrI[+]14737692-14738724	5264	4935	7927	4702	6678	5484	5439.02	6700.51	5872.09	5466.03	5603.48	5328.61	5734.96	5638.2	5831.72	1.03432	0.0486863	0.886373	1	0.058193	0.216919	present	symm	4117
XLOC_001445	WBGene00001979	hmp-2	K05C4.6	hmp-2	I	14738992	14742655	1	chrI:14739557-14742646	chrI[+]14739558-14742646	14828	5983	19706	7374	16687	8263	15321	8123.43	14597.6	8572.2	14002	8028.87	11440.9	14640.2	8241.5	0.562936	-0.828957	0.000695586	0.039163	0.14857	0.00797489	present	AB	54
XLOC_001446	WBGene00010582	K05C4.5	K05C4.5	K05C4.5	I	14742752	14747779	1	chrI:14742753-14747779	chrI[+]14742754-14747779	4014	1472	6136	4959	5565	4911	4147.46	1998.61	4545.37	5764.79	4669.57	4771.85	4316.28	4454.13	4178.42	0.938099	-0.0921883	0.784416	0.997204	0.149013	2.51394	present	symm	2782
XLOC_001447	WBGene00001030	dnj-12	F39B2.10	dnj-12	I	14756847	14759020	1	chrI:14756846-14758776	chrI[+]14756847-14758776	15468	13683	18602	12494	13009	13249	15982.3	18578.1	13779.8	14524.2	10915.8	12873.6	14442.3	13559.3	15325.3	1.13024	0.176631	0.398016	0.86528	1.40553	0.501075	present	symm	5956
XLOC_001448	WBGene00004495	rps-26	F39B2.6	rps-26	I	14759907	14760652	1	chrI:14759918-14760634	chrI[+]14759919-14760634	1557	2814	2410	1726	2710	3476	1608.77	3820.71	1785.26	2006.46	2273.95	3377.51	2478.78	1889.33	3068.23	1.62398	0.699534	0.00604376	0.164599	0.612026	1.664	present	present	7695
XLOC_001449	WBGene00006730	uev-1	F39B2.2	uev-1	I	14790233	14790928	1	chrI:14790232-14790923	chrI[+]14790233-14790923	3188	5257	2698	1919	3145	2654	3294	7137.7	1998.6	2230.82	2638.96	2578.8	3313.15	2643.85	3982.44	1.5063	0.591012	0.0140152	0.26759	1.3295	8.14876	present	present	7619
XLOC_001450	WBGene00009553	F39B2.1	F39B2.1	F39B2.1	I	14791027	14794044	1	chrI:14791043-14794044	chrI[+]14791044-14794044	3535	1121	3967	2334	2770	2271	3652.53	1522.04	2938.64	2713.25	2324.3	2206.65	2559.57	2971.82	2147.32	0.722558	-0.468814	0.118097	0.617742	2.1321	0.630724	present	present	586
XLOC_001451	WBGene00010766	K11B4.1	K11B4.1	K11B4.1	I	14794886	14797156	1	chrI:14794887-14797147	chrI[+]14794888-14797147	573	551	851	488	777	819	592.051	748.121	630.396	567.295	651.978	795.794	664.273	624.808	703.737	1.12632	0.171622	0.593963	0.948033	0.0344707	0.261132	present	symm	5244
XLOC_001452	WBGene00010767	K11B4.2	K11B4.2	K11B4.2	I	14797649	14798665	1	chrI:14797651-14798665	chrI[+]14797652-14798665	912	1450	1251	890	1354	1283	942.323	1968.74	926.704	1034.62	1136.14	1246.65	1209.19	1001.72	1416.67	1.41423	0.500021	0.094745	0.545599	0.218495	1.58962	present	present	7159
XLOC_001453	WBGene00004889	smp-1	Y54E5B.1	smp-1,smp-1_dup1	I	14807456	14815703	1	chrI:14807455-14820211	chrI[+]14807456-14815703	560	420	1089	906	631	912	578.619	570.256	806.7	1053.22	529.47	886.159	737.403	638.263	836.544	1.31066	0.39029	0.234755	0.785831	0.712159	0.91003	present	present	6607
XLOC_001454	WBGene00002324	let-49	Y54E5B.3	let-49,let-49_dup1	I	14820370	14821754	1	chrI:14820369-14821640	chrI[+]14820370-14821640	2329	1762	3471	2250	3253	2263	2406.44	2392.36	2571.22	2615.6	2729.58	2198.88	2485.68	2569.08	2402.28	0.935075	-0.0968456	0.698848	0.966554	0.132757	0.0808306	present	symm	2511
XLOC_001455	WBGene00006711	ubc-16	Y54E5B.4	ubc-16	I	14822037	14823998	1	chrI:14822038-14823961	chrI[+]14822039-14823961	1900	2757	3182	2120	2088	2132	1963.17	3743.32	2357.13	2464.48	1752.03	2071.59	2391.96	2024.11	2759.8	1.36346	0.447273	0.111586	0.599069	0.514145	1.51904	present	present	7090
XLOC_001456	WBGene00044245	F32A7.8	F32A7.8	F32A7.8	I	14838681	14839240	1	chrI:14838905-14839127	chrI[+]14838906-14839127	0	0	0	0	0	0	0	0	0	0	0	0	0	0	0	NA	NA	NA	NA	NA	NA	notpresent	notpresent	8595
XLOC_001457	WBGene00009305	F32A7.4	F32A7.4	F32A7.4	I	14839893	14843118	1	chrI:14839893-14843092	chrI[+]14839894-14843092	3070	2196	4722	3544	4629	4323	3172.07	2981.62	3497.92	4119.87	3884.18	4200.51	3642.69	3518.06	3767.33	1.07086	0.098765	0.663475	0.963107	0.341243	0.423258	present	symm	4986
XLOC_001458	WBGene00009306	F32A7.5	F32A7.5	F32A7.5,F32A7.5_dup1,F32A7.5_dup2	I	14846467	14850315	1	chrI:14846466-14863529	chrI[+]14846467-14850113	189	148	82	46	128	55	195.284	200.947	60.7432	53.4746	107.404	53.4416	111.882	121.144	102.621	0.847102	-0.239393	0.77261	0.99259	1.93908	1.70523	present	symm	2740
XLOC_001459	WBGene00006272	str-245	F32A7.7	str-245	I	14852807	14854596	1	chrI:14846466-14863529	chrI[+]14852807-14854596	0	0	0	0	0	0	0	0	0	0	0	0	0	0	0	NA	NA	NA	NA	NA	NA	notpresent	notpresent	8596
XLOC_001460	WBGene00008695	NA	NA	F11C3.1	NA	NA	NA	NA	chrI:14867825-14871354	chrI[+]14867826-14871354	2	0	24	16	8	28	2.0665	0	17.7785	18.5998	6.71277	27.2066	12.0607	8.85259	15.2688	1.72479	0.786418	0.435952	0.870815	0.601202	0.915743	present	symm	5814
XLOC_001461	WBGene00006845	unc-122	F11C3.2	unc-122	I	14872151	14875367	1	chrI:14872150-14875367	chrI[+]14872151-14875367	0	1	19	0	1	5	0	1.35775	14.0746	0	0.839096	4.85833	3.52164	4.97125	2.07203	0.416802	-1.26257	0.693631	0.96432	2.50774	0.236545	notpresent	notpresent	8597
XLOC_001462	WBGene00004237	ptr-23	ZK270.1	ptr-23	I	14909229	14913112	1	chrI:14909228-14913112	chrI[+]14909229-14913112	22	1	80	10	35	35	22.7315	1.35775	59.2617	11.6249	29.3684	34.0083	26.3921	37.1205	15.6637	0.421968	-1.2448	0.304241	0.824921	1.03544	0.496553	present	present	1242
XLOC_001463	WBGene00009022	F21F12.1	F21F12.1	F21F12.1	I	14913612	14915560	1	chrI:14913611-14915560	chrI[+]14913612-14915560	0	0	2	0	0	0	0	0	1.48154	0	0	0	0.246924	0.493847	0	0	NaN	0.675897	0.963107	0.566964	0	notpresent	notpresent	8598
XLOC_001464	WBGene00002189	kin-1	ZK909.2	kin-1,kin-1_dup1,kin-1_dup2,kin-1_dup3,kin-1_dup4,kin-1_dup5,kin-1_dup6,kin-1_dup7,kin-1_dup8,kin-1_dup9,kin-1_dup10,kin-1_dup11,kin-1_dup12	I	14919520	14952163	1	chrI:14919519-14951556	chrI[+]14919520-14951556	1	0	0	0	2	0	1.03325	0	0	0	1.67819	0	0.451907	0.903814	0	0	NaN	0.494253	0.894501	0.285516	0	notpresent	notpresent	8599
XLOC_001465	WBGene00014148	ZK909.3	ZK909.3	ZK909.3	I	14953477	14955600	1	chrI:14953476-14955478	chrI[+]14953477-14955478	5	11	23	19	6	3	5.16624	14.9353	17.0377	22.0873	5.03458	2.915	11.196	9.07952	13.3125	1.46622	0.552097	0.599047	0.949408	0.475604	0.503064	present	symm	5221
XLOC_001466	WBGene00000469	ces-2	ZK909.4	ces-2	I	14961490	14965344	1	chrI:14961510-14965341	chrI[+]14961511-14965341	31	15	10	10	13	40	32.0307	20.3663	7.40771	11.6249	10.9082	38.8666	20.2007	16.7822	23.6193	1.4074	0.493031	0.413372	0.86528	0.783671	0.45261	present	symm	5906
XLOC_001467	WBGene00014150	ZK909.6	ZK909.6	ZK909.6	I	14967288	14968529	1	chrI:14967301-14968459	chrI[+]14967302-14968459	0	4	2	0	0	5	0	5.43101	1.48154	0	0	4.85833	1.96181	0.493847	3.42978	6.94502	2.79598	0.111706	0.599246	0.131822	0.486952	notpresent	notpresent	8600
XLOC_001468	WBGene00013970	ZK337.2	ZK337.2	ZK337.2	I	14975408	14980575	1	chrI:14975407-14980588	chrI[+]14975408-14980588	0	4	2	0	0	8	0	5.43101	1.48154	0	0	7.77332	2.44765	0.493847	4.40144	8.91256	3.15584	0.0765027	0.499341	0.0959882	0.632735	notpresent	notpresent	8601
XLOC_001469	WBGene00006399	tag-4	ZK337.4	tag-4	I	14984167	14987647	1	chrI:14984483-14985089	chrI[+]14984484-14985089	0	0	0	0	0	0	0	0	0	0	0	0	0	0	0	NA	NA	NA	NA	NA	NA	notpresent	notpresent	8602
XLOC_001470	WBGene00013969	tep-1	ZK337.1	ZK337.1,ZK337.1_dup1,ZK337.1_dup2	I	14993810	15001669	1	chrI:14993809-15001442	chrI[+]14993810-15001442	11	4	32	15	32	38	11.3657	5.43101	23.7047	17.4374	26.8511	36.9233	20.2855	20.6405	19.9306	0.965604	-0.0504958	0.922705	1	0.28191	0.606239	present	symm	3341
XLOC_001471	WBGene00003471	mtd-1	ZK337.5	mtd-1	I	15001843	15005600	1	chrI:15001862-15005597	chrI[+]15001863-15005597	1	0	3	5	4	5	1.03325	0	2.22231	5.81245	3.35638	4.85833	2.88045	2.20398	3.55693	1.61386	0.690519	0.291267	0.816034	0.0952124	0.377554	notpresent	notpresent	8603
XLOC_001472	WBGene00009366	F33H2.2	F33H2.2	F33H2.2	I	15023129	15027750	1	chrI:15023128-15030539	chrI[+]15023129-15027741	7846	4397	12022	8000	9489	9315	8106.87	5970.03	8905.55	9299.92	7962.18	9051.06	8215.94	8324.87	8107.01	0.97383	-0.0382576	0.914241	1	0.163885	0.639679	present	symm	3295
XLOC_001473	WBGene00009367	F33H2.3	F33H2.3	F33H2.3	I	15034506	15035456	1	chrI:15034505-15035456	chrI[+]15034506-15035456	2590	3244	2939	2117	3208	2739	2676.11	4404.55	2177.13	2460.99	2691.82	2661.39	2845.33	2515.02	3175.64	1.26267	0.336479	0.178671	0.748761	0.34991	1.65159	present	present	6826
XLOC_001474	WBGene00009284	F31C3.2	F31C3.2	F31C3.2,F31C3.2_dup1	I	15036362	15040476	1	chrI:15036361-15041270	chrI[+]15036362-15040476	9481	5679	14203	9896	10939	9683	9796.23	7710.67	10521.2	11504	9178.87	9408.64	9686.6	9832.09	9541.11	0.970405	-0.0433418	0.870695	1	0.211094	0.480604	present	symm	3101
XLOC_001475	WBGene00009287	F31C3.5	F31C3.5	F31C3.5	I	15053014	15053659	1	chrI:15053013-15053607	chrI[+]15053014-15053607	2294	3623	4284	2577	3687	2817	2370.27	4919.13	3173.46	2995.74	3093.75	2737.18	3214.92	2879.16	3550.68	1.23324	0.302449	0.31344	0.834199	0.65117	1.63641	present	present	6293
XLOC_001476	WBGene00023193	Y74C9A.6	Y74C9A.6	NA	I	3747	3909	-1	chrI:3746-3909	chrI[-]3747-3909	1	0	1	0	0	5	1.03325	0	0.740771	0	0	4.85833	1.10539	0.59134	1.61944	2.7386	1.45344	0.206056	0.766398	0.0958122	1.05311	notpresent	notpresent	8604
XLOC_001477	WBGene00022277	Y74C9A.3	Y74C9A.3	Y74C9A.3	I	4119	10232	-1	chrI:4123-10232	chrI[-]4124-10232	508	502	634	455	745	604	524.89	681.591	469.649	528.933	625.127	586.886	569.513	539.889	599.137	1.10974	0.150224	0.651954	0.963107	0.286831	0.136634	present	symm	5028
XLOC_001478	WBGene00022278	Y74C9A.4	Y74C9A.4	Y74C9A.4,Y74C9A.4_dup1	I	17483	26781	-1	chrI:17496-26781	chrI[-]17497-26781	3887	2264	3844	2681	3392	3014	4016.24	3073.95	2847.52	3116.64	2846.21	2928.6	3138.19	3236.66	3039.73	0.939157	-0.0905623	0.866242	1	1.57269	0.0117275	present	symm	3085
XLOC_001479	WBGene00022279	sesn-1	Y74C9A.5	sesn-1	I	27595	32482	-1	chrI:27594-32482	chrI[-]27595-32482	87	91	165	87	139	148	89.8926	123.555	122.227	101.137	116.634	143.807	116.209	109.585	122.833	1.12089	0.16465	0.760719	0.987595	0.119999	0.10063	present	symm	4590
XLOC_001480	WBGene00021678	Y48G1C.5	Y48G1C.5	Y48G1C.5	I	55316	64021	-1	chrI:55315-63972	chrI[-]55316-63972	0	1	4	3	11	2	0	1.35775	2.96308	3.48747	9.23006	1.94333	3.16362	4.06438	2.26285	0.556752	-0.844894	0.613196	0.956227	1.08293	0.0509333	notpresent	notpresent	8605
XLOC_001481	WBGene00021679	Y48G1C.6	Y48G1C.6	Y48G1C.6	I	84990	86284	-1	chrI:85044-86284	chrI[-]85045-86284	21	16	24	2	31	17	21.6982	21.724	17.7785	2.32498	26.012	16.5183	17.676	21.8296	13.5224	0.619455	-0.690928	0.675162	0.963107	0.0818032	0.304823	present	symm	2432
XLOC_001482	WBGene00021680	Y48G1C.7	Y48G1C.7	Y48G1C.7	I	96479	101733	-1	chrI:96478-100613	chrI[-]96479-100613	5456	3733	4633	3043	4286	3317	5637.4	5068.49	3431.99	3537.46	3596.37	3223.01	4082.45	4221.92	3942.99	0.933932	-0.0986105	0.83374	1	3.32856	0.715537	present	symm	2957
XLOC_001483	WBGene00021681	Y48G1C.8	Y48G1C.8	Y48G1C.8	I	101213	108161	-1	chrI:101414-108161	chrI[-]101415-108161	407	131	320	213	424	370	420.532	177.865	237.047	247.61	355.777	359.516	299.725	337.785	261.664	0.774646	-0.36839	0.569249	0.934242	0.946682	0.523641	present	symm	2069
XLOC_001484	WBGene00004274	rab-11.1	F53G12.1	rab-11.1	I	108672	110077	-1	chrI:108681-110057	chrI[-]108682-110057	5564	3371	5097	2546	3724	2552	5748.99	4576.98	3775.71	2959.7	3124.79	2479.69	3777.65	4216.5	3338.79	0.79184	-0.33672	0.228654	0.785831	4.69469	1.0284	present	present	975
XLOC_001485	WBGene00018775	F53G12.11	F53G12.11	F53G12.11	I	145236	145627	-1	chrI:145330-145627	chrI[-]145331-145627	3	0	4	0	0	4	3.09975	0	2.96308	0	0	3.88666	1.65825	2.02094	1.29555	0.641064	-0.64146	0.538348	0.915739	0.365021	0.559951	notpresent	notpresent	8606
XLOC_001486	WBGene00000253	bli-3	F56C11.1	bli-3	I	145968	154850	-1	chrI:146498-154819	chrI[-]146499-154819	138	64	278	179	159	129	142.588	86.8961	205.934	208.086	133.416	125.345	150.378	160.646	140.109	0.872158	-0.197339	0.735106	0.979737	0.437735	0.610538	present	symm	2623
XLOC_001487	WBGene00004225	ptr-11	F56C11.2	ptr-11	I	160172	166819	-1	chrI:160171-166819	chrI[-]160172-166819	18	73	16	14	11	55	18.5985	99.1159	11.8523	16.2749	9.23006	53.4416	34.7522	13.227	56.2775	4.25475	2.08908	0.0113257	0.239745	0.0538556	1.82364	present	present	7644
XLOC_001488	WBGene00018955	F56C11.3	F56C11.3	F56C11.3	I	182079	182771	-1	chrI:178537-182771	chrI[-]182139-182771	267	261	428	252	547	417	275.877	354.373	317.05	292.948	458.986	405.185	350.736	350.638	350.835	1.00056	0.000812342	0.980911	1	0.821283	0.155011	present	symm	3881
XLOC_001489	WBGene00021664	Y48G1BL.5	Y48G1BL.5	Y48G1BL.5	I	219735	220560	-1	chrI:219734-220560	chrI[-]219735-220560	1	0	0	1	0	0	1.03325	0	0	1.16249	0	0	0.365957	0.344416	0.387497	1.12508	0.170032	1	1	0.370536	0.33291	notpresent	notpresent	8607
XLOC_001490	WBGene00021665	Y48G1BL.6	Y48G1BL.6	Y48G1BL.6	I	221064	221575	-1	chrI:221248-221575	chrI[-]221249-221575	2	3	1	2	0	1	2.0665	4.07326	0.740771	2.32498	0	0.971666	1.6962	0.935756	2.45663	2.62529	1.39248	0.215789	0.778392	0.192177	0.182309	notpresent	notpresent	8608
XLOC_001491	NA	NA	NA	Y48G1BM.5	NA	NA	NA	NA	chrI:229090-234973	chrI[-]229091-234973	1	12	4	5	7	6	1.03325	16.293	2.96308	5.81245	5.87367	5.82999	6.30091	3.29	9.31182	2.83034	1.50098	0.183918	0.756189	0.150241	0.422729	notpresent	notpresent	8609
XLOC_001492	WBGene00021671	Y48G1BM.6	Y48G1BM.6	Y48G1BM.6	I	231574	238252	-1	chrI:235129-238252	chrI[-]235130-238252	1	0	0	1	0	3	1.03325	0	0	1.16249	0	2.915	0.851789	0.344416	1.35916	3.94628	1.98049	0.27708	0.802779	0.20782	0.378758	notpresent	notpresent	8610
XLOC_001493	WBGene00021672	Y48G1BM.7	Y48G1BM.7	Y48G1BM.7	I	238616	239021	-1	chrI:238615-239021	chrI[-]238616-239021	0	0	0	0	0	0	0	0	0	0	0	0	0	0	0	NA	NA	NA	NA	NA	NA	notpresent	notpresent	8611
XLOC_001494	WBGene00021673	Y48G1BM.8	Y48G1BM.8	Y48G1BM.8	I	248624	251580	-1	chrI:248623-251580	chrI[-]248624-251580	0	0	2	0	1	0	0	0	1.48154	0	0.839096	0	0.386773	0.773546	0	0	NaN	0.455744	0.878505	0.262716	0	notpresent	notpresent	8612
XLOC_001495	WBGene00021674	Y48G1BM.9	Y48G1BM.9	Y48G1BM.9	I	254709	258692	-1	chrI:254708-256606	chrI[-]254709-256606	0	0	0	0	0	0	0	0	0	0	0	0	0	0	0	NA	NA	NA	NA	NA	NA	notpresent	notpresent	8613
XLOC_001496	WBGene00021675	Y48G1BR.1	Y48G1BR.1	Y48G1BR.1	I	257414	259157	-1	chrI:257413-259157	chrI[-]257414-259157	1	0	0	0	0	0	1.03325	0	0	0	0	0	0.172208	0.344416	0	0	NaN	1	1	0.395409	0	notpresent	notpresent	8614
XLOC_001497	WBGene00016905	ztf-3	C53D5.4	ztf-3	I	286089	289139	-1	chrI:286155-289122	chrI[-]286156-289122	1331	1080	1979	1225	1667	1566	1375.25	1466.37	1465.99	1424.05	1398.77	1521.63	1442.01	1413.34	1470.68	1.04057	0.0573809	0.834996	1	0.0270632	0.0117655	present	symm	4305
XLOC_001498	WBGene00016906	C53D5.5	C53D5.5	gamma-glutamyltranspeptidase	I	305811	310888	-1	chrI:305813-310888	chrI[-]305814-310888	146	88	129	103	110	58	150.854	119.482	95.5595	119.737	92.3006	56.3566	105.715	112.905	98.5251	0.872639	-0.196543	0.818215	1	0.486007	0.337599	present	symm	2899
XLOC_001499	WBGene00002077	imb-3	C53D5.6	imb-3	I	310981	314992	-1	chrI:310981-314990	chrI[-]310982-314990	27530	20029	30375	22480	25614	24869	28445.3	27194.4	22500.9	26132.8	21492.6	24164.4	24988.4	24146.3	25830.5	1.06975	0.0972752	0.573278	0.935606	1.01833	0.0424587	present	symm	5309
XLOC_001500	WBGene00002079	xpo-2	Y48G1A.5	xpo-2	I	318543	323353	-1	chrI:318546-323353	chrI[-]318547-323353	13433	9736	15331	9428	12268	10778	13879.6	13219.1	11356.8	10960	10294	10472.6	11697	11843.5	11550.5	0.975267	-0.0361309	0.962871	1	1.11015	0.193944	present	symm	3556
XLOC_001501	WBGene00021661	mbtr-1	Y48G1A.6	mbtr-1,mbtr-1_dup1	I	343118	348367	-1	chrI:343117-348367	chrI[-]343118-348367	2221	1432	3115	1907	2552	2164	2294.85	1944.3	2307.5	2216.87	2141.37	2102.68	2167.93	2247.91	2087.95	0.928843	-0.106494	0.724698	0.978235	0.0543897	0.0446973	present	symm	2584
XLOC_001502	WBGene00020087	R119.1	R119.1	R119.1	I	357239	363904	-1	chrI:357238-363904	chrI[-]357239-363904	529	502	713	705	777	1037	546.588	681.591	528.17	819.556	651.978	1007.62	705.917	575.579	836.255	1.45289	0.53893	0.0820197	0.512091	0.154783	0.434026	present	present	7212
XLOC_001503	WBGene00020088	R119.2	R119.2	peptidase	I	368373	373411	-1	chrI:364521-371636	chrI[-]368373-371636	31	18	41	28	137	64	32.0307	24.4395	30.3716	32.5497	114.956	62.1866	49.4224	59.1195	39.7253	0.671949	-0.573576	0.585988	0.941957	2.86013	0.288546	present	symm	2134
XLOC_001504	WBGene00020089	R119.3	R119.3	dehydrogenase,pqn-59	I	373350	379078	-1	chrI:373635-381905	chrI[-]373636-381905	41311	31763	28241	19344	30129	28962	42684.5	43126.3	20920.1	22487.2	25281.1	28141.4	30440.1	29628.6	31251.6	1.05478	0.0769411	0.498036	0.898063	6.33256	1.3242	present	symm	5588
XLOC_001505	WBGene00020090	R119.5	R119.5	R119.5	I	388510	394418	-1	chrI:382835-394414	chrI[-]388510-394414	182	75	443	253	190	321	188.051	101.831	328.162	294.11	159.428	311.905	230.581	225.214	235.949	1.04767	0.0671788	0.847334	1	1.29749	1.21111	present	symm	4264
XLOC_001506	WBGene00021734	Y50C1A.2	Y50C1A.2	Y50C1A.2	I	412914	418663	-1	chrI:412913-418663	chrI[-]412914-418663	7	16	19	18	13	21	7.23274	21.724	14.0746	20.9248	10.9082	20.405	15.8782	10.7385	21.0179	1.95724	0.968823	0.322231	0.841424	0.0749393	0.001402	present	present	6261
XLOC_001507	WBGene00021027	W04C9.5	W04C9.5	W04C9.5	I	462645	467134	-1	chrI:462659-467134	chrI[-]462660-467134	0	0	2	2	4	4	0	0	1.48154	2.32498	3.35638	3.88666	1.84159	1.61264	2.07055	1.28395	0.360586	0.414524	0.86528	0.35328	0.299294	notpresent	notpresent	8615
XLOC_001508	WBGene00021028	W04C9.6	W04C9.6	W04C9.6	I	482482	487993	-1	chrI:482481-487993	chrI[-]482482-487993	1	0	12	6	0	8	1.03325	0	8.88925	6.97494	0	7.77332	4.11179	3.3075	4.91609	1.48635	0.57177	0.328991	0.849533	0.98347	0.42772	notpresent	notpresent	8616
XLOC_001509	WBGene00022035	Y65B4BL.3	Y65B4BL.3	Y65B4BL.3	I	496208	502046	-1	chrI:496207-502046	chrI[-]496208-502046	1434	1422	1713	1341	1430	1630	1481.68	1930.72	1268.94	1558.9	1199.91	1583.81	1503.99	1316.84	1691.15	1.28424	0.360919	0.174176	0.742211	0.247859	0.196797	present	present	6848
[truncated: 18,731 more rows]

## Sheet: present_subset
GENE IDENTIFIERS					LOCATION						RAW COUNTS							NORMALIZED COUNTS					DESEQ OUTPUT									PRESENT	CLASS	RANK
[truncated: 7,946 more rows]

[truncated: 3 more sheets: AB-enriched_subset, P1-enriched_subset, symm_subset]
