# Supplementary material for: Asymmetric Transcript Discovery by RNA-seq in C. elegans Blastomeres Identifies neg-1, a Gene Important for Anterior Morphogenesis
Source: PLoS Genet. 2015 Apr 13;11(4):e1005117. doi: 10.1371/journal.pgen.1005117 (PMC4395330; doi:10.1371/journal.pgen.1005117)
Supplement: S2 Dataset — An excel file containing three spreadsheets documenting the transcripts we queried in the Kohara database, and their patterns of in situ hybridization. Data from this file was used to generate Fig 2A and 2B. (XLSX) [file pgen.1005117.s009.xlsx]

## Sheet: AB_enriched_transcripts
							If "unsuccessful"		If "successful"
WBID	WB_publicname	WB_sequencename	class	rank	Successful Kohara	Unsuccessful Kohara	No staining	No entry	Test #	No Expression	Ambiguous	Score	AceviewLink	Reviewer #1	Reviewer #2	Reviewer #3
WBGene00001333	erm-1	C01G8.5	AB	1	1				2			2	http://www.ncbi.nlm.nih.gov/IEB/Research/Acembly/av.cgi?db=worm&term=C01G8.5&submit=Go Â	maybe AB	symmetric	maybe AB
WBGene00013481	Y69H2.3	Y69H2.3	AB	2		1	1
WBGene00016824	C50E3.13	C50E3.13	AB	3		1	1
WBGene00017985	F32D1.6	F32D1.6	AB	4		1		1
WBGene00021009	afd-1	W03F11.6	AB	5	1				3			0	http://www.ncbi.nlm.nih.gov/IEB/Research/Acembly/av.cgi?db=worm&term=W03F11.6&submit=Go Â	symmetric	symmetric	symmetric
WBGene00009606	F40G12.11	F40G12.11	AB	6	1				5			1	http://www.ncbi.nlm.nih.gov/IEB/Research/Acembly/av.cgi?db=worm&term=F40G12.11&submit=Go	maybe AB	ambiguous	symmetric
WBGene00002276	lem-3	F42H11.2	AB	7	1				7	1		no expression	http://www.ncbi.nlm.nih.gov/IEB/Research/Acembly/av.cgi?db=worm&term=F42H11.2&submit=Go	symmetric	no expression	no expression
WBGene00016823	C50E3.12	C50E3.12	AB	8		1		1
WBGene00000388	cdc-25.3	ZK637.11	AB	9	1				8			0	http://www.ncbi.nlm.nih.gov/IEB/Research/Acembly/av.cgi?db=worm&term=ZK637.11&submit=Go	symmetric	symmetric	symmetric
WBGene00020948	W02F12.3	W02F12.3	AB	10	1				9			4	http://www.ncbi.nlm.nih.gov/IEB/Research/Acembly/av.cgi?db=worm&term=W02F12.3&submit=Go	ambiguous	AB	AB
WBGene00009921	F52B5.2	F52B5.2	AB	11	1				10			5	http://www.ncbi.nlm.nih.gov/IEB/Research/Acembly/av.cgi?db=worm&term=F52B5.2&submit=Go	AB	maybe AB	AB
WBGene00001898	his-24	M163.3	AB	12		1	1
WBGene00008080	C44B9.3	C44B9.3	AB	13		1		1
WBGene00016955	C55C3.5	C55C3.5	AB	14		1	1
WBGene00008823	F14H3.4	F14H3.4	AB	15		1		1
WBGene00011153	R09A8.2	R09A8.2	AB	16		1		1
WBGene00013981	ZK507.6	ZK507.6	AB	17	1				11			0	http://www.ncbi.nlm.nih.gov/IEB/Research/Acembly/av.cgi?db=worm&term=ZK507.6&submit=Go	symmetric	symmetric	symmetric
WBGene00020375	T09B4.1	T09B4.1	AB	18		1		1
WBGene00017755	F23F12.9	F23F12.9	AB	19	1				12			0	http://www.ncbi.nlm.nih.gov/IEB/Research/Acembly/av.cgi?db=worm&term=F23F12.9&submit=Go	symmetric	symmetric	symmetric
WBGene00009793	pkn-1	F46F6.2	AB	20	1				13			1	http://www.ncbi.nlm.nih.gov/IEB/Research/Acembly/av.cgi?db=worm&term=pkn-1&submit=Go	maybe AB	symmetric	symmetric
WBGene00008775	F13H10.4	F13H10.4	AB	21	1				35			6	http://www.ncbi.nlm.nih.gov/IEB/Research/Acembly/av.cgi?db=worm&term=F13H10.4&submit=Go	AB	AB	AB
WBGene00008464	E02H4.6	E02H4.6	AB	22		1		1
WBGene00000090	age-1	B0334.8	AB	23	1				34			0	http://www.ncbi.nlm.nih.gov/IEB/Research/Acembly/av.cgi?db=worm&term=age-1&submit=Go	symmetric	symmetric	symmetric
WBGene00018009	F33D11.12	F33D11.12	AB	24	1				36			1	http://www.ncbi.nlm.nih.gov/IEB/Research/Acembly/av.cgi?db=worm&term=F33D11.12&submit=Go	maybe AB	symmetric	symmetric
WBGene00008789	F14D7.2	F14D7.2	AB	25		1	1
WBGene00000146	ape-1	F46F3.4	AB	26		1	1
WBGene00019792	M116.5	M116.5	AB	27		1	1
WBGene00008825	F14H3.6	F14H3.6	AB	28	1				37			6	http://www.ncbi.nlm.nih.gov/IEB/Research/Acembly/av.cgi?db=worm&term=F14H3.6&submit=Go	AB	AB	AB
WBGene00015924	C17H11.4	C17H11.4	AB	29		1		1
WBGene00016812	C50D2.9	C50D2.9	AB	30		1		1
WBGene00020269	T05H4.6a	T05H4.6	AB	31		1	1
WBGene00011883	T21B10.1	T21B10.1	AB	32		1		1
WBGene00017263	F08F3.6	F08F3.6	AB	33	1				38			5	http://www.ncbi.nlm.nih.gov/IEB/Research/Acembly/av.cgi?db=worm&term=F08F3.6&submit=Go	AB	AB	maybe AB
WBGene00021467	Y39G10AR.9	Y39G10AR.9	AB	34	1				39			5	http://www.ncbi.nlm.nih.gov/IEB/Research/Acembly/av.cgi?db=worm&term=Y39G10AR.9&submit=Go	AB	AB	maybe AB
WBGene00008219	C50B6.3	C50B6.3	AB	35		1		1
WBGene00000872	cyk-1	F11H8.4	AB	36	1				40			1	http://www.ncbi.nlm.nih.gov/IEB/Research/Acembly/av.cgi?db=worm&term=F11H8.4&submit=Go	symmetric	symmetric	maybe AB
WBGene00012385	Y5F2A.4	Y5F2A.4	AB	37	1				41			0	http://www.ncbi.nlm.nih.gov/IEB/Research/Acembly/av.cgi?db=worm&term=Y5F2A.4&submit=Go	symmetric	ambiguous	symmetric
WBGene00008535	F02H6.2	F02H6.2	AB	38		1		1
WBGene00001949	hlh-2	M05B5.5	AB	39		1	1
WBGene00008876	F16A11.1	F16A11.1	AB	40	1				42			2	http://www.ncbi.nlm.nih.gov/IEB/Research/Acembly/av.cgi?db=worm&term=F16A11.1&submit=Go	maybe AB	ambiguous	maybe AB
WBGene00010502	K02C4.3	K02C4.3	AB	41	1				43			4	http://www.ncbi.nlm.nih.gov/IEB/Research/Acembly/av.cgi?db=worm&term=K02C4.3&submit=Go	AB	maybe AB	maybe AB
WBGene00003229	mex-3	F53G12.5	AB	42	1				44			5	http://nematode.lab.nig.ac.jp/db2/ShowGeneInfo.php?celk=CELK05124	maybe AB	AB	AB
WBGene00022534	syn-16	ZC155.7	AB	43	1				45			0	http://www.ncbi.nlm.nih.gov/IEB/Research/Acembly/av.cgi?db=worm&term=ZC155.7&submit=Go	symmetric	no expression	symmetric
WBGene00009065	F22G12.5	F22G12.5	AB	44	1				46			0	http://www.ncbi.nlm.nih.gov/IEB/Research/Acembly/av.cgi?db=worm&term=F22G12.5&submit=Go	symmetric	symmetric	ambiguous
WBGene00020168	T02G5.12	T02G5.12	AB	45		1		1
WBGene00021468	epg-2	Y39G10AR.10	AB	46		1		1
WBGene00011432	sdz-30	T04D3.2	AB	47		1	1
WBGene00017037	D1069.3	D1069.3	AB	48		1		1
WBGene00010284	aman-2	F58H1.1	AB	49		1	1
WBGene00000161	apa-2	T20B5.1	AB	50		1	1
WBGene00021636	pcaf-1	Y47G6A.6	AB	51		1	1
WBGene00020771	T24E12.1	T24E12.1	AB	52		1		1
WBGene00021316	Y32H12A.8	Y32H12A.8	AB	53	1				48			0	http://www.ncbi.nlm.nih.gov/IEB/Research/Acembly/av.cgi?db=worm&term=Y32H12A.8&submit=Go	symmetric	symmetric	symmetric
WBGene00001979	hmp-2	K05C4.6	AB	54	1				49			5	http://www.ncbi.nlm.nih.gov/IEB/Research/Acembly/av.cgi?db=worm&term=K05C4.6&submit=Go	AB	AB	maybe AB
WBGene00001493	frm-7	C51F7.1	AB	55		1	1
WBGene00006805	unc-73	F55C7.7	AB	56		1	1
WBGene00017760	F23H11.4	F23H11.4	AB	57	1				50			0	http://www.ncbi.nlm.nih.gov/IEB/Research/Acembly/av.cgi?db=worm&term=F23H11.4&submit=Go	symmetric	symmetric	symmetric
WBGene00004855	sma-1	R31.1	AB	58		1	1
WBGene00022697	cyy-1	ZK353.1	AB	59		1	1
WBGene00001017	dnc-1	ZK593.5	AB	60	1				51			0	http://www.ncbi.nlm.nih.gov/IEB/Research/Acembly/av.cgi?db=worm&term=ZK593.5&submit=Go	symmetric	symmetric	symmetric
WBGene00013018	Y48G10A.1	Y48G10A.1	AB	61		1	1
WBGene00001056	dpf-3	K02F2.1	AB	62		1	1
WBGene00013529	Y73F8A.24	Y73F8A.24	AB	63		1	1
WBGene00015915	C17G10.1	C17G10.1	AB	64		1		1
WBGene00000503	cht-1	C04F6.3	AB	65	1				52			0	http://www.ncbi.nlm.nih.gov/IEB/Research/Acembly/av.cgi?db=worm&term=C04F6.3&submit=Go	symmetric	symmetric	ambiguous
WBGene00000102	akt-1	C12D8.10	AB	66		1	1
WBGene00011272	R53.2	R53.2	AB	67		1	1
WBGene00016606	exoc-7	C43E11.8	AB	68		1	1
WBGene00010483	K01G12.3	K01G12.3	AB	69		1		1
WBGene00016501	C37C3.9	C37C3.9	AB	70	1				53			6	http://www.ncbi.nlm.nih.gov/IEB/Research/Acembly/av.cgi?db=worm&term=C37C3.9&submit=Go	AB	AB	AB
WBGene00015766	C14C11.2	C14C11.2	AB	71		1		1
WBGene00011615	lsd-1	T08D10.2	AB	72	1				54			0	http://www.ncbi.nlm.nih.gov/IEB/Research/Acembly/av.cgi?db=worm&term=T08D10.2&submit=Go	symmetric	symmetric	symmetric
WBGene00003779	nob-1	Y75B8A.2	AB	73		1		1
WBGene00002280	let-2	F01G12.5	AB	74	1				55		1	ambiguous	http://www.ncbi.nlm.nih.gov/IEB/Research/Acembly/av.cgi?db=worm&term=F01G12.5&submit=Go	ambiguous	symmetric	no expression
WBGene00015217	tag-224	B0496.8	AB	75		1	1
WBGene00001651	gon-2	T01H8.5	AB	76		1	1
WBGene00016868	C52B9.8	C52B9.8	AB	77	1				56			-1	http://www.ncbi.nlm.nih.gov/IEB/Research/Acembly/av.cgi?db=worm&term=C52B9.8&submit=Go	maybe P1	no expression	symmetric
WBGene00021853	Y54F10AM.11	Y54F10AM.11	AB	78		1	1
WBGene00013137	Y53C10A.6	Y53C10A.6	AB	79		1		1
WBGene00000148	aph-2	ZC434.6	AB	80		1	1
				TOTAL	Successful Kohara	Unsuccessful Kohara	No staining	No entry	Tested	No staining	Ambiguous	Scored
					32	48	27	21	32	28	1	30	80
						80		48

## Sheet: Symmetric_transcripts
							If "unsuccessful"		If "successful"
WBID	WB_publicname	WB_sequencename	class	rank	Successful Kohara	Unsuccessful Kohara	No staining	No entry	Test #	No Expression	Ambiguous	Score	AceviewLink	Reviewer #1	Reviewer #2	Reviewer #3
WBGene00008207	C49F5.3	C49F5.3	symmetric	NA		1		1
WBGene00014233	ZK1128.7	ZK1128.7	symmetric	NA		1		1
WBGene00006369	sym-4	R03E1.1	symmetric	NA		1	1
WBGene00008379	secs-1	D1054.13	symmetric	NA		1	1
WBGene00000461	ceh-40	F17A2.5	symmetric	NA		1		1
WBGene00019962	R08E5.2	R08E5.2	symmetric	NA		1		1
WBGene00015903	C17E7.9	C17E7.9	symmetric	NA		1		1
WBGene00019595	K09H9.2	K09H9.2	symmetric	NA	1				14			0	http://www.ncbi.nlm.nih.gov/IEB/Research/Acembly/av.cgi?db=worm&term=K09H9.2&submit=Go Â	symmetric	symmetric	symmetric
WBGene00020419	acdh-4	T10E9.9	symmetric	NA		1	1
WBGene00016055	C24D10.4	C24D10.4	symmetric	NA		1		1
WBGene00018698	vha-18	F52E1.10	symmetric	NA	1				15	1		no expression	http://www.ncbi.nlm.nih.gov/IEB/Research/Acembly/av.cgi?db=worm&term=F52E1.10&submit=Go	symmetric	no expression	no expression
WBGene00018955	F56C11.3	F56C11.3	symmetric	NA			1
WBGene00004813	skr-7	Y47D7A.1	symmetric	NA	1				16			1	http://www.ncbi.nlm.nih.gov/IEB/Research/Acembly/av.cgi?db=worm&term=Y47D7A.1&submit=Go	symmetric	symmetric	maybe AB
WBGene00019817	R02C2.6	R02C2.6	symmetric	NA			1
WBGene00022805	nhr-256	ZK697.2	symmetric	NA		1		1
WBGene00008035	C39E9.12	C39E9.12	symmetric	NA	1				17			1	http://www.ncbi.nlm.nih.gov/IEB/Research/Acembly/av.cgi?db=worm&term=C39E9.12&submit=Go	maybe AB	symmetric	symmetric
WBGene00014177	frg-1	ZK1010.3	symmetric	NA	1				18			0	http://www.ncbi.nlm.nih.gov/IEB/Research/Acembly/av.cgi?db=worm&term=ZK1010.3&submit=Go	symmetric	symmetric	symmetric
WBGene00018862	F55A12.1	F55A12.1	symmetric	NA		1		1
WBGene00004201	prx-19	F54F2.8	symmetric	NA	1				19			0	http://www.ncbi.nlm.nih.gov/IEB/Research/Acembly/av.cgi?db=worm&term=F54F2.8&submit=Go	symmetric	symmetric	symmetric
WBGene00011326	T01D3.1	T01D3.1	symmetric	NA		1	1
WBGene00018302	F41G3.6	F41G3.6	symmetric	NA	1				20		1	ambiguous	http://www.ncbi.nlm.nih.gov/IEB/Research/Acembly/av.cgi?db=worm&term=F41G3.6&submit=Go	ambiguous	symmetric	ambiguous
WBGene00019199	H14E04.2	H14E04.2	symmetric	NA	1				21			0	http://www.ncbi.nlm.nih.gov/IEB/Research/Acembly/av.cgi?db=worm&term=H14E04.2&submit=Go Â	symmeric	symmeric	symmeric
WBGene00012463	Y17G7B.10	Y17G7B.10	symmetric	NA	1				22			0	http://www.ncbi.nlm.nih.gov/IEB/Research/Acembly/av.cgi?db=worm&term=Y17G7B.10&submit=Go	symmetric	symmetric	symmetric
WBGene00010725	erv-46	K09E9.2	symmetric	NA	1				23			0	http://www.ncbi.nlm.nih.gov/IEB/Research/Acembly/av.cgi?db=worm&term=K09E9.2&submit=Go	symmetric	symmetric	symmetric
WBGene00003406	mrg-1	Y37D8A.9	symmetric	NA	1				57			0	http://www.ncbi.nlm.nih.gov/IEB/Research/Acembly/av.cgi?db=worm&term=Y37D8A.9&submit=Go	symmetric	symmetric	symmetric
WBGene00003579	ndx-2	W02G9.1	symmetric	NA		1		1
WBGene00019767	rpa-2	M04F3.1	symmetric	NA	1				58			1	http://www.ncbi.nlm.nih.gov/IEB/Research/Acembly/av.cgi?db=worm&term=M04F3.1&submit=Go	symmetric	symmetric	maybe AB
WBGene00010623	K07A12.5	K07A12.5	symmetric	NA	1				59			1	http://www.ncbi.nlm.nih.gov/IEB/Research/Acembly/av.cgi?db=worm&term=K07A12.5&submit=Go	symmetric	symmetric	maybe AB
WBGene00000867	cyb-2.2	H31G24.4	symmetric	NA	1				60			1	http://www.ncbi.nlm.nih.gov/IEB/Research/Acembly/av.cgi?db=worm&term=H31G24.4&submit=Go	maybe AB	symmetric	symmetric
WBGene00012119	T28C6.3	T28C6.3	symmetric	NA		1		1
WBGene00007225	C01G6.3	C01G6.3	symmetric	NA	1				61			-1	http://www.ncbi.nlm.nih.gov/IEB/Research/Acembly/av.cgi?db=worm&term=C01G6.3&submit=Go	ambiguous	maybe P1	ambiguous
WBGene00008371	D1054.3	D1054.3	symmetric	NA		1	1
WBGene00013241	ung-1	Y56A3A.29	symmetric	NA	1				62			0	http://www.ncbi.nlm.nih.gov/IEB/Research/Acembly/av.cgi?db=worm&term=Y56A3A.29&submit=Go	symmetric	symmetric	symmetric
WBGene00003651	nhr-61	W01D2.2	symmetric	NA		1	1
WBGene00022129	Y71F9B.8	Y71F9B.8	symmetric	NA		1	1
WBGene00019264	H35B03.2	H35B03.2	symmetric	NA	1				63			0	http://www.ncbi.nlm.nih.gov/IEB/Research/Acembly/av.cgi?db=worm&term=H35B03.2&submit=Go	symmetric	ambiguous	symmetric
WBGene00004751	sea-2	K10G6.3	symmetric	NA		1	1
WBGene00007278	lab-1	C03D6.6	symmetric	NA		1		1
WBGene00018511	F46F11.8	F46F11.8	symmetric	NA		1	1
WBGene00017776	F25B5.5	F25B5.5	symmetric	NA		1	1
WBGene00019101	F59B1.10	F59B1.10	symmetric	NA		1		1
WBGene00017582	F18G5.6	F18G5.6	symmetric	NA		1		1
WBGene00006724	ubh-4	C08B11.7	symmetric	NA	1				64			-2	http://www.ncbi.nlm.nih.gov/IEB/Research/Acembly/av.cgi?db=worm&term=C08B11.7&submit=Go	P1	symmetric	symmetric
WBGene00010481	K01G5.10	K01G5.10	symmetric	NA		1		1
WBGene00010606	cyp-13B2	K06G5.2	symmetric	NA		1		1
WBGene00016573	C41H7.3	C41H7.3	symmetric	NA	1				65			0	http://www.ncbi.nlm.nih.gov/IEB/Research/Acembly/av.cgi?db=worm&term=C41H7.3&submit=Go	symmetric	symmetric	no expression
WBGene00003932	pat-6	T21D12.4	symmetric	NA		1	1
WBGene00017144	EEED8.16	EEED8.16	symmetric	NA	1				66			0	http://www.ncbi.nlm.nih.gov/IEB/Research/Acembly/av.cgi?db=worm&term=EEED8.16&submit=Go	symmetric	symmetric	symmetric
WBGene00019823	fnta-1	R02D3.5	symmetric	NA		1		1
WBGene00019143	H01M10.1	H01M10.1	symmetric	NA		1		1
WBGene00015577	ugt-64	C07G3.9	symmetric	NA	1				67			0	http://www.ncbi.nlm.nih.gov/IEB/Research/Acembly/av.cgi?db=worm&term=C07G3.9&submit=Go	symmetric	symmetric	symmetric
WBGene00013350	slr-2	Y59A8B.13	symmetric	NA		1		1
WBGene00004312	rba-1	K07A1.11	symmetric	NA	1				68		1	ambiguous	http://www.ncbi.nlm.nih.gov/IEB/Research/Acembly/av.cgi?db=worm&term=K07A1.11&submit=Go	ambiguous	ambiguous	ambiguous
WBGene00012372	W09H1.1	W09H1.1	symmetric	NA		1	1
WBGene00011304	mnk-1	R166.5	symmetric	NA	1				69			0	http://www.ncbi.nlm.nih.gov/IEB/Research/Acembly/av.cgi?db=worm&term=R166.5&submit=Go	symmetric	symmetric	symmetric
WBGene00007643	C17E4.3	C17E4.3	symmetric	NA		1		1
WBGene00010437	JC8.5	JC8.5	symmetric	NA		1	1
WBGene00020767	lgc-40	T24D8.1	symmetric	NA		1		1
WBGene00001051	cks-1	C09G4.3	symmetric	NA		1		1
WBGene00011434	T04D3.5	T04D3.5	symmetric	NA	1				70			0	http://www.ncbi.nlm.nih.gov/IEB/Research/Acembly/av.cgi?db=worm&term=T04D3.5&submit=Go	symmetric	symmetric	symmetric
WBGene00000463	ceh-43	C28A5.4	symmetric	NA	1				71			0	http://www.ncbi.nlm.nih.gov/IEB/Research/Acembly/av.cgi?db=worm&term=C28A5.4&submit=Go	symmetric	ambiguous	symmetric
WBGene00019893	sgt-1	R05F9.10	symmetric	NA		1	1
WBGene00021327	Y34D9A.1	Y34D9A.1	symmetric	NA			1
WBGene00007697	C24F3.2	C24F3.2	symmetric	NA	1				72		1	ambiguous	http://www.ncbi.nlm.nih.gov/IEB/Research/Acembly/av.cgi?db=worm&term=C24F3.2&submit=Go	symmetric	ambiguous	no expression
WBGene00002203	kin-20	F46F2.2	symmetric	NA	1				73			0	http://www.ncbi.nlm.nih.gov/IEB/Research/Acembly/av.cgi?db=worm&term=F46F2.2&submit=Go	symmetric	symmetric	symmetric
WBGene00016390	C34B2.5	C34B2.5	symmetric	NA	1				74			0	http://www.ncbi.nlm.nih.gov/IEB/Research/Acembly/av.cgi?db=worm&term=C34B2.5&submit=Go	symmetric	symmetric	symmetric
WBGene00015378	C03B1.7	C03B1.7	symmetric	NA		1		1
WBGene00009270	F30F8.1	F30F8.1	symmetric	NA		1	1
WBGene00007971	rpb-3	C36B1.3	symmetric	NA		1		1
WBGene00016038	cst-2	C24A8.4	symmetric	NA	1				75			0	http://www.ncbi.nlm.nih.gov/IEB/Research/Acembly/av.cgi?db=worm&term=C24A8.4&submit=Go	symmetric	symmetric	symmetric
WBGene00014259	ZK1320.11	ZK1320.11	symmetric	NA		1		1
WBGene00015074	B0238.10	B0238.10	symmetric	NA	1				76			0	http://www.ncbi.nlm.nih.gov/IEB/Research/Acembly/av.cgi?db=worm&term=B0238.10&submit=Go	symmetric	symmetric	symmetric
WBGene00016115	mdt-26	C25H3.6	symmetric	NA				1
WBGene00001104	dsl-2	W09G12.1	symmetric	NA		1	1
WBGene00017732	F23C8.3	F23C8.3	symmetric	NA		1		1
WBGene00022618	ZC477.3	ZC477.3	symmetric	NA	1				77	1		no expression	http://www.ncbi.nlm.nih.gov/IEB/Research/Acembly/av.cgi?db=worm&term=ZC477.3&submit=Go	symmetric	no expression	no expression
WBGene00006389	taf-7.2	Y111B2A.16	symmetric	NA		1	1
WBGene00006746	unc-6	F41C6.1	symmetric	NA		1	1
WBGene00017828	F26F4.6	F26F4.6	symmetric	NA		1		1
WBGene00003111	mab-20	Y71G12B.20	symmetric	NA		1	1
					Successful Kohara	Unsuccessful Kohara	No staining	No entry	Tested	No staining	Ambiguous	Scored
					31	45	22	27	31	24	3	26	80
						76

## Sheet: P1_enriched_transcripts
							If "unsuccessful"		If "successful"
WBID	WB_publicname	WB_sequencename	class	rank	Successful Kohara	Unsuccessful Kohara	No staining	No entry	Test #	No Expression	Ambiguous	Score	AceviewLink	Reviewer #1	Reviewer #2	Reviewer #3
WBGene00000496	chs-1	T25G3.2	P1	1	1				24	1		no expression	http://www.ncbi.nlm.nih.gov/IEB/Research/Acembly/av.cgi?db=worm&term=T25G3.2&submit=Go	symmetric	no expression	no expression
WBGene00021200	cyp-31A3	Y17G9B.3	P1	2		1		1
WBGene00017671	pgal-1	F21F3.1	P1	3		1	1
WBGene00000550	clu-1	F55H2.6	P1	4	1				25			0	http://www.ncbi.nlm.nih.gov/IEB/Research/Acembly/av.cgi?db=worm&term=F55H2.6&submit=Go	symmetric	symmetric	symmetric
WBGene00019811	egg-2	R01H2.3	P1	5		1		1
WBGene00008914	F17C11.2	F17C11.2	P1	6		1		1
WBGene00010354	cyp-31A2	H02I12.8	P1	7	1				26			0	http://www.ncbi.nlm.nih.gov/IEB/Research/Acembly/av.cgi?db=worm&term=H02I12.8&submit=Go Â	symmetric	symmetric	ambiguous
WBGene00005022	sqv-4	F29F11.1	P1	8	1				27	1		no expression	http://www.ncbi.nlm.nih.gov/IEB/Research/Acembly/av.cgi?db=worm&term=F29F11.1&submit=Go	symmetric	no expression	no expression
WBGene00004374	rme-2	T11F8.3	P1	9	1				28			0	http://www.ncbi.nlm.nih.gov/IEB/Research/Acembly/av.cgi?db=worm&term=T11F8.3&submit=Go	symmetric	symmetric	symmetric
WBGene00011350	T01H3.4	T01H3.4	P1	10		1	1
WBGene00020696	T22F3.3	T22F3.3	P1	11	1				29	1		no expression	http://www.ncbi.nlm.nih.gov/IEB/Research/Acembly/av.cgi?db=worm&term=T22F3.3&submit=Go	no expression	no expression	symmetric
WBGene00010036	cpar-1	F54C8.2	P1	12		1		1
WBGene00020854	T27C4.1	T27C4.1	P1	13		1	1
WBGene00009264	sac-1	F30A10.6	P1	14		1		1
WBGene00001402	fbf-2	F21H12.5	P1	15	1				30			0	http://www.ncbi.nlm.nih.gov/IEB/Research/Acembly/av.cgi?db=worm&term=F21H12.5&submit=Go	symmetric	symmetric	symmetric
WBGene00011225	R10H10.7	R10H10.7	P1	16	1				31		1	ambiguous	http://www.ncbi.nlm.nih.gov/IEB/Research/Acembly/av.cgi?db=worm&term=R10H10.7&submit=Go	symmetric	ambiguous	no expression
WBGene00010678	K08F4.3	K08F4.3	P1	17		1	1
WBGene00011409	T04A8.7	T04A8.7	P1	18		1	1
WBGene00017397	F12A10.8	F12A10.8	P1	19		1		1
WBGene00021486	lbp-9	Y40B10A.1	P1	20		1	1
WBGene00013284	daf-22	Y57A10C.6	P1	21		1	1
WBGene00006984	zig-7	F54D7.4	P1	22		1	1
WBGene00006562	tdc-1	K01C8.3	P1	23	1				32			0	http://www.ncbi.nlm.nih.gov/IEB/Research/Acembly/av.cgi?db=worm&term=K01C8.3&submit=Go	symmetric	symmetric	symmetric
WBGene00013765	Y113G7B.16	Y113G7B.16	P1	24		1	1
WBGene00019001	F57B10.3	F57B10.3	P1	25		1		1
WBGene00005026	sqv-8	ZK1307.5	P1	26		1		1
WBGene00004268	rab-5	F26H9.6	P1	27		1	1
WBGene00012000	T24H10.1	T24H10.1	P1	28		1		1
WBGene00012031	T25G3.4	T25G3.4	P1	29	1				33			0	http://www.ncbi.nlm.nih.gov/IEB/Research/Acembly/av.cgi?db=worm&term=T25G3.4&submit=Go	symmetric	symmetric	symmetric
WBGene00015102	cpg-2	B0280.5	P1	30	1				79			-5	http://www.ncbi.nlm.nih.gov/IEB/Research/Acembly/av.cgi?db=worm&term=B0280.5&submit=Go	P1	P1	maybe P1
WBGene00019160	H05L03.3	H05L03.3	P1	31		1		1
WBGene00003994	pgl-3	C18G1.4	P1	32		1	1
WBGene00015463	C05C8.6	C05C8.6	P1	33		1		1
WBGene00020721	T23B12.6	T23B12.6	P1	34	1				80			0	http://www.ncbi.nlm.nih.gov/IEB/Research/Acembly/av.cgi?db=worm&term=T23B12.6&submit=Go	symmetric	ambiguous	symmetric
WBGene00015515	spdl-1	C06A8.5	P1	35		1	1
WBGene00011392	sbt-1	T03D8.3	P1	36		1	1
WBGene00019890	R05F9.6	R05F9.6	P1	37	1				81			0	http://www.ncbi.nlm.nih.gov/IEB/Research/Acembly/av.cgi?db=worm&term=R05F9.6&submit=Go	symmetric	symmetric	symmetric
WBGene00016262	C30F12.3	C30F12.3	P1	38	1				82			0	http://www.ncbi.nlm.nih.gov/IEB/Research/Acembly/av.cgi?db=worm&term=C30F12.3&submit=Go	symmetric	symmetric	symmetric
WBGene00014294	C53C7.5	C53C7.5	P1	39		1		1
WBGene00011986	T24D1.3	T24D1.3	P1	40	1				83			1	http://www.ncbi.nlm.nih.gov/IEB/Research/Acembly/av.cgi?db=worm&term=T24D1.3&submit=Go	symmetric	symmetric	maybe AB
WBGene00010061	F54E12.2	F54E12.2	P1	41	1				84			0	http://www.ncbi.nlm.nih.gov/IEB/Research/Acembly/av.cgi?db=worm&term=F54E12.2&submit=Go	symmetric	symmetric	symmetric
WBGene00008990	smgl-1	F20G4.1	P1	42	1				85	1		no expression	http://www.ncbi.nlm.nih.gov/IEB/Research/Acembly/av.cgi?db=worm&term=F20G4.1&submit=Go	symmetric	no expression	no expression
WBGene00006794	unc-60	C38C3.5	P1	43	1				86			0	http://www.ncbi.nlm.nih.gov/IEB/Research/Acembly/av.cgi?db=worm&term=C38C3.5&submit=Go	symmetric	symmetric	symmetric
WBGene00004266	rab-1	C39F7.4	P1	44	1				87	1		no expression	http://www.ncbi.nlm.nih.gov/IEB/Research/Acembly/av.cgi?db=worm&term=C39F7.4&submit=Go	no expression	no expression	ambiguous
WBGene00004258	pyc-1	D2023.2	P1	45	1				88			0	http://www.ncbi.nlm.nih.gov/IEB/Research/Acembly/av.cgi?db=worm&term=D2023.2&submit=Go	symmetric	symmetric	symmetric
WBGene00001455	flp-12	C05E11.8	P1	46		1	1
WBGene00003750	nlp-12	M01D7.5	P1	47		1	1
WBGene00011063	cpg-3	R06C7.4	P1	48		1	1
WBGene00000585	cogc-2	C06G3.10	P1	49	1				89		1	ambiguous	http://www.ncbi.nlm.nih.gov/IEB/Research/Acembly/av.cgi?db=worm&term=C06G3.10&submit=Go	symmetric	ambiguous	no expression
WBGene00019488	K07D4.9	K07D4.9	P1	50		1	1
WBGene00021093	W08F4.3	W08F4.3	P1	51		1	1
WBGene00004373	rme-1	W06H8.1	P1	52		1	1
WBGene00012716	Y39E4B.5	Y39E4B.5	P1	53		1		1
WBGene00000277	cab-1	C23H4.1	P1	54	1				90			0	http://www.ncbi.nlm.nih.gov/IEB/Research/Acembly/av.cgi?db=worm&term=C23H4.1&submit=Go	symmetric	symmetric	symmetric
WBGene00009476	F36F2.2	F36F2.2	P1	55		1	1
WBGene00001189	egl-21	F01D4.4	P1	56	1				91			0	http://www.ncbi.nlm.nih.gov/IEB/Research/Acembly/av.cgi?db=worm&term=F01D4.4&submit=Go	ambiguous	symmetric	symmetric
WBGene00044638	F23A7.8	F23A7.8	P1	57		1		1
WBGene00005019	sqv-1	D2096.4	P1	58	1				92		1	ambiguous	http://www.ncbi.nlm.nih.gov/IEB/Research/Acembly/av.cgi?db=worm&term=D2096.4&submit=Go	symmetric	ambiguous	no expression
WBGene00010048	F54D5.2	F54D5.2	P1	59	1				93	1		no expression	http://www.ncbi.nlm.nih.gov/IEB/Research/Acembly/av.cgi?db=worm&term=F54D5.2&submit=Go	ambiguous	no expression	no expression
WBGene00015083	egg-1	B0244.8	P1	60	1				94			0	http://www.ncbi.nlm.nih.gov/IEB/Research/Acembly/av.cgi?db=worm&term=B0244.8&submit=Go	symmetric	symmetric	symmetric
WBGene00011383	T02E9.5	T02E9.5	P1	61		1	1
WBGene00018226	F40B5.2	F40B5.2	P1	62	1				95			0	http://www.ncbi.nlm.nih.gov/IEB/Research/Acembly/av.cgi?db=worm&term=F40B5.2&submit=Go	symmetric	ambiguous	no expression
WBGene00006419	oac-39	R02C2.3	P1	63		1		1
WBGene00009035	F22B3.4	F22B3.4	P1	64	1				96			0	http://www.ncbi.nlm.nih.gov/IEB/Research/Acembly/av.cgi?db=worm&term=F22B3.4&submit=Go Â	symmetric	symmetric	symmetric
WBGene00008887	F16D3.4	F16D3.4	P1	65		1	1
WBGene00000991	dhs-28	M03A8.1	P1	66		1	1
WBGene00010424	H36L18.2	H36L18.2	P1	67		1	1
WBGene00003758	nlp-20	F45E4.8	P1	68		1	1
WBGene00007130	B0272.4	B0272.4	P1	69		1	1
WBGene00011543	acl-2	T06E8.1	P1	70		1	1
WBGene00021051	W05H9.4	W05H9.4	P1	71	1				97			0	http://www.ncbi.nlm.nih.gov/IEB/Research/Acembly/av.cgi?db=worm&term=W05H9.4&submit=Go	symmetric	symmetric	symmetric
WBGene00011352	rskn-1	T01H8.1	P1	72		1		1
WBGene00013540	Y75B8A.3	Y75B8A.3	P1	73	1				98			0	http://www.ncbi.nlm.nih.gov/IEB/Research/Acembly/av.cgi?db=worm&term=Y75B8A.3&submit=Go	symmetric	symmetric	symmetric
WBGene00011775	T14G10.5	T14G10.5	P1	74	1				99		1	ambiguous	http://www.ncbi.nlm.nih.gov/IEB/Research/Acembly/av.cgi?db=worm&term=T14G10.5&submit=Go	ambiguous	ambiguous	ambiguous
WBGene00004239	puf-3	T12G3.4	P1	75	1				100	1		no expression	http://www.ncbi.nlm.nih.gov/IEB/Research/Acembly/av.cgi?db=worm&term=T12G3.4&submit=Go	ambiguous	no expression	no expression
WBGene00011739	T12G3.4	T12G3.4	P1	76		1	1
WBGene00020230	nep-2	T05A8.4	P1	77		1		1
WBGene00019537	K08D12.3	K08D12.3	P1	78	1				101			0	http://www.ncbi.nlm.nih.gov/IEB/Research/Acembly/av.cgi?db=worm&term=K08D12.3&submit=Go	symmetric	symmetric	symmetric
WBGene00022497	Y119D3B.21	Y119D3B.21	P1	79		1	1
WBGene00000537	clk-2	C07H6.6	P1	80		1		1
WBGene00007228	acs-7	C01G6.7	P1	81	1				102			0	http://www.ncbi.nlm.nih.gov/IEB/Research/Acembly/av.cgi?db=worm&term=acs-7&submit=Go	symmetric	ambiguous	symmetric
WBGene00016201	C28H8.11	C28H8.11	P1	82		1	1
WBGene00012306	W06F12.2	W06F12.2	P1	83	1				103			0	http://www.ncbi.nlm.nih.gov/IEB/Research/Acembly/av.cgi?db=worm&term=W06F12.2&submit=Go Â	symmetric	no expression	symmetric
WBGene00007720	C25D7.10	C25D7.10	P1	84	1				104			0	http://www.ncbi.nlm.nih.gov/IEB/Research/Acembly/av.cgi?db=worm&term=C25D7.10&submit=Go	symmetric	symmetric	symmetric
WBGene00019505	K07H8.3	K07H8.3	P1	85		1		1
WBGene00008041	C40H1.6	C40H1.6	P1	86		1	1
WBGene00017283	F09E5.3	F09E5.3	P1	87		1	1
WBGene00011735	hip-1	T12D8.8	P1	88	1				105			0	http://www.ncbi.nlm.nih.gov/IEB/Research/Acembly/av.cgi?db=worm&term=hip-1&submit=Go	symmetric	symmetric	symmetric
WBGene00021286	Y24D9A.8	Y24D9A.8	P1	89	1				106			-3	http://www.ncbi.nlm.nih.gov/IEB/Research/Acembly/av.cgi?db=worm&term=Y24D9A.8&submit=Go	P1	symmetric	maybe P1
WBGene00000983	dhs-20	F35B12.2	P1	90		1	1
WBGene00022127	yop-1	Y71F9B.3	P1	91	1				107			-2	http://www.ncbi.nlm.nih.gov/IEB/Research/Acembly/av.cgi?db=worm&c=Gene&l=yop-1	maybe P1	symmetric	maybe P1
WBGene00009940	F52F12.7	F52F12.7	P1	92		1	1
WBGene00004094	ppw-2	Y110A7A.18	P1	93		1	1
WBGene00001566	acdh-13	C28C12.9	P1	94		1	1
WBGene00020662	T21H3.1	T21H3.1	P1	95		1		1
WBGene00006935	vars-1	ZC513.4	P1	96	1				108			0	http://www.ncbi.nlm.nih.gov/IEB/Research/Acembly/av.cgi?db=worm&term=ZC513.4&submit=Go	symmetric	symmetric	symmetric
WBGene00020498	T14B4.1	T14B4.1	P1	97	1				109			0	http://www.ncbi.nlm.nih.gov/IEB/Research/Acembly/av.cgi?db=worm&term=T14B4.1&submit=Go	symmetric	symmetric	symmetric
WBGene00010307	F59B2.2	F59B2.2	P1	98	1				110		1	ambiguous	http://www.ncbi.nlm.nih.gov/IEB/Research/Acembly/av.cgi?db=worm&term=F59B2.2&submit=Go	symmetric	ambiguous	no expression
WBGene00019017	F57F4.4	F57F4.4	P1	99		1	1
WBGene00018491	mdh-1	F46E10.10	P1	100	1				111			1	http://www.ncbi.nlm.nih.gov/IEB/Research/Acembly/av.cgi?db=worm&term=F46E10.10&submit=Go	symmetric	maybe AB	symmetric
WBGene00000981	dhs-18	C45B11.3	P1	101		1	1
WBGene00006574	tin-13	DY3.1	P1	102		1		1
WBGene00003759	nlp-21	Y47D3B.2	P1	103		1	1
WBGene00021440	Y39A3CL.1	Y39A3CL.1	P1	104		1	1
WBGene00010194	btb-19	F57C2.2	P1	105		1		1
WBGene00020910	W01A11.2	W01A11.2	P1	106		1		1
WBGene00004473	rps-4	Y43B11AR.4	P1	107		1		1
WBGene00018152	acs-4	F37C12.7	P1	108	1				112			0	http://www.ncbi.nlm.nih.gov/IEB/Research/Acembly/av.cgi?db=worm&term=F37C12.7&submit=Go	symmetric	symmetric	symmetric
WBGene00015565	C07D8.6	C07D8.6	P1	109	1				113			-6	http://www.ncbi.nlm.nih.gov/IEB/Research/Acembly/av.cgi?db=worm&term=C07D8.6&submit=Go Â	P1	P1	P1
WBGene00007145	B0334.5	B0334.5	P1	110		1	1
WBGene00022678	sar-1	ZK180.4	P1	111		1	1
WBGene00004061	pmp-4	T02D1.5	P1	112		1	1
WBGene00010781	NA	NA	P1	113		1		1
WBGene00017970	F32A5.4	F32A5.4	P1	114		1	1
WBGene00004445	rpl-31	W09C5.6	P1	115		1		1
WBGene00019892	R05F9.9	R05F9.9	P1	116		1	1
WBGene00019710	M01E11.1	M01E11.1	P1	117		1		1
WBGene00017814	F26A10.2	F26A10.2	P1	118		1		1
WBGene00004076	pod-2	W09B6.1	P1	119	1				114			0	http://www.ncbi.nlm.nih.gov/IEB/Research/Acembly/av.cgi?db=worm&term=W09B6.1&submit=Go	symmetric	symmetric	symmetric
WBGene00005020	sqv-2	Y110A2AL.14	P1	120		1		1
WBGene00020549	nmt-1	T17E9.2	P1	121	1				115			0	http://www.ncbi.nlm.nih.gov/IEB/Research/Acembly/av.cgi?db=worm&term=T17E9.2&submit=Go	symmetric	ambiguous	symmetric
WBGene00004483	rps-14	F37C12.9	P1	122	1				116	1		no expression	http://www.ncbi.nlm.nih.gov/IEB/Research/Acembly/av.cgi?db=worm&term=F37C12.9&submit=Go	symmetric	no expression	no expression
WBGene00021035	W05F2.3	W05F2.3	P1	123	1				117		1	ambiguous	http://www.ncbi.nlm.nih.gov/IEB/Research/Acembly/av.cgi?db=worm&term=W05F2.3&submit=Go	ambiguous	ambiguous	ambiguous
WBGene00008546	F07A11.2	F07A11.2	P1	124	1				118			0	http://www.ncbi.nlm.nih.gov/IEB/Research/Acembly/av.cgi?db=worm&term=F07A11.2&submit=Go	symmetric	symmetric	symmetric
WBGene00012585	lips-15	Y38E10A.7	P1	125		1		1
WBGene00019780	M60.4	M60.4	P1	126		1					1
WBGene00003898	oxi-1	Y39A1C.2	P1	127	1				119			0	http://www.ncbi.nlm.nih.gov/IEB/Research/Acembly/av.cgi?db=worm&term=Y39A1C.2&submit=Go	ambiguous	symmetric	symmetric
WBGene00022347	Y82E9BR.14	Y82E9BR.14	P1	128	1				120	1		no expression	http://www.ncbi.nlm.nih.gov/IEB/Research/Acembly/av.cgi?db=worm&term=Y82E9BR.14&submit=Go	no expression	ambiguous	no expression
WBGene00004506	rpt-6	Y49E10.1	P1	129	1				121			-6	http://www.ncbi.nlm.nih.gov/IEB/Research/Acembly/av.cgi?db=worm&term=Y49E10.1&submit=Go	P1	P1	P1
WBGene00000223	atf-7	C07G2.2	P1	130	1				122			0	http://www.ncbi.nlm.nih.gov/IEB/Research/Acembly/av.cgi?db=worm&term=C07G2.2&submit=Go	symmetric	symmetric	symmetric
WBGene00008118	C46F11.3	C46F11.3	P1	131		1		1
WBGene00004426	rpl-14	C04F12.4	P1	132		1		1
WBGene00004485	rps-16	T01C3.6	P1	133		1		1
WBGene00004442	rpl-28	R11D1.8	P1	134		1	1
WBGene00009559	mtx-1	F39B2.11	P1	135	1				123			-3	http://www.ncbi.nlm.nih.gov/IEB/Research/Acembly/av.cgi?db=worm&term=F39B2.11&submit=Go	P1	maybe P1	symmetric
WBGene00022159	mppa-1	Y71G12B.24	P1	136		1	1
WBGene00009119	F25H2.5	F25H2.5	P1	137		1					1
WBGene00021847	Y54F10AL.1	Y54F10AL.1	P1	138		1	1
WBGene00001872	him-14	ZK1127.11	P1	139		1	1
WBGene00003704	nhr-114	Y45G5AM.1	P1	140		1	1
WBGene00017719	F22F7.1	F22F7.1	P1	141		1		1
WBGene00004272	rab-8	D1037.4	P1	142		1	1
WBGene00004198	prx-13	F32A5.6	P1	143	1				124			0	http://www.ncbi.nlm.nih.gov/IEB/Research/Acembly/av.cgi?db=worm&term=F32A5.6&submit=Go	symmetric	symmetric	symmetric
WBGene00019007	F57B10.14	F57B10.14	P1	144		1		1
WBGene00013143	Y53C12B.1	Y53C12B.1	P1	145		1		1
WBGene00021596	spsb-2	Y46E12BL.3	P1	146	1				125			0	http://www.ncbi.nlm.nih.gov/IEB/Research/Acembly/av.cgi?db=worm&term=Y46E12BL.3&submit=Go	symmetric	ambiguous	symmetric
NA	NA	NA	P1	147	1				126		1	ambiguous	http://www.ncbi.nlm.nih.gov/IEB/Research/Acembly/av.cgi?db=worm&term=Y54E2A.6&submit=Go	symmetric	ambiguous	no expression
WBGene00000777	cpn-1	F43G9.9	P1	148	1				127		1	ambiguous	http://www.ncbi.nlm.nih.gov/IEB/Research/Acembly/av.cgi?db=worm&term=F43G9.9&submit=Go	ambiguous	ambiguous	no expression
WBGene00012700	Y39B6A.42	Y39B6A.42	P1	149		1		1
WBGene00006916	vha-7	C26H9A.1	P1	150		1		1
WBGene00015716	sox-4	C12D12.5	P1	151		1		1
WBGene00004758	sek-1	R03G5.2	P1	152		1	1
WBGene00020447	T12B3.4	T12B3.4	P1	153		1		1
WBGene00004475	rps-6	Y71A12B.1	P1	154	1				128			0	http://www.ncbi.nlm.nih.gov/IEB/Research/Acembly/av.cgi?db=worm&term=Y71A12B.1&submit=Go	symmetric	symmetric	symmetric
WBGene00004492	rps-23	F28D1.7	P1	155		1		1
WBGene00004482	rps-13	C16A3.9	P1	156	1				129			0	http://www.ncbi.nlm.nih.gov/IEB/Research/Acembly/av.cgi?db=worm&term=C16A3.9&submit=Go	symmetric	symmetric	symmetric
WBGene00007087	B0001.2	B0001.2	P1	157	1				130			-5	http://www.ncbi.nlm.nih.gov/IEB/Research/Acembly/av.cgi?db=worm&term=B0001.2&submit=Go	P1	maybe P1	P1
WBGene00022075	Y69A2AR.3	Y69A2AR.3	P1	158		1	1
WBGene00004421	rpl-10	F10B5.1	P1	159	1				131			0	http://www.ncbi.nlm.nih.gov/IEB/Research/Acembly/av.cgi?db=worm&term=F10B5.1&submit=Go	no expression	no expression	no expression
WBGene00008877	F16A11.2	F16A11.2	P1	160		1		1
WBGene00008169	C48B4.6	C48B4.6	P1	161		1		1
WBGene00016493	C37A2.7	C37A2.7	P1	162		1		1
WBGene00004924	snt-4	T23H2.2	P1	163		1	1
WBGene00001812	haf-2	F43E2.4	P1	164		1		1
WBGene00020601	T20B12.3	T20B12.3	P1	165		1		1
WBGene00022464	Y110A7A.19	Y110A7A.19	P1	166		1	1
WBGene00004409	rla-1	Y37E3.7	P1	167		1	1
WBGene00009888	F49E2.5	F49E2.5	P1	168	1				132			0	http://www.ncbi.nlm.nih.gov/IEB/Research/Acembly/av.cgi?db=worm&term=F49E2.5&submit=Go	ambiguous	symmetric	symmetric
WBGene00021763	Y51F10.2	Y51F10.2	P1	169	1				133			0	http://www.ncbi.nlm.nih.gov/IEB/Research/Acembly/av.cgi?db=worm&term=Y51F10.2&submit=Go	symmetric	symmetric	symmetric
WBGene00000259	bpl-1	F13H8.10	P1	170	1				134			0	http://www.ncbi.nlm.nih.gov/IEB/Research/Acembly/av.cgi?db=worm&term=F13H8.10&submit=Go	symmetric	symmetric	ambiguous
WBGene00016987	CC8.2	CC8.2	P1	171		1		1
WBGene00018349	F42C5.9	F42C5.9	P1	172	1				135		1	ambiguous	http://www.ncbi.nlm.nih.gov/IEB/Research/Acembly/av.cgi?db=worm&term=F42C5.9&submit=Go	symmetric	ambiguous	no expression
WBGene00008410	D2023.6	D2023.6	P1	173	1				136			0	http://www.ncbi.nlm.nih.gov/IEB/Research/Acembly/av.cgi?db=worm&term=D2023.6&submit=Go	symmetric	symmetric	symmetric
WBGene00017799	F25G6.8	F25G6.8	P1	174		1	1
WBGene00002180	jtr-1	Y77E11A.4	P1	175		1		1
WBGene00004478	rps-9	F40F8.10	P1	176	1				137			1	http://www.ncbi.nlm.nih.gov/IEB/Research/Acembly/av.cgi?db=worm&term=F40F8.10&submit=Go	symmetric	maybe AB	symmetric
WBGene00004044	plk-3	F55G1.8	P1	177	1				138			0	http://www.ncbi.nlm.nih.gov/IEB/Research/Acembly/av.cgi?db=worm&term=F55G1.8&submit=Go	symmetric	symmetric	symmetric
WBGene00021427	Y38F2AR.9	Y38F2AR.9	P1	178	1				139			0	http://www.ncbi.nlm.nih.gov/IEB/Research/Acembly/av.cgi?db=worm&term=Y38F2AR.9&submit=Go	symmetric	symmetric	symmetric
WBGene00006707	ubc-12	R09B3.4	P1	179	1				140			0	http://www.ncbi.nlm.nih.gov/IEB/Research/Acembly/av.cgi?db=worm&term=R09B3.4&submit=Go	ambiguous	symmetric	no expression
WBGene00003370	mlc-2	C36E6.5	P1	180	1				141			0	http://www.ncbi.nlm.nih.gov/IEB/Research/Acembly/av.cgi?db=worm&term=C36E6.5&submit=Go	symmetric	ambiguous	symmetric
WBGene00008860	rmo-1	F15D4.3	P1	181		1	1
WBGene00004446	rpl-32	T24B8.1	P1	182	1				142			0	http://www.ncbi.nlm.nih.gov/IEB/Research/Acembly/av.cgi?db=worm&term=T24B8.1&submit=Go	symmetric	symmetric	symmetric
WBGene00004477	rps-8	F42C5.8	P1	183		1	1
WBGene00002025	hsp-60	Y22D7AL.5	P1	184	1				143			-1	http://www.ncbi.nlm.nih.gov/IEB/Research/Acembly/av.cgi?db=worm&term=Y22D7AL.5&submit=Go	maybe P1	symmetric	ambiguous
WBGene00021350	Y37E3.8	Y37E3.8	P1	185		1	1
WBGene00004499	rps-30	C26F1.4	P1	186		1		1
WBGene00004491	rps-22	F53A3.3	P1	187		1	1
WBGene00000204	arx-6	C35D10.16	P1	188		1		1
WBGene00010579	K05C4.2	K05C4.2	P1	189	1				144	1		no expression	http://www.ncbi.nlm.nih.gov/IEB/Research/Acembly/av.cgi?db=worm&term=K05C4.2&submit=Go	no expression	symmetric	no expression
WBGene00001746	gsk-3	Y18D10A.5	P1	190		1		1
WBGene00022172	Y71H2AM.7	Y71H2AM.7	P1	191		1		1
WBGene00021789	nol-6	Y51H7C.11	P1	192	1				145		1	ambiguous	http://www.ncbi.nlm.nih.gov/IEB/Research/Acembly/av.cgi?db=worm&term=Y51H7C.11&submit=Go	symmetric	ambiguous	ambiguous
WBGene00009562	flp-22	F39H2.1	P1	193		1	1
WBGene00016418	C34G6.1	C34G6.1	P1	194	1				146			0	http://www.ncbi.nlm.nih.gov/IEB/Research/Acembly/av.cgi?db=worm&term=C34G6.1&submit=Go	symmetric	symmetric	symmetric
WBGene00013882	ZC410.5	ZC410.5	P1	195	1				147			0	http://www.ncbi.nlm.nih.gov/IEB/Research/Acembly/av.cgi?db=worm&term=ZC410.5&submit=Go	symmetric	symmetric	symmetric
WBGene00008978	cutl-3	F20D1.8	P1	196		1		1
WBGene00004481	rps-12	F54E7.2	P1	197	1				148			0	http://www.ncbi.nlm.nih.gov/IEB/Research/Acembly/av.cgi?db=worm&term=F54E7.2&submit=Go Â	ambiguous	symmetric	symmetric
WBGene00015404	C03H5.2	C03H5.2	P1	198		1	1
WBGene00003989	pfn-1	Y18D10A.20	P1	199		1					1
WBGene00016960	vps-33.2	C56C10.1	P1	200	1				149			0	http://www.ncbi.nlm.nih.gov/IEB/Research/Acembly/av.cgi?db=worm&term=C56C10.1&submit=Go	symmetric	symmetric	symmetric
WBGene00004085	pph-4.1	Y75B8A.30	P1	201		1		1
					Successful Kohara	Unsuccessful Kohara	No staining	No entry	Tested	No staining	Ambiguous	Scored
					81	120	63	54	81	73	13	61
