# Supplementary material for: Asymmetric Transcript Discovery by RNA-seq in C. elegans Blastomeres Identifies neg-1, a Gene Important for Anterior Morphogenesis
Source: PLoS Genet. 2015 Apr 13;11(4):e1005117. doi: 10.1371/journal.pgen.1005117 (PMC4395330; doi:10.1371/journal.pgen.1005117)
Supplement: S3 Dataset — An excel file containing measurements for the qRT-PCR experiments. Data from this file was used to generate Fig 2C. (XLSX) [file pgen.1005117.s010.xlsx]

## Sheet: large_dataset
Number	Primer	RNA-seq Category	Sample	Biological Replicate	Mean signal scaled to act-1	St.dev. of technical replicates, act-1 normalization adjusted	Normalized fold change	st.dev.	Gene Name	log 2 fold chagne	Mean log2 fold change	#biological replicates	Std.dev for biological replicates	Std. error of the mean of biological replicates	RNA-seq_fold2changeDESeq	qRTPCR_mean_log2_fold_change
1	cpg-2	P1	AB	rep1	5.75294	1.84115	1	0.320037
2	cpg-2	P1	P1	rep1	8.12103	1.21474	1.41163	0.211152	cpg-2	0.497365	0.440724	2	0.0801023	0.0566409	1.1598	0.440724
3	cpg-2	P1	AB	rep2	10.7253	2.9702	1	0.276933
4	cpg-2	P1	P1	rep2	13.9969	11.8643	1.30503	1.1062		0.384083
5	F32D1.6	AB	AB	rep1	218.004	38.6494	1	0.177288
6	F32D1.6	AB	P1	rep1	68.1951	25.0324	0.312817	0.114826	F32D1.6	-1.67661	-2.44121	3	1.46513	0.845892	-1.89514	-2.44121
7	F32D1.6	AB	AB	rep2	1377.12	82.4744	1	0.059889
8	F32D1.6	AB	P1	rep2	78.6277	14.5161	0.0570957	0.184618		-4.13047
9	F32D1.6	AB	AB	rep3	155.588	50.4331	1	0.324145
10	F32D1.6	AB	P1	rep3	54.3809	50.4331	0.349519	0.324145		-1.51656
11	rnr-2	symmetric	AB	rep1	5.74467	0.657111	1	0.114386	rnr-2		0.28879	4	0.92727	0.463635	-0.00326399	0.28879
12	rnr-2	symmetric	P1	rep1	17.2552	3.19642	3.00369	0.556416		1.58674
13	rnr-2	symmetric	AB	rep2	8.84023	1.93424	1	0.2188
14	rnr-2	symmetric	P1	rep2	7.82062	1.68431	0.884663	0.735045		-0.1768
15	rnr-2	symmetric	AB	rep3	6.16193	0.298028	1	0.0483659
16	rnr-2	symmetric	P1	rep3	7.48085	0.65666	1.21404	0.106567		0.27982
17	rnr-2	symmetric	AB	rep4	8.76814	0.467915	1	0.0533654
18	rnr-2	symmetric	P1	rep4	6.0531	0.330568	0.690351	0.0377011		-0.534597
19	F25H2.5	P1	AB	rep2	7.69603	0.713714	1	0.092738	F25H2.5		1.13602	3	0.583673	0.336984	0.807546	1.13602
20	F25H2.5	P1	P1	rep2	26.5306	2.88506	3.44731	0.374877		1.78547
21	F25H2.5	P1	AB	rep3	21.5351	0.945038	1	0.0438836
22	F25H2.5	P1	P1	rep3	33.9166	0.800023	1.57495	0.0371497		0.655302
23	F25H2.5	P1	AB	rep1	8.19772	2.89858	1	0.353583
24	F25H2.5	P1	P1	rep1	16.0279	0.43017	1.95516	0.0524743		0.967288
25	W05F2.3	P1	AB	rep2	12.3193	2.79191	1	0.358178	W05F2.3		1.60386	2	1.47175	1.04068	0.782642	1.60386
26	W05F2.3	P1	P1	rep2	18.2021	3.49804	1.47752	0.529215		0.563177
27	W05F2.3	P1	AB	rep1	1.33016	0.041976	1	0.0315571
28	W05F2.3	P1	P1	rep1	8.31747	0.285125	6.25299	0.214354		2.64455
29	mex-3	AB	AB	rep1	14.8311	2.4878	1	0.167741	mex-3		-1.30094	3	0.992163	0.572826	-0.974952	-1.30094
30	mex-3	AB	P1	rep1	11.5408	2.23004	0.778149	0.150362		-0.361882
31	mex-3	AB	AB	rep2	0.745267	0.104086	1	0.139663
32	mex-3	AB	P1	rep2	0.323916	0.0723058	0.434631	0.0970201		-1.20214
33	mex-3	AB	AB	rep3	2.21435	0.284734	1	0.128586
34	mex-3	AB	P1	rep3	0.437716	0.136435	0.197673	0.0616139		-2.33881
35	W02F12.3	AB	AB	rep1	9.54614	0.07471	1	0.00782621	W02F12.3		-2.13142	3	0.335591	0.193754	-1.44571	-2.13142
36	W02F12.3	AB	P1	rep1	1.84728	0.109566	0.19351	0.0114776		-2.36952
37	W02F12.3	AB	AB	rep2	1.09033	0.246958	1	0.226499
38	W02F12.3	AB	P1	rep2	0.324696	0.0931555	0.297797	0.085438		-1.7476
39	W02F12.3	AB	AB	rep3	3.11889	0.315298	1	0.101093
40	W02F12.3	AB	P1	rep3	0.643447	0.0672068	0.206307	0.0215483		-2.27714
41	T09B4.1	AB	AB	rep1	0.507819	0.105278	1	0.207315	T09B4.1		-1.47229	2	1.28305	0.907253	-1.20017	-1.47229
42	T09B4.1	AB	P1	rep1	0.343253	0.0561057	0.675936	0.110484		-0.565041
43	T09B4.1	AB	AB	rep2	2.95243	0.415629	1	0.140775
44	T09B4.1	AB	P1	rep2	0.567368	0.286201	0.19217	0.0969374		-2.37955
45	cey-2	present	AB	rep1	0.44756	0.200054	1	0.446988	cey-2		1.17916	3	0.511678	0.295417	0.47641	1.17916
46	cey-2	present	P1	rep1	0.673534	0.126667	1.5049	0.283017		0.58967
47	cey-2	present	AB	rep2	0.602705	0.0771005	1	0.127924
48	cey-2	present	P1	rep2	1.71461	0.00702357	2.84487	0.0116534		1.50836
49	cey-2	present	AB	rep3	0.523744	0.0391007	1	0.0746561
50	cey-2	present	P1	rep3	1.4205	0.160066	2.7122	0.30562		1.43946
51	rpn-7	symmetric	AB	rep1	0.397915	0.0798048	1	0.200557	rpn-7		0.699078	3	0.574323	0.331586	0.0110545	0.699078
52	rpn-7	symmetric	P1	rep1	0.583231	0.298345	1.46572	0.74977		0.551607
53	rpn-7	symmetric	AB	rep2	1.63048	1.1677	1	0.716166
54	rpn-7	symmetric	P1	rep2	4.10691	0.769241	2.51883	0.471788		1.33276
55	rpn-7	symmetric	AB	rep3	0.929427	0.42518	1	0.457465
56	rpn-7	symmetric	P1	rep3	1.0772	0.501547	1.15899	0.53963		0.21287
57	F14H3.6	AB	AB	rep1	1.84938	0.192047	1	0.103844	F14H3.6		-1.3292	3	1.14132	0.658939	-1.04434	-1.3292
58	F14H3.6	AB	P1	rep1	1.64245	0.132971	0.888107	0.0719003		-0.171195
59	F14H3.6	AB	AB	rep2	2.33626	0.318007	1	0.136118
60	F14H3.6	AB	P1	rep2	0.908049	0.0534011	0.388677	0.0228575		-1.36336
61	F14H3.6	AB	AB	rep3	2.53192	0.154073	1	0.0608521
62	F14H3.6	AB	P1	rep3	0.462387	0.0648603	0.182623	0.025617		-2.45306
63	mex-5	symmetric	AB	rep1	0.205781	0.070926	1	0.344667	mex-5		0.879528	2	0.780145	0.551646	-0.0296519	0.879528
64	mex-5	symmetric	P1	rep1	0.25829	0.0687312	1.25517	0.334002		0.327883
65	mex-5	symmetric	AB	rep2	0.941218	0.066684	1	0.0708486
66	mex-5	symmetric	P1	rep2	2.53815	0.569894	2.69666	0.605485		1.43117
67	cct-2	symmetric	AB	rep1	0.886515	0.148486	1	0.167494	cct-2		0.112184	2	0.362998	0.256678	-0.0231525	0.112184
68	cct-2	symmetric	P1	rep1	1.14479	0.209574	1.29133	0.236402		0.368862
69	cct-2	symmetric	AB	rep2	0.977483	0.223823	1	0.228979
70	cct-2	symmetric	P1	rep2	0.884325	0.159505	0.904696	0.163179		-0.144495
	act-1*	symmetric													-0.0960861	0
*act-1 was used to normalize each sample. Each experiment had a matched act-1 experiment.

## Sheet: consolidated_data
Gene Name	RNA-seq Category	RNA-seqfold2changeDESeq	qRTPCR mean_log2_fold_change	Std. error of the mean of biological replicates
cpg-2	P1	1.1598	0.440724	0.0566409
F32D1.6	AB	-1.89514	-2.44121	0.845892
rnr-2	symmetric	-0.00326399	0.28879	0.463635
F25H2.5	P1	0.807546	1.13602	0.336984
W05F2.3	P1	0.782642	1.60386	1.04068
mex-3	AB	-0.974952	-1.30094	0.572826
W02F12.3	AB	-1.44571	-2.13142	0.193754
T09B4.1	AB	-1.20017	-1.47229	0.907253
cey-2	present	0.47641	1.17916	0.295417
rpn-7	symmetric	0.0110545	0.699078	0.331586
F14H3.6	AB	-1.04434	-1.3292	0.658939
mex-5	symmetric	-0.0296519	0.879528	0.551646
cct-2	symmetric	-0.0231525	0.112184	0.256678
act-1*	symmetric	-0.0960861	0	0
*act-1 was used to normalize each sample. Each experiment had a matched act-1 experiment.
