# Supplementary material for: Asymmetric Transcript Discovery by RNA-seq in C. elegans Blastomeres Identifies neg-1, a Gene Important for Anterior Morphogenesis
Source: PLoS Genet. 2015 Apr 13;11(4):e1005117. doi: 10.1371/journal.pgen.1005117 (PMC4395330; doi:10.1371/journal.pgen.1005117)
Supplement: S4 Dataset — An excel file containing percentage embryonic lethality rates identified for a subset of AB-enriched and P1-enriched genes. Data from this file was used to generate Fig 4A. (XLSX) [file pgen.1005117.s011.xlsx]

## Sheet: Annotation
Column Name	Description
Gene	Gene associated with the RNAi e.coli strain from the Ahringer feeding library.
Strain	C. elegans worm strain tested.
Embryonic Lethality	Percentage of eggs that failed to hatch after 24 hr post exposure.
Low Brood Size?	Yes or No depending on whether low brood size was observed.

## Sheet: AB-enriched Embryonic Lethality
Gene	Strain	Embryonic Lethality	Low Brood Size?
W02F12.3	N2	0.0046	No
W02F12.3	rrf-3	0.0271	No
mex-3	N2	1	No
mex-3	rrf-3	1	No
T09B4.1	N2	0	No
T09B4.1	rrf-3	0.0054	No
ape-1	N2	0.0073	No
ape-1	rrf-3	0.0218	No
erm-1	N2	0.0047	No
erm-1	rrf-3	0.0159	No
F32D1.6	N2	0.3076	No
F32D1.6	rrf-3	0.5578	No
lem-3	N2	0.001	No
lem-3	rrf-3	0.038	No
cdc-25.3	N2	NA	No
cdc-25.3	rrf-3	0.0095	No
C37C3.9	N2	0	No
C37C3.9	rrf-3	0	No
dpf-3	N2	0	No
dpf-3	rrf-3	0	No
F13H10.4	N2	0	No
F13H10.4	rrf-3	0	No
F52B5.2	N2	0	No
F52B5.2	rrf-3	0.0098	No
hmp-2	N2	NA	No
hmp-2	rrf-3	0.387	No
perm-5	N2	0.167	No
perm-5	rrf-3	0.7249	No
K02C4.3	N2	0.0159	No
K02C4.3	rrf-3	0.0159	No
akt-1	N2	0	No
akt-1	rrf-3	0	No

## Sheet: P1-enriched Embryonic Lethality
Gene	Strain	Embryonic Lethality	Low Brood Size?
F25H2.5	N2	0	No
F25H2.5	rrf-3	0	No
W05F2.3	N2	0	No
W05F2.3	rrf-3	0	No
pgal-1	N2	0	No
pgal-1	rrf-3	0	No
C07D8.6	N2	0	No
C07D8.6	rrf-3	0	No
chs-1	N2	0.0275	No
chs-1	rrf-3	0.013	No
rme-2	N2	0	Yes
rme-2	rrf-3	0	Yes
K08D12.3	N2	0	No
K08D12.3	rrf-3	0.2145	No
pfn-1	N2	0.458	No
pfn-1	rrf-3	NA	Yes
zig-7	N2	NA	NA
zig-7	rrf-3	0	Yes
puf-3	N2	0.2753	No
puf-3	rrf-3	0.6718	No
tdc-1	N2	NA	NA
tdc-1	rrf-3	0	No
clu-1	N2	NA	NA
clu-1	rrf-3	0	No
sac-1	N2	0.0435	No
sac-1	rrf-3	0.0919	No
T04A8.7	N2	0.3433	No
T04A8.7	rrf-3	0.2373	No
cpn-1	N2	NA	NA
cpn-1	rrf-3	0	No
egg-2	N2	NA	NA
egg-2	rrf-3	0	No
pgl-3	N2	0	No
pgl-3	rrf-3	0.1965	No
