# Supplementary material for: Asymmetric Transcript Discovery by RNA-seq in C. elegans Blastomeres Identifies neg-1, a Gene Important for Anterior Morphogenesis
Source: PLoS Genet. 2015 Apr 13;11(4):e1005117. doi: 10.1371/journal.pgen.1005117 (PMC4395330; doi:10.1371/journal.pgen.1005117)
Supplement: S5 Dataset — An excel file containing GO ontology ID’s over-represented in the AB-enriched and P1-enriched list. It contains GO terms, REViGO output, and the genes that contribute to each category. Data from this file was used to generate Fig 5. (XLSX) [file pgen.1005117.s012.xlsx]

## Sheet: Annotation
Sheets
	REVIGO_AB_raw	Input was an AB-rank list of genes that were ranked as AB-enriched-> symmetric-> P1-enriched; Data was analyzed in GOrilla; Gorilla output was piped to REViGO; Raw REViGO output
	AB_processed	REViGO_AB_raw was filtered for frequencies < 5 %, ranked by negative Log P-value, filtered for negative log p-value > 7
	REVIGO_P1_raw	Input was an AB-rank list of genes that were ranked as P1-enriched-> symmetric-> AB-enriched; Data was analyzed in GOrilla; Gorilla output was piped to REViGO; Raw REViGO output
	P1_processed	REViGO_P1_raw was filtered for frequencies < 5 %, ranked by negative Log P-value, filtered for negative log p-value > 7
Headers
	term_ID	GO category ID
	description	Description of GO category
	frequency	Frequency of GO category in the genome
	plot_X	REViGO output
	plot_Y	REViGO output
	plot_size	REViGO output
	log10 p-value	REViGO p-value output
	uniqueness	REViGO output
	dispensability	REViGO output
	representative	REViGO output
	eliminated	1's are eliminated due to overlap similarity with another GO category
	Genes	The list of genes identified in this category as reported by GOrilla

## Sheet: REViGO_AB_raw
term_ID	description	frequency	plot_X	plot_Y	plot_size	log10 p-value	uniqueness	dispensability	representative	eliminated
GO:0006996	organelle organization	0.00904	-5.311	1.208	5.229	-12.3947	0.691	0	6996	0
GO:0009653	anatomical structure morphogenesis	0.01017	-1.724	-7.657	5.28	-7.4078	0.729	0	9653	0
GO:2000026	regulation of multicellular organismal development	0.0015	null	null	4.448	-5.0372	0.462	0.726	9653	1
GO:0050793	regulation of developmental process	0.00806	null	null	5.179	-5.1959	0.47	0.856	9653	1
GO:0048513	organ development	0.00345	null	null	4.81	-6.6289	0.651	0.824	9653	1
GO:0003006	developmental process involved in reproduction	0.00106	null	null	4.298	-7.0575	0.685	0.704	9653	1
GO:0048608	reproductive structure development	0.00058	null	null	4.036	-5.4672	0.622	0.702	9653	1
GO:0048869	cellular developmental process	0.0109	null	null	5.31	-6.4179	0.613	0.884	9653	1
GO:0022414	reproductive process	0.03715	1.934	-4.242	5.843	-6.3979	0.82	0	22414	0
GO:0048610	cellular process involved in reproduction	0.00597	null	null	5.049	-5.9957	0.815	0.743	22414	1
GO:0040011	locomotion	0.03085	5.084	-3.432	5.762	-7.5421	0.955	0	40011	0
GO:0048519	negative regulation of biological process	0.01079	0.967	6.371	5.306	-6.466	0.625	0	48519	0
GO:0065007	biological regulation	0.15973	4.256	3.422	6.476	-8.3372	0.961	0	65007	0
GO:0071840	cellular component organization or biogenesis	0.05556	5.219	0.367	6.018	-8.6073	0.957	0	71840	0
GO:0022402	cell cycle process	0.00233	-7.143	-0.543	4.641	-8.202	0.756	0.23	22402	0
GO:0048870	cell motility	0.00553	-5.142	-1.836	5.015	-6.3125	0.771	0.25	48870	0
GO:0016477	cell migration	0.00102	null	null	4.282	-6.3979	0.789	0.856	48870	1
GO:0006928	cellular component movement	0.00674	-6.504	-2.342	5.101	-5.4271	0.795	0.255	6928	0
GO:0050789	regulation of biological process	0.15461	0.35	6.738	6.462	-9.172	0.481	0.482	50789	0
GO:2001141	regulation of RNA biosynthetic process	0.08766	null	null	6.216	-5.1746	0.422	0.911	50789	1
GO:0050794	regulation of cellular process	0.14675	null	null	6.439	-7.0496	0.465	0.814	50789	1
GO:0019219	regulation of nucleobase-containing compound metabolic process	0.09177	null	null	6.236	-8.0334	0.423	0.724	50789	1
GO:0080090	regulation of primary metabolic process	0.09946	null	null	6.271	-6.2434	0.435	0.868	50789	1
GO:2000112	regulation of cellular macromolecule biosynthetic process	0.09301	null	null	6.241	-5.1965	0.42	0.882	50789	1
GO:0009889	regulation of biosynthetic process	0.09336	null	null	6.243	-5.1249	0.44	0.856	50789	1
GO:0010468	regulation of gene expression	0.09702	null	null	6.26	-6.5498	0.433	0.863	50789	1
GO:0031323	regulation of cellular metabolic process	0.09817	null	null	6.265	-6.6421	0.426	0.853	50789	1
GO:0031326	regulation of cellular biosynthetic process	0.09332	null	null	6.243	-5.1249	0.421	0.906	50789	1
GO:0006355	regulation of transcription, DNA-dependent	0.08764	null	null	6.216	-5.3458	0.422	0.899	50789	1
GO:0051252	regulation of RNA metabolic process	0.08791	null	null	6.217	-5.4157	0.425	0.9	50789	1
GO:0010556	regulation of macromolecule biosynthetic process	0.0931	null	null	6.242	-5.0467	0.431	0.906	50789	1
GO:0060255	regulation of macromolecule metabolic process	0.09974	null	null	6.272	-5.5086	0.435	0.871	50789	1
GO:0051171	regulation of nitrogen compound metabolic process	0.09183	null	null	6.236	-8.0334	0.442	0.841	50789	1
GO:0019222	regulation of metabolic process	0.10579	null	null	6.297	-8.0092	0.501	0.749	50789	1
GO:0010171	body morphogenesis	7e-05	-3.358	-6.173	3.104	-5.0691	0.725	0.596	10171	0
GO:0051276	chromosome organization	0.00446	-5.524	1.76	4.922	-8.9508	0.657	0.6	51276	0
GO:0048285	organelle fission	0.00074	null	null	4.144	-6.6615	0.69	0.739	51276	1
GO:0000280	nuclear division	0.00065	null	null	4.087	-6.3969	0.68	0.732	51276	1
GO:0000070	mitotic sister chromatid segregation	0.00018	null	null	3.519	-6.1555	0.679	0.901	51276	1
GO:0016568	chromatin modification	0.00118	null	null	4.344	-5.8633	0.675	0.767	51276	1
GO:0044702	single organism reproductive process	0.00092	-1.026	-2.292	4.235	-6.0516	0.753	0.608	44702	0
GO:0000819	sister chromatid segregation	0.00018	-6.371	1.967	3.529	-5.4776	0.663	0.665	819	0
GO:0007126	meiosis	0.00029	null	null	3.729	-5.2967	0.68	0.721	819	1
GO:0016043	cellular component organization	0.04197	-5.559	4.489	5.896	-9.6655	0.789	0.693	16043	0

## Sheet: AB_processed
term_ID	description	frequency	plot_X	plot_Y	plot_size	log10 p-value	uniqueness	dispensability	representative	eliminated	Negative log p-value
GO:0006996	organelle organization	0.00904	-5.311	1.208	5.229	-12.3947	0.691	0	6996	0	12.3947	[hda-3 - protein hda-3, tbg-1 - protein tbg-1, sep-1 - protein sep-1, his-24 - protein his-24, mex-3 - protein mex-3, eps-8 - protein eps-8, vab-10 - protein vab-10, hmp-2 - protein hmp-2, jmjc-1 - protein jmjc-1, hcp-6 - protein hcp-6, F25G6.9 - protein f25g6.9, sur-2 - protein sur-2, spd-5 - protein spd-5, npp-6 - protein npp-6, msh-2 - protein msh-2, crml-1 - protein crml-1, lsd-1 - protein ls…
GO:0051276	chromosome organization	0.00446	-5.524	1.76	4.922	-8.9508	0.657	0.6	51276	0	8.9508	[sin-3 - protein sin-3, scc-1 - protein scc-1, hda-3 - protein hda-3, tbg-1 - protein tbg-1, utx-1 - protein utx-1, smc-4 - protein smc-4, his-24 - protein his-24, ash-2 - protein ash-2, met-1 - protein met-1, top-1 - protein top-1, cku-80 - protein cku-80, M03C11.8 - protein m03c11.8, jmjc-1 - protein jmjc-1, hcp-6 - protein hcp-6, sdc-3 - protein sdc-3, rfp-1 - protein rfp-1, msh-2 - protein ms…
GO:0022402	cell cycle process	0.00233	-7.143	-0.543	4.641	-8.202	0.756	0.23	22402	0	8.202	[dhc-1 - protein dhc-1, scc-1 - protein scc-1, par-2 - protein par-2, tbg-1 - protein tbg-1, pme-3 - protein pme-3, smc-4 - protein smc-4, ess-2 - protein ess-2, his-24 - protein his-24, sep-1 - protein sep-1, mett-10 - protein mett-10, mat-2 - protein mat-2, vab-10 - protein vab-10, rde-2 - protein rde-2, rad-50 - protein rad-50, CELE_M116.5 - protein m116.5, smk-1 - protein smk-1, apr-1 - prote…
GO:0009653	anatomical structure morphogenesis	0.01017	-1.724	-7.657	5.28	-7.4078	0.729	0	9653	0	7.4078	[sin-3 - protein sin-3, mig-15 - protein mig-15, B0035.11 - protein b0035.11, let-858 - protein let-858, cogc-4 - protein cogc-4, eor-1 - protein eor-1, lin-13 - protein lin-13, vab-10 - protein vab-10, eps-8 - protein eps-8, hlh-1 - protein hlh-1, sec-8 - protein sec-8, let-19 - protein let-19, unc-70 - protein unc-70, irx-1 - protein irx-1, cyh-1 - protein cyh-1, git-1 - protein git-1, sdz-30 -…
GO:0048519	negative regulation of biological process	0.01079	0.967	6.371	5.306	-6.466	0.625	0	48519	0
GO:0048870	cell motility	0.00553	-5.142	-1.836	5.015	-6.3125	0.771	0.25	48870	0
GO:0044702	single organism reproductive process	0.00092	-1.026	-2.292	4.235	-6.0516	0.753	0.608	44702	0
GO:0000819	sister chromatid segregation	0.00018	-6.371	1.967	3.529	-5.4776	0.663	0.665	819	0
GO:0006928	cellular component movement	0.00674	-6.504	-2.342	5.101	-5.4271	0.795	0.255	6928	0
GO:0010171	body morphogenesis	7e-05	-3.358	-6.173	3.104	-5.0691	0.725	0.596	10171	0

## Sheet: REViGO_P1_raw
term_ID	description	frequency	plot_X	plot_Y	plot_size	log10 p-value	uniqueness	dispensability	representative	eliminated
GO:0000003	reproduction	0.03866	-0.244	-7.194	5.86	-8.3107	1	0	3	0
GO:0009145	purine nucleoside triphosphate biosynthetic process	0.00656	4.088	5.22	5.09	-7.1884	0.542	0	9145	0
GO:0009201	ribonucleoside triphosphate biosynthetic process	0.00748	null	null	5.147	-6.3478	0.538	0.957	9145	1
GO:0009790	embryo development	0.0015	-4.228	2.986	4.449	-11.2464	0.64	0	9790	0
GO:0044767	single-organism developmental process	0.0126	null	null	5.373	-5.2534	0.651	0.93	9790	1
GO:0048856	anatomical structure development	0.01375	null	null	5.411	-8.8356	0.748	0.746	9790	1
GO:0009792	embryo development ending in birth or egg hatching	0.00082	null	null	4.188	-10.9101	0.651	0.707	9790	1
GO:0032502	developmental process	0.01668	2.861	-6.798	5.495	-5.342	0.949	0	32502	0
GO:0009058	biosynthetic process	0.31951	-1.188	-5.781	6.777	-12.8794	0.94	0.018	9058	0
GO:0006414	translational elongation	0.00839	5.762	-0.077	5.197	-6.0964	0.733	0.173	6414	0
GO:0015992	proton transport	0.00884	-5.144	-1.022	5.219	-10.762	0.702	0.179	15992	0
GO:0015672	monovalent inorganic cation transport	0.01677	null	null	5.497	-5.7328	0.714	0.78	15992	1
GO:0009206	purine ribonucleoside triphosphate biosynthetic process	0.00656	null	null	5.09	-7.1884	0.539	0.987	15992	1
GO:0006754	ATP biosynthetic process	0.00612	null	null	5.06	-6.5229	0.508	0.977	15992	1
GO:0015985	energy coupled proton transport, down electrochemical gradient	0.00595	null	null	5.047	-7.3335	0.688	0.951	15992	1
GO:0015986	ATP synthesis coupled proton transport	0.00595	null	null	5.047	-7.3335	0.337	0.951	15992	1
GO:0006915	apoptotic process	0.00447	-3.635	-1.041	4.923	-9.2076	0.721	0.199	6915	0
GO:0012501	programmed cell death	0.00459	null	null	4.935	-9.4737	0.721	0.961	6915	1
GO:0008219	cell death	0.00543	null	null	5.008	-9.5331	0.718	0.979	6915	1
GO:0019538	protein metabolic process	0.13078	5.486	-2.865	6.389	-9.0773	0.82	0.202	19538	0
GO:0016265	death	0.00544	-4.186	-2.417	5.009	-9.5331	0.81	0.203	16265	0
GO:1901576	organic substance biosynthetic process	0.30503	5.393	2.577	6.757	-12.6615	0.699	0.26	1901576	0
GO:0006818	hydrogen transport	0.00884	-5.263	-0.415	5.219	-10.4145	0.767	0.416	6818	0
GO:0018996	molting cycle, collagen and cuticulin-based cuticle	0	-3.397	5.392	1.908	-6.4045	0.771	0.454	18996	0
GO:0046129	purine ribonucleoside biosynthetic process	0.01174	4.804	4.722	5.342	-5.0809	0.592	0.457	46129	0
GO:0042451	purine nucleoside biosynthetic process	0.01174	null	null	5.342	-5.0809	0.599	0.9	46129	1
GO:0009059	macromolecule biosynthetic process	0.19559	5.254	1.653	6.564	-13.5607	0.684	0.551	9059	0
GO:0042303	molting cycle	0.00012	-3.984	3.933	3.365	-6.4045	0.739	0.553	42303	0
GO:0006412	translation	0.05031	5.552	0.544	5.975	-41.1986	0.683	0.559	6412	0
GO:0034645	cellular macromolecule biosynthetic process	0.18993	5.508	1.215	6.551	-12.6737	0.659	0.564	34645	0
GO:0002164	larval development	4e-05	-3.846	4.504	2.827	-7.6289	0.686	0.575	2164	0
GO:0002119	nematode larval development	3e-05	null	null	2.685	-7.6289	0.691	0.726	2164	1
GO:0044249	cellular biosynthetic process	0.29836	5.369	3.08	6.748	-12.2396	0.7	0.648	44249	0
GO:0044267	cellular protein metabolic process	0.09144	5.874	-1.892	6.234	-12.9066	0.78	0.657	44267	0
GO:0009142	nucleoside triphosphate biosynthetic process	0.00832	4.389	5.072	5.193	-5.6383	0.579	0.679	9142	0
GO:0009156	ribonucleoside monophosphate biosynthetic process	0.00962	null	null	5.256	-5.0615	0.554	0.707	9142	1
GO:0009168	purine ribonucleoside monophosphate biosynthetic process	0.00602	null	null	5.052	-5.4461	0.566	0.942	9142	1
GO:0009127	purine nucleoside monophosphate biosynthetic process	0.00603	null	null	5.053	-5.4461	0.566	0.993	9142	1
GO:0009791	post-embryonic development	0.00053	-4.212	3.392	3.993	-7.9172	0.659	0.685	9791	0

## Sheet: P1_processed
term_ID	description	frequency	plot_X	plot_Y	plot_size	log10 p-value	uniqueness	dispensability	representative	eliminated	Negative Log p-value
GO:0006412	translation	0.05031	5.552	0.544	5.975	-41.1986	0.683	0.559	6412	0	41.1986	[rpl-34 - protein rpl-34, ife-3 - protein ife-3, rps-27 - protein rps-27, rpl-9 - protein rpl-9, rpl-12 - protein rpl-12, rpl-27 - protein rpl-27, rpl-19 - protein rpl-19, rps-14 - protein rps-14, rpl-11.2 - protein rpl-11.2, ubq-2 - protein ubq-2, rpl-30 - protein rpl-30, mrpl-12 - protein mrpl-12, eef-1B.2 - protein eef-1b.2, rpl-36 - protein rpl-36, rpl-25.2 - protein rpl-25.2, rps-21 - protei…
GO:0009790	embryo development	0.0015	-4.228	2.986	4.449	-11.2464	0.64	0	9790	0	11.2464	[sac-1 - protein sac-1, nlp-20 - protein nlp-20, skr-1 - protein skr-1, gut-2 - protein gut-2, W01D2.1 - protein w01d2.1, fmo-4 - protein fmo-4, rpl-7 - protein rpl-7, skr-2 - protein skr-2, nhr-86 - protein nhr-86, cyp-31A3 - protein cyp-31a3, vha-14 - protein vha-14, clu-1 - protein clu-1, tac-1 - protein tac-1, rpl-24.2 - protein rpl-24.2, emb-30 - protein emb-30, fbf-1 - protein fbf-1, rps-19…
GO:0015992	proton transport	0.00884	-5.144	-1.022	5.219	-10.762	0.702	0.179	15992	0	10.762	[F58F12.1 - protein f58f12.1, asg-2 - protein asg-2, atp-4 - protein atp-4, isp-1 - protein isp-1, asb-1 - protein asb-1, vha-17 - protein vha-17, atp-3 - protein atp-3, R53.4 - protein r53.4, asg-1 - protein asg-1, ugtp-1 - protein ugtp-1, vha-12 - protein vha-12, vha-14 - protein vha-14, Y82E9BR.3 - protein y82e9br.3, H28O16.1 - protein h28o16.1, vha-9 - protein vha-9, CELE_F29C4.2 - protein f2…
GO:0006818	hydrogen transport	0.00884	-5.263	-0.415	5.219	-10.4145	0.767	0.416	6818	0	10.4145	[F58F12.1 - protein f58f12.1, atp-4 - protein atp-4, asg-2 - protein asg-2, isp-1 - protein isp-1, asb-1 - protein asb-1, vha-17 - protein vha-17, R53.4 - protein r53.4, atp-3 - protein atp-3, asg-1 - protein asg-1, ugtp-1 - protein ugtp-1, vha-12 - protein vha-12, vha-14 - protein vha-14, Y82E9BR.3 - protein y82e9br.3, H28O16.1 - protein h28o16.1, vha-9 - protein vha-9, vha-8 - protein vha-8, CE…
GO:0016265	death	0.00544	-4.186	-2.417	5.009	-9.5331	0.81	0.203	16265	0	9.5331	[T14G10.5 - protein t14g10.5, itr-1 - protein itr-1, rpl-12 - protein rpl-12, daf-21 - protein daf-21, rpl-19 - protein rpl-19, vha-17 - protein vha-17, ubq-2 - protein ubq-2, nmt-1 - protein nmt-1, rpl-25.2 - protein rpl-25.2, rps-9 - protein rps-9, rab-7 - protein rab-7, rpl-6 - protein rpl-6, rps-3 - protein rps-3, rme-8 - protein rme-8, rps-11 - protein rps-11, rab-8 - protein rab-8, rla-0 - …
GO:0006915	apoptotic process	0.00447	-3.635	-1.041	4.923	-9.2076	0.721	0.199	6915	0	9.2076	[T14G10.5 - protein t14g10.5, rpl-12 - protein rpl-12, daf-21 - protein daf-21, rpl-19 - protein rpl-19, vha-17 - protein vha-17, ubq-2 - protein ubq-2, nmt-1 - protein nmt-1, rpl-25.2 - protein rpl-25.2, rps-9 - protein rps-9, rpl-6 - protein rpl-6, rps-3 - protein rps-3, rme-8 - protein rme-8, rps-11 - protein rps-11, rab-8 - protein rab-8, rla-0 - protein rla-0, rps-26 - protein rps-26, rps-1 …
GO:0000003	reproduction	0.03866	-0.244	-7.194	5.86	-8.3107	1	0	3	0	8.3107	[itr-1 - protein itr-1, rpl-19 - protein rpl-19, rpl-11.2 - protein rpl-11.2, rpl-7 - protein rpl-7, R53.4 - protein r53.4, rps-24 - protein rps-24, clk-1 - protein clk-1, mtx-1 - protein mtx-1, rps-11 - protein rps-11, rps-26 - protein rps-26, fbf-1 - protein fbf-1, rps-19 - protein rps-19, F42C5.9 - protein f42c5.9, nra-2 - protein nra-2, rps-8 - protein rps-8, fbf-2 - protein fbf-2, K05C4.2 - …
GO:0009791	post-embryonic development	0.00053	-4.212	3.392	3.993	-7.9172	0.659	0.685	9791	0	7.9172	[sac-1 - protein sac-1, B0035.12 - protein b0035.12, skr-1 - protein skr-1, W01D2.1 - protein w01d2.1, rpl-19 - protein rpl-19, rpl-11.2 - protein rpl-11.2, rpl-7 - protein rpl-7, skr-2 - protein skr-2, R53.4 - protein r53.4, atp-3 - protein atp-3, ZK1248.11 - protein zk1248.11, T07A9.9 - protein t07a9.9, rps-24 - protein rps-24, vha-14 - protein vha-14, mom-2 - protein mom-2, let-4 - protein let…
GO:0002164	larval development	4e-05	-3.846	4.504	2.827	-7.6289	0.686	0.575	2164	0	7.6289	[sac-1 - protein sac-1, B0035.12 - protein b0035.12, skr-1 - protein skr-1, W01D2.1 - protein w01d2.1, rpl-19 - protein rpl-19, rpl-11.2 - protein rpl-11.2, rpl-7 - protein rpl-7, skr-2 - protein skr-2, atp-3 - protein atp-3, R53.4 - protein r53.4, ZK1248.11 - protein zk1248.11, T07A9.9 - protein t07a9.9, rps-24 - protein rps-24, vha-14 - protein vha-14, mom-2 - protein mom-2, let-4 - protein let…
GO:0009145	purine nucleoside triphosphate biosynthetic process	0.00656	4.088	5.22	5.09	-7.1884	0.542	0	9145	0	7.1884	[F58F12.1 - protein f58f12.1, asg-2 - protein asg-2, atp-4 - protein atp-4, asb-1 - protein asb-1, cyc-1 - protein cyc-1, R53.4 - protein r53.4, atp-3 - protein atp-3, asg-1 - protein asg-1, cco-1 - protein cco-1, Y82E9BR.3 - protein y82e9br.3, ndk-1 - protein ndk-1, CELE_Y69A2AR.18 - protein y69a2ar.18, atp-5 - protein atp-5, H28O16.1 - protein h28o16.1, hpo-18 - protein hpo-18]
GO:0018996	molting cycle, collagen and cuticulin-based cuticle	0	-3.397	5.392	1.908	-6.4045	0.771	0.454	18996	0
GO:0042303	molting cycle	0.00012	-3.984	3.933	3.365	-6.4045	0.739	0.553	42303	0
GO:0006414	translational elongation	0.00839	5.762	-0.077	5.197	-6.0964	0.733	0.173	6414	0
GO:0009142	nucleoside triphosphate biosynthetic process	0.00832	4.389	5.072	5.193	-5.6383	0.579	0.679	9142	0
GO:0032502	developmental process	0.01668	2.861	-6.798	5.495	-5.342	0.949	0	32502	0
GO:0046129	purine ribonucleoside biosynthetic process	0.01174	4.804	4.722	5.342	-5.0809	0.592	0.457	46129	0
