# Supplementary material for: Asymmetric Transcript Discovery by RNA-seq in C. elegans Blastomeres Identifies neg-1, a Gene Important for Anterior Morphogenesis
Source: PLoS Genet. 2015 Apr 13;11(4):e1005117. doi: 10.1371/journal.pgen.1005117 (PMC4395330; doi:10.1371/journal.pgen.1005117)
Supplement: S6 Dataset — An excel file containing a list of all genes in the 7945 present genes. This file tabulates those genes that occurred in the list of Maternal Degraded [MD] mRNAs [60] and those that occurred in tissue-type enriched datasets [61]. Data from this file was used to generate Fig 6A–6C. (XLSX) [file pgen.1005117.s013.xlsx]

## Sheet: Annotation
Header Category	Header	Notes
Gene Identifiers	cufflinks_XLOC	An identifier produced by Cufflinks
	WBID	An identifier from Wormbase
	refseq_name	Refseq Name
	SequenceName_Gene	Sequence Name (Gene), as annotated in Wormbase
	GenBankID	GenBank ID, as annotated in Wormbase
DESeq Output	DES_Mean	DESeq output: Mean of AB and P1
	DES_ABMean	DESeq output: Mean Intensity of genes in AB samples
	DES_P1Mean	DESeq output: Mean intensity of genes in P1 samples
	DES_padj	DESeq output: p-value adjusted by the Benjamini-Hochberg method to account for multiple testing
Class	class	Are the genes AB-enriched, P1-enriched or symmetrically distributed, See Materials & Methods; See Dataset_S1.xlsx
Overlap with Spencer et al. 2011	EE-BAG_up_vs_EE-reference	Genes overlapping with the following Spencer et al., categories are listed as their WBID's. Genes that do not overlap are listed as 0.
	EE-GLP_up_vs_EE-reference
	LE-A-class_up_vs_LE-reference
	LE-AVA_up_vs_LE-reference
	LE-AVE_up_vs_LE-reference
	LE-GABA_up_vs_LE-reference
	LE-PhM_up_vs_LE-reference
	LE-bwm_up_vs_LE-reference
	LE-coelomocytes_up_vs_LE-reference
	LE-dopaminergic_up_vs_LE-reference
	LE-hypodermis_up_vs_LE-reference
	LE-intestine_up_vs_LE-reference
	LE-panneural_up_vs_LE-reference
Overlap with Baugh et al., 2003		Genes overlapping with the maternally degraded set from Baugh et al., 2003 are listed as "Maternally Degraded"
		Genes that were not called as Maternally Degraded by Baugh et al, but were present on the Affy chip are listed as "NOT Degraded"
		Genes listed as "0" were not matchable with the Baugh et al., 2003 dataset.

## Sheet: Overlapping_genes
Gene Identifiers					DESeq Output				Class	Overlap with Spencer et al. 2011													Overlap with Baugh et al., 2003
cufflinks_XLOC	WBID	refseq_name	SequenceName_Gene	GenBankID	DES_Mean	DES_ABMean	DES_P1Mean	DES_padj	class	EE-BAG_up_vs_EE-reference	EE-GLP_up_vs_EE-reference	LE-A-class_up_vs_LE-reference	LE-AVA_up_vs_LE-reference	LE-AVE_up_vs_LE-reference	LE-GABA_up_vs_LE-reference	LE-PhM_up_vs_LE-reference	LE-bwm_up_vs_LE-reference	LE-coelomocytes_up_vs_LE-reference	LE-dopaminergic_up_vs_LE-reference	LE-hypodermis_up_vs_LE-reference	LE-intestine_up_vs_LE-reference	LE-panneural_up_vs_LE-reference
XLOC_001874	WBGene00001333	erm-1,erm-1_dup1	C01G8.5	U80439	3194.23	5325.67	1062.79	4.6747e-10	AB	0	0	0	0	0	0	0	0	0	0	0	WBGene00001333	0	NOT_Degraded
XLOC_017237	WBGene00013481	Y69H2.3,Y69H2.3_dup1,Y69H2.3_dup2,Y69H2.3_dup3,Y69H2.3_dup4,_dup209	Y69H2.3	Z98877	612.524	1089.82	135.227	1.84283e-09	AB	0	0	0	0	0	0	0	0	WBGene00013481	0	0	0	0	0
XLOC_015816	WBGene00016824	C50E3.13	C50E3.13	U64848	3526.79	5644.34	1409.25	6.15815e-09	AB	0	0	0	0	0	0	0	0	0	0	0	0	0	Maternally Degraded
XLOC_015412	WBGene00017985	F32D1.6	F32D1.6	AF016427	4848.41	7642.22	2054.59	1.03884e-08	AB	0	WBGene00017985	WBGene00017985	0	0	0	0	0	WBGene00017985	0	0	0	0	Maternally Degraded
XLOC_000164	WBGene00021009	afd-1,afd-1_dup1,afd-1_dup2,afd-1_dup3	W03F11.6	AF003135	1872.89	3068.96	676.812	3.48835e-08	AB	0	0	0	0	0	0	0	0	0	0	0	0	0	NOT_Degraded
XLOC_014094	WBGene00009606	F40G12.11	F40G12.11	NA	4076.17	6372.22	1780.11	5.59339e-08	AB	0	0	0	0	0	0	WBGene00009606	0	0	0	0	0	0	Maternally Degraded
XLOC_002383	WBGene00002276	lem-3	F42H11.2	NA	6088.88	9289.29	2888.48	4.48282e-07	AB	0	0	0	0	0	0	0	0	0	0	0	0	0	Maternally Degraded
XLOC_015815	WBGene00016823	C50E3.12	C50E3.12	U64848	3520.26	5334.81	1705.71	3.15645e-06	AB	0	0	0	0	0	0	0	0	0	0	0	0	0	NOT_Degraded
XLOC_008638	WBGene00000388	cdc-25.3	ZK637.11	Z11115	5519.28	8157.84	2880.71	8.22598e-06	AB	WBGene00000388	0	0	0	0	0	WBGene00000388	0	0	0	WBGene00000388	0	0	NOT_Degraded
XLOC_013133	WBGene00020948	W02F12.3	W02F12.3	AF047653	28254.7	41334.9	15174.5	1.27015e-05	AB	WBGene00020948	WBGene00020948	0	0	0	0	WBGene00020948	0	0	WBGene00020948	WBGene00020948	0	0	Maternally Degraded
XLOC_002219	WBGene00009921	F52B5.2	F52B5.2	Z75541	5573.47	8039.75	3107.18	4.66305e-05	AB	0	WBGene00009921	0	0	0	0	0	0	0	0	0	0	0	Maternally Degraded
XLOC_018643	WBGene00001898	his-24	M163.3	Z79603	244.379	423.664	65.093	5.62595e-05	AB	0	0	0	0	0	0	0	0	0	0	0	0	0	NOT_Degraded
XLOC_008865	WBGene00008080	C44B9.3	C44B9.3	Z73424	2167.12	3197.38	1136.85	8.06916e-05	AB	0	WBGene00008080	0	0	0	0	0	0	0	0	0	0	0	Maternally Degraded
XLOC_011263	WBGene00016955	C55C3.5	C55C3.5	U53335	5509.13	7915.1	3103.17	8.93513e-05	AB	0	0	0	0	0	0	0	0	0	0	0	0	0	Maternally Degraded
XLOC_016926	WBGene00008823	F14H3.4	F14H3.4	Z83105	2551.9	3738.79	1365.01	0.000138876	AB	0	0	0	0	0	0	WBGene00008823	0	0	0	0	0	0	Maternally Degraded
XLOC_018485	WBGene00011153	R09A8.2	R09A8.2	Z68009	1910.1	2807.86	1012.33	0.000401772	AB	0	0	0	0	0	0	0	0	0	0	0	0	0	NOT_Degraded
XLOC_008664	WBGene00013981	ZK507.6	ZK507.6	Z29116	3666.16	5212.3	2120.03	0.000402144	AB	0	0	0	0	0	0	0	0	0	0	0	0	0	NOT_Degraded
XLOC_000558	WBGene00020375	T09B4.1	T09B4.1	NA	29630.4	41290.3	17970.5	0.000638694	AB	0	WBGene00020375	0	0	0	0	0	0	0	0	0	0	0	Maternally Degraded
XLOC_007011	WBGene00017755	F23F12.9,F23F12.9_dup1	F23F12.9	U12965	48.3236	93.8638	2.78341	0.000974984	AB	0	0	0	0	0	0	0	0	WBGene00017755	0	0	0	0	NOT_Degraded
XLOC_018276	WBGene00009793	F46F6.2	F46F6.2	NA	2682.92	3806.81	1559.04	0.00102316	AB	0	0	0	0	0	0	0	0	0	0	0	0	0	NOT_Degraded
XLOC_011849	WBGene00008775	F13H10.4,F13H10.4_dup2	F13H10.4	Z68748	7781.43	10735	4827.91	0.00112054	AB	0	0	0	0	0	0	0	0	0	0	0	0	0	Maternally Degraded
XLOC_020007	WBGene00008464	E02H4.6	E02H4.6	NA	1778.11	2532.72	1023.5	0.00124681	AB	0	0	0	0	0	0	0	0	0	0	0	0	0	Maternally Degraded
XLOC_006067	WBGene00000090	age-1	B0334.8	NA	4661	6544.2	2777.79	0.00155576	AB	0	0	0	0	0	0	0	0	0	0	0	0	0	NOT_Degraded
XLOC_001951	WBGene00018009	F33D11.12	F33D11.12	AF039720	5015.4	6872.19	3158.62	0.00171844	AB	0	0	0	0	0	0	0	0	0	0	0	0	0	0
XLOC_016656	WBGene00008789	F14D7.2	F14D7.2	Z77658	10109.5	13737.2	6481.84	0.00205566	AB	0	0	0	0	0	0	0	0	0	0	0	0	0	Maternally Degraded
XLOC_013761	WBGene00000146	ape-1	F46F3.4	Z81085	19661.4	26634.1	12688.7	0.00249665	AB	0	0	0	0	0	0	0	0	0	0	0	0	0	NOT_Degraded
XLOC_011537	WBGene00019792	M116.5	M116.5	AF038621	1021.89	1472.72	571.057	0.00327358	AB	0	WBGene00019792	0	0	0	0	0	0	0	0	0	0	0	0
XLOC_016928	WBGene00008825	F14H3.6	F14H3.6	Z83105	18743.4	25245.9	12241	0.00344426	AB	0	0	0	0	0	0	WBGene00008825	0	0	0	WBGene00008825	0	0	Maternally Degraded
XLOC_019526	WBGene00015924	C17H11.4	C17H11.4	U80847	46.3085	88.4123	4.20477	0.0035135	AB	0	0	0	0	0	0	0	0	0	0	0	0	0	0
XLOC_004653	WBGene00016812	C50D2.9	C50D2.9	AF040642	1288.19	1826.01	750.371	0.0041545	AB	0	0	0	0	0	0	0	0	0	0	0	0	0	Maternally Degraded
XLOC_013101	WBGene00020269	T05H4.6	T05H4.6	AF016452	7538.67	10100	4977.35	0.00438022	AB	0	0	0	0	0	0	0	0	0	0	0	0	0	NOT_Degraded
XLOC_004023	WBGene00011883	T21B10.1	T21B10.1	Z68318	887.069	1287.45	486.691	0.00633651	AB	0	0	0	0	0	0	0	0	0	0	0	0	0	Maternally Degraded
XLOC_015540	WBGene00017263	F08F3.6	F08F3.6	U64847	11799.4	15637.7	7961.04	0.00663339	AB	0	0	0	0	0	0	0	WBGene00017263	0	0	0	0	0	NOT_Degraded
XLOC_000171	WBGene00021467	Y39G10AR.9	Y39G10AR.9	AC025716	7409.08	9761.38	5056.77	0.00674814	AB	0	WBGene00021467	0	0	0	0	0	0	0	0	0	0	0	0
XLOC_013945	WBGene00008219	C50B6.3	C50B6.3	Z81050	5952.26	7976.32	3928.21	0.00713365	AB	0	0	0	WBGene00008219	0	0	0	0	0	0	0	0	0	NOT_Degraded
XLOC_008405	WBGene00000872	cyk-1,cyk-1_dup1	F11H8.4	U40187	2293.08	3131.66	1454.5	0.00778294	AB	0	0	0	0	0	0	0	0	0	0	0	0	0	0
XLOC_011855	WBGene00012385	Y5F2A.4	Y5F2A.4	AL032641	3997.8	5352.55	2643.06	0.0109034	AB	0	0	0	0	0	0	0	0	0	0	0	0	0	NOT_Degraded
XLOC_010583	WBGene00008535	F02H6.2	F02H6.2	NA	3313.48	4473.29	2153.67	0.0113956	AB	0	0	0	0	0	0	WBGene00008535	0	0	0	WBGene00008535	0	0	Maternally Degraded
XLOC_002102	WBGene00001949	hlh-2,hlh-2_dup1	M05B5.5	NA	3728.31	4995.76	2460.87	0.0126761	AB	0	0	0	0	0	0	0	0	0	0	0	0	0	NOT_Degraded
XLOC_002362	WBGene00008876	F16A11.1	F16A11.1	Z81505	6653.12	8777.12	4529.13	0.01271	AB	0	0	0	0	0	0	0	0	0	0	0	0	0	NOT_Degraded
XLOC_005654	WBGene00010502	K02C4.3	K02C4.3	Z47811	9338.57	12281.1	6396.08	0.0148191	AB	0	0	0	0	0	0	0	0	0	0	0	0	0	NOT_Degraded
XLOC_000017	WBGene00003229	mex-3,mex-3_dup1	F53G12.5	AF003139	46853.2	62108.4	31598.1	0.0152956	AB	0	0	0	0	0	0	0	0	0	0	0	0	0	NOT_Degraded
XLOC_008212	WBGene00022534	syn-16	ZC155.7	U00064	1415.37	1946.29	884.448	0.0181359	AB	0	0	0	0	0	0	0	0	0	0	0	0	0	0
XLOC_001314	WBGene00009065	F22G12.5	F22G12.5	NA	2884.78	3905.49	1864.08	0.0188665	AB	0	0	0	0	0	0	0	0	0	0	0	0	0	NOT_Degraded
XLOC_005543	WBGene00020168	T02G5.12	T02G5.12	U41105	5314.7	6980.87	3648.54	0.0199105	AB	0	WBGene00020168	0	0	0	0	0	0	0	0	0	0	0	Maternally Degraded
XLOC_000170	WBGene00021468	Y39G10AR.10	Y39G10AR.10	AC025716	234.61	358.348	110.872	0.0200858	AB	0	0	0	0	0	0	0	0	0	0	0	0	0	NOT_Degraded
XLOC_001334	WBGene00011432	sdz-30	T04D3.2	Z81114	26.1087	51.0549	1.16249	0.0216494	AB	0	0	0	0	0	0	0	0	0	0	WBGene00011432	0	0	NOT_Degraded
XLOC_004685	WBGene00017037	D1069.3,D1069.3_dup1	D1069.3	AF040641	1090.88	1507.76	674.004	0.0223158	AB	0	0	0	0	0	0	0	0	0	0	0	0	0	NOT_Degraded
XLOC_016367	WBGene00010284	aman-2,aman-2_dup1	F58H1.1	Z75954	8752.29	11356.9	6147.73	0.0282755	AB	0	0	0	WBGene00010284	0	0	0	0	WBGene00010284	0	0	0	0	Maternally Degraded
XLOC_018193	WBGene00000161	apa-2	T20B5.1	U28742	2181.2	2928.95	1433.45	0.0327128	AB	0	0	0	0	0	0	0	0	0	0	0	0	0	NOT_Degraded
XLOC_000275	WBGene00021636	pcaf-1	Y47G6A.6	AC024791	2489.65	3341.3	1638	0.0331943	AB	0	0	0	0	0	0	0	0	0	0	0	0	0	NOT_Degraded
XLOC_003386	WBGene00020771	T24E12.1	T24E12.1	AF040655	572.123	821.605	322.641	0.0345862	AB	0	0	0	0	0	0	0	0	0	0	0	0	0	0
XLOC_008231	WBGene00021316	Y32H12A.8	Y32H12A.8	AC006733	3976.53	5188.32	2764.74	0.0368053	AB	0	0	0	WBGene00021316	0	WBGene00021316	0	0	0	0	0	0	WBGene00021316	0
XLOC_001445	WBGene00001979	hmp-2	K05C4.6	Z81564	11440.9	14640.2	8241.5	0.039163	AB	0	0	0	0	0	0	0	0	0	0	0	0	0	Maternally Degraded
XLOC_013839	WBGene00001493	frm-7	C51F7.1	NA	2911.51	3851.28	1971.74	0.0409589	AB	0	0	0	0	0	0	0	0	0	0	WBGene00001493	0	0	NOT_Degraded
XLOC_001754	WBGene00006805	unc-73,unc-73_dup1,unc-73_dup2,unc-73_dup3,unc-73_dup4,unc-73_dup5	F55C7.7	U80436	920.738	1281.89	559.589	0.0437581	AB	0	0	0	0	0	0	0	0	0	0	0	0	0	NOT_Degraded
XLOC_007806	WBGene00017760	F23H11.4,F23H11.4_dup1	F23H11.4	AF003389	2862.23	3767.06	1957.4	0.0441872	AB	0	0	0	0	0	0	0	0	0	0	0	0	0	NOT_Degraded
XLOC_013787	WBGene00004855	sma-1	R31.1	NA	2350.11	3115.63	1584.59	0.0473473	AB	0	0	0	0	0	0	WBGene00004855	0	0	0	WBGene00004855	WBGene00004855	0	NOT_Degraded
XLOC_007233	WBGene00022697	ZK353.1,ZK353.1_dup1	ZK353.1	L15313	7470.11	9463.2	5477.02	0.0524047	AB	0	0	0	0	0	0	0	0	0	0	0	0	0	0
XLOC_011842	WBGene00001017	dnc-1	ZK593.5	Z69385	4029.06	5192.62	2865.51	0.0546187	AB	0	0	0	0	0	0	0	0	0	0	0	0	0	NOT_Degraded
XLOC_001355	WBGene00013018	Y48G10A.1	Y48G10A.1	NA	2985.63	3870.88	2100.39	0.056853	AB	0	0	0	0	0	0	0	0	0	0	0	0	0	Maternally Degraded
XLOC_000646	WBGene00001056	dpf-3,dpf-3_dup1	K02F2.1	AF043699	12807	16375.4	9238.58	0.0615501	AB	0	0	0	0	0	0	0	0	0	0	0	0	0	NOT_Degraded
XLOC_012261	WBGene00013529	Y73F8A.24	Y73F8A.24	AL132862	2378.66	3083.27	1674.04	0.0615501	AB	0	0	0	WBGene00013529	0	0	0	0	0	0	0	0	0	0
XLOC_003622	WBGene00015915	C17G10.1	C17G10.1	U28739	6252.49	7949.49	4555.49	0.0615501	AB	0	0	0	0	0	0	0	0	0	0	0	0	0	Maternally Degraded
XLOC_019148	WBGene00000503	cht-1	C04F6.3	U42835	1713.75	2218	1209.5	0.0671489	AB	0	0	0	0	0	0	0	0	0	0	0	0	0	NOT_Degraded
XLOC_013585	WBGene00000102	akt-1,akt-1_dup1,akt-1_dup2	C12D8.10	Z73969	11609.3	14581.2	8637.35	0.0719597	AB	WBGene00000102	0	0	0	0	0	0	0	0	0	0	0	0	NOT_Degraded
XLOC_005903	WBGene00011272	R53.2	R53.2	Z66515	2337.52	3041.1	1633.93	0.0720527	AB	0	0	0	0	0	0	0	0	0	0	WBGene00011272	0	0	Maternally Degraded
XLOC_001775	WBGene00016606	exoc-7	C43E11.8	U80437	2351.69	3060.67	1642.72	0.0733698	AB	0	0	0	0	0	0	0	0	WBGene00016606	0	0	0	0	Maternally Degraded
XLOC_010582	WBGene00010483	K01G12.3	K01G12.3	Z82275	720.07	1003.94	436.197	0.0747207	AB	0	0	0	0	0	0	WBGene00010483	0	0	0	0	0	0	0
XLOC_015844	WBGene00016501	C37C3.9	C37C3.9	U64857	14597.2	18258.1	10936.2	0.0770969	AB	WBGene00016501	WBGene00016501	0	0	0	0	0	0	0	0	0	0	0	Maternally Degraded
XLOC_013033	WBGene00015766	C14C11.2	C14C11.2	U53141	505.142	711.829	298.456	0.0770969	AB	0	0	0	0	0	0	0	0	0	0	0	0	0	Maternally Degraded
XLOC_018411	WBGene00011615	lsd-1	T08D10.2	Z50756	4388.06	5552.26	3223.86	0.0783488	AB	0	0	0	0	0	0	0	0	0	0	0	0	0	Maternally Degraded
XLOC_008948	WBGene00003779	nob-1,nob-1_dup1	Y75B8A.2	AL033514	20.0531	38.9437	1.16249	0.0834693	AB	0	0	0	0	0	0	0	0	0	0	0	0	0	NOT_Degraded
XLOC_020153	WBGene00002280	let-2,let-2_dup1	F01G12.5	U53342	25.2949	48.5843	2.00553	0.0844945	AB	0	0	0	0	0	0	0	WBGene00002280	0	0	0	0	0	0
XLOC_011421	WBGene00015217	tag-224	B0496.8	U58749	209.414	321.778	97.0499	0.0851056	AB	0	0	0	0	0	0	0	0	0	0	0	0	0	NOT_Degraded
XLOC_002252	WBGene00001651	gon-2_dup1,gon-2_dup3,gon-2_dup4	T01H8.5	NA	1511.7	1993.69	1029.7	0.088917	AB	0	0	0	0	0	0	0	0	0	0	0	0	0	NOT_Degraded
XLOC_019223	WBGene00016868	helicase	C52B9.8	U64598	3038.34	3859.34	2217.33	0.0933943	AB	0	0	0	WBGene00016868	0	WBGene00016868	0	0	0	WBGene00016868	0	0	WBGene00016868	NOT_Degraded
XLOC_007949	WBGene00021853	Y54F10AM.11	Y54F10AM.11	AC025723	2116.73	2716.33	1517.13	0.0938568	AB	0	0	0	0	0	0	0	0	0	0	0	0	0	0
XLOC_002629	WBGene00013137	Y53C10A.6,Y53C10A.6_dup1	Y53C10A.6	AL033536	3418.9	4362.82	2474.98	0.0938568	AB	0	0	0	0	0	0	0	0	0	0	0	0	0	Maternally Degraded
XLOC_000987	WBGene00000148	aph-2,aph-2_dup1	ZC434.6	Z75714	2135.48	2810.09	1460.87	0.0963518	AB	0	0	0	0	0	0	0	0	0	0	0	0	0	NOT_Degraded
XLOC_001387	WBGene00013508	Y71A12B.11	Y71A12B.11	AL132902	15.9969	31.6062	0.387497	0.101513	present	0	0	WBGene00013508	0	0	0	WBGene00013508	0	0	WBGene00013508	WBGene00013508	0	0	0
XLOC_005280	WBGene00018017	F33G12.5	F33G12.5	U41278	6400.98	8064.66	4737.31	0.109676	present	0	0	0	WBGene00018017	0	0	0	0	0	0	0	0	WBGene00018017	Maternally Degraded
XLOC_012395	NA	Y108G3AL.7	NA	NA	787.059	1076.09	498.03	0.112136	present	0	0	0	0	0	0	0	0	0	0	0	0	0	NOT_Degraded
XLOC_019893	WBGene00007934	C34E7.4	C34E7.4	NA	52.2765	90.1227	14.4302	0.113905	present	0	0	0	0	0	0	0	0	0	0	0	0	0	NOT_Degraded
XLOC_000804	WBGene00004117	sin-3,sin-3_dup1	F02E9.4	Z81494	10226.8	12726.4	7727.25	0.115059	present	0	0	0	WBGene00004117	0	WBGene00004117	0	0	0	0	0	0	WBGene00004117	Maternally Degraded
XLOC_003594	WBGene00000548	clr-1,clr-1_dup1,clr-1_dup2,clr-1_dup3	F56D1.4	U39997	9148.36	11434.8	6861.95	0.115979	present	0	0	0	0	0	0	0	0	0	0	0	0	0	NOT_Degraded
XLOC_008457	WBGene00018953	F56C9.10,F56C9.10_dup1	F56C9.10	U00063	9670.28	12175.1	7165.44	0.116019	present	0	0	0	0	0	0	0	0	0	0	0	0	0	NOT_Degraded
XLOC_001901	WBGene00015635	C09D4.4,C09D4.4_dup1,C09D4.4_dup2	C09D4.4	AF002196	5416.89	6829.94	4003.85	0.121312	present	0	0	0	0	0	0	0	0	0	0	0	0	0	Maternally Degraded
XLOC_019006	WBGene00016486	fbxa-170	C36C9.3	AF098986	1500.24	1960.39	1040.09	0.122063	present	0	0	0	0	0	0	0	0	0	0	0	0	0	Maternally Degraded
XLOC_018004	WBGene00016939	C55B6.1,C55B6.1_dup1	C55B6.1	U88181	3926.68	4906.44	2946.91	0.123664	present	0	0	0	0	0	0	0	0	0	0	0	0	0	Maternally Degraded
XLOC_003060	WBGene00021784	cogc-4,cogc-4_dup1,cogc-4_dup2	Y51H7C.6	AC024805	3302.57	4155.96	2449.18	0.123917	present	0	0	0	0	0	0	0	0	0	0	0	0	0	0
XLOC_000641	WBGene00004110	pqn-20	C37A2.2	U97194	1324.09	1734.3	913.875	0.12503	present	0	0	0	0	0	0	0	0	0	0	0	0	0	0
XLOC_010585	WBGene00008536	F02H6.3,F02H6.3_dup1	F02H6.3	Z82265	799.627	1071.87	527.38	0.126609	present	0	0	0	0	0	0	WBGene00008536	0	0	0	0	0	0	NOT_Degraded
XLOC_008401	WBGene00017951	F31E3.4	F31E3.4	U40935	8100.28	10165.7	6034.81	0.12759	present	0	0	0	0	0	0	0	0	0	0	0	0	0	NOT_Degraded
XLOC_007438	WBGene00010840	M03C11.3	M03C11.3	Z49128	1176.63	1563.15	790.115	0.128657	present	0	0	0	0	0	0	0	0	0	0	0	0	0	0
XLOC_007372	WBGene00014015	ZK632.7	ZK632.7	Z22181	4352.52	5528.03	3177.01	0.129552	present	0	0	0	0	0	0	0	0	0	0	0	0	0	NOT_Degraded
XLOC_008234	WBGene00020968	W03A5.4	W03A5.4	U00058	387.328	541.097	233.559	0.133121	present	0	0	0	0	0	0	0	0	0	0	0	0	0	NOT_Degraded
XLOC_008806	WBGene00010975	R01H10.7	R01H10.7	Z31590	1389.43	1822.1	956.757	0.133121	present	0	0	0	0	0	0	0	0	0	0	0	0	0	NOT_Degraded
XLOC_002074	WBGene00020404	T10B11.8	T10B11.8	AF098993	2987.37	3768.52	2206.22	0.138731	present	0	0	0	0	0	0	0	0	0	0	0	0	0	Maternally Degraded
XLOC_008703	WBGene00010132	F55H2.7	F55H2.7	Z27080	2692.95	3421.3	1964.6	0.138868	present	0	0	0	0	0	0	0	0	0	0	0	0	0	Maternally Degraded
XLOC_013495	WBGene00009098	ehbp-1	F25B3.1	NA	5897.96	7362.27	4433.65	0.141182	present	0	0	0	0	0	0	0	0	0	0	0	0	WBGene00009098	NOT_Degraded
XLOC_000079	WBGene00021332	Y34D9A.7	Y34D9A.7	AC024756	271.322	397.136	145.508	0.143782	present	0	0	0	0	0	0	0	0	0	0	0	0	0	0
XLOC_009860	WBGene00017642	F20D12.2	F20D12.2	U40933	5051.2	6308.63	3793.78	0.14833	present	0	0	0	WBGene00017642	0	WBGene00017642	0	0	0	0	0	0	WBGene00017642	NOT_Degraded
XLOC_015141	WBGene00020961	sknr-1	W02H5.7	AC006693	17.9312	35.4749	0.387497	0.149005	present	0	0	0	0	0	0	0	0	0	0	0	0	0	0
XLOC_007292	WBGene00006977	zif-1	F59B2.6	Z11505	4072.03	5258.46	2885.59	0.151606	present	WBGene00006977	WBGene00006977	0	0	0	0	WBGene00006977	0	0	0	WBGene00006977	0	0	NOT_Degraded
XLOC_005521	WBGene00016632	C44B7.12	C44B7.12	U28928	3576.91	4446.61	2707.2	0.153529	present	WBGene00016632	WBGene00016632	0	0	0	0	0	0	0	0	0	0	0	0
XLOC_013638	WBGene00013862	ZC302.2,_dup39	ZC302.2	Z73978	3224.66	4048.84	2400.49	0.157152	present	0	0	0	0	0	0	0	0	0	0	0	0	0	Maternally Degraded
XLOC_018173	WBGene00016087	C25A11.2	C25A11.2	U39650	4994.35	6189.09	3799.6	0.158789	present	0	0	0	0	0	0	0	0	0	0	0	0	0	Maternally Degraded
XLOC_000160	WBGene00021352	Y37E3.11,Y37E3.11_dup1	Y37E3.11	AC087079	4290.31	5322.98	3257.64	0.159701	present	0	0	0	0	0	0	0	0	0	0	0	0	0	0
XLOC_002418	NA	drsh-1,drsh-1_dup1	NA	NA	5218.44	6482.55	3954.33	0.159917	present	0	0	0	0	0	0	0	0	0	0	0	0	0	NOT_Degraded
XLOC_008684	WBGene00001263	emb-9,emb-9_dup1	K04H4.1	Z27078	15.4699	30.4872	0.452584	0.162411	present	0	0	0	0	0	0	0	WBGene00001263	0	0	0	0	0	NOT_Degraded
XLOC_000424	WBGene00017886	F28B3.5,F28B3.5_dup1	F28B3.5	AF003136	4397.52	5419.67	3375.37	0.164599	present	0	0	0	0	0	0	0	0	0	0	0	0	0	0
XLOC_017187	WBGene00013349	Y59A8B.12	Y59A8B.12	AL132898	2318.49	2885.27	1751.7	0.164599	present	0	WBGene00013349	WBGene00013349	0	0	0	0	0	0	0	0	0	0	Maternally Degraded
XLOC_000046	WBGene00022043	Y65B4BR.8	Y65B4BR.8	AC024847	3527.75	4350.94	2704.57	0.17049	present	0	WBGene00022043	0	0	0	0	0	0	0	0	0	0	0	Maternally Degraded
XLOC_012539	WBGene00018757	tag-304	F53E2.1	AF125953	1751.14	2217.97	1284.31	0.173851	present	0	0	0	0	0	0	0	0	0	0	0	0	0	NOT_Degraded
XLOC_020091	WBGene00009552	F39B1.1	F39B1.1	NA	1990.8	2532.56	1449.03	0.17537	present	0	0	0	0	0	0	0	0	0	0	0	0	0	NOT_Degraded
XLOC_017828	WBGene00019250	H28G03.2,H28G03.2_dup1,H28G03.2_dup2	H28G03.2	AF098501	2030.64	2568.94	1492.33	0.177793	present	0	0	0	0	0	0	0	0	0	0	0	0	0	NOT_Degraded
XLOC_005357	WBGene00000970	dhs-6	C17G10.8	U28739	3008.58	3756.47	2260.68	0.179318	present	0	0	0	0	0	0	0	0	0	0	0	0	0	Maternally Degraded
XLOC_003507	WBGene00017837	F26G1.1	F26G1.1	U23519	7165.75	8848.67	5482.82	0.179697	present	0	0	0	0	0	0	0	0	0	0	0	0	0	Maternally Degraded
XLOC_009087	WBGene00019819	dehydrogenase	R02D3.1	AF038615	39.2402	68.6481	9.83218	0.179697	present	0	0	0	0	0	0	0	0	0	0	WBGene00019819	0	0	NOT_Degraded
XLOC_017870	WBGene00020672	T22B7.3	T22B7.3	U64608	24.5089	45.3279	3.68999	0.181103	present	0	WBGene00020672	0	0	0	0	0	0	0	0	0	0	0	NOT_Degraded
XLOC_015881	WBGene00005006	spr-1	D1014.8	U53180	726.936	970.675	483.197	0.187358	present	0	0	0	0	0	WBGene00005006	0	0	0	0	0	0	0	NOT_Degraded
XLOC_006225	WBGene00000661	col-86,F29C12.3	Y81G3A.5	AL034543	6278.69	7723.43	4833.94	0.187666	present	0	0	0	0	0	0	0	0	0	0	0	0	0	0
XLOC_006809	WBGene00008006	tag-325	C38D4.5	Z46241	3642.54	4504.87	2780.2	0.188899	present	0	0	0	0	0	0	0	0	0	0	0	0	0	NOT_Degraded
XLOC_000796	WBGene00007912	C34B7.2	C34B7.2	Z83220	4418.76	5489.76	3347.76	0.196249	present	0	0	0	0	0	0	0	0	0	0	0	0	0	Maternally Degraded
XLOC_001291	WBGene00008132	gale-1,gale-1_dup1	C47B2.6	Z99709	2147.2	2700.6	1593.8	0.201643	present	0	WBGene00008132	0	0	0	0	0	0	0	0	0	0	0	Maternally Degraded
XLOC_000590	WBGene00019399	K04F10.7	K04F10.7	NA	7165.4	8731.76	5599.04	0.202528	present	0	0	0	0	0	0	0	0	0	0	0	0	0	Maternally Degraded
XLOC_012009	WBGene00016583	tag-335	C42C1.5	CU457741	2487.64	3108.45	1866.83	0.202631	present	0	0	0	0	0	0	0	0	WBGene00016583	0	0	WBGene00016583	0	Maternally Degraded
XLOC_007461	WBGene00000566	cnt-2,cnt-2_dup1,cnt-2_dup2,cnt-2_dup3	Y39A1A.15	AL031633	3104.26	3836.75	2371.77	0.20609	present	0	0	0	0	0	0	0	0	0	0	0	0	0	NOT_Degraded
XLOC_006081	WBGene00008549	din-1,din-1_dup1,din-1_dup2,din-1_dup4	F07A11.6	NA	3390.97	4175.09	2606.85	0.20609	present	0	0	0	0	0	0	0	0	0	0	0	0	0	0
XLOC_008607	WBGene00001443	fli-1	B0523.5	L07143	2031.87	2594.55	1469.19	0.211722	present	0	0	0	0	0	0	0	0	0	0	0	0	0	NOT_Degraded
XLOC_002341	WBGene00008107	aspm-1	C45G3.1	Z92780	3156.3	3908.49	2404.12	0.21847	present	0	0	0	0	0	0	0	0	0	0	0	0	0	NOT_Degraded
XLOC_014988	WBGene00021738	Y50D4A.4	Y50D4A.4	AC006794	1732.45	2164.97	1299.92	0.220196	present	0	0	0	0	0	0	0	0	0	0	0	0	0	0
XLOC_007871	WBGene00022349	Y82E9BR.17,Y82E9BR.17_dup1	Y82E9BR.17	AC090999	27.6171	49.6644	5.56971	0.222152	present	0	0	0	0	0	0	0	0	0	0	0	0	0	NOT_Degraded
XLOC_015935	WBGene00017800	F25G6.9	F25G6.9	AF022973	6374.49	7799.04	4949.95	0.222733	present	0	0	0	0	0	0	0	0	0	0	0	0	0	Maternally Degraded
XLOC_003580	WBGene00017282	F09E5.2	F09E5.2	U37429	2134.07	2652.61	1615.52	0.228574	present	0	0	0	0	0	0	0	0	0	0	0	0	0	0
XLOC_011706	WBGene00009320	F32B6.3	F32B6.3	Z81074	2567.31	3203.19	1931.43	0.228574	present	0	0	0	WBGene00009320	0	0	0	0	0	0	0	0	0	Maternally Degraded
XLOC_000313	WBGene00016836	C50F2.2	C50F2.2	U80445	5304.42	6515.52	4093.31	0.229796	present	0	0	0	WBGene00016836	0	0	0	0	0	0	0	0	0	NOT_Degraded
XLOC_003321	WBGene00020290	T06D4.1,T06D4.1_dup1	T06D4.1	AF016673	4370.19	5384.78	3355.6	0.233577	present	0	0	0	0	0	0	0	0	0	0	0	0	0	Maternally Degraded
XLOC_017772	WBGene00005008	spr-3,spr-3_dup1	C07A12.5	U41542	2874.47	3563.55	2185.39	0.234405	present	0	0	0	0	0	0	0	0	0	0	WBGene00005008	0	0	NOT_Degraded
XLOC_001692	WBGene00004775	2014-09-01	Y47G6A.12	AC024791	5781.86	7082.85	4480.87	0.23577	present	0	0	0	0	0	0	0	0	0	0	0	0	0	Maternally Degraded
XLOC_010308	WBGene00012496	Y24F12A.1	Y24F12A.1	AL110480	6581.64	7966.33	5196.96	0.237707	present	0	0	0	0	0	0	0	0	0	0	0	0	0	Maternally Degraded
XLOC_010322	NA	magi-1	NA	NA	4415.81	5439.56	3392.07	0.239167	present	0	0	0	0	0	0	0	0	0	0	0	0	0	NOT_Degraded
XLOC_000773	WBGene00005009	spr-4,spr-4_dup1	C09H6.1	Z81466	4611.06	5645.86	3576.25	0.240144	present	0	0	0	0	0	0	0	0	0	0	0	0	0	NOT_Degraded
XLOC_018606	WBGene00008882	F16B12.6	F16B12.6	Z81064	5225.26	6440.86	4009.65	0.241311	present	0	0	0	0	0	0	0	0	0	0	0	0	0	NOT_Degraded
XLOC_016139	WBGene00007428	C08B6.7	C08B6.7	Z72502	11854.2	14374.2	9334.3	0.241311	present	0	0	0	0	0	0	0	0	0	0	0	0	0	NOT_Degraded
XLOC_008753	WBGene00014012	ZK632.3	ZK632.3	Z22181	3083.26	3827.14	2339.38	0.242593	present	0	0	0	0	0	0	0	0	0	0	0	0	0	NOT_Degraded
XLOC_007298	WBGene00001609	glp-1	F02A9.6	NA	26065.8	31721.2	20410.5	0.243213	present	0	WBGene00001609	0	0	0	0	0	0	0	0	0	0	0	NOT_Degraded
XLOC_012100	WBGene00013465	Y67H2A.10	Y67H2A.10	AL132951	4118.34	5163.72	3072.95	0.243213	present	0	0	0	0	0	0	0	0	0	0	0	0	0	0
XLOC_008657	WBGene00011300	R107.5,R107.5_dup1	R107.5	Z14092	6883.77	8340.25	5427.3	0.243213	present	0	0	0	0	0	0	0	0	0	0	0	0	0	Maternally Degraded
XLOC_005278	WBGene00018015	F33G12.3	F33G12.3	U41278	2771.95	3441.95	2101.94	0.244343	present	0	0	0	0	0	0	0	0	0	0	0	0	0	Maternally Degraded
XLOC_019026	WBGene00000460	ceh-39	T26C11.7	U41017	4373.71	5341.78	3405.63	0.246468	present	0	0	0	0	WBGene00000460	0	0	0	0	0	0	0	0	NOT_Degraded
XLOC_000546	WBGene00020838	T27A3.1,T27A3.1_dup1,T27A3.1_dup2,T27A3.1_dup3	T27A3.1	U88180	2245.52	2786.96	1704.08	0.249679	present	0	0	0	0	0	0	0	0	0	WBGene00020838	0	0	0	Maternally Degraded
XLOC_012920	WBGene00018811	pmt-2	F54D11.1	U64834	70.3867	110.398	30.3754	0.251302	present	0	0	0	0	0	0	0	0	0	0	0	0	0	NOT_Degraded
XLOC_002342	WBGene00000147	aph-1	VF36H2L.1	AL021466	2894.84	3533.8	2255.88	0.251302	present	0	0	0	0	0	0	0	0	0	0	0	0	0	Maternally Degraded
XLOC_004971	WBGene00019341	K02F6.7	K02F6.7	NA	3671.55	4457.61	2885.49	0.254934	present	0	0	0	0	0	0	0	0	0	0	0	0	0	Maternally Degraded
XLOC_019897	WBGene00004089	ppk-3	VF11C1L.1	NA	3288.31	4044.21	2532.41	0.256272	present	0	0	0	0	0	0	0	0	0	0	0	0	0	Maternally Degraded
XLOC_011571	WBGene00008971	spectrin	F20C5.6	NA	353.617	488.419	218.815	0.256272	present	0	0	0	0	0	0	0	0	0	0	0	0	0	0
XLOC_013286	WBGene00016495	C37C3.1	C37C3.1	U64857	2299.59	2856.73	1742.45	0.257382	present	0	0	0	0	0	0	0	0	0	0	0	0	0	NOT_Degraded
XLOC_006487	WBGene00003917	par-2,par-2_dup1	F58B6.3	AF106580	3005.01	3722.37	2287.64	0.258064	present	0	0	0	0	0	0	0	0	0	0	0	0	0	NOT_Degraded
XLOC_006807	WBGene00003210	mel-28	C38D4.3	Z46241	5136.51	6289.46	3983.56	0.259135	present	0	0	0	WBGene00003210	0	0	0	0	0	0	0	0	0	NOT_Degraded
XLOC_006215	WBGene00012608	Y38F1A.6	Y38F1A.6	AL032639	403.163	546.302	260.023	0.259443	present	0	0	0	0	0	0	0	0	WBGene00012608	0	0	WBGene00012608	0	NOT_Degraded
XLOC_010252	WBGene00002214	klc-1	M7.2	Z68337	10178.9	12320.5	8037.18	0.264467	present	WBGene00002214	WBGene00002214	0	WBGene00002214	0	0	0	0	0	0	0	0	0	Maternally Degraded
XLOC_007228	WBGene00019883	met-2	R05D3.11	L07144	6578.84	8018.89	5138.79	0.265213	present	0	0	0	0	0	0	0	0	0	0	0	0	0	NOT_Degraded
XLOC_010684	WBGene00013650	Y105C5B.9	Y105C5B.9	AL110479	15.0928	28.8901	1.29555	0.267213	present	0	0	0	0	0	0	WBGene00013650	0	0	0	0	WBGene00013650	0	NOT_Degraded
XLOC_017268	WBGene00012696	reps-1	Y39B6A.38	AL132948	54.6829	91.179	18.1868	0.26845	present	0	0	0	0	0	0	0	0	0	0	0	0	0	0
XLOC_000368	WBGene00000962	dhc-1	T21E12.4	U80440	12423.1	15135	9711.14	0.26845	present	0	0	0	0	0	0	0	0	0	0	0	0	0	NOT_Degraded
XLOC_019267	WBGene00018193	F39C12.1	F39C12.1	AF039043	4064.4	4997.95	3130.84	0.26845	present	0	0	0	0	0	0	0	0	0	0	0	0	0	NOT_Degraded
XLOC_007342	WBGene00007184	B0464.2	B0464.2	NA	10224.5	12293.5	8155.48	0.27716	present	0	0	0	WBGene00007184	0	WBGene00007184	0	0	0	0	0	0	WBGene00007184	NOT_Degraded
XLOC_011623	WBGene00012435	flh-1,flh-1_dup1	Y11D7A.12	AL032632	10560.1	12652.3	8467.93	0.27767	present	0	0	0	0	0	0	0	0	0	0	0	0	0	Maternally Degraded
XLOC_011591	WBGene00004307	rap-1	C27B7.8	Z54236	1340.99	1714.74	967.243	0.2784	present	0	0	0	0	0	0	0	0	0	0	0	0	0	0
XLOC_005774	WBGene00011980	T24B8.7,T24B8.7_dup1	T24B8.7	NA	975.967	1265.02	686.911	0.282501	present	0	0	0	0	0	0	0	0	0	0	0	0	0	NOT_Degraded
XLOC_010509	WBGene00003142	mau-8	Y62E10A.8	AL132865	1422.62	1780.41	1064.83	0.284032	present	0	0	0	0	0	0	0	0	0	0	0	0	WBGene00003142	Maternally Degraded
XLOC_008467	WBGene00001974	hmg-4	T20B12.8	U10401	18276	21974.2	14577.8	0.285925	present	0	0	0	0	0	0	0	0	0	0	0	0	0	NOT_Degraded
XLOC_020127	WBGene00010011	F53H4.6	F53H4.6	Z81089	90.2755	138.193	42.3582	0.285925	present	0	0	0	0	0	0	0	0	0	0	0	0	0	0
XLOC_000932	WBGene00001582	gfi-2,gfi-2_dup1	K02A11.1	Z75544	11599.3	13997.9	9200.81	0.293001	present	0	0	0	0	0	0	0	0	0	0	0	0	0	NOT_Degraded
XLOC_017763	WBGene00001082	dpy-23,dpy-23_dup1	R160.1	AF099001	1480.82	1858.89	1102.74	0.29318	present	0	0	0	0	0	0	0	0	0	0	0	0	0	NOT_Degraded
XLOC_006925	WBGene00015143	B0336.3	B0336.3	U32305	4021.63	4881.44	3161.82	0.29599	present	0	0	0	0	0	0	0	0	0	0	0	0	0	NOT_Degraded
XLOC_019408	WBGene00019656	K11G12.5	K11G12.5	U23525	1294.99	1628.55	961.442	0.300663	present	0	0	0	0	0	0	0	0	0	0	0	0	0	Maternally Degraded
XLOC_019644	WBGene00001081	dpy-22	F47A4.2	Z49888	5377.59	6438.15	4317.03	0.301114	present	0	0	0	0	0	0	0	0	0	0	0	0	WBGene00001081	NOT_Degraded
XLOC_006758	WBGene00011109	R07E5.1	R07E5.1	Z32683	3641.57	4420.2	2862.94	0.301114	present	0	0	0	WBGene00011109	0	WBGene00011109	0	0	0	WBGene00011109	0	0	WBGene00011109	NOT_Degraded
XLOC_000469	WBGene00018864	F55A12.5	F55A12.5	AF003130	5742.59	6924.5	4560.67	0.304009	present	0	0	0	WBGene00018864	0	0	0	0	0	0	0	0	0	Maternally Degraded
XLOC_006096	WBGene00009661	patr-1	F43G6.9	NA	31176.7	37944.3	24409.1	0.306262	present	0	0	0	0	0	0	0	0	0	0	0	0	0	Maternally Degraded
XLOC_019704	WBGene00006364	syd-2	F59F5.6	Z50794	521.356	690.263	352.449	0.307233	present	0	0	0	0	0	WBGene00006364	0	0	0	0	0	0	0	NOT_Degraded
XLOC_016129	WBGene00003611	nhr-12,nhr-12_dup1	R04B5.4	Z70782	1443.59	1796.77	1090.4	0.307233	present	0	0	0	0	0	0	0	0	0	0	0	0	0	NOT_Degraded
XLOC_006994	WBGene00015813	thoc-2	C16A3.8	U41534	8688.95	10435.5	6942.36	0.307272	present	0	0	0	WBGene00015813	0	0	0	0	0	0	0	0	WBGene00015813	NOT_Degraded
XLOC_012050	WBGene00011939	T23B5.1	T23B5.1	Z93390	6885.05	8332.71	5437.39	0.31062	present	0	0	0	0	0	0	0	0	0	0	0	0	0	NOT_Degraded
XLOC_001330	WBGene00006902	vet-6	F44F1.7	NA	18.4254	34.2019	2.64887	0.31062	present	WBGene00006902	0	0	0	0	0	WBGene00006902	0	0	0	WBGene00006902	WBGene00006902	0	NOT_Degraded
XLOC_012838	WBGene00015899	C17E7.4	C17E7.4	AF016443	6642.03	7958.13	5325.93	0.31062	present	0	0	0	0	0	0	WBGene00015899	0	0	0	0	0	0	Maternally Degraded
XLOC_002313	WBGene00009477	tag-214,tag-214_dup1	F36F2.3	Z81532	9950.33	11826.9	8073.8	0.31062	present	0	0	0	WBGene00009477	0	0	0	0	0	0	0	0	0	0
XLOC_005368	WBGene00016117	C25H3.8	C25H3.8	U29535	2736.8	3338.18	2135.42	0.31062	present	0	0	0	0	0	0	0	0	0	0	0	0	0	NOT_Degraded
XLOC_009106	WBGene00022044	dpm-1	Y66H1A.2	AF125462	1446.21	1767.71	1124.7	0.31062	present	0	0	0	0	0	0	0	0	0	0	0	0	0	0
XLOC_011640	WBGene00006931	vps-26	T20D3.7	Z68220	3102.51	3777.35	2427.67	0.3122	present	0	0	0	0	0	0	0	0	WBGene00006931	0	0	0	0	NOT_Degraded
XLOC_004325	WBGene00012085	T27D12.1	T27D12.1	Z70037	28.7618	49.6925	7.83109	0.31627	present	0	0	0	0	0	0	0	0	0	0	0	0	0	NOT_Degraded
XLOC_009024	WBGene00009953	F53A2.9	F53A2.9	Z81546	118.4	179.515	57.2847	0.31701	present	0	0	0	WBGene00009953	0	0	0	0	0	0	0	0	0	NOT_Degraded
XLOC_005451	WBGene00016317	C32D5.10	C32D5.10	U23511	4053.45	4905.33	3201.57	0.323189	present	0	0	0	0	0	0	0	0	0	0	0	0	0	Maternally Degraded
XLOC_007978	WBGene00000898	daf-2,daf-2_dup1	Y55D5A.5	AC084196	649.054	845.15	452.959	0.323189	present	0	0	0	0	0	0	0	0	0	0	0	0	0	0
XLOC_004000	WBGene00008428	D2085.3	D2085.3	Z54284	2918.22	3541.19	2295.24	0.324688	present	0	0	0	0	0	0	0	0	0	0	0	0	0	NOT_Degraded
XLOC_002444	WBGene00008666	F10G8.8,F10G8.8_dup1	F10G8.8	NA	227.664	316.765	138.563	0.324688	present	0	0	0	0	0	0	0	0	0	0	0	0	0	0
XLOC_003968	WBGene00010875	M05D6.2	M05D6.2	NA	8182.88	9758.87	6606.9	0.325435	present	0	0	0	0	0	0	0	0	0	0	0	0	WBGene00010875	Maternally Degraded
XLOC_000256	WBGene00021826	Y54E10A.3	Y54E10A.3	AC024810	6419.62	7604.68	5234.56	0.326553	present	0	0	0	0	0	0	0	0	0	0	0	0	0	Maternally Degraded
XLOC_014080	WBGene00013877	ZC376.6	ZC376.6	Z77136	4810.12	5829.05	3791.19	0.330833	present	0	0	0	0	0	0	0	0	0	0	0	0	0	Maternally Degraded
XLOC_008747	WBGene00011502	T05G5.8	T05G5.8	Z27079	2480	3028.92	1931.07	0.333363	present	0	0	0	0	0	0	0	0	0	0	0	0	0	NOT_Degraded
XLOC_007459	WBGene00012650	Y39A1A.12,Y39A1A.13	Y39A1A.12	AL031633	15858	18750	12966	0.333363	present	0	0	0	0	0	0	0	0	0	0	0	0	0	Maternally Degraded
XLOC_002633	WBGene00002240	ksr-2,ksr-2_dup1,ksr-2_dup2	F58D5.4	AL137227	2150.09	2643.33	1656.85	0.333363	present	0	WBGene00002240	0	0	0	0	0	0	0	0	0	0	0	0
XLOC_013152	WBGene00006803	unc-70,unc-70_dup1	K11C4.3	U64854	277.516	380.23	174.803	0.333363	present	0	0	0	0	0	0	0	0	0	0	0	0	0	0
XLOC_001732	WBGene00001832	hcp-4	T03F1.9	U88169	5045.23	6034.09	4056.37	0.333363	present	0	0	0	0	0	0	WBGene00001832	0	0	0	WBGene00001832	0	0	NOT_Degraded
XLOC_005670	WBGene00003241	mig-5,mig-5_dup1,mig-5_dup2	T05C12.6	Z66500	9563.14	11369.3	7757	0.335191	present	0	0	0	0	0	0	0	0	0	0	0	0	0	Maternally Degraded
XLOC_000575	WBGene00004068	pnk-1_dup1,pnk-1_dup2	C10G11.5	U88170	2932.58	3558.12	2307.04	0.337068	present	0	0	0	0	0	0	0	0	0	0	0	0	0	NOT_Degraded
XLOC_004006	WBGene00011312	T01B7.6	T01B7.6	Z66499	13688	16467.1	10908.8	0.337068	present	0	0	0	0	0	0	0	0	0	0	0	0	0	NOT_Degraded
XLOC_003871	WBGene00019940	npp-21,npp-21_dup1,npp-21_dup2	R07G3.3	U23452	16903	20098.9	13707.1	0.337795	present	0	0	0	WBGene00019940	0	0	0	0	0	0	0	0	0	NOT_Degraded
XLOC_016408	WBGene00010096	F55C5.7,F55C5.7_dup1	F55C5.7	Z78198	10348.8	12303.1	8394.42	0.337795	present	0	0	0	0	0	0	0	0	0	0	0	0	0	NOT_Degraded
XLOC_011164	WBGene00019163	ubxn-6	H06H21.6	AF099920	17802.6	21147.1	14458	0.338853	present	0	0	0	0	0	0	0	0	0	0	0	0	0	Maternally Degraded
XLOC_004751	WBGene00016303	fbxc-32	C32B5.10	U80843	1606.35	1967.54	1245.15	0.339799	present	0	0	0	0	0	0	0	0	0	0	0	0	0	NOT_Degraded
XLOC_005446	WBGene00016313	set-4	C32D5.5	U23511	3979.12	4773.95	3184.29	0.339997	present	0	0	0	0	0	0	0	0	0	0	0	0	0	NOT_Degraded
XLOC_002331	WBGene00014118	ZK858.5	ZK858.5	Z79759	1178.32	1469.49	887.136	0.343926	present	0	0	0	0	0	0	0	0	0	0	0	0	0	NOT_Degraded
XLOC_013835	WBGene00010093	F55C5.4	F55C5.4	Z78198	14434.5	17221.6	11647.4	0.346132	present	0	0	0	0	0	0	0	0	0	0	0	0	0	NOT_Degraded
XLOC_002089	WBGene00004186	prpf-4	F22D6.5	Z71262	7156	8531.42	5780.57	0.346736	present	0	0	0	WBGene00004186	0	WBGene00004186	0	0	0	0	0	0	WBGene00004186	NOT_Degraded
XLOC_007225	WBGene00007008	rfp-1,rfp-1_dup1	R05D3.4	L07144	4346.35	5271.03	3421.68	0.346736	present	0	0	0	WBGene00007008	0	WBGene00007008	0	0	0	0	0	0	WBGene00007008	NOT_Degraded
XLOC_011502	WBGene00021539	Y42H9AR.4	Y42H9AR.4	AC024777	1961	2419.36	1502.65	0.346736	present	0	0	0	0	0	0	0	0	0	0	0	0	0	0
XLOC_009716	WBGene00015283	C01B10.9	C01B10.9	U58757	2004.38	2444.22	1564.53	0.34845	present	0	0	0	0	0	0	0	0	WBGene00015283	0	0	0	0	NOT_Degraded
XLOC_008960	WBGene00006571	tim-1	Y75B8A.22	AL033514	6619.17	7879.24	5359.1	0.35047	present	0	0	0	0	0	0	0	0	0	0	0	0	0	NOT_Degraded
XLOC_010006	WBGene00001413	fem-3	C01F6.4	Z68213	4150.03	4993.91	3306.14	0.35047	present	0	0	0	0	0	0	0	0	0	0	0	0	0	Maternally Degraded
XLOC_002967	WBGene00020205	T04B8.3	T04B8.3	AF040650	24.4725	42.4789	6.46608	0.35047	present	0	0	0	0	0	0	0	0	0	0	0	0	0	NOT_Degraded
XLOC_019659	WBGene00001708	grk-1	F19C6.1	Z48006	2254.15	2766.28	1742.02	0.35047	present	0	0	0	0	0	0	0	0	0	0	0	0	0	NOT_Degraded
XLOC_001031	WBGene00011908	pash-1	T22A3.5	Z81125	4359.23	5274.17	3444.29	0.357489	present	0	0	0	0	0	0	0	0	0	0	0	0	0	Maternally Degraded
XLOC_000990	WBGene00009743	sptf-1,sptf-1_dup1	F45H11.1	Z78420	15.9965	28.8901	3.103	0.357869	present	0	0	0	0	0	0	0	0	0	0	0	0	0	NOT_Degraded
XLOC_005267	WBGene00022766	cblc-1	ZK546.17	U29380	1866.26	2257.86	1474.65	0.359369	present	0	WBGene00022766	0	0	0	0	0	0	0	0	0	0	0	Maternally Degraded
XLOC_008044	WBGene00001086	dpy-27	R13G10.1	Z35602	3689.21	4416.48	2961.94	0.361472	present	0	0	0	WBGene00001086	0	0	0	0	0	0	0	0	WBGene00001086	NOT_Degraded
XLOC_019642	WBGene00009483	F36G3.2	F36G3.2	Z47069	156.013	220.159	91.8675	0.36213	present	0	0	0	0	0	0	0	0	0	0	0	0	0	NOT_Degraded
XLOC_009166	WBGene00003893	ost-1	C44B12.2	AF036692	48.7021	77.1638	20.2403	0.36213	present	0	0	0	0	0	0	0	0	0	0	0	0	0	NOT_Degraded
XLOC_016091	WBGene00009770	F46B6.5,F46B6.5_dup1,F46B6.5_dup2	F46B6.5	Z70780	9485.9	11299.8	7672.04	0.36213	present	0	0	0	0	0	0	0	0	0	0	WBGene00009770	0	0	Maternally Degraded
XLOC_011003	WBGene00022069	eel-1	Y67D8C.5	AC025724	6616.94	8069.85	5164.02	0.362971	present	0	0	0	0	0	0	0	0	0	0	0	0	0	NOT_Degraded
XLOC_018416	WBGene00008210	C49F5.6	C49F5.6	Z81485	4321.94	5203.47	3440.42	0.366308	present	0	0	0	0	0	0	0	0	0	0	0	0	0	Maternally Degraded
XLOC_020206	WBGene00020725	cnp-3	T23C6.3	AF000191	1329.94	1656.71	1003.16	0.368025	present	0	WBGene00020725	0	0	0	0	0	0	0	0	0	0	0	Maternally Degraded
XLOC_016243	WBGene00009336	F32D8.14	F32D8.14	Z74031	5124.71	6030.21	4219.22	0.368025	present	0	0	0	0	0	0	0	0	0	0	0	0	0	0
XLOC_008099	WBGene00001352	evl-14	H38K22.1	NA	3941.19	4763.74	3118.64	0.371342	present	0	0	0	WBGene00001352	0	WBGene00001352	0	0	0	WBGene00001352	0	0	WBGene00001352	NOT_Degraded
XLOC_020108	WBGene00010726	K09E9.3	K09E9.3	Z79602	2077.05	2513.67	1640.43	0.372363	present	0	0	0	0	0	0	0	0	0	0	0	0	0	NOT_Degraded
XLOC_015636	WBGene00020274	T05H4.11	T05H4.11	AF016452	6736.92	7963.06	5510.78	0.372363	present	0	0	0	0	0	0	0	0	0	0	0	0	0	NOT_Degraded
XLOC_009600	WBGene00018316	F41H10.3,F41H10.3_dup1	F41H10.3	U61954	5850.17	6974.19	4726.14	0.372363	present	0	0	0	0	0	0	0	0	0	0	0	0	0	Maternally Degraded
XLOC_018289	WBGene00008805	git-1	F14F3.2	Z49937	1306.22	1616.5	995.932	0.372363	present	0	0	0	0	0	0	0	0	0	0	0	0	0	NOT_Degraded
XLOC_018154	WBGene00000884	cyn-8,cyn-8_dup1	D1009.2	U40938	3476.19	4149.55	2802.82	0.372507	present	0	0	0	WBGene00000884	0	0	0	0	0	0	0	0	0	NOT_Degraded
XLOC_005997	WBGene00010911	M106.3	M106.3	Z46935	5970.21	7095.1	4845.31	0.373612	present	0	0	0	0	0	0	0	0	0	0	0	0	0	NOT_Degraded
XLOC_008091	WBGene00011604	T08A11.1	T08A11.1	NA	3256.34	3938.92	2573.77	0.373612	present	0	0	0	0	0	0	0	0	0	0	0	0	0	NOT_Degraded
XLOC_007498	WBGene00012972	rsa-2,rsa-2_dup1	Y48A6B.11	NA	8311.44	9829.14	6793.73	0.373612	present	0	0	0	0	0	0	0	0	0	0	0	0	0	Maternally Degraded
XLOC_016925	WBGene00008822	F14H3.3	F14H3.3	Z83105	1551.76	1909.63	1193.88	0.374463	present	WBGene00008822	0	0	0	0	0	0	0	0	0	WBGene00008822	0	0	NOT_Degraded
XLOC_012218	WBGene00013302	Y57G11C.4	Y57G11C.4	Z99281	255.023	347.878	162.168	0.374975	present	0	0	0	0	0	0	0	0	0	0	0	0	0	NOT_Degraded
XLOC_010294	WBGene00002192	kin-4	C10C6.1	NA	9433.67	11241.2	7626.19	0.378143	present	0	0	0	0	0	0	0	0	0	0	0	0	0	NOT_Degraded
XLOC_007364	WBGene00011216	R10E11.3,R10E11.3_dup1	R10E11.3	Z29095	4984.85	5908.57	4061.12	0.380465	present	0	0	0	0	0	0	0	0	0	0	0	0	WBGene00011216	Maternally Degraded
XLOC_000257	WBGene00003258	cogc-1	Y54E10A.2	AC024810	504.955	663.622	346.289	0.380986	present	0	0	0	0	0	0	0	0	0	0	0	0	0	NOT_Degraded
XLOC_007621	WBGene00007027	ssl-1	Y111B2A.22	AL132904	659.693	845.412	473.974	0.383631	present	0	0	0	0	0	0	0	0	0	0	0	0	0	NOT_Degraded
XLOC_005786	WBGene00004752	sec-5	T23G7.4	Z68319	4905.12	5834.7	3975.54	0.384009	present	0	0	0	0	0	0	0	0	0	0	0	0	0	Maternally Degraded
XLOC_003974	WBGene00011761	T13H5.8	T13H5.8	Z66524	5792.13	6903.98	4680.28	0.384375	present	0	0	0	0	0	0	0	0	0	0	0	0	0	Maternally Degraded
XLOC_003451	WBGene00019217	H20J04.2	H20J04.2	AC006661	4809.76	5779.33	3840.19	0.385247	present	0	0	0	0	0	0	0	0	0	0	0	0	0	NOT_Degraded
XLOC_013307	WBGene00022629	ZC513.5	ZC513.5	U53155	3866.84	4580.51	3153.16	0.385611	present	0	0	0	0	0	0	0	0	0	0	0	0	0	0
XLOC_015861	WBGene00002632	let-413,let-413_dup1	F26D11.11	AF068716	2693.28	3222.52	2164.05	0.395205	present	0	0	0	0	0	0	0	0	0	0	0	WBGene00002632	0	NOT_Degraded
XLOC_009264	WBGene00021424	Y38F2AR.6	Y38F2AR.6	AC025715	132.37	191.029	73.7105	0.395205	present	0	0	0	0	0	0	0	0	0	0	0	0	0	0
XLOC_016927	WBGene00008824	F14H3.5	F14H3.5	Z83105	1075.32	1325.12	825.517	0.395205	present	0	0	0	0	0	0	WBGene00008824	0	0	0	WBGene00008824	0	0	Maternally Degraded
XLOC_018753	NA	F31B9.3	NA	NA	871.373	1086.81	655.94	0.395205	present	0	0	0	0	0	0	0	0	0	0	0	0	0	NOT_Degraded
XLOC_019654	WBGene00007651	C17G1.4,C17G1.4_dup1	C17G1.4	Z78415	2461.69	2953.44	1969.95	0.395205	present	0	0	0	0	0	0	0	0	0	0	0	0	0	Maternally Degraded
XLOC_013543	WBGene00044204	T07C12.14	T07C12.14	Z73976	1388.58	1705.84	1071.33	0.395205	present	0	0	0	0	0	0	0	0	0	0	0	0	0	0
XLOC_008823	WBGene00010845	helicase_dup3	M03C11.8	NA	5220.82	6225.93	4215.7	0.395205	present	0	0	0	WBGene00010845	0	0	0	0	0	0	0	0	0	NOT_Degraded
XLOC_001920	WBGene00018512	F46F11.9,F46F11.9_dup1	F46F11.9	U88173	3120.85	3745.09	2496.61	0.395205	present	0	0	0	0	0	0	0	0	0	0	0	0	0	Maternally Degraded
XLOC_000385	WBGene00017007	D1007.10,D1007.10_dup1,D1007.10_dup2	D1007.10	AF003151	692.602	879.322	505.882	0.396532	present	0	WBGene00017007	0	0	WBGene00017007	0	0	0	0	0	0	0	0	NOT_Degraded
XLOC_018097	WBGene00019987	R09F10.3	R09F10.3	U64859	2411.86	2909.49	1914.23	0.397044	present	0	0	0	0	0	0	0	0	0	0	0	0	0	NOT_Degraded
XLOC_001064	WBGene00016453	C35E7.1	C35E7.1	NA	1579.34	1920.5	1238.18	0.398459	present	WBGene00016453	0	0	0	0	0	WBGene00016453	0	0	0	WBGene00016453	0	0	NOT_Degraded
XLOC_018476	WBGene00000222	atf-6	F45E6.2	Z68117	941.264	1162.92	719.612	0.398471	present	0	0	0	0	0	0	0	0	WBGene00000222	0	0	WBGene00000222	0	NOT_Degraded
XLOC_018813	WBGene00020630	T20F7.1	T20F7.1	U97550	1673.77	2050.29	1297.26	0.401609	present	0	0	0	0	0	0	0	0	0	0	0	0	0	NOT_Degraded
XLOC_013798	WBGene00008645	F10C2.4	F10C2.4	Z81497	7327.44	8687.83	5967.05	0.401609	present	0	0	0	0	0	0	0	0	0	0	0	0	0	Maternally Degraded
XLOC_002034	WBGene00017066	D2092.5	D2092.5	U88167	1328.02	1641.17	1014.87	0.402971	present	0	0	0	0	0	0	0	0	0	0	0	0	0	NOT_Degraded
XLOC_007662	WBGene00010138	F56A8.1	F56A8.1	NA	147.974	208.439	87.5087	0.40566	present	0	0	0	0	0	0	0	0	0	0	0	0	WBGene00010138	0
XLOC_004020	WBGene00002251	lat-1,lat-1_dup1,lat-1_dup2	B0457.1	Z54306	12548.6	14864.3	10233	0.405754	present	0	0	0	0	0	0	0	0	0	0	0	0	0	NOT_Degraded
XLOC_017919	WBGene00021050	W05H9.3	W05H9.3	U40946	23.5615	40.2622	6.8609	0.407116	present	0	0	0	0	0	0	0	0	0	0	0	0	0	NOT_Degraded
XLOC_002073	WBGene00020403	T10B11.7	T10B11.7	AF098993	420.222	546.406	294.038	0.408321	present	0	0	0	0	0	0	0	0	0	0	0	0	0	NOT_Degraded
XLOC_008092	WBGene00011605	T08A11.2	T08A11.2	NA	8394.8	10022.5	6767.12	0.410594	present	0	0	0	0	0	0	0	0	0	0	0	0	0	NOT_Degraded
XLOC_013694	WBGene00011831	T19B10.2	T19B10.2	Z74043	33.9208	54.8371	13.0046	0.418752	present	0	WBGene00011831	0	0	0	0	0	0	0	0	WBGene00011831	WBGene00011831	0	NOT_Degraded
XLOC_020023	WBGene00009086	F23D12.2	F23D12.2	Z71186	1310.23	1615.39	1005.06	0.419259	present	0	0	0	0	0	0	0	0	0	0	0	0	0	0
XLOC_004372	WBGene00013270	Y57A10A.31	Y57A10A.31	AL117195	296.778	394.137	199.42	0.419345	present	0	WBGene00013270	0	0	0	0	0	0	0	0	0	0	0	NOT_Degraded
XLOC_000675	WBGene00006394	taf-11.2	K10D3.3	Z75545	3271.41	3882.34	2660.49	0.419345	present	0	0	0	0	0	0	0	0	0	0	0	0	0	Maternally Degraded
XLOC_002482	WBGene00013719	Y106G6H.6	Y106G6H.6	AL032631	11482.8	13435.3	9530.28	0.419345	present	0	0	0	0	0	0	0	0	0	0	0	0	0	Maternally Degraded
XLOC_009233	WBGene00001173	egl-4,egl-4_dup1,egl-4_dup2,egl-4_dup3,egl-4_dup4,egl-4_dup5	F55A8.2	AF067612	6590.74	7862.31	5319.16	0.419345	present	0	0	0	0	0	0	0	0	WBGene00001173	0	0	0	0	NOT_Degraded
XLOC_001790	WBGene00016566	C41D11.7	C41D11.7	AF003740	1863.19	2262.57	1463.81	0.419345	present	0	0	0	WBGene00016566	0	0	0	0	0	0	0	0	0	NOT_Degraded
XLOC_018571	WBGene00000074	adm-2	C04A11.4	NA	1190.72	1486.42	895.009	0.419345	present	0	0	0	0	0	0	0	0	0	0	0	0	0	NOT_Degraded
XLOC_003159	WBGene00020073	sdz-28	R52.1	NA	18.0181	31.9659	4.07023	0.419345	present	0	0	0	0	0	0	0	0	0	0	WBGene00020073	WBGene00020073	0	NOT_Degraded
XLOC_004858	WBGene00018446	F45C12.15	F45C12.15	AF016684	2547.12	3056.18	2038.06	0.419345	present	0	0	0	0	0	0	0	0	0	0	0	0	0	NOT_Degraded
XLOC_005772	WBGene00001527	gcs-1	F37B12.2	Z54218	2477.74	2961.94	1993.54	0.419345	present	0	0	0	0	0	0	0	0	0	0	0	0	0	NOT_Degraded
XLOC_020060	WBGene00003411	mrp-5,mrp-5_dup1	F14F4.3	NA	3239.11	3872.94	2605.29	0.419345	present	0	0	0	0	0	0	0	0	0	0	0	0	0	NOT_Degraded
XLOC_011161	WBGene00001060	dpf-7,dpf-7_dup1	R11E3.7	AF100669	1929.27	2332.06	1526.47	0.419345	present	0	0	0	0	0	0	0	0	0	0	0	0	0	Maternally Degraded
XLOC_000455	WBGene00001833	hcp-6,hcp-6_dup1	Y110A7A.1	AC006708	11045.9	13014.7	9076.98	0.420667	present	0	0	0	0	0	0	0	0	0	0	0	0	0	0
XLOC_002117	WBGene00004324	rde-2,rde-2_dup1	F21C3.4	Z71261	3541.07	4207.3	2874.85	0.424713	present	0	0	0	0	0	0	0	0	0	0	0	0	0	Maternally Degraded
XLOC_013077	WBGene00021391	Y38A10A.6	Y38A10A.6	AF125963	5812.13	6853.18	4771.08	0.424946	present	0	0	0	0	0	0	0	0	0	0	0	0	0	NOT_Degraded
XLOC_005860	WBGene00175030	Y53C12A.3	Y53C12A.10	Z99277	3783.36	4426.51	3140.21	0.425636	present	0	0	0	0	0	0	0	0	0	0	0	0	0	NOT_Degraded
XLOC_007804	WBGene00020763	ztf-18	T24C4.7	AF100306	4065.74	4841.6	3289.88	0.429925	present	0	0	0	0	0	0	0	0	0	0	0	0	0	NOT_Degraded
XLOC_000708	WBGene00007042	pbrm-1,pbrm-1_dup1	C26C6.1	NA	18032.8	21139.6	14925.9	0.429925	present	0	0	0	0	0	0	0	0	0	0	0	0	0	NOT_Degraded
XLOC_019172	WBGene00015356	tag-278	C02F12.7	U41545	45.7676	73.2936	18.2416	0.430572	present	0	0	0	0	0	0	0	WBGene00015356	0	0	0	0	0	NOT_Degraded
XLOC_002129	WBGene00009918	F52A8.5	F52A8.5	Z71263	1019.54	1236.86	802.227	0.430572	present	0	0	0	0	0	0	0	0	0	0	0	WBGene00009918	0	Maternally Degraded
XLOC_014380	WBGene00008677	F11A5.9	F11A5.9	Z92830	1319	1601.23	1036.77	0.431814	present	0	0	0	0	0	0	0	0	0	0	0	0	0	NOT_Degraded
XLOC_007278	WBGene00006768	unc-32,unc-32_dup1,unc-32_dup2,unc-32_dup3,unc-32_dup4,unc-32_dup5	ZK637.8	Z11115	8262.63	9719.89	6805.37	0.435826	present	0	0	0	0	0	0	0	0	0	0	0	0	0	NOT_Degraded
XLOC_012028	WBGene00001085	dpy-26	C25G4.5	Z70680	6126.3	7260.91	4991.68	0.435826	present	0	0	0	0	0	0	0	0	0	0	0	0	0	NOT_Degraded
XLOC_019128	WBGene00004951	spc-1	K10B3.10	U49941	2776.06	3309.59	2242.54	0.435826	present	0	0	0	0	0	0	0	0	0	0	0	0	0	NOT_Degraded
XLOC_003465	WBGene00021058	vps-18	W06B4.3	NA	2498.96	2996.24	2001.67	0.435826	present	0	0	0	0	0	0	0	0	0	0	0	0	0	NOT_Degraded
XLOC_005512	WBGene00001023	dnj-5,dnj-5_dup1,dnj-5_dup2,dnj-5_dup3	C04A2.7	U23448	35403.3	41522.1	29284.4	0.435826	present	0	0	0	0	0	0	0	0	0	0	0	0	0	NOT_Degraded
XLOC_003831	WBGene00017967	ada-2	F32A5.1	U20864	3556.74	4201.58	2911.91	0.435826	present	0	0	0	WBGene00017967	0	0	0	0	0	0	0	0	WBGene00017967	NOT_Degraded
XLOC_008500	WBGene00022792	ZK686.2	ZK686.2	NA	4141.72	4906.2	3377.24	0.435826	present	0	0	0	0	0	0	0	0	0	0	0	0	0	NOT_Degraded
XLOC_005469	WBGene00019905	R05G9.3	R05G9.3	AC006678	1749.69	2081.98	1417.41	0.435826	present	0	0	0	0	0	0	0	0	0	0	0	0	0	0
XLOC_006777	WBGene00004874	smc-4	F35G12.8	Z46242	9990.2	11678	8302.38	0.435826	present	0	0	0	0	0	0	0	0	0	0	WBGene00004874	0	0	NOT_Degraded
XLOC_019712	WBGene00008745	F13E6.1	F13E6.1	Z68105	1417.32	1705.37	1129.27	0.435826	present	0	0	0	0	0	0	0	0	0	0	0	0	0	NOT_Degraded
XLOC_010083	WBGene00001396	fat-4	T13F2.1	Z81122	3155.12	3744.58	2565.67	0.435826	present	0	0	0	0	0	0	0	0	0	0	0	WBGene00001396	0	NOT_Degraded
XLOC_006870	WBGene00001660	gop-1	C34E10.3	U10402	1297.89	1591.07	1004.71	0.435826	present	0	0	0	0	0	0	0	0	0	0	0	0	0	NOT_Degraded
XLOC_009956	WBGene00000994	dic-1,dic-1_dup1	F08B4.1	U52002	2268.98	2727.77	1810.19	0.435826	present	0	0	0	WBGene00000994	0	0	0	0	0	0	0	0	0	NOT_Degraded
XLOC_006958	WBGene00017774	F25B5.2	F25B5.2	U23172	5764.21	6752.84	4775.59	0.435826	present	0	0	0	0	0	0	0	0	0	0	0	0	0	NOT_Degraded
XLOC_010305	WBGene00008720	F12F6.1	F12F6.1	NA	10271.1	12056.2	8486.03	0.435826	present	0	0	0	0	0	0	0	0	0	0	0	0	0	NOT_Degraded
XLOC_002152	WBGene00009254	F29D11.2	F29D11.2	NA	6225.87	7343.05	5108.69	0.435826	present	0	0	0	0	0	WBGene00009254	0	0	0	0	0	0	0	NOT_Degraded
XLOC_001609	WBGene00017734	F23C8.5	F23C8.5	AF106583	7445.07	8633.96	6256.19	0.435826	present	0	0	0	0	0	0	0	0	0	0	0	0	0	NOT_Degraded
XLOC_013799	WBGene00008646	F10C2.5	F10C2.5	Z81497	729.662	911.145	548.179	0.435826	present	0	0	0	0	0	0	0	0	0	0	0	0	0	NOT_Degraded
XLOC_007407	WBGene00014228	ZK1128.2,ZK1128.2_dup1	ZK1128.2	Z47357	2320.04	2777.46	1862.62	0.435826	present	0	0	0	0	0	0	0	0	0	0	0	0	0	Maternally Degraded
XLOC_006962	WBGene00020209	T04C9.1,T04C9.1_dup1,T04C9.1_dup2	T04C9.1	NA	2036.82	2488.21	1585.43	0.435826	present	0	0	0	0	0	0	0	0	0	0	0	0	0	NOT_Degraded
XLOC_001379	WBGene00006382	taf-1	W04A8.7	NA	2022.68	2423.41	1621.95	0.435826	present	0	0	0	WBGene00006382	0	0	0	0	0	0	0	0	WBGene00006382	NOT_Degraded
XLOC_019706	WBGene00004749	sdn-1,sdn-1_dup1	F57C7.3	Z69646	1417.71	1702.58	1132.83	0.437348	present	0	0	0	0	0	0	0	0	0	0	0	0	0	0
XLOC_014675	WBGene00013482	Y69H2.7	Y69H2.7	Z98877	3331.49	3901.98	2761.01	0.437839	present	0	0	0	0	WBGene00013482	0	0	0	0	0	0	0	0	NOT_Degraded
XLOC_004246	WBGene00003133	mat-2	W10C6.1	Z99269	8754.62	10239.2	7269.99	0.437918	present	0	0	0	0	0	0	0	0	0	0	0	0	0	NOT_Degraded
XLOC_016109	WBGene00011576	T07C12.12	T07C12.12	NA	1208.78	1468.97	948.579	0.43914	present	0	0	0	0	0	0	0	0	0	0	0	0	0	NOT_Degraded
XLOC_009950	WBGene00006483	dgk-4,dgk-4_dup1	F42A9.1	NA	3182.18	3829.3	2535.05	0.439601	present	0	0	0	0	0	0	0	0	0	0	0	0	0	NOT_Degraded
XLOC_005944	WBGene00007412	stip-1,stip-1_dup1	C07E3.1	Z49908	4363.38	5140.54	3586.22	0.439992	present	0	0	0	0	0	0	0	0	0	0	0	0	0	NOT_Degraded
XLOC_002426	WBGene00003396	mom-4	F52F12.3	Z83228	4879.16	5781.77	3976.56	0.443575	present	0	0	0	0	0	0	0	0	0	0	0	0	0	NOT_Degraded
XLOC_007604	NA	Y49E10.28	NA	NA	342.508	444.931	240.086	0.444677	present	0	0	0	0	0	0	0	0	0	0	0	0	0	NOT_Degraded
XLOC_018042	WBGene00017241	F08C6.2	F08C6.2	U29378	1330.51	1616.26	1044.75	0.445481	present	0	0	0	0	0	0	0	0	0	0	0	0	0	NOT_Degraded
XLOC_007295	WBGene00000549	cls-2	R107.6	Z14092	2420.63	2914.25	1927.01	0.445481	present	0	0	0	0	0	0	0	0	0	0	0	0	0	NOT_Degraded
XLOC_012346	WBGene00004814	skr-8	C52D10.9	CU457737	13.3954	24.4007	2.39007	0.448496	present	0	0	0	0	0	0	0	0	0	0	0	0	0	NOT_Degraded
XLOC_002752	WBGene00009064	F22G12.4	F22G12.4	Z92831	2215.71	2645.17	1786.25	0.449537	present	0	0	0	0	0	0	0	0	WBGene00009064	0	0	0	0	NOT_Degraded
XLOC_008381	WBGene00002169	isw-1	F37A4.8	U00032	15466.6	18073.9	12859.4	0.450032	present	0	0	0	0	0	0	0	0	0	0	0	0	0	NOT_Degraded
XLOC_018625	WBGene00013370	Y60A9.3	Y60A9.3	AL110495	16.802	30.6949	2.90915	0.450303	present	0	0	0	0	0	0	0	0	0	0	0	0	0	NOT_Degraded
XLOC_008339	WBGene00018564	F47D12.9_dup1	F47D12.9	U22831	7551.22	8861.57	6240.87	0.453101	present	0	0	0	0	0	0	0	0	0	0	0	0	0	Maternally Degraded
XLOC_001813	WBGene00022466	Y119C1A.1	Y119C1A.1	NA	892.928	1108.72	677.135	0.456021	present	0	0	0	0	0	0	0	0	0	0	0	0	0	0
XLOC_000920	WBGene00011490	T05F1.4	T05F1.4	Z81586	2729.95	3230.97	2228.94	0.458143	present	0	0	0	0	0	0	0	0	0	0	0	0	0	Maternally Degraded
XLOC_006917	WBGene00003918	par-3,par-3_dup1,par-3_dup2	F54E7.3	U00067	10262.8	11962.7	8562.93	0.458143	present	0	0	0	0	0	0	0	0	0	0	0	0	0	Maternally Degraded
XLOC_002147	WBGene00000938	dcp-66,dcp-66_dup1	C26C6.5	NA	815.335	1022.18	608.491	0.458143	present	0	0	0	0	0	0	0	0	0	0	0	0	0	NOT_Degraded
XLOC_002122	WBGene00008765	ttx-7,ttx-7_dup1	F13G3.5	Z71259	7353.38	8489.1	6217.65	0.458143	present	0	0	0	0	0	0	0	0	WBGene00008765	0	0	0	0	Maternally Degraded
XLOC_010836	WBGene00000913	daf-18	T07A9.6	AF036706	32881.5	38616.8	27146.2	0.458143	present	0	0	0	0	0	0	0	0	0	0	0	0	0	NOT_Degraded
XLOC_008493	WBGene00003002	lin-13	C03B8.4	U00041	5954.61	7034.26	4874.95	0.458143	present	0	0	0	0	0	0	0	0	0	0	0	0	0	NOT_Degraded
XLOC_009048	WBGene00013576	Y76A2B.4	Y76A2B.4	AL032658	1223.32	1471.36	975.278	0.458143	present	0	WBGene00013576	0	0	0	0	0	0	0	0	0	0	0	Maternally Degraded
XLOC_001809	WBGene00016656	C44E4.7	C44E4.7	AF003140	238.279	320.375	156.183	0.458143	present	0	0	0	WBGene00016656	0	WBGene00016656	0	0	WBGene00016656	0	0	0	WBGene00016656	0
XLOC_001704	WBGene00021652	Y47G6A.29	Y47G6A.29	AC024791	819.216	1015.16	623.271	0.458143	present	0	0	0	WBGene00021652	0	0	0	0	WBGene00021652	0	0	0	0	NOT_Degraded
XLOC_001075	WBGene00018625	prp-17	F49D11.1	AF039711	6805.66	7974.67	5636.66	0.458143	present	0	0	0	WBGene00018625	0	0	0	0	0	0	0	0	WBGene00018625	NOT_Degraded
XLOC_002336	WBGene00009127	F25H5.5	F25H5.5	Z81068	4556.23	5320.59	3791.87	0.459177	present	0	0	0	0	0	0	WBGene00009127	0	0	0	0	0	0	NOT_Degraded
XLOC_001376	WBGene00012578	Y37H9A.3	Y37H9A.3	AL032625	1104.6	1346.98	862.222	0.460096	present	0	0	0	0	0	0	0	0	0	0	0	0	0	Maternally Degraded
XLOC_012912	WBGene00006796	unc-62_dup2,unc-62_dup3,unc-62_dup4,unc-62_dup5,unc-62_dup6	T28F12.2	AC006692	2062.03	2419.99	1704.08	0.462812	present	0	0	0	0	0	0	0	0	0	0	0	0	0	NOT_Degraded
XLOC_004157	WBGene00010013	F54B3.1,F54B3.1_dup1	F54B3.1	Z48583	5092.66	5985.72	4199.61	0.462812	present	0	0	0	0	0	0	0	0	0	0	0	0	0	NOT_Degraded
XLOC_008409	WBGene00019813	ger-1	R01H2.5	U00035	319.032	414.043	224.022	0.462812	present	0	0	0	0	0	0	0	0	0	0	0	WBGene00019813	0	NOT_Degraded
XLOC_003490	WBGene00004737	scc-1	F10G7.4	U40029	4618.04	5403.17	3832.91	0.465972	present	0	0	0	0	0	0	0	0	0	0	0	0	0	NOT_Degraded
XLOC_007565	WBGene00007681	C18D11.3	C18D11.3	Z92826	184.785	252.554	117.016	0.468371	present	0	0	0	0	0	0	0	0	0	0	0	0	0	0
XLOC_002411	WBGene00007621	C16C2.4	C16C2.4	NA	6137.97	7146.54	5129.41	0.468371	present	0	0	0	WBGene00007621	0	0	0	0	0	0	0	0	WBGene00007621	NOT_Degraded
XLOC_016025	WBGene00044077	tag-232,tag-232_dup1	T18H9.7	U41746	2352.64	2815.46	1889.82	0.470314	present	0	0	0	0	0	0	0	0	0	0	0	0	0	0
XLOC_008975	WBGene00013039	Y49E10.20	Y49E10.20	Z98866	4690.9	5442.13	3939.67	0.472708	present	0	0	0	0	0	0	0	0	0	0	0	0	0	NOT_Degraded
XLOC_002443	WBGene00003564	ncs-2	F10G8.5	Z80216	1375.99	1660.39	1091.59	0.47447	present	0	0	0	0	0	0	0	0	0	0	0	0	0	NOT_Degraded
XLOC_012048	WBGene00013223	efa-6,efa-6_dup1,efa-6_dup2	Y55D9A.1	AL032649	3109.49	3655.18	2563.79	0.475743	present	0	0	0	0	0	0	0	0	WBGene00013223	0	0	0	0	NOT_Degraded
XLOC_002401	WBGene00003800	npp-14	C03D6.4	Z75525	8776.22	10213.2	7339.29	0.478196	present	0	0	0	0	0	0	0	0	0	0	0	0	0	Maternally Degraded
XLOC_013877	WBGene00003011	lin-25	F56H9.5	NA	2109.2	2514.84	1703.56	0.479151	present	0	0	0	0	0	0	0	0	0	0	0	0	0	NOT_Degraded
XLOC_009973	NA	T28C6.9	NA	NA	2168.95	2564.3	1773.59	0.480738	present	0	0	0	0	0	0	0	0	0	0	0	0	0	NOT_Degraded
XLOC_002139	WBGene00013994	ZK524.4	ZK524.4	NA	3768.39	4434.79	3101.98	0.482364	present	0	0	0	0	0	0	0	0	0	0	0	0	0	Maternally Degraded
XLOC_002257	WBGene00009667	F43G9.4	F43G9.4	Z79755	1499.28	1779.83	1218.72	0.482646	present	0	0	0	0	0	0	0	0	WBGene00009667	0	0	0	0	Maternally Degraded
XLOC_003537	WBGene00019087	F59A6.5	F59A6.5	U41994	5756.21	6723.2	4789.22	0.482923	present	0	0	0	0	0	0	0	0	0	0	0	0	0	NOT_Degraded
XLOC_015929	WBGene00018482	F45F2.10	F45F2.10	U64845	9087.96	10536.3	7639.64	0.482923	present	0	0	0	0	0	0	0	0	0	WBGene00018482	0	0	0	Maternally Degraded
XLOC_016579	WBGene00010281	F58G11.3,_dup65	F58G11.3	Z81094	9411.18	10898.3	7924.03	0.482923	present	0	WBGene00010281	0	0	0	0	0	0	0	0	0	0	0	Maternally Degraded
XLOC_002465	WBGene00007047	wts-1	T20F10.1	Z81594	1254.72	1516.49	992.943	0.482923	present	0	0	0	0	0	0	0	0	0	0	0	0	0	NOT_Degraded
XLOC_010023	WBGene00012436	flh-3	Y11D7A.13	AL032632	2762.28	3266.92	2257.65	0.482923	present	0	0	0	0	0	0	0	0	0	0	WBGene00012436	WBGene00012436	0	NOT_Degraded
XLOC_016381	WBGene00000533	clh-6	R07B7.1	Z75955	370.446	477.748	263.145	0.482923	present	0	0	0	0	0	0	0	0	0	0	0	0	0	NOT_Degraded
XLOC_016691	WBGene00008266	C53A5.6	C53A5.6	Z81486	203.796	271.308	136.285	0.482923	present	0	0	0	0	0	0	0	0	0	0	0	0	0	NOT_Degraded
XLOC_002452	WBGene00006447	tag-72	C25A1.3	Z81038	2543.61	3011.76	2075.46	0.482923	present	0	0	0	WBGene00006447	0	0	0	0	0	0	0	0	0	NOT_Degraded
XLOC_003583	NA	mog-5	NA	NA	10670.6	12390.5	8950.76	0.482923	present	0	0	0	0	0	0	0	0	0	0	0	0	0	NOT_Degraded
XLOC_003965	WBGene00006994	zyg-9	F22B5.7	Z50044	9045.74	10500.4	7591.12	0.482923	present	0	0	0	0	0	0	0	0	0	0	0	0	0	NOT_Degraded
XLOC_009807	WBGene00018900	rod-1	F55G1.4	U58750	10347.3	11924.1	8770.52	0.482923	present	0	0	0	0	0	0	0	0	0	0	0	0	0	NOT_Degraded
XLOC_007157	WBGene00003801	npp-15	C29E4.4	L23651	7824.85	9072.77	6576.93	0.482923	present	0	0	0	WBGene00003801	0	0	0	0	0	0	0	0	0	NOT_Degraded
XLOC_000745	WBGene00008400	drh-3	D2005.5	Z79752	5090.52	5938.57	4242.47	0.482923	present	0	0	0	WBGene00008400	0	0	0	0	0	0	0	0	0	NOT_Degraded
XLOC_010766	WBGene00009156	clec-196	F26D10.12	Z80223	26.638	42.0859	11.1901	0.482923	present	0	0	0	0	0	0	WBGene00009156	0	0	0	0	WBGene00009156	0	NOT_Degraded
XLOC_000326	WBGene00006820	unc-89,unc-89_dup1,unc-89_dup2,unc-89_dup3,unc-89_dup4,unc-89_dup5,unc-89_dup6	C09D1.1	NA	31.3957	53.2714	9.51998	0.482923	present	0	0	0	0	0	0	0	0	0	0	0	0	0	0
XLOC_006804	WBGene00007168	B0393.3	B0393.3	Z37983	24543.5	28376.6	20710.5	0.482923	present	0	0	0	0	0	0	0	0	0	0	0	0	0	NOT_Degraded
XLOC_002625	WBGene00002004	hsf-1	Y53C10A.12	AL033536	3771.75	4462.94	3080.56	0.482923	present	0	0	0	0	0	0	0	0	0	0	0	0	0	0
XLOC_003470	WBGene00001948	hlh-1,hlh-1_dup1,hlh-1_dup2	B0304.1	U39472	20.0924	34.1699	6.01497	0.482923	present	0	0	0	0	0	0	0	0	0	0	0	0	0	NOT_Degraded
XLOC_017351	WBGene00013360	Y60A3A.9	Y60A3A.9	AL117207	3365.75	3923.37	2808.13	0.482923	present	0	0	0	0	0	0	0	0	0	0	0	0	0	NOT_Degraded
XLOC_008544	WBGene00001565	gei-8,gei-8_dup1,gei-8_dup2	C14B9.6	L15188	4867.78	5634.82	4100.74	0.482923	present	0	0	0	0	0	0	0	0	0	0	0	0	0	NOT_Degraded
XLOC_004225	WBGene00003367	mix-1	M106.1	NA	8995.18	10399.8	7590.57	0.483101	present	0	0	0	WBGene00003367	0	WBGene00003367	0	0	0	0	0	0	WBGene00003367	NOT_Degraded
XLOC_009753	WBGene00015552	C06G3.6	C06G3.6	U61947	1130.8	1368.24	893.37	0.483101	present	0	0	0	0	0	0	0	0	0	0	0	0	0	NOT_Degraded
XLOC_006432	WBGene00021913	Y55B1BR.3	Y55B1BR.3	AC024824	32.919	51.989	13.849	0.483101	present	0	0	0	0	0	0	0	0	0	0	WBGene00021913	0	0	NOT_Degraded
XLOC_008535	WBGene00004125	pqn-38	F44B9.7	L23648	2766.15	3265.23	2267.07	0.483101	present	0	0	0	WBGene00004125	0	0	0	0	0	0	0	0	0	NOT_Degraded
XLOC_007417	WBGene00011867	chc-1	T20G5.1	Z30423	8121.66	9601.65	6641.67	0.483101	present	0	0	0	0	0	0	0	0	0	0	0	0	0	NOT_Degraded
XLOC_008773	WBGene00003389	mog-1	K03H1.2	Z29560	9737.64	11280.2	8195.05	0.483101	present	0	0	0	0	0	0	0	0	0	0	0	0	0	NOT_Degraded
XLOC_011895	WBGene00007110	B0035.11	B0035.11	Z73102	4842.66	5626.59	4058.73	0.483101	present	0	0	0	0	0	0	0	0	0	0	0	0	0	Maternally Degraded
XLOC_019398	WBGene00016088	clec-266,clec-266_dup1,clec-266_dup2	C25B8.4	U41556	322.81	404.923	240.697	0.483101	present	0	0	0	0	0	0	WBGene00016088	0	0	0	0	WBGene00016088	0	NOT_Degraded
XLOC_011592	WBGene00008363	D1046.2	D1046.2	Z68160	4415.88	5101.38	3730.37	0.483101	present	0	0	0	0	0	0	0	0	0	0	0	0	0	Maternally Degraded
XLOC_013857	WBGene00009200	F28C1.1	F28C1.1	Z75539	3895.37	4541.36	3249.37	0.483101	present	0	0	0	WBGene00009200	0	WBGene00009200	0	0	0	0	0	0	WBGene00009200	NOT_Degraded
XLOC_018551	WBGene00008940	F18H3.4	F18H3.4	Z50110	1925.35	2277.43	1573.27	0.483231	present	0	0	0	0	0	0	0	0	0	0	0	0	0	NOT_Degraded
XLOC_013385	WBGene00018285	smk-1,smk-1_dup1,smk-1_dup2	F41E6.4	AF016448	1929.82	2345.1	1514.54	0.483262	present	0	0	0	0	0	0	0	0	0	0	0	0	WBGene00018285	NOT_Degraded
XLOC_016222	WBGene00003405	mre-11	ZC302.1	Z73978	7378.7	8481.85	6275.54	0.483262	present	0	0	0	0	0	0	0	0	0	0	0	0	0	Maternally Degraded
XLOC_013858	WBGene00009201	F28C1.3,F28C1.3_dup1	F28C1.3	NA	666.097	848.391	483.803	0.48353	present	0	0	0	0	0	0	0	0	WBGene00009201	WBGene00009201	0	0	0	NOT_Degraded
XLOC_002290	WBGene00009460	F36A2.13	F36A2.13	NA	24536.7	28306.1	20767.3	0.484568	present	0	0	0	WBGene00009460	0	0	0	0	0	0	0	0	0	NOT_Degraded
XLOC_005795	WBGene00007227	C01G6.5	C01G6.5	Z35595	9534.52	11113.5	7955.57	0.484568	present	0	0	0	0	0	0	0	0	0	0	0	0	0	NOT_Degraded
XLOC_002894	WBGene00009370	set-10	F33H2.7	Z81526	365.919	457.196	274.641	0.484568	present	0	0	0	0	0	0	0	0	0	0	0	0	0	NOT_Degraded
XLOC_017823	WBGene00020197	man(9)-alpha-mannosidase	T03G11.4	U41272	799.033	982.613	615.452	0.484568	present	0	0	0	0	0	0	0	0	WBGene00020197	0	0	0	0	Maternally Degraded
XLOC_000685	WBGene00007256	tag-298,tag-298_dup1	C01H6.7	Z71258	6928.58	8048.25	5808.91	0.485085	present	0	0	0	0	0	0	0	0	0	0	0	0	0	NOT_Degraded
XLOC_008974	WBGene00013038	ani-1	Y49E10.19	Z98866	11699.4	13561.3	9837.48	0.485651	present	0	0	0	0	0	0	0	0	0	0	WBGene00013038	0	0	NOT_Degraded
XLOC_001746	WBGene00020628	T20F5.6	T20F5.6	U80442	6330.92	7368.23	5293.61	0.486271	present	0	0	0	0	0	0	0	0	0	0	0	0	0	Maternally Degraded
XLOC_009981	WBGene00005007	spr-2,spr-2_dup1	C27B7.1	Z54236	13236.1	15157.7	11314.5	0.489348	present	0	0	0	0	0	0	0	0	0	0	0	0	0	Maternally Degraded
XLOC_006100	WBGene00194891	Y6D1A.1	Y6D1A.3	AL032651	1189.53	1423.12	955.941	0.490453	present	0	0	0	0	0	0	0	0	0	0	0	0	0	0
XLOC_002307	WBGene00009342	fasn-1	F32H2.5	Z81523	23.6965	38.5323	8.86065	0.490453	present	0	0	0	0	0	0	0	0	0	0	0	0	0	NOT_Degraded
XLOC_010613	WBGene00013323	Y57G11C.33	Y57G11C.33	Z99281	3690.78	4269.47	3112.09	0.496043	present	0	0	0	0	0	0	0	0	0	0	0	0	0	0
XLOC_000429	WBGene00021014	W03G9.2	W03G9.2	AF039716	2574.25	2997.6	2150.9	0.496636	present	0	WBGene00021014	WBGene00021014	0	0	0	0	0	0	0	0	0	0	NOT_Degraded
XLOC_016072	WBGene00000226	atl-1,atl-1_dup1	T06E4.3	Z70756	1966.94	2338.98	1594.9	0.499341	present	0	0	0	WBGene00000226	0	0	0	0	0	0	0	0	WBGene00000226	Maternally Degraded
XLOC_004052	WBGene00014208	ZK1067.2	ZK1067.2	Z70038	366.706	471.7	261.712	0.499341	present	0	0	0	0	0	0	0	0	0	0	0	0	0	0
XLOC_001603	WBGene00002047	icp-1	Y39G10AR.13	AC025716	8362.25	9649.85	7074.66	0.499341	present	0	0	0	0	0	0	0	0	0	0	0	0	0	NOT_Degraded
XLOC_001931	WBGene00018897	F55F8.9	F55F8.9	U80447	3117.58	3637.33	2597.83	0.499341	present	0	0	0	0	0	0	0	0	0	0	0	0	0	NOT_Degraded
XLOC_014969	WBGene00001480	fmo-5	H24K24.5	NA	140.663	193.31	88.0152	0.499341	present	0	0	0	0	0	0	0	0	WBGene00001480	0	0	0	0	NOT_Degraded
XLOC_002325	WBGene00011532	T06D10.2	T06D10.2	AL110471	5485.7	6329	4642.4	0.499341	present	0	0	0	0	0	0	0	0	0	0	0	0	0	0
XLOC_006768	WBGene00000396	cdh-4	F25F2.2	NA	8000.78	9246.96	6754.6	0.499341	present	0	0	0	0	0	WBGene00000396	0	0	0	0	0	0	WBGene00000396	NOT_Degraded
XLOC_010259	WBGene00007444	C08F8.2	C08F8.2	Z73103	3231.07	3762.11	2700.02	0.499341	present	0	0	0	0	0	0	0	0	0	0	0	0	0	Maternally Degraded
XLOC_000417	WBGene00019008	F57C9.1,F57C9.1_dup1	F57C9.1	AF003142	1071.73	1272.59	870.881	0.499341	present	WBGene00019008	0	0	0	0	WBGene00019008	0	0	0	0	0	0	0	Maternally Degraded
XLOC_016706	WBGene00006795	unc-61,unc-61_dup1,unc-61_dup2	Y50E8A.4	AL117200	5898.99	6810.89	4987.1	0.499341	present	0	0	0	0	0	0	0	0	0	0	0	0	0	Maternally Degraded
XLOC_004482	WBGene00012995	Y48C3A.14	Y48C3A.14	AL117203	1426.32	1698.03	1154.61	0.499341	present	0	0	0	0	0	0	0	0	0	0	0	0	0	NOT_Degraded
XLOC_017302	WBGene00007583	C14B4.2	C14B4.2	NA	69.9037	103.846	35.9613	0.499341	present	0	0	0	0	0	0	0	0	0	0	0	0	0	NOT_Degraded
XLOC_008132	WBGene00011956	T23F11.4	T23F11.4	Z46343	1285.55	1532.66	1038.43	0.499341	present	0	0	0	0	0	0	0	0	0	0	0	0	0	Maternally Degraded
XLOC_018040	WBGene00006063	sto-1,sto-1_dup1	F08C6.4	U29378	388.057	486.153	289.962	0.499341	present	0	0	0	0	0	0	0	0	0	0	0	0	0	NOT_Degraded
XLOC_010633	WBGene00001330	eps-8,eps-8_dup3,eps-8_dup4	Y57G11C.24	Z99281	837.41	1012.45	662.373	0.499341	present	0	0	0	0	0	0	0	0	0	0	0	0	0	Maternally Degraded
XLOC_000463	WBGene00002583	let-363,let-363_dup1	B0261.2	U97016	6792.77	7870.21	5715.34	0.499341	present	0	0	0	0	0	0	0	0	0	0	0	0	0	NOT_Degraded
XLOC_008590	WBGene00018371	F42H10.7,F42H10.7_dup1	F42H10.7	L08403	5173.73	5968.74	4378.72	0.499341	present	0	0	0	0	0	0	0	0	0	0	0	0	0	Maternally Degraded
XLOC_007481	WBGene00008082	com-1	C44B9.5	Z73424	3374.02	3917.81	2830.24	0.499341	present	0	0	0	WBGene00008082	0	0	0	0	0	0	0	0	0	Maternally Degraded
XLOC_005363	WBGene00019126	F59E12.11	F59E12.11	AF003386	4716.01	5434.25	3997.77	0.499341	present	0	0	0	0	0	0	0	0	0	0	0	0	0	NOT_Degraded
XLOC_013828	WBGene00004296	rad-50	T04H1.4	Z78200	6620.28	7649.86	5590.71	0.499341	present	0	0	0	WBGene00004296	0	WBGene00004296	0	0	0	0	0	0	WBGene00004296	NOT_Degraded
XLOC_009965	WBGene00004051	pme-3,pme-3_dup1,pme-3_dup2,pme-3_dup3	F20C5.1	Z68161	2682.1	3141.85	2222.35	0.499341	present	0	0	0	0	0	0	0	0	0	0	0	0	0	NOT_Degraded
XLOC_002475	WBGene00077521	F45H11.6,mgl-2	F45H11.6	Z78420	14.8162	27.1108	2.52165	0.499341	present	0	0	0	0	0	0	0	0	0	0	0	0	0	0
XLOC_000839	WBGene00007975	C36B1.8,C36B1.8_dup1	C36B1.8	Z80215	5886.13	6893.89	4878.38	0.499871	present	0	0	0	0	0	0	0	0	0	0	0	0	0	NOT_Degraded
XLOC_006698	WBGene00000137	amx-1	R13G10.2	Z35602	2374.15	2798.08	1950.22	0.501083	present	0	0	0	0	0	0	0	0	0	0	0	0	0	NOT_Degraded
XLOC_002622	WBGene00001836	hda-3	R06C1.1	NA	4046.27	4658.9	3433.65	0.501083	present	0	0	0	0	0	0	0	0	0	0	0	0	0	Maternally Degraded
XLOC_008138	WBGene00000543	clp-2	T04A8.16	Z35663	1729.96	2042.25	1417.68	0.50184	present	0	0	0	0	0	0	0	0	0	0	0	0	0	Maternally Degraded
XLOC_001014	WBGene00009116	F25H2.2	F25H2.2	Z79754	1514.51	1817.07	1211.95	0.502245	present	0	0	0	0	0	0	0	0	0	0	0	0	0	NOT_Degraded
XLOC_012127	WBGene00003582	dcap-2,dcap-2_dup1	F52G2.1	NA	6775.04	7851.87	5698.2	0.502533	present	0	0	0	0	0	0	0	0	0	0	0	0	0	NOT_Degraded
XLOC_017867	WBGene00017463	F14D12.1,F14D12.1_dup1	F14D12.1	U41021	80.3573	116.567	44.1476	0.502738	present	0	0	0	0	0	0	0	0	0	0	0	0	0	0
XLOC_008528	WBGene00018845	F54H12.5	F54H12.5	L25599	384.16	482.857	285.463	0.502738	present	0	0	0	0	0	0	0	0	0	0	0	0	0	0
XLOC_015805	WBGene00017605	F19F10.9	F19F10.9	U97005	10171.3	11626.1	8716.53	0.502738	present	0	0	0	WBGene00017605	0	WBGene00017605	0	0	0	0	0	0	WBGene00017605	NOT_Degraded
XLOC_015557	WBGene00015966	C18C4.5,C18C4.5_dup1	C18C4.5	U55369	529.933	664.96	394.905	0.502738	present	0	0	0	WBGene00015966	0	WBGene00015966	0	0	WBGene00015966	WBGene00015966	0	0	WBGene00015966	0
XLOC_000874	WBGene00014115	ZK858.1	ZK858.1	Z79759	2947.75	3491.17	2404.33	0.503441	present	0	0	0	0	0	0	0	0	0	0	0	0	0	NOT_Degraded
XLOC_001819	WBGene00007053	tag-192	T04D1.4	NA	2431.75	2896.66	1966.84	0.503524	present	0	0	0	0	0	0	0	0	0	0	0	0	0	NOT_Degraded
XLOC_009091	NA	T21D12.9_dup2	NA	NA	674.986	817.297	532.674	0.504932	present	0	0	0	0	0	0	0	0	0	0	0	0	0	NOT_Degraded
XLOC_010634	WBGene00013319	ccch-5	Y57G11C.25	Z99281	719.262	867.046	571.477	0.50547	present	0	0	0	0	0	0	0	0	0	0	0	0	0	Maternally Degraded
XLOC_002488	WBGene00009507	mus-101	F37D6.1	Z75540	5211.24	6041.7	4380.79	0.50547	present	0	0	0	0	0	0	0	0	0	0	0	0	0	NOT_Degraded
XLOC_019912	NA	skr-21	NA	NA	129.99	179.711	80.2687	0.50547	present	0	0	0	0	0	0	0	0	0	0	0	0	0	NOT_Degraded
XLOC_011470	WBGene00016378	imp-3	C33H5.11	U41007	4499.77	5193.65	3805.89	0.506719	present	0	0	0	0	0	0	0	0	0	0	0	0	0	NOT_Degraded
XLOC_017654	WBGene00015171	vang-1,vang-1_dup1	B0410.2	U52000	1998.45	2339.68	1657.23	0.507429	present	0	0	0	0	0	0	0	0	0	0	0	0	0	NOT_Degraded
XLOC_007331	WBGene00004343	rgr-1,rgr-1_dup1	C38C10.5	NA	6531.33	7518.46	5544.2	0.507795	present	0	0	0	0	0	0	0	0	0	0	0	0	0	NOT_Degraded
XLOC_008140	WBGene00001259	emb-5	T04A8.14	NA	15215.1	17425.2	13005	0.507795	present	0	0	0	0	0	0	0	0	0	0	0	0	0	NOT_Degraded
XLOC_011125	WBGene00019956	fbxb-75	R08C7.13	U61953	12.3091	21.5151	3.103	0.508197	present	0	0	0	0	0	0	0	0	0	0	WBGene00019956	0	0	0
XLOC_003886	WBGene00015514	C06A8.3	C06A8.3	U39849	341.77	410.884	272.656	0.511423	present	0	0	0	0	0	0	0	0	0	0	0	0	0	NOT_Degraded
XLOC_007193	WBGene00004187	prp-8	C50C3.6	L14433	14599.1	17055.5	12142.7	0.512091	present	0	0	0	0	0	0	0	0	0	0	0	0	0	NOT_Degraded
XLOC_001748	WBGene00003072	lrp-2	T21E3.3	AF003133	993.053	1203.39	782.718	0.514506	present	0	0	0	0	0	0	0	0	0	0	0	0	0	NOT_Degraded
XLOC_009076	WBGene00000897	daf-1,daf-1_dup1	F29C4.1	AF067616	3077.21	3621.04	2533.38	0.516073	present	0	0	0	0	0	0	0	0	0	0	0	0	0	NOT_Degraded
XLOC_007178	WBGene00000143	apc-2	K06H7.6	L15314	4853.16	5573.74	4132.58	0.516073	present	0	0	0	0	0	0	0	0	0	0	0	0	0	NOT_Degraded
XLOC_018048	WBGene00006757	unc-18,unc-18_dup1,unc-18_dup2	F27D9.1	NA	1346.79	1618.65	1074.93	0.516073	present	0	0	WBGene00006757	0	0	WBGene00006757	0	0	0	0	0	0	0	NOT_Degraded
XLOC_020056	WBGene00009301	F31F6.2	F31F6.2	Z69884	303.166	390.303	216.03	0.516073	present	0	0	0	0	0	0	0	0	0	0	0	0	0	NOT_Degraded
XLOC_000965	WBGene00003508	mut-16,mut-16_dup1	B0379.3	Z83316	10235	11856	8613.97	0.5165	present	0	0	0	0	0	0	0	0	0	0	0	0	0	NOT_Degraded
XLOC_016834	WBGene00006446	atx-3	F28F8.6	Z81071	3035.58	3498.33	2572.83	0.517553	present	0	WBGene00006446	0	0	0	0	0	0	0	0	0	0	0	Maternally Degraded
XLOC_002155	WBGene00004508	rrf-1	F26A3.8	Z78419	4691.16	5486.33	3895.98	0.517553	present	0	0	0	0	0	0	0	0	0	0	0	0	0	NOT_Degraded
XLOC_000407	WBGene00015691	viln-1	C10H11.1	U88311	3605.89	4175.65	3036.14	0.519783	present	0	0	0	0	0	0	0	0	0	0	0	0	0	Maternally Degraded
XLOC_010685	NA	skr-10	NA	NA	52.2161	77.3213	27.1109	0.521	present	0	0	0	0	0	0	0	0	0	0	0	0	0	NOT_Degraded
XLOC_017509	WBGene00022502	ZC13.1,ZC13.1_dup1	ZC13.1	U67953	1801.21	2105.19	1497.23	0.521606	present	0	0	0	0	0	0	0	0	0	0	0	0	0	NOT_Degraded
XLOC_003839	WBGene00018474	scpl-2	F45E12.1	U29536	3585.86	4130.03	3041.69	0.521849	present	0	0	0	0	0	0	0	0	0	0	0	0	0	NOT_Degraded
XLOC_008641	WBGene00014036	ZK643.5	ZK643.5	Z11126	3957.87	4591.5	3324.24	0.522341	present	0	0	0	0	0	0	0	0	0	0	0	0	0	NOT_Degraded
XLOC_010256	WBGene00004204	psa-4	F01G4.1	NA	23269.3	26555.9	19982.7	0.522928	present	0	0	0	0	0	0	0	0	0	0	0	0	0	NOT_Degraded
XLOC_004671	WBGene00004166	pqn-85	Y43H11AL.3	AC024781	2832.33	3350.9	2313.75	0.522928	present	0	0	0	0	0	0	0	0	0	0	0	0	0	NOT_Degraded
XLOC_011693	WBGene00011747	sna-2	T13F2.7	Z81122	7349.95	8437.84	6262.06	0.523031	present	0	0	0	WBGene00011747	0	0	0	0	0	0	0	0	0	NOT_Degraded
XLOC_009099	WBGene00020298	T07A9.10	T07A9.10	AF036706	1797.55	2111.25	1483.86	0.52471	present	0	0	0	0	0	0	0	0	0	0	0	0	0	NOT_Degraded
XLOC_008714	WBGene00000421	ced-7,ced-7_dup1,ced-7_dup2	C48B4.4	Z29117	8378.15	9678.62	7077.69	0.524969	present	0	0	0	0	0	0	0	0	0	0	0	0	WBGene00000421	Maternally Degraded
XLOC_020010	WBGene00006517	tag-172,tag-172_dup1	E02H4.3	NA	3123.86	3630.58	2617.15	0.525046	present	0	0	0	0	0	0	0	0	0	0	0	0	0	NOT_Degraded
XLOC_019651	WBGene00009025	F21G4.4	F21G4.4	Z81016	552.105	680.853	423.357	0.52607	present	0	0	0	0	0	0	0	0	0	0	0	0	0	NOT_Degraded
XLOC_000534	WBGene00015001	B0025.4	B0025.4	U97190	1361.25	1605.46	1117.03	0.52607	present	0	0	0	0	0	0	0	0	0	0	0	0	WBGene00015001	NOT_Degraded
XLOC_001970	NA	C27A12.6	NA	NA	4466.74	5164.76	3768.72	0.52607	present	0	0	0	0	0	0	0	0	0	0	0	0	0	NOT_Degraded
XLOC_016377	NA	add-2_dup1	NA	NA	2263.83	2633.07	1894.59	0.52607	present	0	0	0	0	0	0	0	0	0	0	0	0	0	NOT_Degraded
XLOC_007430	WBGene00011562	T07C4.10	T07C4.10	NA	1329.59	1555.72	1103.47	0.52619	present	0	0	0	0	0	0	0	0	0	0	0	0	0	NOT_Degraded
XLOC_010361	WBGene00008685	mon-2	F11A10.4	NA	2511.18	2962.68	2059.68	0.52619	present	0	0	0	0	0	0	0	0	0	0	0	0	0	NOT_Degraded
XLOC_019173	WBGene00015357	C02F12.8	C02F12.8	U41545	3071.37	3539.11	2603.64	0.52619	present	0	0	0	0	0	0	0	0	0	0	0	0	0	Maternally Degraded
XLOC_008208	WBGene00006736	ulp-1	T10F2.3	U23412	4012.1	4657.82	3366.38	0.52619	present	0	0	0	WBGene00006736	0	0	0	0	0	0	0	0	0	NOT_Degraded
XLOC_006220	WBGene00003144	max-2,max-2_dup1,max-2_dup2	Y38F1A.10	NA	627.554	760.469	494.639	0.52619	present	0	0	0	0	0	0	0	0	0	0	0	0	0	NOT_Degraded
XLOC_017567	WBGene00019188	H11E01.3	H11E01.3	NA	89.0348	128.593	49.4764	0.526889	present	0	0	0	0	0	0	0	0	0	0	0	0	0	NOT_Degraded
XLOC_007974	WBGene00019158	H05C05.2	H05C05.2	AF099918	828.021	1006.09	649.956	0.529631	present	0	0	0	0	0	0	0	0	0	0	0	0	0	NOT_Degraded
XLOC_002052	WBGene00020935	fnci-1,fnci-1_dup1	W02D3.10	AF003141	1300.36	1549.45	1051.26	0.531575	present	0	0	0	0	0	0	0	0	0	0	0	0	0	NOT_Degraded
XLOC_019498	WBGene00000075	adm-4	ZK154.7	U70844	2561.32	2978.55	2144.09	0.53168	present	0	0	0	0	0	0	0	0	0	0	0	0	0	Maternally Degraded
XLOC_000591	WBGene00022586	ZC308.4,ZC308.4_dup1	ZC308.4	AF024497	10613.4	12080.5	9146.32	0.531692	present	WBGene00022586	0	0	0	0	0	0	0	0	0	0	0	0	Maternally Degraded
XLOC_018589	WBGene00000105	alg-1	F48F7.1	NA	1337.08	1581.22	1092.94	0.531692	present	0	0	0	0	0	0	0	0	0	0	0	0	0	NOT_Degraded
XLOC_006744	WBGene00007139	mnp-1	B0285.7	Z34533	69.1417	97.4516	40.8319	0.531797	present	0	0	0	0	0	0	0	0	0	0	0	0	0	NOT_Degraded
XLOC_000953	WBGene00005023	sqv-5,sqv-5_dup1	T24D1.1	Z81131	11813.6	13687.7	9939.53	0.531882	present	0	0	0	0	0	0	0	0	WBGene00005023	0	0	0	0	Maternally Degraded
XLOC_010126	WBGene00003576	ndc-80	W01B6.9	NA	4872.31	5641.09	4103.53	0.53466	present	0	0	0	WBGene00003576	0	0	WBGene00003576	0	0	WBGene00003576	0	0	0	NOT_Degraded
XLOC_013506	WBGene00001830	hcp-2	T06E4.1	Z70756	10019.2	11508.1	8530.28	0.535667	present	0	0	0	0	0	0	WBGene00001830	0	0	0	WBGene00001830	0	0	NOT_Degraded
XLOC_000312	WBGene00016837	C50F2.3	C50F2.3	U80445	5982.92	6807.42	5158.42	0.536108	present	0	0	0	WBGene00016837	0	0	0	0	0	0	0	0	0	NOT_Degraded
XLOC_013049	WBGene00002637	let-418	F26F12.7	U55373	14385.1	16395.7	12374.5	0.537147	present	0	0	0	0	0	0	0	0	0	0	0	0	0	NOT_Degraded
XLOC_012967	WBGene00017843	F26G5.1,F26G5.1_dup1	F26G5.1	AF022974	5081.04	5835.97	4326.11	0.537147	present	0	0	0	0	0	0	0	0	0	0	0	0	0	Maternally Degraded
XLOC_010379	WBGene00016586	C42C1.8	C42C1.8	CU457741	14450.4	16378.5	12522.3	0.537581	present	0	0	0	0	0	0	WBGene00016586	0	0	0	WBGene00016586	0	0	NOT_Degraded
XLOC_015621	WBGene00006437	mrck-1	K08B12.5	U97001	4414.66	5166.18	3663.14	0.539323	present	0	0	0	0	0	0	0	0	0	0	0	0	0	0
XLOC_008531	WBGene00015559	C06G4.5	C06G4.5	L25598	86.0475	120.105	51.9904	0.539785	present	0	0	0	0	0	0	0	0	0	0	0	0	0	0
XLOC_008309	WBGene00021534	Y42G9A.4,Y42G9A.4_dup1,Y42G9A.4_dup3	Y42G9A.4	NA	4025.79	4688.5	3363.07	0.539785	present	0	0	0	0	0	0	0	0	0	0	0	0	0	NOT_Degraded
XLOC_012197	WBGene00006606	tra-3	LLC1.1	Z82277	2682.79	3125.01	2240.58	0.540233	present	0	0	0	0	0	0	0	0	0	0	0	0	0	NOT_Degraded
XLOC_009185	WBGene00018778	F53H1.4,F53H1.4_dup2	F53H1.4	AF045641	3219.83	3673.11	2766.56	0.540233	present	0	0	0	0	0	0	0	0	0	0	0	0	0	NOT_Degraded
XLOC_018533	WBGene00010704	transposase	K09A11.1	Z50742	496.729	615.688	377.77	0.540233	present	0	0	0	WBGene00010704	0	0	0	0	0	0	0	0	0	NOT_Degraded
XLOC_000954	WBGene00003397	mom-5	T23D8.1	Z81128	361.949	455.55	268.348	0.540272	present	0	0	0	0	0	0	0	0	0	0	0	0	0	NOT_Degraded
XLOC_000354	WBGene00016608	C43E11.11	C43E11.11	U80437	7660.53	8783.99	6537.08	0.540272	present	0	0	0	0	0	0	0	0	0	0	0	WBGene00016608	0	Maternally Degraded
XLOC_010356	WBGene00008682	lex-1,lex-1_dup1,lex-1_dup2	F11A10.1	NA	9509.41	10914.1	8104.74	0.540846	present	0	0	0	0	0	0	0	0	0	0	0	0	0	NOT_Degraded
XLOC_017512	WBGene00004769	sel-12	F35H12.3	U41540	2600.09	2983.3	2216.87	0.540981	present	0	0	0	0	0	0	0	0	0	0	0	0	0	0
XLOC_000769	WBGene00000156	apr-1,apr-1_dup1	K04G2.8	Z75712	7851.48	9048.23	6654.73	0.541418	present	0	0	0	0	0	WBGene00000156	0	0	0	0	0	0	0	NOT_Degraded
XLOC_001079	WBGene00013123	Y52B11A.3,Y52B11A.3_dup1	Y52B11A.3	AL032654	1767.87	2072.72	1463.01	0.54149	present	0	0	0	0	WBGene00013123	0	0	0	0	0	0	0	0	Maternally Degraded
XLOC_003632	WBGene00016113	C25H3.4	C25H3.4	U29535	3218.57	3736.2	2700.94	0.543588	present	0	0	0	0	0	0	0	0	0	0	0	0	0	Maternally Degraded
XLOC_000997	WBGene00004753	sec-8	Y106G6H.7	AL032631	3406.19	3958.12	2854.25	0.544317	present	0	0	0	0	0	0	0	0	WBGene00004753	0	0	0	0	NOT_Degraded
XLOC_000718	WBGene00008412	D2030.2	D2030.2	Z73906	6034.99	6875.24	5194.75	0.546292	present	0	0	0	0	0	0	0	0	0	0	0	0	0	Maternally Degraded
XLOC_001700	WBGene00004389	rnp-6,rnp-6_dup1,rnp-6_dup2	Y47G6A.20	AC024791	7165.99	8146.15	6185.84	0.547308	present	0	0	0	0	0	0	0	0	0	0	0	0	0	NOT_Degraded
XLOC_009604	WBGene00022774	ZK616.4	ZK616.4	AC006833	6723.79	7721.32	5726.27	0.549221	present	0	0	0	0	0	0	0	0	0	0	0	0	0	0
XLOC_014951	WBGene00001564	gei-7,gei-7_dup1	C05E4.9	NA	42.6278	62.725	22.5306	0.549521	present	0	0	0	0	0	0	WBGene00001564	0	0	0	0	WBGene00001564	0	NOT_Degraded
XLOC_003339	WBGene00021714	cyh-1	Y49F6B.1	AC006790	167.39	225.373	109.407	0.550072	present	0	0	0	WBGene00021714	0	0	0	0	0	0	0	0	0	NOT_Degraded
XLOC_006927	WBGene00006943	wrm-1	B0336.1	U32305	1393.76	1651.94	1135.59	0.553903	present	0	0	0	0	0	0	0	0	0	0	0	0	0	NOT_Degraded
XLOC_018033	WBGene00003185	mek-1,mek-1_dup1	K08A8.1	U38377	13992.1	15932.1	12052	0.554435	present	0	0	0	0	0	0	0	0	0	0	0	0	0	NOT_Degraded
XLOC_007210	WBGene00002231	knl-1	C02F5.1	NA	10847.7	12367.3	9328.18	0.554448	present	0	0	0	0	0	0	0	0	0	0	0	0	0	NOT_Degraded
XLOC_010197	WBGene00001328	epi-1,epi-1_dup1	K08C7.3	Z70286	56.4758	77.3832	35.5684	0.560013	present	0	0	0	0	0	0	0	0	0	0	0	0	0	NOT_Degraded
XLOC_020162	WBGene00018374	tag-343	F43B10.2	AF098500	127.697	178.784	76.6096	0.56004	present	0	0	0	0	0	0	WBGene00018374	0	0	0	0	WBGene00018374	0	0
XLOC_009717	WBGene00015282	C01B10.8	C01B10.8	U58757	4128.21	4757.65	3498.78	0.560674	present	0	0	0	0	0	0	0	0	0	0	0	0	0	Maternally Degraded
XLOC_012593	WBGene00020392	knl-3	T10B5.6	AF067947	3917.22	4496.58	3337.85	0.560674	present	0	0	0	0	0	0	0	0	0	0	0	0	0	Maternally Degraded
XLOC_000616	WBGene00019002	F57B10.4	F57B10.4	AF039713	6126.72	7043.45	5209.99	0.560674	present	0	0	0	0	0	0	0	0	0	0	0	0	0	NOT_Degraded
XLOC_004011	WBGene00002295	let-19	K08F8.6	NA	4620.78	5279.29	3962.27	0.560674	present	0	0	0	WBGene00002295	0	WBGene00002295	0	0	WBGene00002295	WBGene00002295	0	0	WBGene00002295	NOT_Degraded
XLOC_003466	WBGene00021057	W06B4.2	W06B4.2	U23522	786.98	944.61	629.351	0.56113	present	0	0	0	0	0	0	0	0	0	0	0	0	0	NOT_Degraded
XLOC_008235	WBGene00020969	W03A5.5	W03A5.5	U00058	106.881	146.085	67.6767	0.562572	present	0	0	0	0	0	0	0	0	0	0	0	0	0	NOT_Degraded
XLOC_002889	WBGene00001488	frm-1,frm-1_dup1,frm-1_dup2	ZK270.2	NA	3118.43	3644.59	2592.28	0.563279	present	0	0	0	0	0	0	0	0	0	0	0	0	0	NOT_Degraded
XLOC_000760	WBGene00004318	rbg-2,rbg-2_dup1	T22C1.10	Z75550	2800.91	3283.11	2318.71	0.565418	present	0	0	0	0	0	0	0	0	0	0	0	0	0	NOT_Degraded
XLOC_000457	NA	F56A3.2	NA	NA	3503.13	4025.95	2980.31	0.567714	present	0	0	0	0	0	0	0	0	0	0	0	0	0	NOT_Degraded
XLOC_017751	WBGene00016867	C52B9.4	C52B9.4	U64598	2657.82	3071.36	2244.28	0.569768	present	0	0	0	0	0	0	0	0	0	0	0	0	0	NOT_Degraded
XLOC_010414	WBGene00007752	C26H9A.2	C26H9A.2	NA	1433.78	1686.06	1181.49	0.570141	present	0	0	0	0	0	0	0	0	0	0	0	0	WBGene00007752	NOT_Degraded
XLOC_011351	WBGene00004885	smg-7	Y73B6A.4	AC024204	1037.61	1229.71	845.509	0.571882	present	0	0	0	0	0	0	0	0	0	0	0	0	0	0
XLOC_003864	WBGene00003592	nfi-1_dup1,nfi-1_dup2	ZK1290.4	U21308	4289.68	4944.52	3634.84	0.571882	present	0	0	0	0	0	0	0	0	0	0	0	0	0	Maternally Degraded
XLOC_006869	WBGene00006946	wrs-2,wrs-2_dup1	C34E10.4	U10402	904.768	1091.72	717.812	0.5728	present	0	0	0	0	0	0	0	0	0	0	0	WBGene00006946	0	NOT_Degraded
XLOC_013233	WBGene00017782	F25E5.1	F25E5.1	AF078157	1912.43	2269.92	1554.93	0.5728	present	0	0	0	0	0	0	0	0	0	0	0	0	0	NOT_Degraded
XLOC_001971	WBGene00016157	C27A12.7,C27A12.7_dup1	C27A12.7	AF003137	7642.31	8715.9	6568.71	0.573283	present	0	0	0	0	0	0	0	0	0	0	0	0	0	NOT_Degraded
XLOC_016393	WBGene00007756	asparaginase,asparaginase_dup1,asparaginase_dup2,asparaginase_dup3,asparaginase_dup4	C27A7.5	Z81041	1223.79	1435.92	1011.66	0.573293	present	0	0	0	0	0	0	0	0	0	0	0	0	0	NOT_Degraded
XLOC_016061	WBGene00003160	mdf-1	C50F4.11	Z70750	4329.29	4964.37	3694.2	0.574591	present	0	0	0	0	0	0	0	0	0	0	0	0	0	0
XLOC_001426	WBGene00013670	Y105E8A.10,Y105E8A.10_dup2	Y105E8A.10	AL132876	3429.42	3993.21	2865.64	0.574591	present	0	0	0	0	0	0	0	0	0	0	0	0	0	NOT_Degraded
XLOC_019247	WBGene00020496	spat-3	T13H2.5	U39653	6482.76	7407.16	5558.36	0.574591	present	0	0	0	0	0	0	0	0	0	0	0	0	0	NOT_Degraded
XLOC_019774	WBGene00008585	F08G12.1	F08G12.1	Z66561	623.956	757.267	490.645	0.576569	present	0	0	0	0	0	0	0	0	0	0	0	0	0	NOT_Degraded
XLOC_018736	WBGene00003638	nhr-48,nhr-48_dup1	ZK662.3	Z79604	786.34	945.124	627.556	0.57678	present	0	0	0	0	0	0	0	0	0	0	0	0	0	NOT_Degraded
XLOC_009069	WBGene00021406	Y38C1AB.4,frm-5	Y38C1AB.4	AC006742	13.3373	23.4358	3.23889	0.579473	present	0	0	0	0	0	0	0	0	0	0	0	0	0	0
XLOC_010086	WBGene00012342	mtr-4	W08D2.7	Z70271	5665.64	6504.73	4826.54	0.582111	present	0	0	0	WBGene00012342	0	0	0	0	0	0	0	0	WBGene00012342	NOT_Degraded
XLOC_014614	WBGene00003919	par-4	Y59A8B.14	NA	214.475	280.823	148.126	0.583291	present	0	0	0	0	0	0	0	0	0	0	0	0	0	0
XLOC_019842	WBGene00011361	T01H10.8	T01H10.8	NA	101.217	139.877	62.5575	0.584136	present	0	0	0	0	0	0	0	0	0	0	0	WBGene00011361	0	NOT_Degraded
XLOC_018473	WBGene00011820	T18D3.1	T18D3.1	Z68119	1861.53	2182.89	1540.16	0.584429	present	0	0	0	0	0	0	0	0	WBGene00011820	0	0	0	0	NOT_Degraded
XLOC_014027	WBGene00011930	T22G5.3	T22G5.3	Z81127	248.811	319.047	178.574	0.584625	present	0	0	0	0	0	0	0	0	0	0	0	0	0	NOT_Degraded
XLOC_008516	WBGene00022800	ZK688.5,ZK688.5_dup1	ZK688.5	L16621	8630.34	9801.38	7459.31	0.585051	present	0	0	0	0	0	0	0	0	0	0	0	0	0	0
XLOC_014408	WBGene00012348	pptr-1	W08G11.4	Z92817	1322.67	1566.81	1078.52	0.585316	present	0	0	0	0	0	0	0	0	0	0	0	0	0	NOT_Degraded
XLOC_011160	WBGene00001324	eor-1	R11E3.6	AF100669	2960.65	3428.03	2493.28	0.587439	present	0	0	0	0	0	0	0	0	0	0	0	0	0	NOT_Degraded
XLOC_008027	WBGene00008119	C46F11.4	C46F11.4	Z81449	2863.16	3332.34	2393.97	0.58814	present	0	0	0	0	0	0	0	0	0	0	0	0	0	NOT_Degraded
XLOC_020199	WBGene00015586	C08A9.6	C08A9.6	U42844	906.623	1075.88	737.368	0.588149	present	0	0	0	0	0	0	0	0	0	0	0	0	0	NOT_Degraded
XLOC_008723	WBGene00006540	tbg-1	F58A4.8	Z22179	8893.74	10024.3	7763.13	0.588149	present	0	WBGene00006540	0	0	0	0	0	0	0	0	0	0	0	Maternally Degraded
XLOC_017612	WBGene00003087	lsy-2,lsy-2_dup1	F49H12.1	AC006642	2853.99	3238.53	2469.44	0.59003	present	0	0	0	0	0	0	0	0	0	0	0	0	0	NOT_Degraded
XLOC_016558	WBGene00011696	eea-1,eea-1_dup1	T10G3.5	Z81118	2464.56	2844.21	2084.91	0.591118	present	0	0	0	WBGene00011696	0	WBGene00011696	0	0	WBGene00011696	WBGene00011696	0	0	WBGene00011696	NOT_Degraded
XLOC_017503	WBGene00020214	T04G9.1	T04G9.1	U41274	591.92	729.642	454.198	0.591642	present	0	0	0	0	0	WBGene00020214	0	0	0	0	0	0	0	0
XLOC_004381	WBGene00004945	sop-2	C50E10.4	NA	1597.42	1885.23	1309.61	0.591695	present	0	0	0	0	0	0	0	0	0	0	0	0	0	NOT_Degraded
XLOC_002106	WBGene00007258	C01H6.9	C01H6.9	NA	2216.09	2576.71	1855.47	0.593397	present	0	0	0	0	0	0	0	0	0	0	0	0	0	NOT_Degraded
XLOC_002884	WBGene00006349	sur-2,sur-2_dup1	F39B2.4	Z92834	8887	10054.1	7719.9	0.593867	present	0	0	0	0	0	0	0	0	0	0	0	0	0	Maternally Degraded
XLOC_018248	WBGene00008951	F19C6.2,F19C6.2_dup1	F19C6.2	Z48006	1065.8	1255.99	875.613	0.594013	present	0	0	0	0	0	0	0	0	0	0	0	0	0	NOT_Degraded
XLOC_008581	WBGene00002249	lap-1	ZK353.6	L15313	12757.2	14290.4	11224	0.595042	present	0	0	0	0	0	0	0	0	0	0	0	0	0	Maternally Degraded
XLOC_002900	WBGene00007063	2L52.1	2L52.1	AC199240	43.974	67.8077	20.1403	0.595867	present	0	0	0	0	0	0	0	0	0	0	0	0	0	NOT_Degraded
XLOC_016801	WBGene00001150	ech-1	C29F3.1	Z81043	38.8726	59.3734	18.3719	0.595908	present	0	0	0	0	0	0	WBGene00001150	0	0	0	0	WBGene00001150	0	NOT_Degraded
XLOC_017639	WBGene00019317	K02E10.1	K02E10.1	U40942	132.59	175.175	90.0051	0.599029	present	0	0	0	0	0	0	0	0	0	0	0	0	0	NOT_Degraded
XLOC_014606	WBGene00008441	E01B7.1	E01B7.1	NA	3556.11	4062.92	3049.31	0.602885	present	0	0	0	0	0	0	0	0	0	0	0	0	0	0
XLOC_019376	WBGene00003495	mup-2	T22E5.5	U43282	12.3024	21.7621	2.84265	0.603797	present	0	0	0	0	0	0	0	WBGene00003495	0	0	0	0	0	0
XLOC_003417	WBGene00019487	tag-218,tag-218_dup1	K07D4.7	NA	753.498	905.32	601.675	0.605049	present	0	0	0	0	0	0	0	0	0	0	0	0	0	NOT_Degraded
XLOC_006583	WBGene00021856	fbxa-1	Y54F10BM.1	AC026301	702.844	854.649	551.039	0.605049	present	0	0	0	0	0	0	0	0	0	0	0	0	0	0
XLOC_018660	NA	rbc-1,rbc-1_dup1	NA	NA	1462.69	1705.57	1219.81	0.606576	present	0	0	0	0	0	0	0	0	0	0	0	0	0	NOT_Degraded
XLOC_008179	WBGene00004782	set-2,set-2_dup1,set-2_dup2	C26E6.9	U13875	3699.08	4215.37	3182.8	0.606576	present	0	0	0	WBGene00004782	0	0	0	0	0	0	0	0	0	NOT_Degraded
XLOC_000689	WBGene00000275	bub-1	R06C7.8	Z71266	9664.07	10942.4	8385.73	0.606576	present	0	0	0	0	0	0	0	0	0	0	0	0	0	NOT_Degraded
XLOC_000532	WBGene00015499	C06A5.1	C06A5.1	U97193	885.114	1070.84	699.388	0.609921	present	0	0	0	0	0	0	0	0	0	0	0	0	0	0
XLOC_010639	WBGene00012767	fcd-2	Y41E3.9	Z95559	2883.93	3339.55	2428.31	0.61041	present	0	0	0	0	0	0	0	0	0	0	0	0	0	Maternally Degraded
XLOC_007933	WBGene00021863	Y54F10BM.9	Y54F10BM.9	AC026301	319.785	397.672	241.898	0.61041	present	0	0	0	0	0	0	0	0	0	0	0	0	0	0
XLOC_012264	WBGene00013538	tag-349,tag-349_dup1	Y73F8A.34	AL132862	14026.4	15758.8	12294	0.610728	present	0	0	0	0	0	0	0	0	0	0	0	0	0	Maternally Degraded
XLOC_011679	WBGene00003627	nhr-34,nhr-34_dup1,nhr-34_dup3	F58G6.5	NA	880.973	1043.8	718.145	0.610941	present	0	0	0	0	0	0	0	0	WBGene00003627	0	WBGene00003627	0	0	NOT_Degraded
XLOC_000432	WBGene00003221	mes-3,mes-3_dup1	F54C1.3	U88165	1036.8	1227.3	846.299	0.610941	present	0	0	0	0	0	0	0	0	0	0	0	0	0	NOT_Degraded
XLOC_000445	WBGene00000001	aap-1	Y110A7A.10	AC006708	4275.83	4894.93	3656.74	0.611537	present	0	0	0	0	0	0	0	0	0	0	0	0	0	0
XLOC_004328	WBGene00010785	top-2	K12D12.1	NA	10857.2	12438.4	9276.12	0.611537	present	0	0	0	0	0	0	0	0	0	0	0	0	0	NOT_Degraded
XLOC_012393	WBGene00022434	Y108G3AL.2	Y108G3AL.2	AC024744	1936.32	2254.13	1618.5	0.612551	present	0	0	0	0	0	0	0	0	0	0	0	0	0	NOT_Degraded
XLOC_016639	WBGene00006613	trm-1	ZC376.5	Z77136	4769.42	5422.89	4115.95	0.614251	present	0	0	0	0	0	0	0	0	0	0	0	0	0	Maternally Degraded
XLOC_006863	WBGene00189952	K10D2.1,K10D2.1_dup1	K10D2.8	U21322	4397.69	5047.81	3747.57	0.617742	present	0	0	0	0	0	0	0	0	0	0	0	0	0	0
XLOC_010129	WBGene00001001	dis-3	C04G2.6	Z70718	7466.81	8434.29	6499.33	0.617742	present	0	0	0	0	0	0	0	0	0	0	0	0	0	NOT_Degraded
XLOC_008541	WBGene00000939	dcr-1	K12H4.8	L14331	6165.45	7000.95	5329.95	0.617742	present	0	0	0	0	0	0	0	0	0	0	0	0	0	NOT_Degraded
XLOC_015617	WBGene00017538	ceh-49	F17A9.6	AF016417	2101.95	2435.4	1768.49	0.617742	present	0	0	0	0	0	0	0	0	0	0	0	0	0	Maternally Degraded
XLOC_019257	WBGene00001032	dnj-14	K02G10.8	U40415	1108.32	1306.65	909.975	0.617742	present	0	0	0	0	0	0	0	0	0	0	0	0	0	NOT_Degraded
XLOC_001450	WBGene00009553	F39B2.1	F39B2.1	Z92834	2559.57	2971.82	2147.32	0.617742	present	0	0	0	0	0	0	0	0	0	0	0	0	0	NOT_Degraded
XLOC_016282	WBGene00007391	C06H2.7	C06H2.7	Z75526	3801.06	4300.91	3301.2	0.617742	present	0	0	0	0	0	0	0	0	0	0	0	0	0	0
XLOC_017188	WBGene00044758	Y37H2A.12	Y37H2A.12	AL132863	402.418	492.268	312.569	0.617742	present	0	0	0	0	0	0	0	0	0	0	0	0	0	Maternally Degraded
XLOC_009618	WBGene00001093	drp-1,drp-1_dup1	T12E12.4	U61944	9426.3	10657.4	8195.19	0.617742	present	0	0	0	0	0	0	0	0	0	0	0	0	0	Maternally Degraded
XLOC_002098	WBGene00010641	crml-1	K07G5.1	Z71264	16916.8	19268.8	14564.7	0.617742	present	0	0	0	0	0	0	0	0	0	0	0	0	0	Maternally Degraded
XLOC_006924	WBGene00004348	rgs-5,rgs-5_dup1	B0336.4	U32305	1173.07	1359.97	986.182	0.618028	present	0	0	0	0	0	0	0	0	0	0	0	0	0	NOT_Degraded
XLOC_005616	WBGene00015207	B0495.8,B0495.8_dup1	B0495.8	U21317	3820.65	4348.36	3292.94	0.618646	present	0	0	0	0	0	0	0	0	0	0	0	0	0	NOT_Degraded
XLOC_004238	WBGene00002957	let-858	F33A8.1	Z81525	8975.14	10179.3	7770.97	0.618647	present	0	0	0	0	0	0	0	0	0	0	0	0	0	NOT_Degraded
XLOC_019698	WBGene00003247	mig-15,mig-15_dup1,mig-15_dup2,mig-15_dup3	ZC504.4	Z50029	1420.09	1660.41	1179.76	0.619874	present	0	0	0	0	0	0	0	0	0	0	0	0	0	NOT_Degraded
XLOC_019346	WBGene00003911	pak-1,pak-1_dup2	C09B8.7	U29612	2312.73	2665.72	1959.75	0.620548	present	0	0	0	0	0	0	0	0	0	0	0	0	0	NOT_Degraded
XLOC_008256	WBGene00015468	C05D2.6,C05D2.6_dup1	C05D2.6	AF047651	4082.92	4670.17	3495.67	0.621404	present	0	0	0	WBGene00015468	0	0	0	0	0	0	0	0	0	0
XLOC_019992	WBGene00009234	F28H6.6	F28H6.6	AL031621	865.729	1023.15	708.31	0.621961	present	0	0	0	0	0	0	0	0	0	0	0	0	0	NOT_Degraded
XLOC_000380	WBGene00017010	D1007.15	D1007.15	AF003151	798.475	962.943	634.007	0.623129	present	0	0	0	0	0	0	0	0	0	0	0	0	0	NOT_Degraded
XLOC_003499	WBGene00018269	acs-11	F41C3.3	U23521	1629.21	1892.14	1366.27	0.624402	present	0	0	0	0	0	0	0	0	0	0	0	WBGene00018269	0	Maternally Degraded
XLOC_007161	WBGene00016202	kle-2	C29E4.2	L23651	10750.7	12168.2	9333.27	0.626844	present	0	0	0	0	0	0	0	0	0	0	0	0	0	NOT_Degraded
XLOC_009328	WBGene00019766	M4.1	M4.1	AF100670	95.8733	134.854	56.8929	0.626844	present	0	0	0	0	0	0	0	0	0	0	0	0	0	0
XLOC_001862	WBGene00004955	spd-5	F56A3.4	U80446	11551.8	13111.6	9991.96	0.626844	present	0	0	0	0	0	0	0	0	0	0	0	0	0	NOT_Degraded
XLOC_005665	WBGene00001281	emb-27	F10B5.6	Z48334	5874.23	6693.13	5055.34	0.626844	present	0	0	0	0	0	0	0	0	0	0	0	0	0	NOT_Degraded
XLOC_002246	WBGene00010498	K02B12.5	K02B12.5	Z75711	2999.5	3465.66	2533.34	0.626844	present	0	0	0	0	0	0	0	0	0	0	0	0	0	Maternally Degraded
XLOC_002607	WBGene00006876	vab-10,vab-10_dup1,vab-10_dup2,vab-10_dup3,vab-10_dup4,vab-10_dup5,vab-10_dup6,vab-10_dup7,vab-10_dup8	ZK1151.1	NA	447.2	550.002	344.398	0.628234	present	0	0	0	0	0	0	0	0	0	0	0	0	0	0
XLOC_018007	WBGene00044068	syd-9,syd-9_dup1,syd-9_dup2,syd-9_dup3	ZK867.1	U41039	14.4461	24.2291	4.66313	0.63215	present	0	0	0	0	0	0	0	0	0	0	0	0	0	0
XLOC_013477	WBGene00002036	hum-2,hum-2_dup1,hum-2_dup2	F36D4.3	U53181	3365.14	3872.3	2857.98	0.63215	present	WBGene00002036	0	0	0	0	0	0	0	0	0	0	0	0	NOT_Degraded
XLOC_001808	WBGene00016650	C44E4.1_dup1,C44E4.1_dup2	C44E4.1	AF003140	5130.06	5835.03	4425.09	0.63215	present	0	0	0	0	0	0	0	0	WBGene00016650	0	0	0	WBGene00016650	NOT_Degraded
XLOC_002275	WBGene00007976	C36B1.9	C36B1.9	Z80215	400.649	485.792	315.506	0.63215	present	0	0	0	0	0	0	0	0	0	0	0	0	0	NOT_Degraded
XLOC_006689	WBGene00006474	tag-125	C14B1.4	Z37139	7212.7	8189.87	6235.52	0.632347	present	0	0	0	0	0	0	0	0	0	0	0	0	0	NOT_Degraded
XLOC_000396	WBGene00006791	unc-57,unc-57_dup1,unc-57_dup2	T04D1.3	AF067617	7066.29	8000.69	6131.9	0.635783	present	0	0	0	0	0	0	0	0	0	0	0	0	0	Maternally Degraded
XLOC_017259	WBGene00001258	emb-4	Y80D3A.2	AL132853	3637.32	4224.15	3050.48	0.635913	present	0	0	0	0	0	0	0	0	0	0	0	0	0	0
XLOC_008606	WBGene00003993	pgl-2	B0523.3	L07143	1460.51	1700.69	1220.33	0.637281	present	0	0	0	0	0	0	0	0	0	0	0	0	0	NOT_Degraded
XLOC_002952	WBGene00004188	prp-21	W07E6.4	AF106576	3716.16	4240.94	3191.38	0.637916	present	0	0	0	0	0	0	0	0	0	0	0	0	0	NOT_Degraded
XLOC_006051	WBGene00006444	shn-1,shn-1_dup1	C33B4.3	Z48367	122.443	167.134	77.7528	0.638174	present	0	0	0	0	0	0	0	0	0	0	0	0	0	NOT_Degraded
XLOC_008300	WBGene00003796	npp-10,npp-10_dup1	ZK328.5	U50193	21415.6	24391.6	18439.6	0.638174	present	0	0	0	0	0	0	0	0	0	0	0	0	0	NOT_Degraded
XLOC_001708	WBGene00020902	T28F2.4,T28F2.4_dup1	T28F2.4	AF000198	10.1665	18.1974	2.13563	0.639353	present	0	0	0	0	0	0	0	0	0	0	0	WBGene00020902	0	NOT_Degraded
XLOC_005277	WBGene00018014	F33G12.2	F33G12.2	U41278	1823.45	2102.96	1543.95	0.639353	present	0	WBGene00018014	0	0	0	0	0	0	0	0	0	0	0	Maternally Degraded
XLOC_008006	WBGene00004976	spe-41	K01A11.4	Z66514	20.1475	33.5686	6.72636	0.639353	present	0	0	0	0	0	0	0	0	0	0	0	0	0	NOT_Degraded
XLOC_019794	WBGene00007955	C35C5.3,C35C5.3_dup1	C35C5.3	Z78417	3208.19	3660.49	2755.88	0.63948	present	0	0	0	0	0	0	0	0	0	0	0	0	0	NOT_Degraded
XLOC_013649	WBGene00007799	nrx-1,nrx-1_dup1,C29A12.7	C29A12.4	Z73970	74.6633	107.086	42.241	0.63948	present	0	0	0	0	0	0	0	0	0	0	0	0	0	0
XLOC_007962	WBGene00022182	Y71H2AM.17	Y71H2AM.17	AC024859	567.389	698.403	436.375	0.640241	present	0	0	0	0	0	0	0	0	0	0	0	0	0	NOT_Degraded
XLOC_019153	WBGene00004729	sax-3,sax-3_dup1	ZK377.2	NA	4565.7	5184.78	3946.61	0.640241	present	0	0	0	0	0	0	0	0	0	0	0	0	0	NOT_Degraded
XLOC_004700	WBGene00021132	nfyb-1	W10D9.4	AF025470	2441.87	2807.91	2075.83	0.640241	present	0	0	0	0	0	0	0	0	0	0	0	0	0	Maternally Degraded
XLOC_001716	WBGene00003418	msh-2	H26D21.2	AF106587	6528.21	7471.19	5585.23	0.640241	present	0	WBGene00003418	0	0	0	0	0	0	0	0	0	0	0	0
XLOC_000884	WBGene00044008	C45G3.5	C45G3.5	NA	4563.37	5202.9	3923.85	0.640241	present	0	0	0	0	0	0	0	0	0	0	0	0	0	NOT_Degraded
XLOC_010094	WBGene00003787	npp-1,npp-1_dup1,npp-1_dup2	K07F5.13	Z70284	2523.3	2917.79	2128.81	0.641698	present	0	0	0	0	0	0	0	0	0	0	0	0	0	NOT_Degraded
XLOC_009651	WBGene00006780	unc-44,unc-44_dup1,unc-44_dup2,unc-44_dup3,unc-44_dup4,unc-44_dup5,unc-44_dup6	B0350.2	U50071	1760.66	2057.83	1463.49	0.641698	present	0	0	0	0	0	0	0	0	0	0	0	0	0	NOT_Degraded
XLOC_011560	WBGene00002028	hst-1	F08B4.6	U52002	4168.18	4792.14	3544.22	0.64468	present	0	0	0	0	0	0	0	0	0	0	0	0	0	Maternally Degraded
XLOC_000919	WBGene00002027	hsr-9	T05F1.6	Z81586	15270.2	17392	13148.3	0.645107	present	0	0	0	WBGene00002027	0	0	0	0	0	0	0	0	0	Maternally Degraded
XLOC_011133	WBGene00022677	ZK180.3,ZK180.3_dup1	ZK180.3	U58748	724.159	863.038	585.279	0.645133	present	0	0	0	0	0	0	0	0	0	0	0	0	0	Maternally Degraded
XLOC_008707	WBGene00003504	mut-7	ZK1098.8	Z22176	6829.96	7710.95	5948.97	0.645306	present	0	0	0	0	0	0	0	0	0	0	0	0	0	NOT_Degraded
XLOC_012049	WBGene00000186	ark-1	C01C7.1	Z82257	1655.12	1937.88	1372.37	0.646402	present	0	0	0	0	0	0	0	WBGene00000186	0	0	0	0	0	0
XLOC_018022	WBGene00016984	C56G3.1_dup1	C56G3.1	NA	10.7032	19.4689	1.93748	0.64644	present	0	0	0	0	0	0	0	0	0	0	0	0	0	0
XLOC_016205	WBGene00006460	tag-93,tag-93_dup2	F25D1.1	Z73973	10530.2	11919.3	9141.19	0.64644	present	0	0	0	0	0	0	0	0	0	0	0	0	0	Maternally Degraded
XLOC_018372	WBGene00001490	frm-3	H05G16.1	Z97190	49.3752	72.3106	26.4398	0.647742	present	0	0	0	0	0	WBGene00001490	0	0	0	0	0	0	0	0
XLOC_010005	WBGene00007221	C01F6.1,C01F6.2	C01F6.1	Z68213	6749.25	7638.44	5860.07	0.647742	present	0	0	0	0	0	0	0	0	0	0	0	0	0	Maternally Degraded
XLOC_007235	WBGene00023405	sor-1	ZK1236.3	L13200	3233.79	3706.39	2761.18	0.648117	present	0	0	0	0	0	0	0	0	0	0	0	0	0	Maternally Degraded
XLOC_002380	WBGene00007984	irx-1	C36F7.1	NA	63.1149	89.8203	36.4095	0.648203	present	0	0	0	0	0	0	0	0	WBGene00007984	0	0	0	0	NOT_Degraded
XLOC_004655	WBGene00016811	C50D2.8	C50D2.8	AF040642	70.6167	99.8597	41.3738	0.648383	present	0	0	0	0	0	0	0	0	0	0	0	0	0	0
XLOC_003838	WBGene00000271	brf-1	F45E12.2	U29536	5521.15	6244.52	4797.78	0.648783	present	0	0	0	0	0	0	0	0	0	0	0	0	0	NOT_Degraded
XLOC_016596	WBGene00009976	swan-2	F53C11.7	Z79756	3316.21	3774.76	2857.67	0.649061	present	0	0	0	0	0	0	0	0	0	0	0	0	0	NOT_Degraded
XLOC_002360	WBGene00008878	ppfr-1_dup1,ppfr-1_dup2,ppfr-1_dup3	F16A11.3	NA	1462.11	1718.64	1205.58	0.64988	present	0	0	0	0	0	0	0	0	0	0	0	0	0	NOT_Degraded
XLOC_008961	WBGene00013557	Y75B8A.24	Y75B8A.24	AL033514	2148.73	2487.69	1809.78	0.650808	present	0	0	0	0	0	0	0	0	0	0	0	0	0	NOT_Degraded
XLOC_006761	WBGene00000520	cku-80	R07E5.8	Z32683	3315.48	3782.16	2848.81	0.650808	present	0	0	0	WBGene00000520	0	0	0	0	0	0	0	0	0	NOT_Degraded
XLOC_010352	WBGene00005015	spt-5	K08E4.1	NA	9215.63	10459.7	7971.61	0.650808	present	0	0	0	0	0	0	0	0	0	0	0	0	0	NOT_Degraded
XLOC_016258	WBGene00008921	F17C11.10	F17C11.10	Z72507	12173.3	13771.9	10574.7	0.651459	present	0	0	0	0	0	0	0	0	0	0	0	0	0	NOT_Degraded
XLOC_007121	WBGene00015581	C07H6.4	C07H6.4	AC006605	6488.65	7348.83	5628.47	0.652148	present	0	0	0	WBGene00015581	0	WBGene00015581	0	0	WBGene00015581	WBGene00015581	0	0	WBGene00015581	NOT_Degraded
XLOC_000614	WBGene00019004	xpg-1	F57B10.6	AF039713	3705.37	4217.91	3192.82	0.652292	present	0	0	0	WBGene00019004	0	0	0	0	0	WBGene00019004	0	0	0	Maternally Degraded
XLOC_002216	WBGene00003788	npp-2	T01G9.4	Z75713	9507.18	10676.9	8337.47	0.65259	present	0	0	0	0	0	0	0	0	0	0	0	0	0	NOT_Degraded
XLOC_000711	WBGene00001648	goa-1	C26C6.2	Z72503	4222.54	4874.39	3570.7	0.653798	present	0	0	0	0	0	0	0	0	0	0	0	0	0	NOT_Degraded
XLOC_003640	WBGene00015940	C18A3.2	C18A3.2	U28944	1770.93	2043.23	1498.63	0.653841	present	0	0	0	0	0	0	0	0	0	0	0	0	0	Maternally Degraded
XLOC_005660	WBGene00002147	ire-1	C41C4.4	Z48045	8753.89	9877.73	7630.04	0.654012	present	0	0	0	0	0	0	0	0	0	0	0	0	0	Maternally Degraded
XLOC_011157	WBGene00021206	Y17G9B.9	Y17G9B.9	AC006720	3998.86	4509.76	3487.96	0.656892	present	0	WBGene00021206	0	0	0	0	0	0	0	0	0	0	0	Maternally Degraded
XLOC_009367	WBGene00015037	B0212.3	B0212.3	AF045639	807.903	948.227	667.578	0.657243	present	WBGene00015037	0	0	WBGene00015037	0	0	0	0	0	0	0	0	0	NOT_Degraded
XLOC_009051	WBGene00011475	T05D4.2	T05D4.2	Z81115	60.7938	83.4936	38.094	0.657902	present	WBGene00011475	0	0	0	0	0	0	0	0	0	0	0	0	NOT_Degraded
XLOC_019555	WBGene00006472	tag-123	F08F1.7	AF026213	5454.86	6158.47	4751.26	0.657902	present	0	0	0	0	0	0	0	0	0	0	0	0	0	Maternally Degraded
XLOC_009918	WBGene00017079	D2096.12	D2096.12	U40800	1361.17	1582.23	1140.11	0.658304	present	0	0	0	0	0	0	0	0	WBGene00017079	0	0	0	0	0
XLOC_008565	WBGene00004726	sas-4	F10E9.8	L10986	1268.97	1483.4	1054.54	0.658304	present	0	0	0	0	0	0	0	0	0	0	0	0	0	NOT_Degraded
XLOC_004153	WBGene00004334	ref-1	T01E8.2	Z48809	573.305	689.189	457.421	0.661954	present	0	0	0	0	0	0	0	0	0	0	WBGene00004334	0	0	NOT_Degraded
XLOC_000795	WBGene00007914	mys-4	C34B7.4	Z83220	1065.48	1255.07	875.887	0.662829	present	0	0	0	WBGene00007914	0	0	0	0	0	0	0	0	0	NOT_Degraded
XLOC_011445	WBGene00017992	F32E10.5	F32E10.5	U41992	1999.53	2298.02	1701.03	0.664153	present	0	0	0	0	0	0	0	0	0	0	0	0	0	NOT_Degraded
XLOC_009219	WBGene00021512	Y41D4B.4	Y41D4B.4	AC024776	561.574	684.282	438.865	0.665553	present	0	0	0	0	0	0	0	0	0	0	0	0	0	NOT_Degraded
XLOC_004100	WBGene00014249	ZK1307.8	ZK1307.8	NA	6514.77	7380.21	5649.32	0.665759	present	0	0	0	0	0	0	WBGene00014249	0	WBGene00014249	0	0	WBGene00014249	0	NOT_Degraded
XLOC_011352	WBGene00003030	lin-45,lin-45_dup1	Y73B6A.5	AC024204	3105.95	3580.21	2631.7	0.666168	present	0	0	0	0	0	0	0	0	0	0	0	0	0	0
XLOC_006637	WBGene00019157	H05C05.1,H05C05.1_dup1	H05C05.1	AF099918	139.836	180.737	98.9339	0.666576	present	0	0	0	0	0	0	0	0	0	0	0	0	0	0
XLOC_001688	WBGene00021551	Y44E3A.6,Y44E3A.6_dup1	Y44E3A.6	AF106589	4619.74	5231.9	4007.58	0.667676	present	0	0	0	0	0	0	0	0	0	0	0	0	0	NOT_Degraded
XLOC_009270	WBGene00016671	C45G7.4	C45G7.4	AF067611	57.3285	83.8836	30.7733	0.667676	present	0	0	0	0	0	0	0	0	0	0	0	0	0	NOT_Degraded
XLOC_015862	WBGene00022394	Y97E10AL.3	Y97E10AL.3	NA	1980.72	2217.14	1744.31	0.66793	present	0	0	0	0	0	0	0	0	0	0	0	0	0	0
XLOC_017480	WBGene00019862	nrde-3	R04A9.2	U41550	7040.27	7979.84	6100.7	0.670819	present	0	0	0	0	0	0	0	0	0	0	0	0	0	NOT_Degraded
XLOC_009142	WBGene00021939	Y55F3BR.2	Y55F3BR.2	AC024830	214.108	279.667	148.549	0.670832	present	0	0	0	0	0	0	0	0	0	0	0	0	0	NOT_Degraded
XLOC_002111	WBGene00003041	lin-61,lin-61_dup1	R06C7.7	Z71266	3650.35	4122.65	3178.05	0.671076	present	0	0	0	0	0	0	0	0	0	0	0	0	0	NOT_Degraded
XLOC_007469	WBGene00001087	dpy-28	Y39A1B.3	AL021482	1188.47	1396.57	980.363	0.671342	present	0	0	0	0	0	0	0	0	0	0	0	0	0	NOT_Degraded
XLOC_005369	WBGene00016120	C25H3.11	C25H3.11	U29535	75.9792	104.718	47.2399	0.676808	present	0	0	0	0	0	0	0	0	0	0	0	0	WBGene00016120	0
XLOC_001059	WBGene00016457	C35E7.5,C35E7.5_dup1	C35E7.5	AF067216	1092.67	1271.36	913.966	0.676831	present	0	0	0	0	0	0	WBGene00016457	0	0	0	WBGene00016457	WBGene00016457	0	NOT_Degraded
XLOC_019317	WBGene00020673	T22B7.4	T22B7.4	U64608	279.961	345.419	214.504	0.676831	present	0	0	0	0	0	0	0	0	0	WBGene00020673	0	0	0	NOT_Degraded
XLOC_003410	WBGene00021191	Y14H12B.1_dup1,Y14H12B.1_dup2	Y14H12B.1	AF125447	5286.41	5965.2	4607.62	0.676831	present	0	0	0	0	0	0	0	0	0	0	0	0	0	Maternally Degraded
XLOC_000456	WBGene00003792	npp-6,npp-6_dup1	F56A3.3	U80446	8094.07	9146.8	7041.33	0.676831	present	0	0	0	0	0	0	0	0	0	0	0	0	0	NOT_Degraded
XLOC_004047	WBGene00001061	dpl-1	T23G7.1	Z68319	6854.64	7749.76	5959.53	0.676831	present	0	0	0	0	0	0	0	0	0	0	0	0	0	NOT_Degraded
XLOC_000533	WBGene00000814	csn-2	B0025.2	U97190	6958.84	7856.35	6061.33	0.676831	present	0	0	0	0	0	0	0	0	0	0	0	0	0	NOT_Degraded
XLOC_011848	WBGene00008774	F13H10.3,F13H10.3_dup1,F13H10.3_dup2	F13H10.3	Z68748	5756.02	6485.34	5026.71	0.676831	present	0	0	0	0	0	0	0	0	0	0	0	0	0	NOT_Degraded
XLOC_009986	WBGene00008362	D1046.1	D1046.1	Z68160	7850.91	8865.44	6836.38	0.676831	present	0	0	0	0	0	0	0	0	0	0	0	0	0	NOT_Degraded
XLOC_000501	WBGene00020556	monooxygenase	T19B4.1	U80438	217.595	277.049	158.141	0.676831	present	0	0	0	0	0	0	0	0	0	0	WBGene00020556	0	0	0
XLOC_016374	WBGene00000876	cyl-1,cyl-1_dup1	C52E4.6	Z78012	6107.59	6877.63	5337.55	0.676831	present	0	0	0	0	0	0	0	0	0	0	0	0	0	NOT_Degraded
XLOC_012985	WBGene00021613	Y47A7.1	Y47A7.1	AC091124	1582.35	1820.45	1344.25	0.676831	present	0	0	0	0	0	0	0	0	0	0	0	0	0	0
XLOC_004122	WBGene00007329	C05C10.2,C05C10.2_dup1	C05C10.2	Z48178	6773.41	7769.6	5777.22	0.677074	present	0	0	0	WBGene00007329	0	0	0	0	0	0	0	0	0	NOT_Degraded
XLOC_014031	WBGene00011932	sptl-3	T22G5.5	Z81127	1056.65	1222.44	890.855	0.677074	present	0	0	0	0	0	0	0	0	0	0	0	WBGene00011932	0	NOT_Degraded
XLOC_017758	WBGene00017472	cst-1,cst-1_dup1	F14H12.4	AC006630	241.78	302.338	181.222	0.677876	present	0	0	0	0	0	0	0	0	0	0	0	0	0	NOT_Degraded
XLOC_004067	WBGene00008405	ttll-12	D2013.9	NA	3646.49	4146.44	3146.54	0.682208	present	0	0	0	0	0	0	0	0	0	0	0	0	WBGene00008405	NOT_Degraded
XLOC_000149	WBGene00021766	hex-4	Y51F10.5	AC103567	953.601	1130.85	776.351	0.685993	present	0	0	0	0	0	0	0	0	WBGene00021766	0	0	0	0	0
XLOC_013823	WBGene00004384	rnp-1	ZK863.7	Z78019	6435.08	7255.88	5614.28	0.686349	present	0	0	0	0	0	0	0	0	0	0	0	0	0	NOT_Degraded
XLOC_006915	WBGene00000900	daf-4,daf-4_dup1	C05D2.1	AF047651	3072.57	3475.36	2669.79	0.68945	present	0	0	0	0	0	0	0	0	WBGene00000900	0	0	0	0	NOT_Degraded
XLOC_013281	WBGene00002256	lbp-4	ZK742.5	U64855	1269.75	1456.2	1083.3	0.68945	present	0	0	0	0	0	0	0	0	0	0	0	0	0	0
XLOC_010155	WBGene00004140	pqn-55	R09E10.7	Z70287	3520.31	4011.12	3029.51	0.68945	present	0	0	0	0	0	0	0	0	0	0	0	0	0	NOT_Degraded
XLOC_019646	WBGene00009801	F47A4.5	F47A4.5	Z49888	1553.23	1795.04	1311.42	0.691452	present	0	0	0	0	0	0	0	0	0	0	0	0	0	NOT_Degraded
XLOC_003627	WBGene00019118	F59E12.1	F59E12.1	AF003386	12879	14495.9	11262.1	0.691912	present	0	0	0	0	0	0	0	0	0	0	0	0	0	NOT_Degraded
XLOC_001772	WBGene00001985	hop-1	C18E3.8	AF000265	2682.18	3036.02	2328.35	0.693256	present	0	WBGene00001985	0	0	0	0	0	0	0	0	0	0	0	Maternally Degraded
XLOC_011523	WBGene00018073	F35H10.10	F35H10.10	U40934	270.859	339.069	202.65	0.693323	present	0	0	0	0	0	0	0	0	0	0	0	0	0	NOT_Degraded
XLOC_002487	WBGene00009508	F37D6.2,F37D6.2_dup1,F37D6.2_dup2	F37D6.2	NA	8800.75	9877.07	7724.43	0.693399	present	0	0	0	0	0	0	0	0	0	WBGene00009508	0	0	0	NOT_Degraded
XLOC_006068	WBGene00007013	mdt-8,mdt-8_dup1	Y62F5A.1	AL110499	5016.83	5662.33	4371.32	0.694	present	0	0	0	0	0	0	0	0	0	0	0	0	0	0
XLOC_000801	WBGene00011828	T19A6.3,T19A6.3_dup1,T19A6.4	T19A6.3	AL021571	4132.57	4577.54	3687.6	0.694796	present	0	0	0	0	0	0	0	0	0	0	0	0	0	0
XLOC_009184	WBGene00022425	plst-1	Y104H12BR.1	NA	65.9084	93.578	38.2388	0.695446	present	0	0	0	0	0	0	0	0	0	0	0	0	0	NOT_Degraded
XLOC_006834	WBGene00016140	rpb-2	C26E6.4	U13875	7234.05	8267.52	6200.58	0.695638	present	0	0	0	WBGene00016140	0	0	0	0	0	0	0	0	0	NOT_Degraded
XLOC_006691	WBGene00007581	C14B1.10	C14B1.10	Z37139	630.934	758.329	503.539	0.695638	present	0	0	0	0	0	0	0	0	0	0	0	0	0	0
XLOC_000982	WBGene00011864	T20F10.2,T20F10.2_dup1	T20F10.2	Z81594	1256.43	1444.12	1068.74	0.695638	present	0	0	0	0	0	0	0	0	0	0	0	0	0	Maternally Degraded
XLOC_019979	WBGene00012512	ekl-5	Y26E6A.1	AL023830	4461.99	5067.79	3856.19	0.69703	present	0	0	0	0	0	0	0	0	0	0	0	0	0	Maternally Degraded
XLOC_007243	WBGene00015418	pac-1,pac-1_dup1	C04D8.1	NA	4843.23	5502.99	4183.47	0.69703	present	0	0	0	0	0	0	0	0	0	0	0	0	0	NOT_Degraded
XLOC_013280	WBGene00002078	xpo-1,xpo-1_dup1	ZK742.1	U64855	11335.4	13026.2	9644.6	0.697464	present	0	0	0	0	0	0	0	0	0	0	0	0	0	0
XLOC_005461	WBGene00019427	atg-16.2	K06A1.5	U23449	2490.47	2807.31	2173.63	0.698049	present	0	0	0	0	0	0	0	0	WBGene00019427	0	0	0	0	NOT_Degraded
XLOC_000650	WBGene00019245	helicase_dup2	H27M09.1	AC006665	4416.86	4981.47	3852.26	0.698733	present	0	0	0	WBGene00019245	0	0	0	0	0	0	0	0	WBGene00019245	0
XLOC_017818	WBGene00006862	uvt-3	C42D8.3	U56966	833.882	992.411	675.354	0.699557	present	0	0	0	0	0	0	0	0	WBGene00006862	0	0	0	0	NOT_Degraded
XLOC_007403	WBGene00011807	T16G12.6	T16G12.6	Z30317	4837.89	5485.42	4190.35	0.703869	present	0	0	0	0	0	0	0	0	0	0	0	0	0	Maternally Degraded
XLOC_009257	WBGene00022134	Y71G10AL.1,Y71G10AL.1_dup1	Y71G10AL.1	NA	1443.35	1667.8	1218.91	0.704092	present	0	0	0	0	0	0	0	0	0	0	0	0	0	NOT_Degraded
XLOC_002834	WBGene00002181	kal-1	K03D10.1	NA	158.154	207.684	108.624	0.704092	present	0	0	0	0	0	0	0	0	0	0	0	0	0	NOT_Degraded
XLOC_012595	WBGene00021304	Y32G9A.6	Y32G9A.6	AC087794	32.0083	47.3944	16.6222	0.704092	present	WBGene00021304	0	0	0	0	0	0	0	0	0	0	0	0	0
XLOC_008862	WBGene00011268	R17.2	R17.2	Z92809	2864.54	3270.13	2458.95	0.704092	present	0	0	0	WBGene00011268	0	WBGene00011268	0	0	0	0	0	0	0	NOT_Degraded
XLOC_012468	WBGene00019244	H25P19.1	H25P19.1	NA	2750.17	3126.53	2373.8	0.704504	present	0	0	0	0	0	0	0	0	0	0	0	0	0	NOT_Degraded
XLOC_003935	WBGene00000894	dab-1,dab-1_dup1,dab-1_dup2,dab-1_dup3	M110.5	Z49968	3729.27	4272.7	3185.85	0.704504	present	0	0	0	0	0	0	0	0	WBGene00000894	0	0	0	0	NOT_Degraded
XLOC_000414	WBGene00019011	F57C9.4,F57C9.4_dup1,F57C9.4_dup2	F57C9.4	AF003142	2731.88	3109.57	2354.2	0.704504	present	0	0	0	0	0	0	0	0	0	0	0	0	0	NOT_Degraded
XLOC_011495	WBGene00004371	rig-4	Y42H9B.2	AC024778	11027	12471	9582.95	0.704504	present	0	0	0	0	0	0	0	0	0	0	0	0	0	0
XLOC_018204	WBGene00001516	gap-2,gap-2_dup1,gap-2_dup2,gap-2_dup4,gap-2_dup5,gap-2_dup6,gap-2_dup8,gap-2_dup9	ZK899.8	NA	5119.35	5780.49	4458.21	0.704504	present	0	0	0	0	0	0	0	0	0	0	0	0	0	Maternally Degraded
XLOC_016120	WBGene00004323	rde-1	K08H10.7	Z83113	2521.8	2880.5	2163.1	0.706287	present	0	0	0	WBGene00004323	0	0	0	0	0	0	0	0	WBGene00004323	Maternally Degraded
XLOC_007204	WBGene00015349	C02F5.6,C02F5.6_dup1	C02F5.6	L14745	2470.29	2821.76	2118.83	0.706287	present	0	0	0	0	0	0	0	0	0	0	0	0	0	NOT_Degraded
XLOC_002432	WBGene00011985	T24D1.2	T24D1.2	Z81131	7193.12	8039.43	6346.8	0.706721	present	0	0	0	0	0	0	0	0	0	0	0	0	0	Maternally Degraded
XLOC_019677	WBGene00004786	sex-1	F44A6.2	Z50858	4063.41	4573.01	3553.82	0.710322	present	0	0	0	0	0	0	0	0	0	0	0	0	0	NOT_Degraded
XLOC_000356	WBGene00016603	met-1	C43E11.3	U80437	4666.18	5312.09	4020.27	0.711757	present	0	0	0	WBGene00016603	0	WBGene00016603	0	0	0	WBGene00016603	0	0	WBGene00016603	NOT_Degraded
XLOC_002458	WBGene00000095	aha-1	C25A1.11	Z81038	1707.8	1949.2	1466.41	0.712994	present	0	0	0	0	0	0	0	0	0	0	0	0	WBGene00000095	NOT_Degraded
XLOC_015744	WBGene00015462	C05C8.5	C05C8.5	AF016430	3664.47	4151.99	3176.95	0.713438	present	0	0	0	0	0	0	0	0	0	0	0	0	0	NOT_Degraded
XLOC_007348	WBGene00014219	ZK1098.2	ZK1098.2	Z22176	3803.49	4309.27	3297.71	0.714651	present	0	0	0	0	0	0	0	0	0	0	0	0	0	NOT_Degraded
XLOC_002450	WBGene00013702	Y106G6D.6	Y106G6D.6	AL031629	525.023	628.875	421.171	0.714651	present	0	0	0	0	0	0	0	0	0	0	0	0	0	0
XLOC_002164	WBGene00003818	nsf-1,nsf-1_dup1	H15N14.2	NA	6379.42	7193.38	5565.46	0.714651	present	0	0	0	0	0	WBGene00003818	0	0	0	0	0	0	0	NOT_Degraded
XLOC_017954	WBGene00020504	T14E8.1,T14E8.1_dup1,T14E8.1_dup2	T14E8.1	U41036	19.7668	31.3193	8.21421	0.714651	present	0	0	0	0	0	0	0	0	0	0	0	0	0	NOT_Degraded
XLOC_008706	WBGene00014220	ZK1098.3	ZK1098.3	Z22176	489.78	591.456	388.104	0.717725	present	0	0	0	0	0	0	0	0	0	0	0	0	WBGene00014220	NOT_Degraded
XLOC_018246	WBGene00013919	man(9)-alpha-mannosidase_dup1	ZC506.1	Z47073	2879.58	3279.89	2479.27	0.718064	present	0	0	0	0	0	0	0	0	0	0	0	0	0	NOT_Degraded
XLOC_003895	WBGene00002994	lin-5	T09A5.10	Z36753	6703.2	7531.69	5874.71	0.718325	present	0	0	0	0	0	0	0	0	0	0	0	0	0	NOT_Degraded
XLOC_008375	NA	nsh-1	NA	NA	1898.41	2164.9	1631.93	0.718682	present	0	0	0	0	0	0	0	0	0	0	0	0	0	NOT_Degraded
XLOC_016179	WBGene00010629	K07C5.6	K07C5.6	Z71181	14237.8	15793.8	12681.7	0.724393	present	0	0	0	WBGene00010629	0	WBGene00010629	0	0	WBGene00010629	WBGene00010629	0	0	WBGene00010629	NOT_Degraded
XLOC_006774	WBGene00009441	beta-transducin,beta-transducin_dup1,beta-transducin_dup2	F35G12.4	Z46242	5853.97	6592.52	5115.42	0.724393	present	0	0	0	0	0	0	0	0	0	0	0	0	0	NOT_Degraded
XLOC_011126	WBGene00019953	wapl-1,wapl-1_dup1,wapl-1_dup2	R08C7.10	U61953	10045.6	11199.2	8891.99	0.724393	present	0	0	0	0	0	0	0	0	0	0	0	0	0	NOT_Degraded
XLOC_000598	WBGene00003798	npp-12	T23H2.1	U80033	14438.3	16331.3	12545.4	0.724393	present	0	0	0	0	0	0	0	0	0	0	0	0	0	NOT_Degraded
XLOC_003875	WBGene00017546	rpa-1	F18A1.5	U41535	19773.1	22282	17264.3	0.724393	present	0	0	0	0	0	0	0	0	0	0	0	0	0	NOT_Degraded
XLOC_011808	WBGene00011292	R102.5,R102.5_dup1	R102.5	Z70309	9128.69	10193	8064.39	0.724404	present	0	0	0	0	0	0	0	0	0	0	0	0	0	Maternally Degraded
XLOC_017634	WBGene00016617	C43H6.4	C43H6.4	U51999	202.904	256.271	149.537	0.724404	present	0	0	0	0	0	0	0	0	0	0	0	0	0	NOT_Degraded
XLOC_014610	WBGene00013343	Y59A8B.6	Y59A8B.6	AL132898	5572.86	6287.03	4858.69	0.724404	present	0	0	0	0	0	0	0	0	0	0	0	0	0	NOT_Degraded
XLOC_019134	WBGene00017891	rgl-1,rgl-1_dup1	F28B4.2	U42834	1035.69	1198.93	872.451	0.724404	present	0	0	0	0	0	0	0	0	WBGene00017891	0	0	0	0	NOT_Degraded
XLOC_002864	WBGene00013679	Y105E8A.21	Y105E8A.21	AL132876	5285.59	5947.02	4624.16	0.724761	present	0	0	0	0	0	0	0	0	0	0	0	0	0	NOT_Degraded
XLOC_008631	WBGene00018420	F44E2.7,F44E2.7_dup1,F44E2.7_dup3	F44E2.7	L23646	5096.46	5724.81	4468.12	0.725751	present	0	0	0	0	0	0	0	0	0	0	0	0	0	Maternally Degraded
XLOC_011400	WBGene00000292	cap-1	D2024.6	U41011	8331.56	9212.36	7450.75	0.726287	present	0	0	0	0	0	0	0	0	0	0	0	0	0	Maternally Degraded
XLOC_006770	WBGene00010907	M88.4	M88.4	Z34802	39.2515	57.8641	20.639	0.727784	present	0	0	0	0	0	0	0	0	0	0	0	0	0	0
XLOC_002789	WBGene00012386	agef-1,agef-1_dup1,agef-1_dup2	Y6B3A.1	NA	2388.86	2759.58	2018.13	0.727784	present	0	0	0	0	0	0	0	0	0	0	0	0	0	NOT_Degraded
XLOC_000488	WBGene00019711	M01E11.2	M01E11.2	U80450	5597.88	6252.31	4943.45	0.727872	present	0	0	0	0	0	0	0	0	WBGene00019711	0	0	0	0	Maternally Degraded
XLOC_006903	WBGene00017301	F09F7.4	F09F7.4	U00050	1273.84	1460.09	1087.59	0.727872	present	0	0	0	0	0	0	0	0	0	0	0	0	0	Maternally Degraded
XLOC_008299	WBGene00022694	ZK328.4	ZK328.4	U50193	5009.72	5653.07	4366.37	0.728432	present	0	0	0	0	0	0	WBGene00022694	0	0	0	0	0	0	NOT_Degraded
XLOC_012286	WBGene00001604	gln-3,gln-3_dup1	Y105C5B.28	AL110479	42.4865	60.8246	24.1484	0.728432	present	0	0	0	0	0	0	WBGene00001604	0	WBGene00001604	0	0	WBGene00001604	0	NOT_Degraded
XLOC_017477	WBGene00015429	sor-3	C04E7.2	U41019	1520.67	1739.84	1301.49	0.729078	present	0	0	0	0	0	0	0	0	0	0	0	0	0	NOT_Degraded
XLOC_017890	WBGene00001175	C46F4.1	C46F4.1	U39655	616.769	738.705	494.833	0.729078	present	0	0	0	0	0	0	0	0	0	0	0	0	0	NOT_Degraded
XLOC_019785	WBGene00003970	pek-1	F46C3.1	NA	2868.19	3253.94	2482.43	0.729117	present	0	0	0	0	0	0	0	0	0	0	0	0	0	NOT_Degraded
XLOC_010407	WBGene00001820	ham-1	F53B2.6	NA	43.9101	64.0769	23.7433	0.729117	present	0	0	0	0	0	0	0	0	0	0	0	0	0	NOT_Degraded
XLOC_017656	WBGene00003776	nmy-1	F52B10.1	U41990	1531.29	1770.08	1292.5	0.729317	present	0	0	0	0	0	0	0	0	0	WBGene00003776	0	0	0	NOT_Degraded
XLOC_013381	WBGene00017797	F25G6.2	F25G6.2	NA	3452.22	3904.11	3000.34	0.729889	present	0	0	0	0	0	0	0	0	0	0	0	0	0	NOT_Degraded
XLOC_000977	WBGene00002153	irs-2	C25A1.7	Z81038	1991.95	2278.13	1705.78	0.730531	present	0	0	0	0	0	0	0	0	0	0	0	0	0	Maternally Degraded
XLOC_002353	WBGene00009177	F26H9.5	F26H9.5	Z81516	6103.9	6817.48	5390.31	0.731649	present	0	0	0	0	0	0	0	0	0	0	0	0	0	NOT_Degraded
XLOC_000344	WBGene00004093	ppw-1,ppw-1_dup1,ppw-1_dup2	C18E3.7	AF000265	721.396	842.638	600.154	0.732399	present	0	0	0	0	0	0	0	0	0	0	0	0	0	0
XLOC_020145	WBGene00011228	R11.3	R11.3	Z81577	52.9809	73.433	32.5288	0.733119	present	0	0	0	0	0	0	0	0	0	0	0	0	0	0
XLOC_013697	WBGene00011835	T19B10.8	T19B10.8	Z74043	14760.3	16470.7	13049.9	0.733119	present	0	0	0	0	0	0	0	0	0	0	0	0	0	Maternally Degraded
XLOC_000425	WBGene00017888	acl-11	F28B3.9	AF003136	724.934	851.323	598.545	0.733119	present	0	0	0	0	0	0	0	0	0	0	0	0	0	Maternally Degraded
XLOC_017906	WBGene00015801	C15H9.5	C15H9.5	U56965	265.618	324.888	206.348	0.733119	present	0	0	0	0	0	0	0	0	0	0	0	0	0	NOT_Degraded
XLOC_007249	WBGene00015336	C02D5.2	C02D5.2	L16622	30.9935	45.81	16.1769	0.733429	present	0	0	0	0	0	0	0	0	0	0	0	0	0	NOT_Degraded
XLOC_007316	WBGene00011366	T02C1.2	T02C1.2	Z19156	224.492	275.453	173.53	0.733429	present	0	0	0	0	0	0	0	0	0	0	0	0	0	0
XLOC_010039	WBGene00000911	daf-15,daf-15_dup1	C10C5.6	NA	7413.11	8389.46	6436.76	0.734266	present	0	0	0	0	0	0	0	0	0	0	0	0	0	NOT_Degraded
XLOC_016696	WBGene00003982	pes-9	R11H6.1	Z93386	6000.8	6681.68	5319.92	0.736506	present	0	0	0	0	0	0	0	0	0	0	0	WBGene00003982	0	Maternally Degraded
XLOC_002865	WBGene00001365	exc-4	Y105E8A.22	AL132876	45.436	65.8951	24.977	0.736897	present	0	0	0	0	0	0	0	0	0	0	WBGene00001365	0	0	0
XLOC_003578	WBGene00017284	sec-6	F09E5.5	U37429	3697.67	4174.11	3221.22	0.738188	present	0	0	0	0	0	0	0	0	0	0	0	0	0	NOT_Degraded
XLOC_008254	WBGene00018967	F56D2.6,F56D2.6_dup1	F56D2.6	U13644	6244.36	7154.15	5334.57	0.738188	present	0	0	0	0	0	0	0	0	0	0	0	0	0	NOT_Degraded
XLOC_019989	WBGene00007906	C33G3.6	C33G3.6	Z78540	598.156	710.154	486.157	0.738825	present	0	0	0	WBGene00007906	0	WBGene00007906	0	0	WBGene00007906	0	0	0	0	NOT_Degraded
XLOC_009781	WBGene00006504	kcc-1	R13A1.2	U40798	3069.87	3512.88	2626.86	0.739817	present	0	0	0	0	0	0	0	0	0	0	WBGene00006504	0	0	0
XLOC_013883	WBGene00011242	R11D1.1,R11D1.1_dup1	R11D1.1	Z75547	2437.13	2778.28	2095.97	0.739817	present	0	0	0	0	0	0	0	0	0	0	0	0	0	NOT_Degraded
XLOC_006383	WBGene00013156	Y53F4B.9	Y53F4B.9	AL132949	3259.83	3658.62	2861.05	0.739824	present	0	0	0	0	0	0	0	0	0	0	0	0	0	NOT_Degraded
XLOC_008370	WBGene00015642	C09E7.8,C09E7.8_dup1	C09E7.8	AC006607	547.156	659.523	434.788	0.740674	present	0	0	0	0	0	0	0	0	0	0	0	0	0	0
XLOC_009757	WBGene00002228	klp-18	C06G3.2	U61947	659.424	788.106	530.743	0.740674	present	0	0	0	0	0	0	0	0	0	0	0	0	0	0
XLOC_015030	WBGene00021605	Y46H3C.5	Y46H3C.5	AC006776	242.317	301.42	183.215	0.740674	present	0	0	0	0	0	0	0	0	0	0	0	WBGene00021605	0	NOT_Degraded
XLOC_018775	WBGene00004745	sdc-1	F52E10.1	Z54282	2758.3	3125.63	2390.97	0.740674	present	0	0	0	0	0	0	0	0	0	0	0	0	0	NOT_Degraded
XLOC_013446	WBGene00020861	T27E4.1	T27E4.1	U64837	15.6679	25.5812	5.75469	0.741328	present	0	0	0	0	0	0	0	0	0	0	0	0	0	NOT_Degraded
XLOC_003420	WBGene00021055	W06A11.4	W06A11.4	U41106	18.9691	31.2105	6.72784	0.741701	present	0	0	0	0	0	0	0	0	0	0	0	0	0	NOT_Degraded
XLOC_006874	WBGene00001740	gro-1	ZC395.6	U13642	668.539	782.847	554.231	0.742408	present	0	0	0	0	0	0	0	0	0	0	0	0	0	NOT_Degraded
XLOC_017651	WBGene00006496	cgef-1,cgef-1_dup1,cgef-1_dup2	C14A11.3	U97592	1565.17	1791.09	1339.25	0.742765	present	0	0	0	0	0	0	0	0	0	0	0	0	0	NOT_Degraded
XLOC_012161	WBGene00044989	Y37A1B.17,Y37A1B.17_dup1	Y37A1B.17	NA	1221.79	1430.4	1013.18	0.743373	present	0	0	0	0	0	0	0	0	0	0	0	0	0	NOT_Degraded
XLOC_001954	WBGene00016422	noah-1,noah-1_dup1	C34G6.6	U97407	41.1706	57.7588	24.5823	0.74391	present	0	0	0	0	0	0	0	0	0	0	WBGene00016422	0	0	NOT_Degraded
XLOC_003602	WBGene00000375	cyp-44A1,ZK177.4	ZK177.5	U21321	5051.67	5644.76	4458.57	0.74391	present	0	0	0	0	0	0	0	0	0	0	0	0	0	NOT_Degraded
XLOC_006085	WBGene00007028	trr-1,trr-1_dup1,trr-1_dup2	C47D12.1	Z69902	8057.99	9014.56	7101.43	0.74391	present	0	0	0	0	0	0	0	0	0	0	0	0	0	NOT_Degraded
XLOC_000024	WBGene00000227	atm-1	Y48G1BL.2	AC024793	997.896	1153.82	841.969	0.746605	present	0	0	0	0	0	0	0	0	0	0	0	0	0	0
XLOC_005211	WBGene00006657	twk-2	T12C9.3	U41104	35.6804	52.6623	18.6985	0.746746	present	0	0	0	0	WBGene00006657	0	0	0	0	WBGene00006657	0	0	0	NOT_Degraded
XLOC_005570	WBGene00004244	puf-8	C30G12.7	U21319	5954.92	6675.42	5234.43	0.746746	present	0	WBGene00004244	0	0	0	0	0	0	0	0	0	0	0	Maternally Degraded
XLOC_003467	WBGene00021056	W06B4.1	W06B4.1	NA	13176.1	14666.7	11685.6	0.746746	present	0	WBGene00021056	WBGene00021056	0	0	0	0	0	0	0	0	0	0	Maternally Degraded
XLOC_001973	WBGene00016159	C27A12.9	C27A12.9	AF003137	1493.06	1717.24	1268.88	0.746766	present	0	0	0	0	0	0	0	0	0	0	0	0	0	Maternally Degraded
XLOC_006187	WBGene00012896	Y46G5A.4	Y46G5A.4	AL110485	6207.37	7044.28	5370.47	0.748647	present	0	0	0	0	0	0	0	0	0	0	0	0	0	0
XLOC_005021	WBGene00004210	ptc-3,ptc-3_dup1,ptc-3_dup2	Y110A2AL.8	AC024746	177.727	229.063	126.391	0.748761	present	0	WBGene00004210	0	0	0	0	0	0	0	0	WBGene00004210	0	0	NOT_Degraded
XLOC_000294	WBGene00020466	T12F5.1	T12F5.1	AF039718	2641.11	2985.73	2296.5	0.748761	present	0	0	0	0	0	0	0	0	0	0	0	0	0	Maternally Degraded
XLOC_000349	WBGene00015971	C18E3.2	C18E3.2	AF000265	5212.17	5831.55	4592.79	0.748761	present	0	0	0	0	0	0	0	0	0	0	0	0	0	Maternally Degraded
XLOC_011988	WBGene00010890	ddb-1	M18.5	Z68507	5802.44	6538.57	5066.31	0.748761	present	0	0	0	0	0	0	0	0	0	0	0	0	0	NOT_Degraded
XLOC_008170	WBGene00003598	nhl-2	F26F4.7	U12964	1767.97	2049.27	1486.67	0.749584	present	0	0	0	0	0	0	0	0	0	0	0	0	0	NOT_Degraded
XLOC_009619	WBGene00020464	T12E12.3	T12E12.3	U61944	804.531	955.219	653.843	0.749785	present	0	WBGene00020464	0	0	0	0	0	0	0	0	0	0	0	NOT_Degraded
XLOC_013124	WBGene00001829	hcp-1	ZK1055.1	AF068721	6499.79	7347.06	5652.53	0.749785	present	0	0	0	0	0	0	0	0	0	0	0	0	0	0
XLOC_008925	WBGene00013225	Y56A3A.2	Y56A3A.2	AL132860	1392.79	1606.1	1179.48	0.749785	present	0	0	0	0	0	0	0	0	0	0	0	0	0	0
XLOC_010526	WBGene00004265	qui-1	Y45F10B.10	AL021487	10.7582	19.1915	2.32498	0.749785	present	0	0	0	WBGene00004265	0	0	0	0	0	0	0	0	0	0
XLOC_001676	WBGene00021831	Y54E10A.11	Y54E10A.11	AC024810	2457.55	2781.15	2133.95	0.749785	present	0	0	0	0	0	0	0	0	0	0	0	0	0	0
XLOC_009683	WBGene00022251	Y73B6BL.30	Y73B6BL.30	AC084197	977	1114.61	839.389	0.749785	present	0	0	0	0	0	0	0	0	0	0	0	0	0	0
XLOC_015679	WBGene00020808	T25F10.6,T25F10.6_dup1	T25F10.6	U64856	28.1334	42.2862	13.9806	0.750004	present	0	0	0	0	0	0	0	WBGene00020808	0	0	0	0	0	0
XLOC_003606	WBGene00022669	ZK177.1	ZK177.1	U21321	2309.07	2620.75	1997.4	0.750279	present	0	0	0	0	0	0	0	0	0	0	0	0	0	Maternally Degraded
XLOC_008754	WBGene00014013	ZK632.4	ZK632.4	Z22181	7067.61	7885.9	6249.33	0.750882	present	0	WBGene00014013	0	0	0	0	0	0	0	0	0	0	0	Maternally Degraded
XLOC_002435	WBGene00007043	tag-179	T24D1.4	Z81131	1902.77	2138.02	1667.52	0.751152	present	0	0	0	0	0	0	0	0	0	0	0	0	0	Maternally Degraded
XLOC_010161	WBGene00011240	R11A8.7,R11A8.7_dup1	R11A8.7	NA	7642.73	8520.61	6764.84	0.751434	present	0	0	0	0	0	0	0	0	0	0	0	0	WBGene00011240	NOT_Degraded
XLOC_001327	WBGene00014199	ZK1053.4	ZK1053.4	Z82084	857.414	1007.59	707.236	0.752282	present	0	0	0	0	0	0	WBGene00014199	0	0	0	WBGene00014199	WBGene00014199	0	NOT_Degraded
XLOC_003794	WBGene00022853	ZK1127.6	ZK1127.6	U58758	1625.53	1848.67	1402.38	0.753536	present	0	0	0	0	0	0	0	0	0	0	0	0	0	NOT_Degraded
XLOC_002423	WBGene00003659	nhr-69	T23H4.2	Z83240	52.0535	75.0615	29.0454	0.754889	present	0	0	0	0	0	0	0	0	0	0	0	WBGene00003659	0	NOT_Degraded
XLOC_019981	WBGene00010492	meg-1	K02B9.1	Z69663	22969.5	25616.3	20322.6	0.754889	present	0	WBGene00010492	0	0	0	0	0	0	0	0	0	0	0	Maternally Degraded
XLOC_001703	WBGene00003060	lpd-3	Y47G6A.23	AC024791	2376.51	2696.16	2056.86	0.754889	present	0	0	0	WBGene00003060	0	0	0	0	WBGene00003060	0	0	0	0	NOT_Degraded
XLOC_000303	WBGene00003797	npp-11	F53F10.5	U97191	7289.53	8156.26	6422.8	0.755339	present	0	0	0	0	0	0	0	0	0	0	0	0	0	NOT_Degraded
XLOC_013552	WBGene00010697	uda-1	K08H10.4	Z83113	6448.44	7223.48	5673.41	0.75566	present	0	0	0	0	0	0	0	0	0	0	0	0	0	NOT_Degraded
XLOC_011465	WBGene00001827	hcf-1	C46A5.9	U61948	6531.89	7294.58	5769.21	0.75591	present	0	0	0	0	0	0	0	0	0	0	0	0	0	NOT_Degraded
XLOC_018739	WBGene00023497	lin-15B	ZK662.4	NA	2771.08	3134.88	2407.29	0.756189	present	0	0	0	0	0	0	0	0	0	0	0	0	0	NOT_Degraded
XLOC_008636	WBGene00014031	ZK637.14	ZK637.14	Z11115	331.164	396.07	266.258	0.756189	present	0	0	0	0	0	0	0	0	0	0	0	0	0	NOT_Degraded
XLOC_019295	WBGene00003477	mtm-5	H28G03.6	NA	1328.6	1510.82	1146.39	0.756803	present	0	0	0	0	0	0	0	0	0	0	0	0	0	NOT_Degraded
XLOC_007303	WBGene00013985	ZK512.5	ZK512.5	Z22177	2175.72	2496.18	1855.25	0.756916	present	0	0	0	0	0	0	0	0	0	0	0	0	0	Maternally Degraded
XLOC_013872	WBGene00007588	C14C10.5	C14C10.5	Z74028	7598.32	8659.43	6537.22	0.757013	present	0	0	0	WBGene00007588	0	0	0	0	0	0	0	0	0	NOT_Degraded
XLOC_015583	WBGene00018427	F44E7.5,F44E7.5_dup1	F44E7.5	AF016421	3555.85	3916.92	3194.78	0.75906	present	0	WBGene00018427	0	0	0	0	0	0	0	0	0	0	0	Maternally Degraded
XLOC_018094	WBGene00002239	ksr-1	F13B9.5	U39853	915.721	1059.37	772.068	0.76048	present	0	0	0	0	0	0	0	0	0	0	0	0	0	NOT_Degraded
XLOC_009586	WBGene00018118	F36H12.2	F36H12.2	AF078790	271.589	330.994	212.183	0.761294	present	0	WBGene00018118	0	0	0	0	0	0	0	0	0	0	0	Maternally Degraded
XLOC_012891	WBGene00021555	Y45G5AM.2	Y45G5AM.2	AC084155	3374.12	3787.38	2960.87	0.762162	present	0	WBGene00021555	0	0	0	0	0	0	0	0	0	0	0	0
XLOC_011353	WBGene00015927	dyci-1	C17H12.1	AF045642	3765.62	4255.76	3275.49	0.762642	present	0	0	0	0	0	0	0	0	0	0	0	0	0	NOT_Degraded
XLOC_004210	WBGene00004704	rsp-7,rsp-7_dup1	D2089.1	NA	10157.2	11263.4	9050.97	0.762642	present	0	0	0	0	0	0	0	0	0	0	0	0	0	NOT_Degraded
XLOC_007369	WBGene00014011	ZK632.2	ZK632.2	Z22181	4379.41	4940.1	3818.71	0.762642	present	0	0	0	WBGene00014011	0	WBGene00014011	0	0	0	WBGene00014011	0	0	WBGene00014011	NOT_Degraded
XLOC_002392	WBGene00010615	K07A1.9,K07A1.9_dup1,K07A1.9_dup2	K07A1.9	Z81097	2829.18	3187	2471.36	0.763718	present	0	0	0	0	0	0	0	0	0	0	0	0	0	Maternally Degraded
XLOC_009974	WBGene00011706	T11B7.1	T11B7.1	Z54237	209.974	263.082	156.865	0.763943	present	0	0	0	0	0	0	0	0	0	0	0	0	0	NOT_Degraded
XLOC_008765	WBGene00009594	cyld-1	F40F12.5	Z30215	6908.32	7768.16	6048.47	0.764492	present	0	0	0	0	0	0	0	0	0	0	0	0	0	NOT_Degraded
XLOC_008611	WBGene00015132	B0303.14	B0303.14	M77697	184.734	235.574	133.894	0.764492	present	0	0	0	0	0	0	0	0	0	0	0	0	0	NOT_Degraded
XLOC_011424	WBGene00018903	F55G1.7	F55G1.7	U58750	268.782	328.939	208.624	0.764492	present	0	0	0	0	0	0	0	0	0	0	0	0	0	NOT_Degraded
XLOC_013735	WBGene00008331	ttll-5	C55A6.2	Z81051	3690.79	4128.34	3253.25	0.764492	present	0	0	0	0	0	0	0	0	WBGene00008331	0	0	0	0	NOT_Degraded
XLOC_000484	WBGene00019074	carboxypeptidase_dup7	F59A3.1	U80448	1149.6	1336.2	962.996	0.764492	present	0	0	0	0	0	0	0	0	0	0	WBGene00019074	0	0	NOT_Degraded
XLOC_000663	WBGene00008852	F15C11.2,F15C11.2_dup1,F15C11.2_dup2	F15C11.2	NA	7278.46	8149.05	6407.87	0.764492	present	0	0	0	0	0	0	0	0	0	0	0	0	0	NOT_Degraded
XLOC_004320	WBGene00009657	F43G6.4	F43G6.4	Z50070	13.4691	21.8948	5.04331	0.764492	present	0	0	0	0	0	0	0	0	0	0	0	0	0	0
XLOC_014153	NA	set-5	NA	NA	1388.25	1591.33	1185.16	0.764492	present	0	0	0	0	0	0	0	0	0	0	0	0	0	NOT_Degraded
XLOC_002591	WBGene00007640	C17D12.7	C17D12.7	Z81473	254.149	315.298	193	0.764492	present	0	0	0	0	0	0	0	0	0	0	0	0	0	NOT_Degraded
XLOC_019338	WBGene00019938	R07E4.5	R07E4.5	U39652	6550.47	7292.08	5808.86	0.764492	present	0	0	0	0	0	0	0	0	0	0	0	0	0	Maternally Degraded
XLOC_019683	WBGene00007592	C14H10.2_dup1	C14H10.2	NA	255.287	315.495	195.08	0.764492	present	0	0	0	0	0	0	0	0	0	0	WBGene00007592	0	0	NOT_Degraded
XLOC_003988	WBGene00009203	F28C6.2	F28C6.2	Z68315	666.82	785.743	547.897	0.764492	present	0	0	0	0	0	0	0	0	0	0	0	0	0	NOT_Degraded
XLOC_016950	WBGene00045507	F10A3.17	F10A3.17	Z92829	75.3978	101.961	48.8345	0.764492	present	0	0	0	0	0	0	0	0	0	0	0	0	WBGene00045507	0
XLOC_009471	WBGene00018898	F55F10.1	F55F10.1	AF067621	4923.6	5467.39	4379.81	0.764492	present	0	0	0	0	0	0	0	0	0	0	0	0	0	0
XLOC_000945	WBGene00003639	nhr-49,nhr-49_dup1,nhr-49_dup2	K10C3.6	Z83235	4316.25	4858.98	3773.51	0.764492	present	0	0	0	0	0	0	0	0	0	0	0	0	0	NOT_Degraded
XLOC_015739	WBGene00015743	C13F10.4	C13F10.4	U97006	6041.16	6774.75	5307.56	0.764492	present	0	0	0	0	0	0	0	0	0	0	0	0	0	NOT_Degraded
XLOC_006426	WBGene00021752	Y50D7A.2	Y50D7A.2	AC024801	95.0335	126.662	63.4051	0.764492	present	0	0	0	0	WBGene00021752	0	0	0	0	0	0	0	0	0
XLOC_002080	WBGene00010369	H06O01.2	H06O01.2	Z92970	9046.04	9997.43	8094.65	0.764492	present	0	0	0	WBGene00010369	0	0	0	0	0	0	0	0	0	NOT_Degraded
XLOC_018256	NA	W07E11.1	NA	NA	7335.25	8216.94	6453.56	0.764492	present	0	0	0	0	0	0	0	0	0	0	0	0	0	NOT_Degraded
XLOC_017527	WBGene00002062	ife-4	C05D9.5	U64605	236.153	284.382	187.925	0.764492	present	0	0	0	0	0	0	0	0	0	0	0	0	0	NOT_Degraded
XLOC_000394	WBGene00015007	B0041.2,B0041.2_dup1,B0041.2_dup2	B0041.2	AF000196	4014.38	4498.15	3530.61	0.764492	present	0	0	0	0	0	0	0	0	0	0	0	0	0	NOT_Degraded
XLOC_006877	WBGene00006590	toc-1,toc-1_dup1	ZC395.3	U13642	5172.35	5774.92	4569.77	0.764492	present	0	0	0	0	0	0	0	0	0	0	0	0	0	Maternally Degraded
XLOC_019471	WBGene00018604	F48E3.3	F48E3.3	U28735	6141.94	6904.23	5379.64	0.764492	present	0	0	0	0	0	0	0	0	0	0	0	WBGene00018604	0	NOT_Degraded
XLOC_004174	WBGene00008480	E04D5.1,E04D5.1_dup1	E04D5.1	Z66496	23172.5	25859.2	20485.8	0.764492	present	WBGene00008480	0	0	0	0	0	0	0	0	0	0	0	0	Maternally Degraded
XLOC_019514	WBGene00018467	sdpn-1,sdpn-1_dup1	F45E1.7	U28732	203.445	249.987	156.903	0.764492	present	0	0	0	0	0	0	0	0	0	0	0	WBGene00018467	0	NOT_Degraded
XLOC_012099	WBGene00013460	cpsf-3	Y67H2A.1	AL132951	3802.18	4250.01	3354.34	0.764492	present	0	0	0	0	0	0	0	0	0	0	0	0	0	0
XLOC_013471	WBGene00019464	K07B1.4_dup1	K07B1.4	AF003384	1521.69	1712.85	1330.53	0.764492	present	0	0	0	0	0	0	0	0	0	0	0	0	0	Maternally Degraded
XLOC_008139	WBGene00011415	T04A8.15	T04A8.15	Z35663	3902.92	4375.67	3430.16	0.764492	present	0	0	0	0	0	0	0	0	0	0	0	0	0	Maternally Degraded
XLOC_019443	WBGene00016913	lam-2	C54D1.5	U46673	42.0011	58.5093	25.493	0.764492	present	0	0	0	0	0	0	0	0	0	0	0	WBGene00016913	0	NOT_Degraded
XLOC_008319	WBGene00016015	C23G10.8	C23G10.8	U39851	6879.03	7737.13	6020.93	0.764492	present	0	0	0	0	0	0	0	0	0	0	0	0	0	NOT_Degraded
XLOC_000376	WBGene00020131	gcy-28,gcy-28_dup1,gcy-28_dup2	T01A4.1	NA	298.196	359.074	237.318	0.764492	present	0	0	0	0	0	0	0	0	0	0	0	0	0	NOT_Degraded
XLOC_011500	WBGene00044508	C18F3.4	C18F3.4	U50067	611.467	707.86	515.074	0.764492	present	0	0	0	0	0	WBGene00044508	0	0	0	WBGene00044508	0	0	0	0
XLOC_001835	WBGene00002075	imb-1	F28B3.8	NA	3786.61	4292.8	3280.43	0.764492	present	0	0	0	0	0	0	0	0	0	0	0	0	0	0
XLOC_014206	WBGene00011342	T01G5.7	T01G5.7	Z81111	1066.54	1214.65	918.435	0.764492	present	0	0	0	0	0	0	0	0	0	0	0	0	0	Maternally Degraded
XLOC_009486	WBGene00022681	ZK185.1	ZK185.1	AF036704	20.6196	32.1879	9.05134	0.764492	present	0	0	0	0	0	0	0	0	0	0	0	0	0	NOT_Degraded
XLOC_000118	WBGene00044440	adpr-1	Y73E7A.9	AC025727	15.8851	25.239	6.53116	0.764492	present	0	0	0	0	0	0	0	0	0	0	0	0	0	0
XLOC_004428	WBGene00012894	tbc-17,tbc-17_dup1	Y46G5A.1	AL110485	784.723	908.392	661.055	0.764492	present	0	0	0	0	0	0	0	0	0	0	0	0	0	0
XLOC_014122	WBGene00009084	F23B12.7	F23B12.7	Z77659	9542.95	10518.6	8567.33	0.764492	present	0	0	0	0	0	0	0	0	0	0	0	0	0	NOT_Degraded
XLOC_003498	WBGene00018270	F41C3.4	F41C3.4	U23521	1867.3	2079.71	1654.89	0.764492	present	0	0	0	0	0	0	0	0	0	0	0	0	0	Maternally Degraded
XLOC_015570	WBGene00017768	F25B4.5	F25B4.5	U64842	4388.9	4910.32	3867.48	0.764492	present	0	0	0	0	0	0	0	0	0	0	0	0	0	NOT_Degraded
XLOC_019795	WBGene00009930	F52D10.2	F52D10.2	Z66564	3195.88	3562.77	2829	0.764492	present	0	0	0	0	0	0	0	0	0	0	0	0	0	NOT_Degraded
XLOC_003892	WBGene00011633	T09A5.4	T09A5.4	Z36753	74.4494	100.508	48.3905	0.764492	present	0	0	0	0	0	0	0	0	0	0	0	0	0	NOT_Degraded
XLOC_016398	WBGene00014124	ZK863.4	ZK863.4	Z78019	23923.8	26519.2	21328.4	0.764492	present	0	0	0	0	0	0	0	0	0	0	0	0	0	NOT_Degraded
XLOC_017673	WBGene00015789	C15C7.1	C15C7.1	U41528	613.05	713.116	512.985	0.764492	present	0	0	0	0	0	0	0	0	0	0	0	0	0	0
XLOC_009260	WBGene00020208	T04C4.1,T04C4.1_dup1,T04C4.1_dup2	T04C4.1	NA	1339.59	1530.3	1148.88	0.764492	present	0	0	0	0	0	0	0	0	0	0	0	0	0	NOT_Degraded
XLOC_000644	WBGene00019323	tag-203	K02F2.3	AF043699	6898.83	7753.76	6043.89	0.764492	present	0	0	0	0	0	0	0	0	0	0	0	0	0	NOT_Degraded
XLOC_000809	WBGene00008386	D1081.8	D1081.8	NA	12060.5	13379.7	10741.3	0.764492	present	0	0	0	WBGene00008386	0	0	0	0	0	0	0	0	0	NOT_Degraded
XLOC_015908	WBGene00020941	W02D7.5	W02D7.5	AF014940	535.237	624.509	445.964	0.764698	present	0	0	0	0	0	0	0	0	0	0	0	0	0	Maternally Degraded
XLOC_000530	WBGene00004803	sir-2.4	C06A5.11	U97193	826.143	954.489	697.797	0.764698	present	0	0	0	0	0	0	0	0	0	0	0	0	0	Maternally Degraded
XLOC_004965	WBGene00018355	F42G2.6	F42G2.6	AF024499	473.468	562.197	384.739	0.764698	present	0	0	0	WBGene00018355	0	WBGene00018355	0	0	0	0	WBGene00018355	0	0	NOT_Degraded
XLOC_005916	WBGene00000995	die-1	C18D1.1	Z48543	1734.2	1975.77	1492.63	0.764698	present	0	0	0	0	0	0	0	0	0	WBGene00000995	0	0	0	NOT_Degraded
XLOC_004148	WBGene00009365	F33H1.4	F33H1.4	Z48783	3820.34	4322.43	3318.25	0.764698	present	0	0	0	0	0	0	0	0	0	0	0	0	0	NOT_Degraded
XLOC_003837	WBGene00000839	cul-4	F45E12.3	U29536	2294.26	2591	1997.53	0.764698	present	0	0	0	0	0	0	0	0	0	0	0	0	0	NOT_Degraded
XLOC_009962	WBGene00009007	F21D5.2	F21D5.2	Z54271	9966.92	11007.6	8926.2	0.764698	present	0	0	0	0	0	0	0	0	0	0	0	0	0	Maternally Degraded
XLOC_003533	WBGene00006997	zyg-12,zyg-12_dup1,zyg-12_dup2,zyg-12_dup3	ZK546.1	U55855	3782.92	4304.57	3261.26	0.764735	present	0	0	0	0	0	0	0	0	0	0	0	0	0	NOT_Degraded
XLOC_018500	WBGene00011771	T14G8.3,T14G8.3_dup1	T14G8.3	Z67884	2553.13	2866.1	2240.15	0.765216	present	0	0	0	0	0	0	0	0	WBGene00011771	0	0	WBGene00011771	0	NOT_Degraded
XLOC_010568	WBGene00003085	lst-3,lst-3_dup1	Y37A1B.1	NA	16216.1	17995.7	14436.5	0.765216	present	0	0	0	0	0	0	0	0	0	0	0	0	0	NOT_Degraded
XLOC_000387	WBGene00017011	D1007.16	D1007.16	AF003151	4403.66	4877.28	3930.04	0.765615	present	0	0	0	0	0	0	0	0	0	0	0	0	0	0
XLOC_005482	WBGene00016964	C56C10.7,C56C10.7_dup1	C56C10.7	U29488	3077.03	3409.04	2745.01	0.765615	present	0	0	0	0	0	0	0	0	0	0	0	0	0	Maternally Degraded
XLOC_004624	WBGene00013160	Y53F4B.13	Y53F4B.13	AL132949	392.371	467.515	317.227	0.765993	present	0	0	0	0	0	0	0	0	0	0	0	0	0	NOT_Degraded
XLOC_011446	WBGene00017993	F32E10.6	F32E10.6	U41992	8344.12	9283.7	7404.54	0.766398	present	0	0	0	0	0	0	0	0	0	0	0	0	0	NOT_Degraded
XLOC_007370	WBGene00014014	ZK632.5	ZK632.5	Z22181	1841.39	2080.87	1601.91	0.766556	present	0	0	0	0	0	0	0	0	0	0	0	0	0	Maternally Degraded
XLOC_000371	WBGene00015704	C11D9.1	C11D9.1	NA	116.174	148.735	83.6127	0.766556	present	0	0	0	0	0	WBGene00015704	0	0	0	WBGene00015704	0	0	0	0
XLOC_012893	WBGene00019276	H43I07.3	H43I07.3	AF125965	1515.56	1707.26	1323.86	0.768164	present	0	0	0	0	0	0	0	0	0	0	0	WBGene00019276	0	0
XLOC_007158	WBGene00004303	ran-2,ran-2_dup1	C29E4.3	L23651	5099.81	5679.86	4519.77	0.769069	present	0	0	0	WBGene00004303	0	0	0	0	0	0	0	0	0	0
XLOC_003912	WBGene00011509	T05H10.4	T05H10.4	Z47812	7799.13	8666.41	6931.84	0.769218	present	0	0	0	0	0	0	0	0	0	0	0	0	0	NOT_Degraded
XLOC_000343	WBGene00020030	R12E2.1	R12E2.1	AF067219	3825.35	4269.34	3381.35	0.769463	present	0	0	0	0	0	0	0	0	0	0	0	0	0	NOT_Degraded
XLOC_018347	WBGene00008587	F08G12.3	F08G12.3	Z66561	628.151	733.873	522.429	0.770502	present	0	0	0	0	0	0	0	0	WBGene00008587	0	0	0	0	Maternally Degraded
XLOC_008441	NA	R151.8	NA	NA	3302.7	3706.65	2898.75	0.770502	present	0	0	0	0	0	0	0	0	0	0	0	0	0	NOT_Degraded
XLOC_007514	WBGene00004873	smc-3,smc-3_dup1	Y47D3A.26	AL117202	5084.74	5728.95	4440.53	0.770502	present	0	0	0	WBGene00004873	0	0	0	0	0	0	0	0	WBGene00004873	NOT_Degraded
XLOC_000930	WBGene00001145	eat-16,eat-16_dup1	C16C2.2	Z81036	484.664	563.56	405.768	0.770502	present	0	0	0	0	0	0	0	0	0	0	0	0	0	0
XLOC_019103	WBGene00018740	tra-4	F53B3.1	U40414	3526.15	3920.22	3132.09	0.770502	present	0	0	0	0	0	0	0	0	0	0	0	0	0	NOT_Degraded
XLOC_007363	WBGene00000366	cbp-1,cbp-1_dup1,cbp-1_dup2	R10E11.1	Z29095	4299.4	4805.31	3793.48	0.771426	present	0	0	0	0	0	0	0	0	0	0	0	0	0	NOT_Degraded
XLOC_014757	WBGene00003413	mrp-7	Y43F8C.12	AL032637	4562.55	5086.61	4038.49	0.77188	present	0	0	0	0	0	0	0	0	0	0	0	0	0	NOT_Degraded
XLOC_002343	WBGene00009498	tat-5,tat-5_dup1,tat-5_dup2	F36H2.1	NA	4448.41	5003.47	3893.34	0.77188	present	0	0	0	0	0	0	0	0	0	0	0	0	0	NOT_Degraded
XLOC_004373	NA	Y57A10A.32	NA	NA	209.366	261.934	156.799	0.772347	present	0	0	0	0	0	0	0	0	0	0	0	0	0	NOT_Degraded
XLOC_013737	WBGene00008338	C55A6.9	C55A6.9	Z81051	8302.56	9188.83	7416.29	0.77251	present	0	0	0	WBGene00008338	0	0	0	0	0	WBGene00008338	0	0	0	NOT_Degraded
XLOC_015925	WBGene00001040	dnj-22	T23B12.7	AF022982	1821.25	2054.94	1587.56	0.77251	present	0	0	0	WBGene00001040	0	0	0	0	0	0	0	0	0	NOT_Degraded
XLOC_019337	WBGene00003254	mig-23	R07E4.4	U39652	1682.23	1883.58	1480.87	0.77251	present	0	0	0	0	0	0	0	0	WBGene00003254	0	0	0	0	Maternally Degraded
XLOC_013859	WBGene00000228	atn-1,atn-1_dup1	W04D2.1	Z75552	225.852	277.29	174.414	0.77251	present	0	0	0	0	0	0	0	0	0	0	0	0	0	NOT_Degraded
XLOC_005995	WBGene00010910	M106.2	M106.2	Z46935	268.306	326.551	210.061	0.77251	present	0	0	0	0	0	0	0	0	0	0	0	0	0	0
XLOC_017738	WBGene00019827	mop-25.1,mop-25.1_dup1	R02E12.2	U53337	1051.25	1217.91	884.596	0.77251	present	0	0	0	0	0	0	0	0	WBGene00019827	0	0	0	0	NOT_Degraded
XLOC_008822	WBGene00010844	M03C11.7	M03C11.7	Z49128	4180.12	4628.33	3731.92	0.77251	present	0	0	0	WBGene00010844	0	0	0	0	0	0	0	0	WBGene00010844	NOT_Degraded
XLOC_001374	WBGene00012389	Y6B3B.4	Y6B3B.4	NA	267.201	327.411	206.991	0.774233	present	0	0	0	0	0	0	0	0	0	0	0	0	0	0
XLOC_004125	WBGene00007333	ufd-3,ufd-3_dup1	C05C10.6	NA	19319.9	21481	17158.7	0.774673	present	0	0	0	0	0	0	0	0	0	0	0	0	0	Maternally Degraded
XLOC_018907	WBGene00015138	B0310.2	B0310.2	U40959	495.073	578.912	411.233	0.774673	present	0	0	0	0	0	0	0	0	0	0	WBGene00015138	0	0	NOT_Degraded
XLOC_003689	WBGene00017683	F21H12.1	F21H12.1	U23176	4521.29	5016.23	4026.36	0.776187	present	0	0	0	0	0	0	0	0	0	0	0	0	0	Maternally Degraded
XLOC_004524	WBGene00008576	F08G2.4	F08G2.4	Z81495	362.378	431.613	293.143	0.778185	present	0	0	0	0	0	0	0	0	0	0	0	0	0	Maternally Degraded
XLOC_004666	WBGene00018585	F48A11.4	F48A11.4	AF026210	6942.35	7638.64	6246.07	0.779143	present	0	WBGene00018585	0	0	0	0	0	0	0	0	0	0	0	NOT_Degraded
XLOC_019450	WBGene00018520	F46H5.4	F46H5.4	U41543	1700.63	1932.21	1469.06	0.77936	present	0	0	0	0	0	0	0	0	0	0	0	0	0	NOT_Degraded
XLOC_002311	WBGene00009478	syn-13	F36F2.4	Z81532	2502.9	2793.35	2212.45	0.77936	present	0	0	0	0	0	0	0	0	0	0	0	0	0	NOT_Degraded
XLOC_018096	WBGene00017419	F13B9.1,F13B9.1_dup1,F13B9.1_dup2	F13B9.1	U39853	3596.21	3995.18	3197.23	0.78044	present	0	0	0	0	0	0	0	0	0	0	0	0	0	NOT_Degraded
XLOC_001054	WBGene00018847	2014-03-06	F55A3.1	NA	2311.82	2589.44	2034.2	0.78044	present	0	0	0	0	0	0	0	0	0	0	0	0	0	NOT_Degraded
XLOC_006445	WBGene00021061	W06E11.1	W06E11.1	U20862	162.348	205.273	119.424	0.78044	present	0	0	0	WBGene00021061	0	0	0	0	0	0	0	0	0	NOT_Degraded
XLOC_004061	WBGene00008402	wdfy-2	D2013.2	Z47808	5601.94	6224.44	4979.43	0.78044	present	0	0	0	0	0	0	0	0	0	0	0	0	0	Maternally Degraded
XLOC_006740	WBGene00007135	B0285.1	B0285.1	Z34533	2314.99	2631.5	1998.48	0.78044	present	0	0	0	0	0	0	0	0	0	0	0	0	0	NOT_Degraded
XLOC_007474	WBGene00012663	hex-3	Y39A1C.4	NA	292.746	361.886	223.606	0.780481	present	0	0	0	0	0	0	0	0	0	0	0	0	0	0
XLOC_009030	WBGene00001035	dnj-17	T03F6.2	Z81113	3714.77	4120.27	3309.28	0.780481	present	0	0	0	WBGene00001035	0	0	0	0	WBGene00001035	0	0	WBGene00001035	0	Maternally Degraded
XLOC_018727	WBGene00010701	ent-2	K09A9.3	Z79601	1815.05	2068.43	1561.67	0.780481	present	0	0	0	0	0	0	0	0	0	0	0	0	0	NOT_Degraded
XLOC_011642	WBGene00011862	T20D3.11	T20D3.11	Z68220	2996	3370.26	2621.75	0.780481	present	0	0	0	0	0	0	0	0	0	0	0	0	0	NOT_Degraded
XLOC_013534	WBGene00011704	sdz-31	T11A5.5	Z72515	50.8295	71.5373	30.1216	0.780481	present	0	0	0	0	0	0	0	0	0	0	0	0	0	NOT_Degraded
XLOC_000757	WBGene00011916	T22C1.5	T22C1.5	Z75550	439.652	522.965	356.339	0.780615	present	0	0	0	0	0	0	0	0	0	0	0	0	0	0
XLOC_008772	WBGene00010546	K03H1.11	K03H1.11	Z29560	25.4742	39.1151	11.8333	0.780757	present	0	0	0	0	0	0	0	0	0	0	0	0	0	0
XLOC_019736	WBGene00009820	F47B10.9	F47B10.9	Z68004	811.12	927.2	695.039	0.780757	present	0	0	0	0	0	0	0	0	0	0	0	0	0	NOT_Degraded
XLOC_010264	WBGene00011122	cpt-2	R07H5.2	NA	5522.6	6123.1	4922.09	0.780757	present	0	0	0	0	0	0	0	0	0	0	0	WBGene00011122	0	Maternally Degraded
XLOC_002188	WBGene00008314	C54G4.4	C54G4.4	Z75533	22.5031	34.2602	10.7461	0.780757	present	0	0	0	0	0	0	0	0	0	0	0	0	0	0
XLOC_001561	WBGene00022361	Y92H12A.5	Y92H12A.5	AC084161	417.04	494.7	339.381	0.780757	present	0	0	0	0	0	0	0	0	0	0	0	0	0	0
XLOC_009047	WBGene00013575	acs-14	Y76A2B.3	AL032658	37.7087	52.082	23.3354	0.780819	present	0	0	0	0	0	0	0	0	0	0	0	WBGene00013575	0	NOT_Degraded
XLOC_006540	WBGene00021443	Y39A3CL.7,Y39A3CL.7_dup1	Y39A3CL.7	AC024763	267.517	324.877	210.158	0.780819	present	0	0	0	0	0	0	0	0	0	0	0	0	0	0
XLOC_019890	WBGene00000482	chd-3	T14G8.1	NA	3221.72	3573.22	2870.22	0.780819	present	0	0	0	0	0	0	0	0	0	0	0	0	0	NOT_Degraded
XLOC_002261	WBGene00009671	F43G9.10	F43G9.10	Z79755	5473.63	6059.86	4887.4	0.781374	present	0	0	0	WBGene00009671	0	WBGene00009671	0	0	0	0	0	0	WBGene00009671	NOT_Degraded
XLOC_000239	WBGene00001046	dnj-28	Y54E10BL.4	AC024811	920.18	1049.08	791.278	0.781374	present	0	0	0	0	0	0	0	0	0	0	0	0	0	NOT_Degraded
XLOC_002484	WBGene00001112	duo-3	Y106G6H.12	AL032631	3401.53	3828.98	2974.09	0.7826	present	0	0	0	0	0	0	0	0	0	0	0	0	0	Maternally Degraded
XLOC_005845	WBGene00011788	coiled-coil	T15H9.2	Z47356	1149.72	1297.49	1001.94	0.783513	present	0	WBGene00011788	0	0	0	0	0	0	0	0	0	0	0	NOT_Degraded
XLOC_011496	WBGene00021541	Y42H9B.3	Y42H9B.3	AC024778	6009.92	6668.17	5351.66	0.783658	present	0	0	0	0	0	0	0	0	0	0	0	0	0	0
XLOC_008712	WBGene00008173	C48B4.10	C48B4.10	Z29117	493.594	572.425	414.762	0.784795	present	0	WBGene00008173	0	0	0	0	0	0	0	0	0	0	0	Maternally Degraded
XLOC_000876	WBGene00003209	mel-26	ZK858.4	Z79759	13899.5	15334.6	12464.5	0.784795	present	0	0	0	0	0	0	0	0	0	0	0	0	0	NOT_Degraded
XLOC_011069	WBGene00018145	F37C4.5_dup1	F37C4.5	AF036705	2787.78	3100.92	2474.64	0.784795	present	0	0	0	0	0	0	0	0	0	0	0	0	0	NOT_Degraded
XLOC_008322	WBGene00020443	T12A2.15,T12A2.15_dup1	T12A2.15	U13019	741.251	869.401	613.101	0.784795	present	0	0	0	0	0	0	0	0	0	0	0	0	0	NOT_Degraded
XLOC_013575	WBGene00000840	cul-5	ZK856.1	Z70783	3082.83	3435.43	2730.23	0.784795	present	0	0	0	0	0	0	0	0	0	0	0	0	WBGene00000840	NOT_Degraded
XLOC_001824	WBGene00002694	let-502	C10H11.9	U88311	6328.45	7053.15	5603.76	0.785493	present	0	0	0	0	0	0	0	0	0	0	WBGene00002694	0	0	NOT_Degraded
XLOC_000142	WBGene00001196	egl-30,egl-30_dup1	M01D7.7	NA	94.8218	125.033	64.611	0.785831	present	0	0	0	0	0	0	0	0	0	0	0	0	0	0
XLOC_010434	NA	F07C6.4_dup1	NA	NA	1291.38	1474.26	1108.49	0.785831	present	0	0	0	0	0	0	0	0	0	0	0	0	0	NOT_Degraded
XLOC_000738	WBGene00006518	tag-173	F27D4.5	Z79695	3358.53	3739.35	2977.71	0.785831	present	0	0	0	0	0	0	0	0	0	0	0	0	0	Maternally Degraded
XLOC_004431	WBGene00012904	Y46G5A.13	Y46G5A.13	AL110485	125.984	161.699	90.2692	0.785831	present	0	0	0	0	0	0	0	0	0	0	0	0	0	NOT_Degraded
XLOC_005964	WBGene00011303	R166.3	R166.3	Z50795	499.954	574.331	425.578	0.785831	present	0	0	0	0	0	0	0	0	0	0	0	0	0	Maternally Degraded
XLOC_000750	WBGene00000163	apb-3,apb-3_dup1	R11A5.1	Z83122	6648.06	7345.78	5950.33	0.785831	present	0	0	0	0	0	0	0	0	0	0	0	0	0	NOT_Degraded
XLOC_019676	WBGene00008999	F21A10.2,F21A10.2_dup2	F21A10.2	NA	1041.99	1199.35	884.631	0.785831	present	0	0	0	0	0	0	0	0	0	0	0	0	0	NOT_Degraded
XLOC_014466	WBGene00012316	W06H3.3	W06H3.3	NA	82.3904	110.911	53.8695	0.785831	present	0	0	0	0	0	0	0	0	0	0	0	0	0	0
XLOC_001810	WBGene00016651	C44E4.2	C44E4.2	AF003140	73.7835	100.181	47.3858	0.785831	present	0	0	0	WBGene00016651	0	0	0	0	WBGene00016651	0	0	0	WBGene00016651	0
XLOC_007181	WBGene00019460	idi-1	K06H7.9	L15314	1643.21	1853.59	1432.83	0.785831	present	0	0	0	0	0	0	0	0	0	0	0	0	0	Maternally Degraded
XLOC_011740	WBGene00010676	K08F4.1	K08F4.1	Z68879	3972.88	4430.31	3515.46	0.785831	present	0	0	0	0	0	0	0	0	0	0	0	0	0	NOT_Degraded
XLOC_016551	WBGene00003222	mes-4	Y2H9A.1	AL021448	11678.7	12815.5	10541.9	0.785831	present	0	0	0	0	0	0	0	0	0	0	0	0	0	0
XLOC_016278	WBGene00010405	H19N07.1	H19N07.1	Z92835	9842.77	10850.8	8834.76	0.785831	present	0	0	0	0	0	0	0	0	0	0	0	0	0	Maternally Degraded
XLOC_004365	WBGene00013261	sinh-1	Y57A10A.20	AL117195	45.7441	63.9202	27.568	0.785831	present	0	0	0	0	0	0	0	0	0	0	0	0	0	0
XLOC_001871	WBGene00000540	cln-3.2	C01G8.2	U80439	759.739	869.413	650.065	0.785831	present	0	0	0	0	0	0	0	0	0	0	0	0	0	NOT_Degraded
XLOC_016751	WBGene00003155	mcm-3	C25D7.6	Z81039	37430.9	41508	33353.9	0.785831	present	0	0	0	0	0	0	0	0	0	0	0	0	0	NOT_Degraded
XLOC_019235	WBGene00003084	lst-2	R160.7	AF099001	1755.99	1988.52	1523.45	0.785831	present	0	0	0	0	0	0	0	0	0	0	0	0	0	NOT_Degraded
XLOC_008289	WBGene00016200	C28H8.9,C28H8.9_dup1,C28H8.9_dup2	C28H8.9	U20861	4646.46	5166.07	4126.84	0.785831	present	0	0	0	0	0	0	0	0	0	0	0	0	0	NOT_Degraded
XLOC_003992	WBGene00006307	suf-1	F28C6.6	Z68315	5758.89	6361.96	5155.81	0.785831	present	0	0	0	0	0	0	0	0	0	0	0	0	0	NOT_Degraded
XLOC_001484	WBGene00004274	rab-11.1	F53G12.1	AF003139	3777.65	4216.5	3338.79	0.785831	present	0	0	0	0	0	0	0	0	0	0	0	0	0	0
XLOC_000827	WBGene00000890	sig-7_dup1	F39H2.2	NA	3772.51	4185.43	3359.59	0.785831	present	0	0	0	0	0	0	0	0	0	0	0	0	0	NOT_Degraded
XLOC_008671	NA	ZC84.3	NA	NA	1614.7	1821.69	1407.71	0.785831	present	0	0	0	0	0	0	0	0	0	0	0	0	0	NOT_Degraded
XLOC_008420	NA	nhr-10	NA	NA	1447.18	1620.62	1273.75	0.785831	present	0	0	0	0	0	0	0	0	0	0	0	0	0	NOT_Degraded
XLOC_007616	NA	pqn-80	NA	NA	228.368	283.286	173.45	0.785831	present	0	0	0	0	0	0	0	0	0	0	0	0	0	NOT_Degraded
XLOC_019087	WBGene00018719	F52H2.7	F52H2.7	AF026214	1035.09	1166.74	903.429	0.785831	present	0	0	0	0	0	0	0	0	0	0	0	0	0	Maternally Degraded
XLOC_012904	WBGene00017988	F32D1.9	F32D1.9	AF016427	9605.56	10589.1	8621.98	0.785831	present	0	0	0	0	0	0	0	0	0	0	0	0	0	Maternally Degraded
XLOC_010973	WBGene00044651	egrh-3	Y94H6A.11	AC024876	138.269	173.6	102.939	0.785831	present	0	0	0	0	0	0	0	0	0	0	0	0	0	0
XLOC_005648	WBGene00007433	C08B11.3	C08B11.3	Z46676	12598.9	13852.9	11344.9	0.785831	present	0	0	0	0	0	0	0	0	0	0	0	0	0	NOT_Degraded
XLOC_009887	WBGene00003961	pct-1,pct-1_dup1	C07G1.3	U58751	7317.07	8124.25	6509.9	0.785831	present	0	0	0	0	0	0	0	0	0	0	0	0	0	Maternally Degraded
XLOC_001332	WBGene00006595	top-1,top-1_dup1	M01E5.5	Z93385	12099.2	13338.3	10860	0.785831	present	0	0	0	0	0	0	0	0	0	0	0	0	WBGene00006595	NOT_Degraded
XLOC_019694	WBGene00004375	rme-4,rme-4_dup1	F46F6.1	NA	1337.58	1521	1154.17	0.785831	present	0	0	0	0	0	0	0	0	0	0	0	0	0	NOT_Degraded
XLOC_015456	WBGene00019842	R02F11.4	R02F11.4	AF016439	3027.14	3421.13	2633.16	0.785831	present	0	0	0	0	0	0	0	0	0	0	0	0	0	NOT_Degraded
XLOC_004455	WBGene00000870	cyd-1	Y38F1A.5	AL032639	513.765	600.138	427.391	0.785831	present	0	0	0	0	0	0	0	0	0	0	0	0	0	NOT_Degraded
XLOC_002395	WBGene00003036	lin-53	K07A1.12	NA	29457.3	32357.5	26557	0.785831	present	0	0	0	0	0	0	0	0	0	0	0	0	0	NOT_Degraded
XLOC_008489	WBGene00001470	flt-1	ZK783.4	U13646	3762.22	4196.77	3327.66	0.785831	present	0	0	0	0	0	0	0	0	0	0	0	0	0	NOT_Degraded
XLOC_012355	WBGene00012128	T28F3.1,T28F3.1_dup1	T28F3.1	Z82285	8447.54	9279.48	7615.6	0.785831	present	0	0	0	0	0	0	0	0	0	0	0	0	0	Maternally Degraded
XLOC_004561	WBGene00013216	Y54G11A.7	Y54G11A.7	AL034488	481.028	556.525	405.53	0.785831	present	0	0	0	0	0	0	0	0	WBGene00013216	0	0	0	0	0
XLOC_002214	WBGene00011344	T01G9.2,T01G9.2_dup1	T01G9.2	Z75713	2415.13	2714.52	2115.74	0.785831	present	0	0	0	0	0	0	0	0	0	0	0	0	0	NOT_Degraded
XLOC_001582	WBGene00022140	Y71G12A.4	Y71G12A.4	AC024857	83.4976	106.362	60.6333	0.785831	present	0	0	0	0	0	0	0	0	0	0	0	0	0	NOT_Degraded
XLOC_012524	WBGene00021735	Y50D4A.1_dup1	Y50D4A.1	AC006794	3530.58	3921	3140.15	0.785831	present	0	0	0	0	0	0	0	0	0	0	0	0	0	0
XLOC_001944	WBGene00003601	nhr-2	C32F10.6	AF000195	1648.04	1850.18	1445.91	0.785831	present	0	0	0	0	0	0	0	0	0	0	WBGene00003601	WBGene00003601	0	NOT_Degraded
XLOC_000538	WBGene00016154	C27A12.2	C27A12.2	AF003137	4889.28	5422.67	4355.9	0.785831	present	0	0	0	WBGene00016154	0	0	0	0	0	0	0	0	WBGene00016154	Maternally Degraded
XLOC_007103	WBGene00015156	B0361.2	B0361.2	NA	3749.18	4170.36	3327.99	0.785831	present	0	0	0	WBGene00015156	0	0	0	0	0	0	0	0	WBGene00015156	NOT_Degraded
XLOC_020111	WBGene00010332	F59D12.5	F59D12.5	NA	485.711	554.97	416.452	0.785831	present	0	0	0	0	0	0	0	0	0	0	0	0	0	Maternally Degraded
XLOC_010499	WBGene00013464	Y67H2A.7	Y67H2A.7	AL132951	1113.74	1277.95	949.542	0.785831	present	0	0	0	0	0	0	0	0	0	0	0	0	0	0
XLOC_013063	WBGene00019762	M03F8.3,M03F8.3_dup1	M03F8.3	AF016441	7183.37	7949.03	6417.71	0.785831	present	0	0	0	0	0	0	0	0	0	0	0	0	0	NOT_Degraded
XLOC_019673	WBGene00003384	moc-1	T06H11.4	NA	1215.36	1372.54	1058.17	0.785831	present	0	0	0	0	0	0	0	0	0	0	0	0	0	Maternally Degraded
XLOC_003345	WBGene00021146	lgc-45	W10G11.16	AF040661	19.4001	29.6217	9.17855	0.785831	present	0	WBGene00021146	0	0	0	0	0	0	0	0	0	0	0	0
XLOC_002163	WBGene00009191	F27D4.7	F27D4.7	Z79695	237.46	282.471	192.449	0.785831	present	WBGene00009191	0	0	0	0	0	0	0	0	0	0	0	0	0
XLOC_017433	WBGene00001043	dnj-25	W07A8.3	Z82075	1728.18	1959.72	1496.64	0.785831	present	0	0	0	0	0	0	0	0	0	0	0	0	0	NOT_Degraded
XLOC_001631	WBGene00001048	dnj-30	Y71F9B.16	AC024201	2000.46	2229.88	1771.04	0.785831	present	0	0	0	0	0	0	0	0	0	0	0	0	0	NOT_Degraded
XLOC_006940	WBGene00020018	R12B2.2	R12B2.2	U00066	130.623	164.871	96.3751	0.785831	present	0	0	0	WBGene00020018	WBGene00020018	WBGene00020018	0	0	0	0	0	0	0	NOT_Degraded
XLOC_019978	WBGene00012513	Y26E6A.2	Y26E6A.2	AL023830	201.2	240.293	162.106	0.785831	present	0	0	0	0	0	0	0	0	0	0	0	0	0	NOT_Degraded
XLOC_012704	WBGene00018758	F53E10.1	F53E10.1	U88177	313.751	371.043	256.459	0.785831	present	0	0	0	0	0	0	0	0	0	0	0	0	0	NOT_Degraded
XLOC_001726	WBGene00016326	C32E8.11	C32E8.11	NA	3832.63	4301.9	3363.36	0.785831	present	0	0	0	0	0	0	0	0	0	0	0	0	0	NOT_Degraded
XLOC_018723	WBGene00007260	olrn-1,olrn-1_dup1	C02C6.2	Z79596	37.3088	54.5658	20.0519	0.785831	present	WBGene00007260	0	0	0	0	0	0	0	0	0	0	0	0	0
XLOC_006623	WBGene00022168	Y71H2AM.3	Y71H2AM.3	AC024859	302.525	363.805	241.244	0.785831	present	0	0	0	0	0	0	0	0	0	0	0	0	0	0
XLOC_009157	WBGene00021924	Y55F3AM.6,Y55F3AM.6_dup1	Y55F3AM.6	AC024826	761.492	862.389	660.595	0.785831	present	0	0	0	0	0	0	0	0	0	0	0	0	0	0
XLOC_018493	WBGene00011938	T22H6.2,T22H6.2_dup1	T22H6.2	Z50797	50.9448	66.4617	35.428	0.785831	present	0	0	0	0	0	0	0	0	0	0	0	0	0	NOT_Degraded
XLOC_008982	WBGene00007030	epc-1	Y111B2A.11	AL132904	1052.88	1203.5	902.274	0.785831	present	0	0	0	0	0	0	0	0	0	0	0	0	0	0
XLOC_008187	WBGene00020098	R144.10	R144.10	U23515	1539.68	1714.8	1364.56	0.785831	present	0	WBGene00020098	0	0	0	0	0	0	0	0	0	0	0	NOT_Degraded
XLOC_008356	WBGene00002855	let-721	C05D11.12	U00048	8030.12	8825.56	7234.68	0.785831	present	0	0	0	0	0	0	0	0	0	0	0	WBGene00002855	0	Maternally Degraded
XLOC_000913	WBGene00010609	dut-1	K07A1.2	Z81097	38691.9	42311	35072.7	0.785831	present	0	WBGene00010609	0	0	0	0	WBGene00010609	0	0	0	WBGene00010609	0	0	Maternally Degraded
XLOC_009972	WBGene00012121	T28C6.7	T28C6.7	NA	44.1854	60.9343	27.4364	0.785831	present	0	0	0	WBGene00012121	0	WBGene00012121	0	0	0	0	0	0	WBGene00012121	NOT_Degraded
XLOC_007027	WBGene00015733	C13B9.2	C13B9.2	U21309	87.7443	114.763	60.7254	0.785831	present	0	0	0	0	0	0	0	0	0	0	0	0	0	0
XLOC_000765	WBGene00010561	K04G2.2	K04G2.2	Z75712	2968.35	3324.34	2612.36	0.785831	present	0	0	0	0	0	0	0	0	0	0	0	0	0	NOT_Degraded
XLOC_011935	WBGene00010231	F58B3.4	F58B3.4	Z73427	3276.56	3618.68	2934.44	0.785831	present	0	0	0	WBGene00010231	0	WBGene00010231	0	0	0	0	0	0	WBGene00010231	NOT_Degraded
XLOC_001116	WBGene00009318	F32B4.8	F32B4.8	Z81522	25.66	39.2206	12.0994	0.785831	present	0	0	0	0	0	0	0	0	0	0	0	0	0	0
XLOC_006117	WBGene00000892	cyn-16	Y17G7B.9	AL023828	503.761	592.382	415.14	0.785831	present	0	0	0	0	0	0	0	0	WBGene00000892	0	0	0	0	NOT_Degraded
XLOC_018122	WBGene00017046	utx-1	D2021.1	U23513	2267.89	2532.91	2002.87	0.785831	present	0	0	0	0	0	0	0	0	0	0	0	0	0	NOT_Degraded
XLOC_000471	WBGene00004087	ppk-1	F55A12.3	AF003130	2058.76	2348.24	1769.28	0.785831	present	0	0	0	0	0	WBGene00004087	0	0	0	0	0	0	0	NOT_Degraded
XLOC_012388	WBGene00021411	Y38C9A.1	Y38C9A.1	AF125969	3245.47	3605.82	2885.11	0.785831	present	0	0	0	0	0	0	0	0	0	0	0	0	0	NOT_Degraded
XLOC_014575	WBGene00012405	ztf-25	Y6G8.3	Z92973	2140.02	2385.22	1894.82	0.785831	present	0	0	0	0	0	0	0	0	0	0	0	0	0	NOT_Degraded
XLOC_000151	WBGene00044438	Y51F10.11	Y51F10.11	AC103567	169.6	211.109	128.092	0.785831	present	0	0	0	0	0	0	0	0	WBGene00044438	0	0	0	0	0
XLOC_020222	WBGene00017339	F10D7.2	F10D7.2	U40945	796.697	907.261	686.132	0.785831	present	0	0	0	0	0	0	0	0	0	0	0	0	0	NOT_Degraded
XLOC_013648	WBGene00002985	lig-1,lig-1_dup1	C29A12.3	Z73970	6077.77	6674.08	5481.46	0.785831	present	0	0	0	0	0	0	0	0	0	0	WBGene00002985	0	0	NOT_Degraded
XLOC_006855	NA	F54D8.6	NA	NA	2972.21	3317.64	2626.78	0.785831	present	0	0	0	0	0	0	0	0	0	0	0	0	0	NOT_Degraded
XLOC_004124	WBGene00007332	C05C10.5,C05C10.5_dup1,C05C10.5_dup2	C05C10.5	Z48178	29756.5	32458.8	27054.3	0.785831	present	0	WBGene00007332	0	0	0	0	0	0	0	0	0	0	0	Maternally Degraded
XLOC_016749	WBGene00004747	sdc-3	C25D7.3	Z81039	803.348	935.015	671.682	0.785831	present	0	0	0	0	0	0	0	0	0	0	0	0	0	NOT_Degraded
XLOC_010642	WBGene00012769	Y41E3.11	Y41E3.11	Z95559	6239.9	7022.36	5457.45	0.785831	present	0	0	0	0	0	0	0	0	0	0	0	0	0	NOT_Degraded
XLOC_003542	WBGene00003822	nsy-1	F59A6.1	NA	2223.25	2480.27	1966.24	0.785831	present	0	0	0	0	0	0	0	0	0	0	0	0	0	NOT_Degraded
XLOC_013472	WBGene00006729	ucp-4	K07B1.3	AF003384	1848.91	2054.46	1643.36	0.785831	present	0	0	0	0	0	0	0	0	0	0	0	0	0	Maternally Degraded
XLOC_017185	WBGene00013347	Y59A8B.10	Y59A8B.10	AL132898	4593.08	5083.01	4103.15	0.785831	present	0	0	0	0	0	0	0	0	0	0	0	0	0	NOT_Degraded
XLOC_001172	WBGene00007602	C15C6.3	C15C6.3	Z81034	138.668	176.81	100.527	0.785831	present	0	0	0	0	0	0	0	0	0	0	0	0	0	0
XLOC_003855	WBGene00006703	ubc-6,ubc-6_dup1	D1022.1	U23517	4616.81	5017.86	4215.77	0.785831	present	0	0	0	0	0	0	0	0	0	0	0	0	0	Maternally Degraded
XLOC_008655	WBGene00011298	R107.2	R107.2	Z14092	670.052	765.39	574.714	0.785831	present	0	0	0	0	0	0	0	0	0	0	0	0	0	Maternally Degraded
XLOC_002339	NA	lim-9,lim-9_dup1,lim-9_dup3,lim-9_dup5	NA	NA	23.4591	35.2771	11.6411	0.785831	present	0	0	0	0	0	0	0	0	0	0	0	0	0	NOT_Degraded
XLOC_008968	WBGene00004086	pph-4.2,pph-4.2_dup1	Y49E10.3	Z98866	5027.47	5591.39	4463.55	0.785831	present	0	WBGene00004086	0	0	0	0	0	0	0	0	0	0	0	NOT_Degraded
XLOC_008041	WBGene00003476	mtm-3,mtm-3_dup1	T24A11.1	Z49072	10567.5	11689.2	9445.91	0.785831	present	0	0	0	0	0	0	0	0	0	0	0	0	0	NOT_Degraded
XLOC_005989	WBGene00011068	set-14	R06F6.4	Z46794	1584.69	1791.84	1377.54	0.785831	present	0	0	0	0	0	0	0	0	0	0	0	0	0	Maternally Degraded
XLOC_007340	WBGene00007187	tag-342	B0464.8	Z19152	2886.44	3198.82	2574.06	0.785831	present	0	0	0	WBGene00007187	0	0	0	0	0	0	0	0	WBGene00007187	NOT_Degraded
XLOC_005613	WBGene00015204	B0495.5	B0495.5	U21317	599.862	691.686	508.038	0.785831	present	0	0	0	0	0	0	0	0	0	0	0	0	0	NOT_Degraded
XLOC_019265	WBGene00003245	mig-13,mig-13_dup1	F43C9.4	U40427	22.05	30.7802	13.3199	0.785831	present	0	0	WBGene00003245	0	0	WBGene00003245	0	0	0	0	0	0	0	NOT_Degraded
XLOC_007798	WBGene00020758	T24C4.2	T24C4.2	AF100306	26.6991	38.0701	15.3281	0.785831	present	0	0	0	0	0	0	0	0	0	0	0	0	0	NOT_Degraded
XLOC_000592	WBGene00001596	gld-2,gld-2_dup1,gld-2_dup3	ZC308.1	AF024497	3335.29	3774.8	2895.79	0.785831	present	0	0	0	0	0	0	0	0	0	0	0	0	0	0
XLOC_019707	WBGene00000018	abl-1,abl-1_dup1,abl-1_dup2	M79.1	Z50806	2417.26	2700.7	2133.82	0.785831	present	0	0	0	0	0	0	0	0	0	WBGene00000018	0	0	0	NOT_Degraded
XLOC_018783	WBGene00000035	ace-1	W09B12.1	NA	17.5886	26.5828	8.59439	0.785831	present	0	0	0	0	0	0	0	WBGene00000035	0	WBGene00000035	0	0	0	0
XLOC_011870	WBGene00008502	F01G4.3	F01G4.3	Z68341	3550.55	3953.64	3147.46	0.785831	present	0	0	0	0	0	0	0	0	WBGene00008502	0	0	0	WBGene00008502	Maternally Degraded
XLOC_020182	WBGene00020634	T20F7.7	T20F7.7	U97550	30.5354	43.0908	17.9799	0.785831	present	0	0	0	0	0	0	0	0	0	0	0	0	0	NOT_Degraded
XLOC_004366	NA	Y57A10A.21	NA	NA	30.8142	44.2282	17.4002	0.785831	present	0	0	0	0	0	0	0	0	0	0	0	0	0	NOT_Degraded
XLOC_008628	WBGene00018423	F44E2.10	F44E2.10	L23646	2658.38	2946.66	2370.09	0.785831	present	0	0	0	0	0	0	0	0	0	0	0	0	0	NOT_Degraded
XLOC_005988	WBGene00011067	vps-11	R06F6.2	Z46794	607.244	709.071	505.418	0.785831	present	0	0	0	0	0	0	0	0	WBGene00011067	0	0	0	0	NOT_Degraded
XLOC_014972	WBGene00005024	sqv-6	Y50D4C.4	AC025722	127.201	164.935	89.4668	0.785831	present	0	0	0	0	0	0	0	0	0	0	0	0	0	0
XLOC_018363	WBGene00004746	sdc-2	C35C5.1	NA	657.167	751.219	563.115	0.785831	present	WBGene00004746	0	0	WBGene00004746	0	WBGene00004746	0	0	0	WBGene00004746	0	0	WBGene00004746	NOT_Degraded
XLOC_000632	WBGene00020709	T23B3.1,T23B3.1_dup1	T23B3.1	NA	6244.8	6855.73	5633.86	0.785831	present	0	0	0	0	0	0	0	0	0	0	0	0	0	NOT_Degraded
XLOC_009463	WBGene00021287	Y24D9B.1	Y24D9B.1	AF125445	36.9466	51.198	22.6952	0.785831	present	0	0	0	0	0	0	0	0	0	0	0	0	0	0
XLOC_019645	WBGene00009800	rrc-1,rrc-1_dup1	F47A4.3	Z49888	57.2923	80.6633	33.9213	0.785831	present	0	0	0	0	0	0	0	0	0	0	0	0	0	NOT_Degraded
XLOC_001876	WBGene00002717	let-526,let-526_dup1	C01G8.9	U80439	2087.69	2336.38	1839	0.785831	present	0	0	0	0	0	0	0	0	0	0	0	0	0	NOT_Degraded
XLOC_000562	WBGene00020346	T08B2.5,T08B2.5_dup1,T08B2.5_dup2,T08B2.5_dup3,T08B2.5_dup4,T08B2.5_dup5	T08B2.5	AF000263	4907.94	5422.74	4393.15	0.785831	present	0	0	0	0	0	0	0	0	0	0	0	0	0	NOT_Degraded
XLOC_019762	WBGene00002029	hst-2	C34F6.4	Z81479	1058.23	1189.03	927.434	0.785831	present	0	0	0	0	0	0	0	0	0	0	0	0	0	NOT_Degraded
XLOC_001745	WBGene00020627	T20F5.5	T20F5.5	U80442	23.1139	34.9152	11.3127	0.785831	present	0	0	0	0	0	0	0	0	0	0	0	0	0	0
XLOC_000743	WBGene00008399	D2005.4	D2005.4	Z79752	3130.44	3488.75	2772.12	0.785831	present	0	WBGene00008399	0	0	0	0	0	0	0	0	0	0	0	Maternally Degraded
XLOC_002180	WBGene00003777	nmy-2	F20G4.3	NA	19255.9	21504.4	17007.4	0.785831	present	0	0	0	WBGene00003777	0	0	0	0	0	0	0	0	0	NOT_Degraded
XLOC_017173	WBGene00000813	csn-1	Y59A8A.1	AL132895	3964.52	4378.57	3550.46	0.785831	present	0	0	0	0	0	0	0	0	0	0	0	0	0	0
XLOC_008477	WBGene00000854	cux-7	C07H6.8	AC006605	2214.1	2468.8	1959.41	0.785831	present	0	0	0	WBGene00000854	0	0	0	0	0	0	0	0	0	0
XLOC_015050	WBGene00020396	T10B5.10	T10B5.10	AF067947	12.0229	20.0378	4.00803	0.785831	present	0	0	0	0	0	0	0	0	0	0	0	0	0	0
XLOC_008180	WBGene00016145	C26E6.12	C26E6.12	U13875	1514.05	1691.03	1337.06	0.785831	present	0	0	0	0	0	0	0	0	0	0	0	0	0	0
XLOC_019184	WBGene00001335	erp-1,erp-1_dup1	F35A5.8	U46675	1547.09	1731.41	1362.77	0.785831	present	0	0	0	0	0	0	0	0	0	0	0	0	0	NOT_Degraded
XLOC_004343	WBGene00012459	Y17G7B.3	Y17G7B.3	AL023828	442.021	509.21	374.833	0.785831	present	0	0	0	0	0	0	0	0	0	0	0	0	0	NOT_Degraded
XLOC_018795	WBGene00020848	ztf-19	T27B1.2	U41020	18.862	28.2215	9.50244	0.785831	present	0	0	0	0	0	0	0	0	0	0	0	0	0	NOT_Degraded
XLOC_000545	WBGene00020839	T27A3.2	T27A3.2	U88180	4354.7	4911.45	3797.95	0.785831	present	0	0	0	0	0	0	0	0	0	0	0	0	0	NOT_Degraded
XLOC_006084	WBGene00013926	nep-1	ZK20.6	NA	3633.76	4033.48	3234.05	0.785831	present	0	0	0	0	0	0	0	0	0	0	0	0	0	NOT_Degraded
XLOC_004865	WBGene00015613	C08F1.10	C08F1.10	AF025453	15.3021	22.9639	7.64026	0.785831	present	0	0	0	0	0	0	0	0	0	0	0	WBGene00015613	0	0
XLOC_008502	WBGene00022793	ZK686.3	ZK686.3	L17337	14868.5	16264.1	13472.9	0.785831	present	0	0	0	0	0	0	0	0	0	0	0	0	0	Maternally Degraded
XLOC_004639	WBGene00021597	Y46E12BL.4	Y46E12BL.4	NA	151.839	185.639	118.039	0.785831	present	0	0	0	0	0	0	0	0	0	0	0	0	0	0
XLOC_018726	WBGene00010702	K09A9.4	K09A9.4	Z79601	1802.84	2018.5	1587.18	0.785831	present	0	0	0	0	0	0	0	0	0	0	0	0	0	NOT_Degraded
XLOC_008654	NA	nac-2	NA	NA	147.632	178.303	116.961	0.785831	present	0	0	0	0	0	0	0	0	0	0	0	0	0	NOT_Degraded
XLOC_005027	WBGene00022450	ubc-26	Y110A2AM.3	AC024747	27.2893	39.6264	14.9523	0.785831	present	0	0	0	0	0	0	0	0	0	0	0	0	0	0
XLOC_005991	WBGene00011071	R06F6.8,R06F6.8_dup1	R06F6.8	Z46794	2091.4	2353.53	1829.28	0.785831	present	0	0	0	0	0	0	0	0	0	0	0	0	0	NOT_Degraded
XLOC_013045	WBGene00018431	F44E7.9	F44E7.9	AF016421	2605.42	2868.72	2342.12	0.785831	present	0	0	0	0	0	0	0	0	0	0	0	0	0	Maternally Degraded
XLOC_016699	WBGene00004337	rfc-1	C54G10.2	Z75532	13742	15117.5	12366.5	0.785831	present	0	0	WBGene00004337	0	0	0	0	0	0	0	0	0	0	Maternally Degraded
XLOC_002502	WBGene00015239	B0511.14,B0511.14_dup1	B0511.14	AF067608	305.468	363.349	247.587	0.785831	present	0	0	0	0	0	0	0	0	0	0	0	0	0	0
XLOC_011211	WBGene00195093	Y59E9AL.4	Y59E9AL.36	AC024838	1885.68	2102.52	1668.85	0.785831	present	0	0	0	0	0	0	0	0	0	0	0	0	0	NOT_Degraded
XLOC_013366	WBGene00020716	T23B12.1	T23B12.1	AF022982	1772.89	1942.51	1603.27	0.785831	present	0	0	0	0	0	0	0	0	0	0	0	0	0	Maternally Degraded
XLOC_011387	WBGene00016404	C34D4.13	C34D4.13	U58755	1089.41	1214.83	963.98	0.785831	present	0	0	0	0	0	0	0	0	0	0	0	0	0	Maternally Degraded
XLOC_011546	WBGene00006450	tag-77	C28C12.10	U40797	1692.93	1921.71	1464.16	0.785831	present	0	0	0	0	0	0	0	0	0	0	0	0	0	NOT_Degraded
XLOC_004001	WBGene00008429	D2085.4	D2085.4	Z54284	2743.32	3065.17	2421.48	0.785831	present	0	0	0	0	0	0	0	0	0	0	0	0	WBGene00008429	NOT_Degraded
XLOC_017491	WBGene00017423	F13C5.2	F13C5.2	AF077531	303.624	358.746	248.503	0.785831	present	0	0	0	0	0	0	0	0	0	0	0	0	0	NOT_Degraded
XLOC_001573	WBGene00022160	Y71G12B.25	Y71G12B.25	AC025726	18.6539	29.0198	8.28804	0.785831	present	0	0	0	0	0	0	0	0	0	0	0	0	0	NOT_Degraded
XLOC_005797	WBGene00000289	cam-1_dup2	C01G6.8	NA	7807.68	8620.91	6994.44	0.785831	present	0	0	0	0	0	0	0	0	0	0	0	0	0	NOT_Degraded
XLOC_018509	WBGene00003623	nhr-25_dup1	F11C1.6	Z54270	49.9783	68.0004	31.9561	0.785831	present	0	0	0	0	0	0	0	0	0	0	0	0	0	NOT_Degraded
XLOC_007286	WBGene00014034	ZK643.2	ZK643.2	Z11126	2778.77	3049.26	2508.28	0.785831	present	0	0	0	0	0	0	0	0	0	0	0	0	0	NOT_Degraded
XLOC_010306	WBGene00009587	F40F11.2,F40F11.2_dup1	F40F11.2	Z73426	3631.24	4049.3	3213.17	0.785831	present	0	0	0	0	0	0	0	0	0	0	0	0	0	NOT_Degraded
XLOC_000447	WBGene00022458	Y110A7A.8	Y110A7A.8	AC006708	10591.6	11608.1	9575.12	0.785831	present	0	0	0	0	0	0	0	0	0	0	0	0	0	0
XLOC_001138	WBGene00011936	T22H2.6,T22H2.6_dup1	T22H2.6	Z81595	12.1357	18.962	5.30943	0.785831	present	0	0	0	0	0	0	WBGene00011936	0	0	0	0	WBGene00011936	0	NOT_Degraded
XLOC_009381	WBGene00021365	smgl-2	Y37E11AM.1	AC024758	2970.11	3304.92	2635.31	0.785831	present	0	0	0	0	0	0	0	0	0	0	0	0	0	NOT_Degraded
XLOC_007367	WBGene00011218	R10E11.6,R10E11.6_dup1	R10E11.6	Z29095	586.383	676.469	496.296	0.785831	present	0	0	0	0	0	0	0	0	0	0	0	0	0	NOT_Degraded
XLOC_013679	WBGene00010406	math-33,math-33_dup1,math-33_dup2	H19N07.2	Z92835	6271.07	7025.84	5516.3	0.785831	present	0	0	0	0	0	0	0	0	0	0	0	0	0	NOT_Degraded
XLOC_003702	WBGene00020781	T24H7.2	T24H7.2	U28940	5191.37	5750.82	4631.92	0.785831	present	WBGene00020781	0	0	0	0	0	0	0	WBGene00020781	0	0	0	0	NOT_Degraded
XLOC_011784	WBGene00008729	F13B12.1	F13B12.1	Z70683	11137.5	12231.5	10043.4	0.785831	present	0	0	0	0	0	0	0	0	0	0	0	0	0	NOT_Degraded
XLOC_012879	WBGene00018189	nhr-181	F38H12.3	AF016436	560.949	638.543	483.356	0.785831	present	0	0	0	0	0	0	0	0	0	0	0	0	0	NOT_Degraded
XLOC_007768	WBGene00021905	hel-308_dup1	Y55B1AL.3	AC024819	747.461	858.932	635.991	0.785831	present	0	0	0	0	0	0	0	0	0	0	0	0	0	0
XLOC_010301	WBGene00003218	mep-1	M04B2.1	Z77667	2949.59	3328.31	2570.87	0.785831	present	0	0	0	0	0	0	0	0	0	0	0	0	0	NOT_Degraded
XLOC_014861	WBGene00003830	num-1,num-1_dup3	T03D8.1	Z92838	7431.05	8222.74	6639.37	0.785831	present	0	0	0	0	0	0	0	0	0	0	0	0	0	Maternally Degraded
XLOC_008277	WBGene00017162	ddx-23	F01F1.7	U13070	5380.78	5953.63	4807.93	0.785831	present	0	0	0	WBGene00017162	0	0	0	0	0	0	0	0	0	NOT_Degraded
XLOC_019641	WBGene00009482	F36G3.1	F36G3.1	NA	56.9853	77.3499	36.6207	0.785831	present	0	0	0	0	0	0	0	0	0	0	WBGene00009482	0	0	NOT_Degraded
XLOC_013989	WBGene00009996	F53F4.14	F53F4.14	NA	4335.95	4772.79	3899.11	0.785831	present	0	0	0	WBGene00009996	0	0	0	0	0	0	0	0	WBGene00009996	NOT_Degraded
XLOC_001795	WBGene00022473	tag-332,tag-332_dup1	Y119C1B.8	AC006712	991.94	1128.96	854.919	0.785831	present	0	0	0	0	0	0	0	0	0	0	0	0	0	0
XLOC_004106	WBGene00006390	taf-8,taf-8_dup1	ZK1320.12	Z46934	6179.2	6779.35	5579.04	0.785831	present	0	0	0	WBGene00006390	0	WBGene00006390	0	0	0	0	0	0	WBGene00006390	0
XLOC_019695	WBGene00001122	dyf-6,dyf-6_dup1,dyf-6_dup3	F46F6.4	Z50028	10.2861	17.981	2.59111	0.785831	present	0	0	0	0	0	0	0	0	0	0	0	0	0	0
XLOC_008532	WBGene00000507	cit-1.1,cit-1.1_dup1,cit-1.1_dup2	F44B9.4	NA	3319.01	3673.4	2964.61	0.785831	present	0	WBGene00000507	0	0	0	0	0	0	0	0	0	0	0	NOT_Degraded
XLOC_005776	WBGene00011977	T24B8.3,T24B8.3_dup1	T24B8.3	Z68338	843.767	949.302	738.232	0.785831	present	0	0	0	0	0	0	0	0	0	0	0	0	0	NOT_Degraded
XLOC_011984	WBGene00008684	mig-32	F11A10.3	Z68297	7656.39	8381.23	6931.56	0.785832	present	0	0	0	0	0	0	0	0	0	0	0	0	WBGene00008684	0
XLOC_011344	WBGene00001090	drh-1	F15B10.2	AF036696	2822.88	3133.34	2512.42	0.785832	present	0	0	0	0	0	0	0	0	0	0	0	0	0	NOT_Degraded
XLOC_000150	WBGene00021765	Y51F10.4,Y51F10.4_dup1	Y51F10.4	AC103567	2988.61	3309.3	2667.91	0.786326	present	0	0	0	0	0	0	0	0	0	0	0	0	0	0
XLOC_010438	WBGene00014139	ZK896.9	ZK896.9	Z82288	53.2748	72.0718	34.4779	0.78669	present	0	0	0	0	0	0	0	0	0	0	0	0	0	NOT_Degraded
XLOC_001680	WBGene00000413	cdt-1	Y54E10A.15	AC024810	907.712	1034.82	780.607	0.78763	present	0	0	0	0	0	0	0	0	0	0	0	0	0	NOT_Degraded
XLOC_007038	WBGene00000998	dig-1,dig-1_dup1	K07E12.1	U00054	15.5524	24.3032	6.80166	0.78773	present	0	0	0	0	0	WBGene00000998	0	WBGene00000998	WBGene00000998	0	0	0	0	NOT_Degraded
XLOC_006602	WBGene00000464	ceh-44,ceh-44_dup1,ceh-44_dup2	Y54F10AM.4	AC025723	3857.37	4264.88	3449.86	0.787983	present	0	0	0	0	0	0	0	0	0	0	0	0	WBGene00000464	0
XLOC_008536	WBGene00018409	ARPA	F44B9.8	L23648	5857.7	6425.28	5290.13	0.788255	present	0	0	0	0	0	0	0	0	0	0	0	0	0	Maternally Degraded
XLOC_010300	WBGene00001585	gfl-1	M04B2.3	Z77667	1340.09	1489.62	1190.55	0.790328	present	0	0	0	0	0	0	0	0	0	0	0	0	0	Maternally Degraded
XLOC_019035	WBGene00001569	gei-12	F52D2.4	AF106573	7304.74	8057.96	6551.51	0.790856	present	0	0	0	0	0	0	WBGene00001569	0	0	0	WBGene00001569	0	0	NOT_Degraded
XLOC_006585	WBGene00001589	gip-1,gip-1_dup1,gip-1_dup2	H04J21.3	AF040644	3984.69	4378.93	3590.44	0.791749	present	0	0	0	0	0	0	0	0	0	0	0	0	0	NOT_Degraded
XLOC_008267	WBGene00006359	swp-1,swp-1_dup2,swp-1_dup3,swp-1_dup4	B0336.9	U32305	2172.77	2431.69	1913.85	0.791982	present	0	0	0	0	0	0	0	0	0	0	0	0	0	NOT_Degraded
XLOC_007588	WBGene00013558	Y75B8A.25	Y75B8A.25	AL033514	2328.12	2580.59	2075.66	0.791994	present	0	0	0	0	0	0	0	0	0	0	0	0	0	NOT_Degraded
XLOC_006341	WBGene00004048	plx-2	K04B12.1	Z83232	12.0536	19.9661	4.1411	0.793898	present	0	0	0	0	0	0	0	0	0	0	0	0	0	0
XLOC_000978	WBGene00007710	rsa-1,rsa-1_dup1	C25A1.9	Z81038	10037.7	10942.6	9132.88	0.794172	present	0	0	0	0	0	0	0	0	0	0	0	0	0	Maternally Degraded
XLOC_019196	WBGene00015822	C16B8.2	C16B8.2	U41031	17.7996	26.6114	8.98773	0.794241	present	0	0	0	0	0	0	0	0	0	0	0	0	0	0
XLOC_013968	WBGene00009137	bath-39	F25H9.4	Z81069	358.806	419.903	297.709	0.794241	present	0	0	0	0	0	0	0	0	0	0	0	0	0	NOT_Degraded
XLOC_006688	WBGene00007574	C14B1.3	C14B1.3	Z37139	529.53	609.351	449.71	0.794241	present	0	0	0	0	0	0	0	0	0	0	0	0	0	NOT_Degraded
XLOC_004342	WBGene00012458	ash-2,ash-2_dup1,ash-2_dup2	Y17G7B.2	AL023828	1585.84	1810.58	1361.11	0.794241	present	0	0	0	0	0	0	0	0	0	0	0	0	0	NOT_Degraded
XLOC_010880	WBGene00021926	Y55F3AM.9	Y55F3AM.9	AC024826	1420.26	1585.5	1255.03	0.794485	present	0	0	0	0	0	0	0	0	0	0	0	0	0	NOT_Degraded
XLOC_005744	WBGene00009784	G-protein	F46C5.9	NA	5746.23	6334.81	5157.65	0.79506	present	0	0	0	0	0	0	0	0	0	0	0	0	0	Maternally Degraded
XLOC_003482	WBGene00001976	hmg-11	T05A7.4	U40028	62.5573	77.0227	48.092	0.795304	present	0	0	0	0	0	0	0	0	0	0	0	0	0	NOT_Degraded
XLOC_000189	WBGene00021276	Y23H5B.5	Y23H5B.5	AC024753	561.453	642.357	480.549	0.795802	present	0	0	0	0	0	0	0	0	0	0	0	0	0	NOT_Degraded
XLOC_002461	WBGene00000426	ced-12	Y106G6E.5	AL032656	3297.8	3697.54	2898.06	0.796542	present	0	0	0	0	0	0	0	0	0	0	0	0	0	NOT_Degraded
XLOC_006080	WBGene00003791	npp-5	F07A11.3	Z66511	9153.9	10061.5	8246.26	0.797308	present	0	0	0	0	0	0	0	0	0	0	0	0	0	NOT_Degraded
XLOC_009501	WBGene00017920	F29B9.2,F29B9.2_dup1	F29B9.2	U70849	6577.89	7220.61	5935.16	0.797493	present	0	0	0	0	0	0	0	0	0	0	0	0	0	Maternally Degraded
XLOC_008413	WBGene00022735	ZK418.6	ZK418.6	U00047	15.0378	23.5458	6.52968	0.797539	present	0	0	0	0	0	0	0	0	0	0	0	0	0	NOT_Degraded
XLOC_000799	WBGene00008890	ser-5	F16D3.7	NA	27.3998	37.3563	17.4432	0.797702	present	0	0	0	0	0	0	0	0	0	0	0	0	0	0
XLOC_002206	WBGene00011375	T02E1.2	T02E1.2	Z81581	3461.29	3824.3	3098.27	0.797702	present	0	0	0	0	0	0	0	0	0	0	0	0	0	NOT_Degraded
XLOC_019480	WBGene00017244	apy-1	F08C6.6	U29378	1293.2	1453.79	1132.6	0.798107	present	0	0	0	0	0	0	WBGene00017244	0	0	0	0	WBGene00017244	0	NOT_Degraded
XLOC_017066	NA	efl-1	NA	NA	3545.95	3892.83	3199.07	0.798592	present	0	0	0	0	0	0	0	0	0	0	0	0	0	NOT_Degraded
XLOC_008024	WBGene00007859	C32A3.2	C32A3.2	Z48241	156.321	197.313	115.329	0.79977	present	0	0	0	0	0	0	0	0	0	0	0	0	0	0
XLOC_013696	WBGene00002072	ima-1	T19B10.7	Z74043	6920.01	7541.23	6298.79	0.801034	present	0	0	0	0	0	0	WBGene00002072	0	WBGene00002072	0	0	0	0	Maternally Degraded
XLOC_010303	WBGene00006406	srgp-1	F12F6.5	Z73425	13430	15051.5	11808.6	0.801119	present	0	0	0	0	0	0	0	0	0	0	0	0	0	NOT_Degraded
XLOC_001952	WBGene00018007	F33D11.10	F33D11.10	AF039720	9083.42	9949.85	8217	0.801195	present	0	0	0	0	0	0	0	0	0	0	0	0	0	NOT_Degraded
XLOC_002229	WBGene00008533	F02E9.10,F02E9.10_dup1,F02E9.10_dup2	F02E9.10	Z81494	4968.59	5427.18	4510	0.801195	present	0	0	0	0	0	0	0	0	0	0	0	0	0	NOT_Degraded
XLOC_017514	WBGene00018075	tbc-11,tbc-11_dup1,tbc-11_dup2	F35H12.2	U41540	643.209	748.573	537.846	0.802331	present	0	0	0	0	0	0	0	0	WBGene00018075	0	0	0	0	NOT_Degraded
XLOC_012098	WBGene00006763	unc-26,unc-26_dup1,unc-26_dup2,unc-26_dup3	JC8.10	NA	2630.41	2944.63	2316.18	0.802366	present	0	0	0	0	0	0	0	0	WBGene00006763	0	0	0	0	NOT_Degraded
XLOC_004220	WBGene00000411	cdl-1	R06F6.1	Z46794	12500.8	13736.3	11265.4	0.802366	present	0	0	0	0	0	0	0	0	0	0	0	0	0	NOT_Degraded
XLOC_008900	WBGene00004735	sbp-1	Y47D3B.7	AL031635	788.953	898.578	679.328	0.802366	present	0	0	0	0	0	0	0	0	WBGene00004735	0	0	0	0	NOT_Degraded
XLOC_016203	WBGene00007952	C35A5.8	C35A5.8	Z71185	10057.2	11036.5	9077.87	0.802366	present	0	0	0	0	0	0	0	0	0	0	0	0	0	NOT_Degraded
XLOC_000444	WBGene00022460	Y110A7A.11	Y110A7A.11	AC006708	1210.23	1340.77	1079.69	0.802366	present	0	0	0	0	0	0	0	0	0	0	0	0	0	0
XLOC_000108	WBGene00004969	spe-15	F47G6.4	AF098989	263.403	318.664	208.142	0.802366	present	0	0	0	0	0	0	0	0	0	0	0	0	0	NOT_Degraded
XLOC_007216	WBGene00017357	F10E9.5	F10E9.5	L10986	1067.81	1204.48	931.14	0.802366	present	0	0	0	WBGene00017357	0	0	0	0	0	0	0	0	WBGene00017357	0
XLOC_018899	WBGene00019864	R04A9.5	R04A9.5	U41550	1294	1454.86	1133.14	0.802366	present	0	0	0	0	0	0	0	0	0	0	0	0	0	NOT_Degraded
XLOC_008480	WBGene00020050	R13A5.7	R13A5.7	AC006679	1491.7	1686.41	1296.98	0.802366	present	0	0	0	0	0	0	0	0	0	0	0	0	0	Maternally Degraded
XLOC_020159	WBGene00015548	C06G1.5	C06G1.5	U41014	16.4917	24.7649	8.21858	0.802366	present	0	0	0	0	0	0	0	0	0	0	0	0	0	0
XLOC_010316	WBGene00014076	ZK792.1,ZK792.1_dup1	ZK792.1	Z68303	345.315	399.222	291.409	0.802366	present	0	0	0	0	0	0	0	0	0	0	0	0	0	0
XLOC_008052	WBGene00014202	mmcm-1	ZK1058.1	Z35604	5522.65	6084.91	4960.38	0.802366	present	0	0	0	0	0	0	0	WBGene00014202	WBGene00014202	0	0	0	0	Maternally Degraded
XLOC_018616	WBGene00010552	K04C1.2,K04C1.2_dup1	K04C1.2	Z70267	1337.21	1507.47	1166.95	0.802366	present	0	0	0	0	0	0	0	0	0	0	0	0	0	NOT_Degraded
XLOC_001889	WBGene00001491	frm-4,frm-4_dup1	C24A11.8	U80443	3650.03	4078.93	3221.13	0.802366	present	0	0	0	0	0	0	0	0	0	0	0	0	0	Maternally Degraded
XLOC_010098	NA	nhr-4	NA	NA	914.905	1020.4	809.411	0.802366	present	0	0	0	0	0	0	0	0	0	0	0	0	0	NOT_Degraded
XLOC_012128	WBGene00004681	rsd-2_dup1	F52G2.2	Z82269	5332.11	5894.5	4769.72	0.802366	present	0	0	0	0	0	0	0	0	WBGene00004681	0	0	0	0	0
XLOC_000918	WBGene00011489	T05F1.2	T05F1.2	Z81586	12919.5	14064.2	11774.7	0.802779	present	0	0	0	0	0	0	0	0	0	0	0	0	0	NOT_Degraded
XLOC_014145	WBGene00004060	pmp-3	C54G10.3	Z75532	4963.83	5520.41	4407.24	0.802779	present	0	0	0	0	0	0	0	0	0	0	0	0	0	NOT_Degraded
XLOC_002156	WBGene00001214	ego-1	F26A3.3	Z78419	7658.24	8396.52	6919.96	0.803166	present	0	WBGene00001214	0	0	0	0	0	0	0	0	0	0	0	0
XLOC_012653	WBGene00020852	nhr-228	T27B7.6	AF016675	132.699	166.632	98.7672	0.803306	present	0	0	0	0	0	0	0	0	0	0	0	0	0	NOT_Degraded
XLOC_007187	WBGene00015752	erp72	C14B9.2	L15188	1011	1158.86	863.155	0.80431	present	0	0	0	0	0	0	0	0	0	0	0	WBGene00015752	0	NOT_Degraded
XLOC_003879	WBGene00015203	CDC2	B0495.2	U21317	4688.06	5136.99	4239.13	0.806347	present	0	0	0	WBGene00015203	0	WBGene00015203	0	0	0	0	0	0	WBGene00015203	NOT_Degraded
XLOC_003853	NA	Y9D1A.2,Y9D1A.1	NA	NA	45.8037	61.8462	29.7613	0.806506	present	0	0	0	0	0	0	0	0	0	0	0	0	0	NOT_Degraded
XLOC_001295	WBGene00004895	smu-1	CC4.3	Z81490	2445.61	2733.01	2158.22	0.806801	present	0	0	0	0	0	0	0	0	0	0	0	0	0	NOT_Degraded
XLOC_004487	WBGene00013015	Y48E1C.2	Y48E1C.2	Z93394	1953.17	2144.98	1761.35	0.807836	present	0	0	0	0	0	0	0	0	0	0	0	0	0	NOT_Degraded
XLOC_002933	WBGene00015183	B0432.1	B0432.1	AF099925	59.2829	76.1486	42.4173	0.807836	present	0	0	0	0	0	0	0	0	0	0	0	0	0	NOT_Degraded
XLOC_018532	WBGene00003626	nhr-32	K08H2.8	Z70210	347.764	404.543	290.986	0.807836	present	0	0	0	0	0	0	0	0	0	0	0	0	0	NOT_Degraded
XLOC_016089	WBGene00004882	smg-4,smg-4_dup1	F46B6.3	Z70780	3897.8	4279.3	3516.31	0.807836	present	0	0	0	0	0	0	0	0	0	0	0	0	0	Maternally Degraded
XLOC_008460	WBGene00017274	F08F8.9,F08F8.9_dup1,F08F8.9_dup2	F08F8.9	U28991	5338.5	5898.83	4778.16	0.808083	present	0	0	0	0	0	0	0	0	0	0	0	0	0	0
XLOC_003787	WBGene00000459	ceh-38,ceh-38_dup1	F22D3.1	U28993	7803.75	8645.68	6961.82	0.808083	present	0	0	0	0	0	0	0	0	0	0	0	0	0	NOT_Degraded
XLOC_003891	WBGene00002216	klp-3,klp-3_dup1,klp-3_dup2	T09A5.2	Z36753	210.107	253.553	166.66	0.808083	present	0	0	0	0	0	0	0	0	0	0	0	0	0	NOT_Degraded
XLOC_002037	WBGene00017064	ppfr-2	D2092.2	U88167	4861.49	5318.67	4404.31	0.808083	present	0	0	0	0	0	0	0	0	0	0	0	0	0	NOT_Degraded
XLOC_008643	WBGene00011142	R08D7.1	R08D7.1	Z12017	5898.12	6439.4	5356.83	0.808815	present	0	0	0	WBGene00011142	0	0	0	0	0	0	0	0	0	Maternally Degraded
XLOC_004533	WBGene00012198	W02B8.2	W02B8.2	Z81136	3400.73	3768.53	3032.94	0.808815	present	0	0	0	0	0	0	0	0	0	0	WBGene00012198	0	0	NOT_Degraded
XLOC_016580	WBGene00006442	tag-65	F58G11.5	Z81094	3800.89	4174.51	3427.27	0.808922	present	0	0	0	WBGene00006442	0	0	0	0	0	0	0	0	0	NOT_Degraded
XLOC_018049	WBGene00044698	K09F5.6	K09F5.6	U37430	117.118	149.529	84.706	0.808922	present	0	0	0	0	0	0	0	0	0	0	0	0	0	NOT_Degraded
XLOC_010411	WBGene00002368	let-99	K08E7.3	Z77666	4168.96	4614	3723.91	0.809161	present	0	WBGene00002368	0	0	0	0	0	0	0	0	0	0	0	Maternally Degraded
XLOC_019765	WBGene00007941	C34F6.7	C34F6.7	Z81479	67.1258	89.8923	44.3593	0.809991	present	0	0	0	0	0	0	0	0	0	0	0	0	0	0
XLOC_011029	WBGene00001119	dyf-3	C04C3.5	AF038606	61.6442	80.007	43.2814	0.810534	present	0	0	0	0	0	0	0	0	0	0	0	0	0	0
XLOC_000774	WBGene00003136	mau-2	C09H6.3	Z81466	3579.84	3942.48	3217.2	0.812296	present	0	0	0	0	0	0	0	0	0	0	0	0	0	NOT_Degraded
XLOC_006440	WBGene00020701	T22F7.1	T22F7.1	U13071	55.6746	75.5298	35.8193	0.812296	present	0	0	WBGene00020701	0	0	0	0	0	0	0	0	0	0	NOT_Degraded
XLOC_001069	WBGene00020858	mop-25.3	T27C10.3	AF098504	1516.88	1669.2	1364.56	0.814097	present	0	0	0	0	0	0	0	0	0	0	0	0	0	NOT_Degraded
XLOC_010111	NA	dhp-2	NA	NA	11.5342	17.6955	5.37304	0.814097	present	0	0	0	0	0	0	0	0	0	0	0	0	0	NOT_Degraded
XLOC_002170	WBGene00009271	glutaminase	F30F8.2	NA	167.586	204.268	130.903	0.814097	present	0	0	0	WBGene00009271	0	WBGene00009271	0	0	0	0	0	0	0	NOT_Degraded
XLOC_013245	WBGene00017608	F19F10.12	F19F10.12	U97005	4159.92	4580.82	3739.01	0.814097	present	0	0	0	0	0	0	0	0	0	0	0	0	0	0
XLOC_007758	WBGene00021910	stim-1,stim-1_dup1,stim-1_dup2	Y55B1BM.1	AC024823	1579.12	1778.46	1379.77	0.814408	present	0	0	0	0	0	0	0	0	0	0	0	WBGene00021910	0	NOT_Degraded
XLOC_019211	WBGene00003412	mrp-6	F20B6.3	NA	14.5956	22.5342	6.6569	0.814446	present	0	0	0	WBGene00003412	0	0	0	0	0	0	0	0	0	0
XLOC_019800	WBGene00011441	T04F8.2	T04F8.2	Z66565	2193.21	2410.95	1975.46	0.814961	present	0	0	0	0	0	0	0	0	0	0	0	0	0	NOT_Degraded
XLOC_018915	WBGene00003408	mrp-2	F57C12.4	U41554	253.041	303.457	202.624	0.814961	present	0	0	0	0	0	0	0	0	0	0	0	0	0	NOT_Degraded
XLOC_002722	WBGene00012474	Y18D10A.1	Y18D10A.1	AL034393	3979.42	4397.98	3560.86	0.814961	present	0	0	0	0	0	0	0	0	0	0	0	0	0	NOT_Degraded
XLOC_007058	WBGene00002845	let-711	F57B9.2	U13876	4129.16	4558.29	3700.03	0.815372	present	0	0	0	0	0	0	0	0	0	0	0	0	0	NOT_Degraded
XLOC_001719	WBGene00004147	larp-5,larp-5_dup1	T12F5.5	AF039718	12590.5	13931	11250.1	0.815713	present	0	0	0	0	0	0	0	0	0	0	0	0	0	NOT_Degraded
XLOC_008063	WBGene00007980	C36E8.1	C36E8.1	Z35597	6212.26	6821.5	5603.03	0.815779	present	0	0	0	0	0	0	0	0	0	0	0	0	0	NOT_Degraded
XLOC_000840	WBGene00007979	imp-1,imp-1_dup1,imp-1_dup2	C36B1.12	Z80215	28667.8	31298.5	26037	0.815779	present	0	0	0	0	0	0	0	0	0	0	0	0	0	NOT_Degraded
XLOC_003900	WBGene00014066	rev-1	ZK675.2	Z46812	891.918	1005	778.833	0.816698	present	0	0	0	0	0	0	0	0	0	0	0	0	WBGene00014066	NOT_Degraded
XLOC_016237	WBGene00008380	D1054.14	D1054.14	Z74030	6034.52	6577.88	5491.17	0.817666	present	0	0	0	0	WBGene00008380	0	0	0	0	0	0	0	0	NOT_Degraded
XLOC_010904	WBGene00018776	helicase	F53H1.1	AF045641	3741.36	4105.4	3377.33	0.818192	present	0	0	0	WBGene00018776	0	0	0	0	0	0	0	0	0	NOT_Degraded
XLOC_018241	WBGene00009026	F21G4.5	F21G4.5	Z81016	16.1734	23.9416	8.40518	0.818196	present	0	0	0	0	0	0	0	0	0	0	0	0	0	0
XLOC_001613	WBGene00017738	F23C8.9	F23C8.9	AF106583	1423.07	1571.86	1274.28	0.818196	present	0	0	0	0	0	0	0	0	0	0	0	0	0	0
XLOC_002851	WBGene00013667	Y105E8A.2	Y105E8A.2	AL132876	3197.02	3499.3	2894.74	0.818224	present	0	0	0	0	0	0	0	0	0	0	0	0	0	0
XLOC_001439	WBGene00013202	Y54E5A.7	Y54E5A.7	AL032643	2972.25	3261.56	2682.93	0.818586	present	0	0	0	0	0	0	0	0	0	0	0	0	0	NOT_Degraded
XLOC_008598	WBGene00015524	C06E1.9	C06E1.9	L16559	2401.69	2645.2	2158.18	0.819037	present	0	0	0	0	0	0	0	0	0	0	0	0	0	NOT_Degraded
XLOC_000073	WBGene00018786	F54A5.1	F54A5.1	NA	1198.55	1347.31	1049.78	0.820283	present	0	0	0	0	0	0	0	0	0	0	0	0	0	NOT_Degraded
XLOC_009019	WBGene00002229	klp-19	Y43F4B.6	AL021481	7501.86	8179.91	6823.8	0.821055	present	0	0	0	0	0	0	0	0	0	0	0	0	0	NOT_Degraded
XLOC_013759	WBGene00004806	skp-1	T27F2.1	Z74045	9216.63	10015.2	8418.07	0.821174	present	0	0	0	0	0	0	0	0	0	0	0	0	0	NOT_Degraded
XLOC_011452	WBGene00001584	gfi-4,gfi-4_dup1	F45E4.10	U70852	5990.65	6575.66	5405.63	0.822322	present	0	0	0	0	0	0	0	0	0	0	0	0	0	NOT_Degraded
XLOC_010016	WBGene00006941	wnk-1,wnk-1_dup1	C46C2.1	Z68296	8127.52	8946.64	7308.41	0.822322	present	0	0	0	0	0	0	0	0	0	0	0	0	0	NOT_Degraded
XLOC_006695	WBGene00009374	F34D10.4	F34D10.4	Z34799	2167.07	2414.19	1919.95	0.822322	present	0	0	0	0	0	0	0	0	0	0	0	0	0	0
XLOC_017689	WBGene00017381	ddr-2_dup1	F11D5.3	U41532	15.1398	24.3283	5.95136	0.822322	present	0	0	0	0	0	0	0	0	0	0	0	0	0	NOT_Degraded
XLOC_017895	WBGene00002125	inx-3	F22F4.2	U53343	8030.1	8774.43	7285.78	0.822322	present	0	0	0	0	0	0	0	0	0	0	0	0	0	NOT_Degraded
XLOC_007180	WBGene00019457	K06H7.3	K06H7.3	L15314	4510.8	4919.92	4101.68	0.822322	present	0	0	0	WBGene00019457	0	0	0	0	0	0	0	0	0	0
XLOC_010144	WBGene00001653	gon-4,gon-4_dup1	K04D7.5	Z69664	7664.3	8396.62	6931.98	0.822322	present	0	0	0	WBGene00001653	0	0	0	0	0	WBGene00001653	0	0	0	NOT_Degraded
XLOC_006178	WBGene00012584	Y38E10A.6,Y38E10A.6_dup1	Y38E10A.6	AL110484	4657.22	5152.78	4161.65	0.822322	present	0	0	0	0	0	0	0	0	0	0	0	0	0	0
XLOC_004265	WBGene00006414	raga-1	T24F1.1	Z49912	9622.23	10395.8	8848.65	0.822322	present	0	0	0	0	0	0	0	0	0	0	0	0	0	Maternally Degraded
XLOC_007368	WBGene00003158	mcm-6	ZK632.1	NA	39340.6	43059.9	35621.3	0.822322	present	0	0	0	0	0	0	0	0	0	0	0	0	0	NOT_Degraded
XLOC_013699	WBGene00011836	T19B10.9	T19B10.9	Z74043	21.061	31.191	10.9311	0.822322	present	0	0	0	0	0	0	0	0	0	0	0	0	0	0
XLOC_000831	WBGene00010620	K07A12.1	K07A12.1	Z81098	4649.09	5083.05	4215.13	0.822322	present	0	0	0	WBGene00010620	0	0	0	0	0	0	0	0	0	NOT_Degraded
XLOC_009949	WBGene00003034	lin-49	F42A9.2	U61952	1655.07	1837.93	1472.22	0.822322	present	0	0	0	WBGene00003034	0	0	0	0	0	0	0	0	0	NOT_Degraded
XLOC_008945	WBGene00013580	Y79H2A.3,Y79H2A.3_dup1	Y79H2A.3	AL110501	2583.45	2860.39	2306.51	0.822322	present	0	0	0	0	0	0	0	0	0	0	0	0	0	NOT_Degraded
XLOC_011453	WBGene00015620	C08G9.2	C08G9.2	AF036687	80.04	102.211	57.8694	0.822437	present	0	0	0	0	0	0	0	0	0	0	0	0	0	0
XLOC_006831	WBGene00016143	C26E6.7,C26E6.7_dup1	C26E6.7	U13875	3481.39	3858.13	3104.66	0.8234	present	WBGene00016143	0	0	WBGene00016143	0	0	0	0	0	0	0	0	WBGene00016143	NOT_Degraded
XLOC_004672	WBGene00015187	B0432.6	B0432.6	U80836	224.097	267.669	180.526	0.824026	present	0	0	0	0	0	0	0	0	0	0	0	0	0	NOT_Degraded
XLOC_007435	WBGene00011560	T07C4.3,T07C4.3_dup1	T07C4.3	Z29443	7489.11	8246.51	6731.71	0.824685	present	0	WBGene00011560	0	0	0	0	0	0	0	0	0	0	0	Maternally Degraded
XLOC_001818	WBGene00006961	xnp-1	B0041.7	AF000196	3821.35	4191.17	3451.53	0.824685	present	0	0	0	WBGene00006961	0	WBGene00006961	0	0	0	0	0	0	WBGene00006961	NOT_Degraded
XLOC_012506	WBGene00019971	ergo-1	R09A1.1	AF068711	15853.3	17495.5	14211	0.824685	present	0	0	0	0	0	0	0	0	0	0	0	0	0	NOT_Degraded
XLOC_000512	WBGene00003020	lin-35	C32F10.2	AF000195	6495.43	7148.85	5842.01	0.824685	present	0	0	0	0	0	0	0	0	0	WBGene00003020	0	0	0	NOT_Degraded
XLOC_010485	WBGene00003533	nas-14	F09E8.6	Z73896	11.8489	18.8395	4.85833	0.824921	present	0	0	0	0	0	0	0	0	0	0	0	0	0	0
XLOC_001462	WBGene00004237	ptr-23	ZK270.1	NA	26.3921	37.1205	15.6637	0.824921	present	0	0	0	0	0	0	0	0	0	0	0	0	0	NOT_Degraded
XLOC_019463	WBGene00015668	C10A4.7	C10A4.7	U23454	10.8754	17.5519	4.19886	0.825217	present	0	0	0	0	0	0	0	0	0	0	0	0	0	NOT_Degraded
XLOC_019954	WBGene00003903	pab-2,pab-2_dup1	F18H3.3	Z50110	837.667	947.447	727.887	0.825844	present	0	0	0	0	0	0	0	0	0	0	0	0	0	NOT_Degraded
XLOC_020193	WBGene00001537	gcy-11	C30G4.3	U49947	15.9958	24.0391	7.95246	0.826647	present	0	0	0	0	0	0	0	0	0	0	0	0	0	NOT_Degraded
XLOC_005935	WBGene00011333	T01E8.5	T01E8.5	NA	3169.48	3510.58	2828.38	0.826675	present	0	0	0	0	0	0	0	0	0	0	0	0	WBGene00011333	Maternally Degraded
XLOC_000351	WBGene00003516	nab-1_dup1,nab-1_dup2,nab-1_dup3,nab-1_dup4	C43E11.6	U80437	96.3776	123.27	69.4849	0.829626	present	0	0	0	0	0	0	0	0	0	0	0	0	0	NOT_Degraded
XLOC_019581	WBGene00019729	M02D8.3	M02D8.3	U41034	905.918	1014.75	797.089	0.829864	present	0	0	0	0	0	0	0	0	0	0	0	0	0	NOT_Degraded
XLOC_009500	WBGene00004205	psr-1	F29B9.4	U70849	3484.5	3796.33	3172.67	0.830694	present	0	0	0	0	WBGene00004205	0	0	0	0	0	0	0	0	Maternally Degraded
XLOC_006771	WBGene00010908	M88.5,M88.5_dup1	M88.5	Z34802	2435.58	2728.64	2142.51	0.830694	present	0	0	0	0	0	0	0	0	0	0	0	0	0	0
XLOC_002868	WBGene00013686	Y105E8A.29,Y105E8A.25	Y105E8A.29	AL132876	370.764	428.594	312.934	0.830694	present	0	0	0	0	0	0	0	0	0	0	0	0	0	0
XLOC_018537	WBGene00004802	sir-2.3	F46G10.3	Z50177	87.7756	110.3	65.2512	0.830694	present	0	0	0	0	0	0	0	0	0	WBGene00004802	0	0	0	NOT_Degraded
XLOC_000596	WBGene00018156	ncbp-1	F37E3.1	AF003132	7631.3	8315.84	6946.75	0.830694	present	0	0	0	0	0	0	0	0	0	0	0	0	0	NOT_Degraded
XLOC_010569	WBGene00009924	F52B11.1,F52B11.1_dup1	F52B11.1	Z82268	4630.49	5106.67	4154.31	0.830694	present	0	0	0	0	0	0	0	0	0	0	0	0	0	Maternally Degraded
XLOC_019675	WBGene00001331	erd-2	F09B9.3	Z49887	3000.27	3253.58	2746.96	0.830694	present	0	0	0	0	0	0	0	0	0	0	0	0	0	NOT_Degraded
XLOC_014170	WBGene00010386	H12D21.10,H12D21.10_dup1	H12D21.10	Z92849	49.7463	66.4448	33.0479	0.830694	present	0	0	0	0	0	0	0	0	0	0	0	WBGene00010386	0	0
XLOC_017520	WBGene00016642	C44C1.2	C44C1.2	U41030	939.838	1051.14	828.533	0.830694	present	0	0	0	0	0	0	0	0	0	0	0	0	0	Maternally Degraded
XLOC_019697	WBGene00013917	ZC504.3	ZC504.3	Z50029	2025.5	2232.26	1818.73	0.830694	present	0	0	0	0	0	0	0	0	0	0	0	0	0	NOT_Degraded
XLOC_007254	WBGene00001688	gpr-1	F22B7.13	L12018	643.154	726.833	559.475	0.83119	present	0	0	0	0	0	0	0	0	0	0	0	0	0	0
XLOC_000755	WBGene00011912	T22C1.1	T22C1.1	Z75550	2090.87	2317.68	1864.06	0.831759	present	0	0	0	0	0	0	0	0	0	0	0	0	0	NOT_Degraded
XLOC_007872	WBGene00022350	Y82E9BR.18	Y82E9BR.18	AC090999	3029.8	3323.37	2736.23	0.832815	present	0	0	0	0	0	0	0	0	0	0	0	0	0	0
XLOC_003922	WBGene00006739	ulp-4	C41C4.6	Z48045	4787.29	5237.29	4337.29	0.832815	present	0	WBGene00006739	0	0	0	0	0	0	0	0	0	0	0	NOT_Degraded
XLOC_010891	WBGene00016638	C44B12.5	C44B12.5	AF036692	11.6436	19.0173	4.26979	0.833285	present	0	0	0	0	0	0	WBGene00016638	WBGene00016638	0	0	0	0	0	NOT_Degraded
XLOC_002874	WBGene00003790	npp-4	Y54E5A.4	AL032643	3051.54	3351.28	2751.79	0.833285	present	0	0	0	0	0	0	0	0	0	0	0	0	0	NOT_Degraded
XLOC_000907	WBGene00009267	F30A10.10	F30A10.10	NA	5272.84	5775.64	4770.05	0.833285	present	0	0	0	WBGene00009267	0	WBGene00009267	0	0	0	WBGene00009267	0	0	WBGene00009267	NOT_Degraded
XLOC_011563	WBGene00009010	F21D5.5	F21D5.5	Z54271	1015.06	1132.03	898.086	0.834333	present	0	0	0	WBGene00009010	0	0	0	0	0	0	0	0	0	NOT_Degraded
XLOC_005999	WBGene00000880	cyn-4	F59E10.2	NA	4066.54	4438.69	3694.4	0.834373	present	0	0	0	WBGene00000880	0	0	0	0	0	0	0	0	0	Maternally Degraded
XLOC_017519	WBGene00000164	apm-3	F53H8.1	U41023	1217.72	1350.59	1084.86	0.834587	present	0	0	0	0	0	0	0	0	0	0	0	0	0	NOT_Degraded
XLOC_017537	WBGene00006635	tsp-9	C25G6.2	U41028	100.241	124.4	76.0812	0.834587	present	0	0	0	0	0	0	0	0	0	0	0	0	0	NOT_Degraded
XLOC_019050	WBGene00018593	F48B9.8	F48B9.8	U40955	345.677	395.87	295.485	0.834587	present	0	0	0	0	0	0	0	0	0	0	0	0	0	Maternally Degraded
XLOC_000669	WBGene00009052	ekl-1	F22D6.6	Z71262	3721.94	4057.25	3386.64	0.834587	present	0	0	0	0	0	0	0	0	0	0	0	0	0	NOT_Degraded
XLOC_005148	WBGene00016712	C46E10.8	C46E10.8	AF039710	10.9933	18.1057	3.88082	0.835219	present	0	0	0	0	0	0	0	0	0	0	0	0	0	0
XLOC_001153	WBGene00013135	rga-2	Y53C10A.4	AL033536	38.0411	53.0517	23.0305	0.83524	present	0	0	0	0	0	0	0	0	WBGene00013135	0	WBGene00013135	0	0	NOT_Degraded
XLOC_008694	WBGene00010037	F54C8.4	F54C8.4	Z22178	9765.42	10617.7	8913.15	0.83524	present	0	0	0	0	0	0	0	0	0	0	0	0	0	Maternally Degraded
XLOC_013605	WBGene00012527	set-22	Y32F6A.1	AL021474	3101.81	3389.13	2814.49	0.83524	present	0	WBGene00012527	0	0	0	0	0	0	0	0	0	0	0	NOT_Degraded
XLOC_008089	WBGene00009648	F43C1.3	F43C1.3	NA	425.248	489.01	361.486	0.83524	present	0	0	0	0	0	0	0	0	0	0	0	0	0	0
XLOC_013767	WBGene00006373	syn-3	F55A11.2	Z72511	2737.76	3009.24	2466.28	0.83524	present	0	0	0	0	0	0	0	0	0	0	0	0	0	NOT_Degraded
XLOC_002887	WBGene00009304	eva-1	F32A7.3	Z83107	28.0446	37.9807	18.1085	0.83524	present	0	0	0	0	0	0	0	0	0	0	0	0	0	NOT_Degraded
XLOC_003017	WBGene00016309	sdz-4	C32B5.16	U80843	16.5901	23.6777	9.50244	0.835587	present	0	0	0	0	0	0	0	0	0	0	0	0	0	NOT_Degraded
XLOC_011380	WBGene00000942	deb-1,deb-1_dup1,deb-1_dup2	ZC477.9	U40802	93.2379	114.173	72.3027	0.835627	present	0	0	0	0	0	0	0	WBGene00000942	0	0	0	0	0	0
XLOC_002771	WBGene00012735	sptf-3	Y40B1A.4	AL034392	317.545	373.58	261.509	0.835627	present	0	0	0	0	0	WBGene00012735	0	0	0	0	0	0	0	0
XLOC_016921	WBGene00011689	T10C6.7	T10C6.7	Z93388	21.3402	30.5911	12.0893	0.837669	present	0	0	0	0	0	0	0	0	0	0	0	0	0	0
XLOC_010477	WBGene00023421	B0564.11	B0564.11	Z73422	2134.33	2349.08	1919.57	0.83823	present	0	WBGene00023421	0	0	0	0	0	0	0	0	0	0	0	NOT_Degraded
XLOC_011008	WBGene00003153	mca-3,mca-3_dup1,mca-3_dup2	Y67D8C.10	AC025724	3731.36	4144.87	3317.85	0.838617	present	0	0	0	0	0	0	0	0	0	0	0	0	0	NOT_Degraded
XLOC_000273	WBGene00000794	crn-1	Y47G6A.8	AC024791	11308.7	12194.5	10422.9	0.841424	present	0	0	0	0	0	0	0	0	0	0	0	0	0	NOT_Degraded
XLOC_010842	WBGene00021012	pig-1,pig-1_dup1	W03G1.6	AF125964	5251.54	5776.15	4726.94	0.841424	present	0	0	0	0	0	0	0	0	0	0	0	0	0	NOT_Degraded
XLOC_017881	WBGene00004245	puf-9	W06B11.2	U39854	1088.57	1227.79	949.357	0.841424	present	0	0	0	0	0	0	0	0	0	0	0	0	0	NOT_Degraded
XLOC_009708	WBGene00001029	dnj-11	F38A5.13	U70854	16362.3	17622.1	15102.5	0.841424	present	0	0	0	WBGene00001029	0	WBGene00001029	0	0	0	WBGene00001029	0	0	WBGene00001029	NOT_Degraded
XLOC_014009	WBGene00004767	sel-10,sel-10_dup1,sel-10_dup2,F55B12.4	F55B12.3	Z79757	14278.1	15514	13042.2	0.841424	present	0	0	0	0	0	0	0	0	0	0	0	0	0	Maternally Degraded
XLOC_008209	WBGene00020423	T10F2.4	T10F2.4	U21322	10893.7	11885.3	9902.18	0.841505	present	0	0	0	0	0	0	0	0	0	0	0	0	0	Maternally Degraded
XLOC_014854	WBGene00001851	hif-1,hif-1_dup1,hif-1_dup2,hif-1_dup3	F38A6.3	NA	1909.21	2109.59	1708.83	0.8416	present	0	0	0	0	0	0	0	0	0	0	0	0	0	NOT_Degraded
XLOC_002867	WBGene00013681	Y105E8A.24,Y105E8A.24_dup1	Y105E8A.24	AL132876	978.126	1099.33	856.919	0.8416	present	0	0	0	0	0	0	0	0	0	0	0	0	0	0
XLOC_000078	WBGene00021329	Y34D9A.3	Y34D9A.3	AC024756	1265.15	1401.13	1129.17	0.8416	present	0	0	0	0	0	0	0	0	0	0	0	0	0	NOT_Degraded
XLOC_003910	WBGene00011507	T05H10.1	T05H10.1	Z47812	10932.9	11909.5	9956.34	0.842578	present	0	0	0	WBGene00011507	0	WBGene00011507	0	0	WBGene00011507	0	0	0	WBGene00011507	Maternally Degraded
XLOC_009255	WBGene00016918	C54E4.2,C54E4.2_dup1	C54E4.2	NA	23.9429	33.0158	14.87	0.842685	present	0	0	0	0	0	0	0	0	0	0	0	0	0	NOT_Degraded
XLOC_016092	WBGene00009771	F46B6.6,_dup34	F46B6.6	Z70780	2519.27	2736.7	2301.83	0.843015	present	0	0	0	0	0	0	0	0	0	0	0	0	0	Maternally Degraded
XLOC_006104	WBGene00003789	npp-3	K12D12.2	Z49069	10896	11854.4	9937.53	0.845903	present	0	0	0	0	0	0	0	0	0	0	0	0	0	NOT_Degraded
XLOC_003565	WBGene00017147	EGAP2.1	EGAP2.1	U42842	675.306	765.401	585.21	0.846206	present	0	0	0	0	0	0	0	0	0	0	0	0	0	NOT_Degraded
XLOC_016124	WBGene00010178	F57A8.2,F57A8.2_dup1	F57A8.2	Z70781	2711.42	2965.42	2457.42	0.84645	present	0	0	0	0	0	0	0	0	0	0	0	0	0	NOT_Degraded
XLOC_000891	WBGene00007642	C17E4.2	C17E4.2	Z81037	1694.42	1869.31	1519.52	0.847369	present	0	0	0	0	0	0	0	0	0	0	WBGene00007642	0	0	NOT_Degraded
XLOC_006867	WBGene00016408	prmt-5	C34E10.5	U10402	2818.31	3125.15	2511.48	0.848109	present	0	WBGene00016408	0	0	0	0	0	0	WBGene00016408	0	0	0	0	0
XLOC_014182	WBGene00011323	mut-15	T01C3.8	Z78413	3086.01	3373.63	2798.38	0.848165	present	0	0	0	0	0	0	0	0	0	0	0	0	0	NOT_Degraded
XLOC_010936	WBGene00022301	cpsf-1	Y76B12C.7	AC024211	3041.25	3338.81	2743.7	0.848165	present	0	0	0	0	0	0	0	0	0	0	0	0	0	NOT_Degraded
XLOC_000113	WBGene00022359	Y92H12A.3	Y92H12A.3	AC084161	229.749	275.678	183.821	0.848165	present	0	0	0	0	0	0	0	0	0	0	0	0	0	0
XLOC_008952	WBGene00001636	gly-11,gly-11_dup1	Y75B8A.9	AL033514	221.445	264.878	178.013	0.848466	present	0	0	0	0	0	0	0	0	0	0	0	0	0	NOT_Degraded
XLOC_000936	WBGene00009162	fasciclin,fasciclin_dup1	F26E4.7	Z81070	239.104	280.144	198.065	0.849533	present	0	0	0	0	0	0	0	0	0	0	0	0	0	NOT_Degraded
XLOC_018296	WBGene00010199	F57C7.1,F57C7.1_dup1	F57C7.1	Z69646	5121.64	5649.24	4594.04	0.849958	present	0	0	0	0	0	0	0	0	0	0	0	0	0	NOT_Degraded
XLOC_000446	WBGene00022459	Y110A7A.9_dup1	Y110A7A.9	AC006708	4423.57	4823.29	4023.86	0.850681	present	0	0	0	0	0	0	0	0	0	0	0	0	0	0
XLOC_011943	WBGene00002335	let-60	ZK792.6	Z68302	3922.37	4263.22	3581.52	0.852162	present	0	0	0	0	0	0	0	0	0	0	0	0	0	Maternally Degraded
XLOC_019318	WBGene00005718	srv-7	T22B7.5	U64608	114.714	146.261	83.1665	0.852272	present	0	0	0	0	0	0	0	0	0	0	0	0	0	NOT_Degraded
XLOC_012115	WBGene00013383	Y62E10A.17	Y62E10A.17	AL132865	3397.37	3699.64	3095.1	0.852854	present	0	0	0	0	0	0	0	0	0	0	0	0	0	NOT_Degraded
XLOC_013627	WBGene00011898	T21C9.13	T21C9.13	Z73098	18739.8	20147.1	17332.5	0.85346	present	WBGene00011898	WBGene00011898	0	0	0	WBGene00011898	WBGene00011898	0	0	0	WBGene00011898	0	0	Maternally Degraded
XLOC_000748	WBGene00009277	F30F8.10,F30F8.10_dup1	F30F8.10	Z81073	210.942	252.44	169.443	0.853671	present	0	0	0	0	0	0	0	0	0	0	0	0	0	0
XLOC_019972	WBGene00011904	T21H8.1,T21H8.1_dup1	T21H8.1	Z78546	781.334	866.18	696.488	0.855241	present	0	0	0	0	0	0	0	0	0	0	0	0	0	NOT_Degraded
XLOC_002322	WBGene00012298	W06D4.4	W06D4.4	AL034364	898.096	1016.33	779.865	0.855347	present	0	0	0	0	0	0	0	0	WBGene00012298	0	0	0	0	NOT_Degraded
XLOC_003816	WBGene00001597	gld-3,gld-3_dup1	T07F8.3	U80954	17701.2	19214.6	16187.9	0.855645	present	WBGene00001597	WBGene00001597	0	0	0	0	WBGene00001597	0	0	0	WBGene00001597	0	0	NOT_Degraded
XLOC_016671	WBGene00000985	dhs-22	C15H11.4	Z81035	9401.05	10086.4	8715.69	0.855846	present	0	0	0	0	0	0	0	0	0	0	0	0	0	Maternally Degraded
XLOC_005448	WBGene00016315	C32D5.7	C32D5.7	U23511	383.008	441.493	324.524	0.857783	present	0	0	0	0	0	0	0	0	0	0	0	0	0	NOT_Degraded
XLOC_016039	WBGene00019467	K07B1.7,K07B1.7_dup1	K07B1.7	AF003384	755.948	859.024	652.872	0.858239	present	0	0	0	0	0	0	0	0	0	0	0	0	0	Maternally Degraded
XLOC_006286	WBGene00013092	Y51H1A.1,Y51H1A.1_dup1,Y51H1A.1_dup2	Y51H1A.1	NA	3237.83	3553.19	2922.46	0.858239	present	0	0	0	0	0	0	0	0	0	0	0	0	0	NOT_Degraded
XLOC_016597	WBGene00009977	swan-1	F53C11.8	Z79756	3398.94	3704.39	3093.48	0.858239	present	0	0	0	0	0	0	0	0	0	0	0	0	0	NOT_Degraded
XLOC_009113	WBGene00001579	gex-2	F56A11.1	NA	3439.28	3767.43	3111.13	0.858704	present	0	0	0	0	0	0	0	0	0	0	0	0	0	NOT_Degraded
XLOC_015743	WBGene00001563	gei-6	C05C8.4	AF016430	7915.07	8563.73	7266.42	0.858788	present	0	0	0	0	0	0	0	0	0	0	0	0	0	NOT_Degraded
XLOC_005556	WBGene00017125	acdh-12,acdh-12_dup1	E04F6.5	U28943	11414	12293.2	10534.8	0.859187	present	0	0	0	0	0	0	0	0	0	0	0	WBGene00017125	0	Maternally Degraded
XLOC_009083	WBGene00000815	csn-3	Y38C1AA.2	AC024761	5177.23	5616.92	4737.53	0.859508	present	0	0	0	0	0	0	0	0	0	0	0	0	0	NOT_Degraded
XLOC_004317	WBGene00001016	dna-2,dna-2_dup1	F43G6.1	Z50070	3019.92	3293	2746.85	0.859508	present	0	0	0	0	0	0	0	0	0	0	0	0	0	Maternally Degraded
XLOC_002528	WBGene00003068	lrk-1	T27C10.6	AF098504	1806.11	1994.06	1618.15	0.859555	present	0	0	0	0	0	0	0	0	0	0	0	0	0	NOT_Degraded
XLOC_011371	WBGene00022727	prkl-1,prkl-1_dup1	ZK381.5	U52003	67.616	85.0529	50.1791	0.86125	present	0	0	0	0	0	0	0	0	0	0	0	0	0	NOT_Degraded
XLOC_017795	WBGene00019959	R08E3.3,R08E3.3_dup1	R08E3.3	U41027	1546.76	1716.57	1376.94	0.861758	present	0	0	0	0	0	0	0	0	0	0	0	0	0	NOT_Degraded
XLOC_004481	WBGene00012994	Y48C3A.12	Y48C3A.12	AL117203	391.686	447.56	335.812	0.861764	present	0	0	0	0	0	0	0	0	0	0	0	0	0	NOT_Degraded
XLOC_007042	WBGene00006498	ten-1,ten-1_dup1,ten-1_dup2	R13F6.4	NA	2116.95	2364.76	1869.13	0.861764	present	0	0	0	0	0	0	0	0	0	0	0	0	0	NOT_Degraded
XLOC_017810	WBGene00022613	ZC449.3	ZC449.3	U41510	2238.37	2440.76	2035.98	0.861764	present	0	0	0	0	0	0	0	0	0	0	0	0	0	NOT_Degraded
XLOC_006970	WBGene00002201	kin-18,kin-18_dup1	T17E9.1	U11280	12373	13426.7	11319.4	0.861899	present	0	0	0	0	0	0	0	0	0	0	0	0	WBGene00002201	NOT_Degraded
XLOC_005693	WBGene00008800	F14E5.2,F14E5.2_dup1	F14E5.2	Z66522	10262.6	11178.2	9347.05	0.862544	present	0	0	0	0	0	0	0	0	0	0	0	0	0	Maternally Degraded
XLOC_002217	WBGene00009920	abts-1,abts-1_dup1,abts-1_dup2	F52B5.1	Z75541	8984.17	9792.33	8176.01	0.863884	present	0	0	0	0	0	0	0	0	0	0	0	0	0	NOT_Degraded
XLOC_015779	WBGene00017565	F18E3.7,F18E3.7_dup1	F18E3.7	U53139	14.7093	22.6981	6.72051	0.863919	present	0	0	0	0	0	0	0	0	0	0	0	0	0	0
XLOC_004307	WBGene00008140	C47D12.8	C47D12.8	NA	2649.27	2903.08	2395.45	0.86427	present	0	0	0	0	0	0	0	0	0	0	0	0	0	NOT_Degraded
XLOC_013183	WBGene00017313	cpsf-2	F09G2.4	AF026215	3366.26	3691.1	3041.41	0.86528	present	0	0	0	WBGene00017313	0	0	0	0	0	0	0	0	0	NOT_Degraded
XLOC_010835	WBGene00001332	eri-1,eri-1_dup1	T07A9.5	AF036706	3801.72	4131.96	3471.48	0.86528	present	0	0	0	0	0	0	0	0	0	0	0	0	0	Maternally Degraded
XLOC_000003	WBGene00044345	Y48G1C.12	Y48G1C.12	NA	69.1406	89.314	48.9673	0.86528	present	0	0	0	0	0	0	0	0	0	0	0	0	0	0
XLOC_007006	WBGene00020821	T26A5.5,T26A5.5_dup1	T26A5.5	U00043	12652.4	13684.3	11620.6	0.86528	present	WBGene00020821	0	0	WBGene00020821	0	0	0	0	0	0	0	0	0	NOT_Degraded
XLOC_007507	WBGene00012936	Y47D3A.29	Y47D3A.29	AL117202	7151.96	7806.02	6497.9	0.86528	present	0	0	0	0	0	0	0	0	0	0	0	0	0	NOT_Degraded
XLOC_017476	WBGene00019733	M02E1.1,M02E1.1_dup1	M02E1.1	U67948	1084.35	1204.95	963.756	0.86528	present	0	0	0	WBGene00019733	0	WBGene00019733	0	0	WBGene00019733	0	0	0	WBGene00019733	NOT_Degraded
XLOC_001975	WBGene00022750	ZK484.4,ZK484.4_dup1	ZK484.4	AF040659	2850.59	3128.63	2572.55	0.86528	present	0	0	0	0	0	0	0	0	0	0	0	0	0	NOT_Degraded
XLOC_004035	WBGene00001950	hlh-3	T24B8.6	Z68338	190.878	221.837	159.919	0.86528	present	0	0	0	0	0	0	0	0	0	0	0	0	0	NOT_Degraded
XLOC_003655	WBGene00001224	ehs-1,ehs-1_dup1	ZK1248.3	U29244	3267.72	3591.43	2944.01	0.86528	present	0	0	0	0	0	WBGene00001224	0	0	WBGene00001224	WBGene00001224	0	0	0	Maternally Degraded
XLOC_019758	WBGene00008735	F13D2.1	F13D2.1	NA	15.9002	23.6514	8.14913	0.86528	present	0	0	0	0	0	0	0	0	WBGene00008735	WBGene00008735	0	0	0	NOT_Degraded
XLOC_008453	WBGene00018950	F56C9.6,F56C9.6_dup1,F56C9.6_dup2	F56C9.6	U00063	8939.09	9603.36	8274.82	0.86528	present	0	WBGene00018950	0	0	0	0	0	0	0	0	0	0	0	Maternally Degraded
XLOC_005391	WBGene00001509	fzo-1	ZK1248.14	U29244	5287.56	5752.9	4822.22	0.86528	present	0	0	0	0	0	0	0	0	0	0	0	0	0	Maternally Degraded
XLOC_017431	WBGene00010002	F53F8.5	F53F8.5	Z81547	194.704	228.58	160.828	0.86528	present	0	0	0	0	0	0	0	0	0	0	0	0	0	NOT_Degraded
XLOC_013046	WBGene00022576	ZC250.2	ZC250.2	NA	54.9922	71.3874	38.597	0.86528	present	0	0	0	0	0	0	0	0	0	0	0	0	0	0
XLOC_008577	WBGene00019882	R05D3.9	R05D3.9	L07144	56.3066	72.3359	40.2772	0.86528	present	0	0	0	0	0	0	0	0	0	0	WBGene00019882	0	0	NOT_Degraded
XLOC_008391	WBGene00004857	sma-3	R13F6.9	U00046	148.843	180.743	116.942	0.86528	present	0	0	0	0	0	0	0	0	0	0	0	0	0	NOT_Degraded
XLOC_005538	WBGene00022855	ZK1127.9_dup1,ZK1127.9_dup2,ZK1127.9_dup3,ZK1127.9_dup4	ZK1127.9	U58758	1965.57	2176.1	1755.04	0.86528	present	0	0	0	WBGene00022855	0	0	0	0	0	0	0	0	0	0
XLOC_006433	WBGene00021912	Y55B1BR.2	Y55B1BR.2	AC024824	404.421	460.812	348.03	0.86528	present	0	0	0	0	0	0	0	0	0	0	0	0	0	0
XLOC_002312	WBGene00169515	fcp-1	F36F2.10	Z81532	2949.83	3198.03	2701.63	0.86528	present	0	0	0	0	0	0	0	0	0	0	0	0	0	0
XLOC_017921	WBGene00021049	W05H9.2	W05H9.2	U40946	2650.47	2887.09	2413.85	0.86528	present	0	0	0	0	0	0	0	0	0	0	0	0	0	Maternally Degraded
XLOC_005390	WBGene00022882	ZK1248.13	ZK1248.13	U29244	5183.67	5631.73	4735.6	0.86528	present	0	0	0	0	0	0	0	0	0	0	0	0	0	NOT_Degraded
XLOC_015406	WBGene00017981	figl-1	F32D1.1	NA	1697.47	1852.77	1542.17	0.86528	present	0	0	0	0	0	0	0	0	0	0	0	0	0	Maternally Degraded
XLOC_009814	WBGene00019898	R05G6.4	R05G6.4	U58746	1324.55	1459.27	1189.83	0.86528	present	0	0	0	0	0	0	0	0	0	0	0	0	0	NOT_Degraded
XLOC_015272	WBGene00015885	fbxa-65	C17B7.11	AF047655	379.157	433.199	325.114	0.86528	present	0	0	0	0	0	0	0	0	WBGene00015885	0	0	0	0	NOT_Degraded
XLOC_005513	WBGene00016625	aff-1	C44B7.3	U28928	12.4099	19.3889	5.4308	0.86528	present	0	0	0	0	0	0	0	0	0	0	0	0	0	0
XLOC_009292	WBGene00004367	ric-8,ric-8_dup1	Y69A2AR.2	AC084158	577.529	655.23	499.828	0.86528	present	0	0	0	0	0	0	0	0	0	0	0	0	0	NOT_Degraded
XLOC_004674	WBGene00015189	B0432.8,B0432.13	B0432.8	U80836	1924.48	2133.72	1715.23	0.86528	present	0	0	0	0	0	0	0	0	0	0	0	0	0	0
XLOC_002244	WBGene00010496	K02B12.3	K02B12.3	Z75711	3632.24	3922.8	3341.67	0.86528	present	0	0	0	0	0	0	0	0	0	0	0	0	0	Maternally Degraded
XLOC_018781	WBGene00007524	PHD-finger_dup2	C11G6.3	Z70204	1862.75	2052.7	1672.8	0.86528	present	0	0	0	0	0	0	0	0	WBGene00007524	WBGene00007524	0	0	0	NOT_Degraded
XLOC_011320	WBGene00022253	Y73B6BL.33	Y73B6BL.33	AC084197	10485.6	11392.1	9579.1	0.86528	present	0	0	0	0	0	0	0	0	0	0	0	0	0	0
XLOC_010886	WBGene00000816	csn-4	Y55F3AM.15	AC024826	1051.37	1174.83	927.914	0.86528	present	0	0	0	0	0	0	0	0	0	0	0	0	0	NOT_Degraded
XLOC_010077	WBGene00003687	nhr-97_dup1	H27C11.1	NA	123.959	153.873	94.0456	0.86528	present	0	WBGene00003687	0	0	0	0	0	0	0	0	0	0	0	NOT_Degraded
XLOC_000634	WBGene00020932	dhod-1	W02D3.2	AF003141	2402.68	2616.46	2188.9	0.86528	present	0	0	0	0	0	0	0	0	0	0	0	0	0	Maternally Degraded
XLOC_001838	WBGene00001860	him-1	F28B3.7	AF003136	8758.98	9552	7965.95	0.86528	present	0	0	0	WBGene00001860	0	0	0	0	0	0	0	0	0	NOT_Degraded
XLOC_009447	WBGene00017934	F30B5.4	F30B5.4	NA	5026.42	5391.63	4661.2	0.86528	present	0	0	0	0	WBGene00017934	0	0	0	0	0	0	0	0	Maternally Degraded
XLOC_001581	WBGene00004743	scm-1	M01D7.2	AF003739	880.912	975.036	786.788	0.86528	present	0	0	0	0	0	0	0	0	0	0	0	0	0	NOT_Degraded
XLOC_011040	WBGene00021376	Y37E11B.3	Y37E11B.3	AF125451	1058.86	1156.63	961.087	0.86528	present	0	0	0	0	0	0	0	0	0	0	0	0	0	Maternally Degraded
XLOC_017526	WBGene00004377	rme-6,rme-6_dup1	F49E7.1	NA	2844.97	3083.85	2606.09	0.86528	present	0	0	0	0	0	0	0	0	WBGene00004377	0	0	0	0	Maternally Degraded
XLOC_003876	WBGene00003045	lir-2,lir-2_dup1	F18A1.4	U41535	998.083	1104.82	891.347	0.86528	present	0	0	0	0	0	0	0	0	0	0	0	0	0	NOT_Degraded
XLOC_009364	WBGene00006769	unc-33	Y37E11C.1	AC006737	101.202	124.253	78.1509	0.86528	present	0	0	0	0	0	0	0	0	0	0	0	0	0	0
XLOC_014434	WBGene00012522	Y32B12B.2	Y32B12B.2	AL031632	3051.6	3315.97	2787.23	0.86528	present	0	0	0	0	0	0	0	0	0	0	0	0	0	NOT_Degraded
XLOC_001277	WBGene00003905	pad-1	Y18D10A.13	AL034393	1333.76	1493.16	1174.36	0.86528	present	0	0	0	0	0	0	0	0	0	0	0	0	0	0
XLOC_015930	WBGene00018483	F45F2.11	F45F2.11	U64845	2229.04	2458.01	2000.06	0.86528	present	0	WBGene00018483	0	0	0	0	0	0	0	0	0	0	0	NOT_Degraded
XLOC_001604	WBGene00003156	mcm-4	Y39G10AR.14	AC025716	24585.5	26549.1	22621.8	0.86528	present	0	0	0	0	0	0	0	0	0	0	0	0	0	NOT_Degraded
XLOC_000691	WBGene00008762	ztf-2	F13G3.1	Z71259	21.4475	32.0276	10.8675	0.86528	present	0	0	0	0	0	0	0	0	0	0	0	0	0	NOT_Degraded
XLOC_008919	WBGene00007703	gbf-1	C24H11.7	NA	1250.22	1410.71	1089.73	0.86528	present	0	0	0	0	0	0	0	0	0	0	0	0	0	NOT_Degraded
XLOC_009279	WBGene00022087	Y69A2AR.16	Y69A2AR.16	AC084158	4145.41	4551.02	3739.8	0.86528	present	0	0	0	0	0	0	0	0	0	0	0	0	0	NOT_Degraded
XLOC_003571	WBGene00001538	gcy-12	F08B1.2	U23178	29.7098	39.3217	20.0979	0.86528	present	0	0	0	0	0	0	0	0	0	0	0	0	WBGene00001538	0
XLOC_018659	WBGene00001325	eor-2,eor-2_dup1	C44H4.7	NA	3643.71	3993.85	3293.57	0.86528	present	0	0	0	0	0	0	0	0	0	0	0	0	0	Maternally Degraded
XLOC_003238	WBGene00017245	F08D12.1	F08D12.1	U80840	1050.33	1177.14	923.529	0.86528	present	0	0	0	0	0	0	0	0	0	0	0	0	0	NOT_Degraded
XLOC_007508	WBGene00000519	cku-70	Y47D3A.4	AL117202	3742.75	4047.38	3438.13	0.86528	present	0	0	0	0	0	0	0	0	0	0	0	0	0	Maternally Degraded
XLOC_001052	WBGene00018849	F55A3.3	F55A3.3	AC006644	16528.6	18003.4	15053.7	0.86528	present	0	0	0	WBGene00018849	0	0	0	0	0	0	0	0	WBGene00018849	NOT_Degraded
XLOC_006892	WBGene00018610	F48E8.3	F48E8.3	U23514	2706.87	2949.24	2464.49	0.86528	present	0	0	0	0	0	0	0	0	0	0	0	0	0	NOT_Degraded
XLOC_008365	WBGene00015638	C09E7.4	C09E7.4	AC006607	964.75	1084.92	844.583	0.86528	present	0	0	0	WBGene00015638	0	0	0	0	0	0	0	0	0	0
XLOC_019122	WBGene00018703	sec-3	F52E4.7	U56964	1407.12	1574.02	1240.22	0.86528	present	0	0	0	0	0	0	0	0	WBGene00018703	0	0	0	0	NOT_Degraded
XLOC_002029	WBGene00019006	F57B10.9	F57B10.9	AF039713	1462.22	1609.4	1315.04	0.86528	present	0	0	0	0	0	0	0	0	0	0	0	0	0	NOT_Degraded
XLOC_002618	WBGene00001372	exo-3,exo-3_dup1	R09B3.1	Z81108	2988.53	3222.5	2754.56	0.86528	present	0	0	0	0	0	0	0	0	0	0	0	0	0	Maternally Degraded
XLOC_010493	WBGene00010439	JC8.7	JC8.7	Z82274	1974.16	2145.32	1803	0.86528	present	0	0	0	0	0	0	0	0	0	0	0	0	0	NOT_Degraded
XLOC_016629	WBGene00003916	par-1,par-1_dup1,par-1_dup2,par-1_dup3	H39E23.1	NA	1021.03	1163.19	878.862	0.86528	present	0	0	0	0	0	0	0	0	0	0	0	0	0	NOT_Degraded
XLOC_004631	WBGene00013176	Y53F4B.39	Y53F4B.39	AL132949	436.976	495.402	378.549	0.86528	present	0	0	0	0	0	0	0	0	0	0	WBGene00013176	WBGene00013176	0	0
XLOC_015922	WBGene00018700	F52E1.13,F52E1.13_dup1,F52E1.13_dup2,F52E1.13_dup3	F52E1.13	NA	8234.5	9021.59	7447.41	0.86528	present	0	0	0	0	0	0	0	0	WBGene00018700	0	0	0	0	NOT_Degraded
XLOC_006705	WBGene00014204	ccdc-47	ZK1058.4	Z35604	11212.9	12134.2	10291.7	0.86528	present	0	0	0	0	0	0	0	0	0	0	0	0	0	NOT_Degraded
XLOC_007548	WBGene00000793	crh-1,crh-1_dup1,crh-1_dup2,crh-1_dup3,crh-1_dup4	Y41C4A.4	AL032627	810.864	902.808	718.92	0.86528	present	0	0	0	0	0	0	0	0	0	0	0	0	0	NOT_Degraded
XLOC_003755	WBGene00016002	C18H9.3	C18H9.3	U23147	708.099	808.471	607.728	0.86528	present	0	0	0	0	0	0	0	0	0	0	0	0	0	NOT_Degraded
XLOC_005757	WBGene00011887	set-17	T21B10.5	Z68318	5569.93	5971.61	5168.25	0.86528	present	0	WBGene00011887	0	0	0	0	0	0	0	0	0	0	0	Maternally Degraded
XLOC_011293	WBGene00019751	M03D4.4	M03D4.4	U61955	11.1354	18.1918	4.07897	0.86528	present	0	0	0	0	0	0	0	0	0	0	0	0	0	NOT_Degraded
XLOC_014485	WBGene00013611	Y102A5C.2	Y102A5C.2	AL031627	25.0959	34.1566	16.0353	0.86528	present	0	WBGene00013611	WBGene00013611	0	0	0	0	0	0	0	0	0	0	0
XLOC_003934	WBGene00002066	ifg-1_dup1,ifg-1_dup2	M110.4	Z49968	3940.82	4295.91	3585.73	0.86528	present	0	0	0	0	0	0	0	0	0	0	0	0	0	NOT_Degraded
XLOC_015144	WBGene00020962	W02H5.8	W02H5.8	AC006693	81.222	101.681	60.7633	0.86528	present	0	0	0	0	0	0	0	0	0	0	0	0	0	NOT_Degraded
XLOC_020236	WBGene00017939	F31A3.5	F31A3.5	U58742	831.237	916.953	745.52	0.86528	present	0	0	0	0	0	0	0	0	0	0	0	0	0	0
XLOC_005125	WBGene00000162	apd-3,apd-3_dup1	W09G10.4	AF016671	3293.89	3629.09	2958.68	0.86528	present	0	0	0	0	0	0	0	0	0	0	0	0	0	NOT_Degraded
XLOC_002585	WBGene00001131	dys-1,dys-1_dup1	F15D3.1	NA	394.302	448.263	340.341	0.86528	present	0	0	0	0	0	0	0	WBGene00001131	0	0	0	0	0	NOT_Degraded
XLOC_003843	WBGene00018392	insc-1	F43E2.3	AF000264	23.5226	32.0293	15.0159	0.86528	present	0	0	0	0	0	0	0	0	0	0	WBGene00018392	0	0	0
XLOC_018796	WBGene00003883	osm-1	T27B1.1	U41020	25.6292	34.243	17.0155	0.86528	present	WBGene00003883	0	0	0	0	0	0	0	0	WBGene00003883	0	0	0	NOT_Degraded
XLOC_002438	WBGene00001226	eif-3.C	T23D8.4	Z81128	12622.3	13718.2	11526.5	0.86528	present	0	0	0	0	0	0	0	0	0	0	0	0	0	Maternally Degraded
XLOC_010813	WBGene00019824	R02D3.7	R02D3.7	AF038615	6497.15	6983.65	6010.64	0.86528	present	0	0	0	0	0	0	0	0	0	0	0	0	0	Maternally Degraded
XLOC_005706	WBGene00011758	T13H5.4	T13H5.4	Z66524	4466.56	4815.97	4117.16	0.86528	present	0	0	0	0	0	0	0	0	0	0	0	0	0	NOT_Degraded
XLOC_016833	WBGene00009223	F28F8.5	F28F8.5	Z81071	2859.56	3080.73	2638.38	0.86528	present	0	0	0	0	0	0	0	0	0	0	0	0	0	Maternally Degraded
XLOC_016514	WBGene00012337	W07G4.3	W07G4.3	Z78018	580.514	659.974	501.055	0.86528	present	0	0	0	0	0	0	0	0	0	0	0	0	0	0
XLOC_002007	WBGene00003499	mut-2,mut-2_dup1	K04F10.6	AF039719	4794.46	5178.44	4410.48	0.86528	present	0	0	0	0	0	0	0	0	0	0	0	0	0	Maternally Degraded
XLOC_016868	WBGene00003650	nhr-60	F57A10.5	Z96048	25.946	35.2004	16.6916	0.86528	present	0	0	0	0	0	0	0	0	0	0	0	0	0	NOT_Degraded
XLOC_006714	WBGene00011367	T02C12.2	T02C12.2	Z35603	2511.77	2719.6	2303.95	0.86528	present	0	0	0	0	0	0	0	0	0	0	0	0	0	NOT_Degraded
XLOC_001061	WBGene00016455	C35E7.3	C35E7.3	AF067216	23.9404	32.7581	15.1227	0.86528	present	0	0	0	0	0	0	0	0	0	0	WBGene00016455	0	0	NOT_Degraded
XLOC_009480	WBGene00019955	R08C7.12	R08C7.12	U61953	36.2727	48.6718	23.8737	0.86528	present	0	0	0	0	0	0	0	0	0	0	0	0	0	0
XLOC_018586	WBGene00010836	M03B6.4	M03B6.4	NA	366.632	416.48	316.784	0.86528	present	0	0	0	0	0	0	0	0	0	0	WBGene00010836	0	0	NOT_Degraded
XLOC_010898	WBGene00009521	F38A1.8	F38A1.8	NA	238.832	279.057	198.607	0.86528	present	0	0	0	0	0	0	0	0	0	0	0	0	0	NOT_Degraded
XLOC_011676	WBGene00003151	mca-1,mca-1_dup1,mca-1_dup2	W09C2.3	Z68221	2464.49	2701.21	2227.76	0.86528	present	0	0	0	0	0	0	0	0	WBGene00003151	0	0	0	0	NOT_Degraded
XLOC_009873	WBGene00004732	sax-7,sax-7_dup1,sax-7_dup2,sax-7_dup3	C18F3.2	U50067	6281.09	6837.46	5724.71	0.86528	present	0	0	0	0	0	0	0	0	0	0	0	0	0	NOT_Degraded
XLOC_000612	WBGene00020411	T10E9.1	T10E9.1	U97403	2616.61	2851.02	2382.2	0.86528	present	0	0	0	0	0	0	0	0	0	0	0	0	0	Maternally Degraded
XLOC_010928	NA	Y41D4A.5	NA	NA	372.346	430.899	313.794	0.86528	present	0	0	0	0	0	0	0	0	0	0	0	0	0	NOT_Degraded
XLOC_003263	WBGene00016575	C41H7.5	C41H7.5	AF025450	182.787	216.454	149.119	0.86528	present	0	0	0	0	0	0	0	0	0	0	0	0	0	NOT_Degraded
XLOC_000599	WBGene00019432	knl-2	K06A5.4	AF039038	4800.35	5190.9	4409.8	0.86528	present	0	0	0	0	0	0	0	0	0	0	0	0	0	NOT_Degraded
XLOC_006126	WBGene00013256	Y57A10A.13	Y57A10A.13	AL117195	7539.73	8203.27	6876.18	0.86528	present	0	0	0	0	0	0	0	0	0	0	0	0	0	NOT_Degraded
XLOC_008505	WBGene00015590	bath-15	C08C3.2	NA	924.113	1009.86	838.369	0.86528	present	0	WBGene00015590	0	0	0	0	0	0	0	0	0	0	0	NOT_Degraded
XLOC_003010	WBGene00019922	fbxc-28	R07C3.6	AF016686	64.9514	80.833	49.0698	0.86528	present	WBGene00019922	0	0	0	0	0	WBGene00019922	0	0	0	WBGene00019922	0	0	NOT_Degraded
XLOC_014210	WBGene00010687	K08F9.4	K08F9.4	NA	6755.68	7280.34	6231.03	0.86528	present	0	0	0	0	0	0	0	0	0	0	0	0	0	NOT_Degraded
XLOC_014006	WBGene00009975	F53C11.5,F53C11.5_dup1	F53C11.5	Z79756	8979.11	9750.5	8207.72	0.86528	present	0	0	0	0	0	0	0	0	0	WBGene00009975	0	0	0	Maternally Degraded
XLOC_007439	WBGene00010842	ymel-1	M03C11.5	Z49128	3193.04	3452.07	2934.01	0.86528	present	0	0	0	0	0	0	0	0	0	0	0	0	0	NOT_Degraded
XLOC_017784	WBGene00016705	C46C11.2,C46C11.2_dup1	C46C11.2	AC006619	66.165	81.9676	50.3623	0.86528	present	0	0	0	0	0	0	0	0	0	0	0	0	0	NOT_Degraded
XLOC_019775	WBGene00008588	F08G12.5	F08G12.5	Z66561	65.6741	81.6837	49.6644	0.86528	present	0	0	0	0	0	0	0	0	0	0	0	0	0	0
XLOC_002439	WBGene00006379	sys-1,sys-1_dup1	T23D8.9	Z81128	561.119	626.72	495.517	0.86528	present	0	0	0	0	0	0	0	0	0	0	0	0	0	NOT_Degraded
XLOC_008053	WBGene00003930	pat-3	ZK1058.2	Z35604	11561.7	12481	10642.4	0.86528	present	0	0	0	0	0	0	0	0	0	0	0	0	0	Maternally Degraded
XLOC_001174	WBGene00008784	F14B6.3	F14B6.3	Z81502	107.774	130.378	85.1702	0.86528	present	0	0	0	0	0	0	0	0	0	0	WBGene00008784	0	0	NOT_Degraded
XLOC_008095	WBGene00003157	mcm-5	R10E4.4	Z50874	33112.5	35482.5	30742.4	0.86528	present	0	0	0	0	0	0	0	0	0	0	0	0	0	NOT_Degraded
XLOC_001249	WBGene00003921	par-6_dup1	T26E3.3	Z82053	2066.1	2286.7	1845.5	0.86528	present	0	0	0	0	0	0	0	0	0	0	0	0	0	NOT_Degraded
XLOC_012086	NA	B0564.4	NA	NA	234.491	272.166	196.815	0.86528	present	0	0	0	0	0	0	0	0	0	0	0	0	0	NOT_Degraded
XLOC_009038	WBGene00000834	cua-1	Y76A2A.2	NA	6322.25	6886.63	5757.87	0.86528	present	0	0	0	0	0	0	0	0	0	0	0	0	0	NOT_Degraded
XLOC_011491	WBGene00017643	czw-1	F20D12.4	U40933	23539.1	25225.8	21852.3	0.86528	present	0	0	0	0	0	0	0	0	0	0	0	0	0	Maternally Degraded
XLOC_008374	WBGene00017646	F20H11.1	F20H11.1	AF002197	2166.61	2351.2	1982.02	0.86528	present	0	0	0	0	0	0	0	0	0	0	0	0	0	NOT_Degraded
XLOC_006963	WBGene00001166	eft-1	ZK328.2	U50193	17675.8	18986.8	16364.8	0.86528	present	0	0	0	0	0	0	0	0	0	0	0	0	0	NOT_Degraded
XLOC_013934	WBGene00011647	T09E8.1,T09E8.1_dup1,T09E8.1_dup2,T09E8.1_dup3,T09E8.1_dup4,T09E8.1_dup5	T09E8.1	NA	14768.9	15979.8	13558	0.86528	present	0	0	0	0	0	0	0	0	0	0	0	0	0	Maternally Degraded
XLOC_009758	WBGene00003695	nhr-105,nhr-105_dup1	C06G3.1	U61947	254.469	289.205	219.734	0.86528	present	0	0	0	0	0	0	0	0	0	0	0	0	0	NOT_Degraded
XLOC_007578	WBGene00006993	zyg-8	Y79H2A.11	NA	179.577	209.398	149.756	0.86528	present	0	0	0	0	0	0	0	0	0	0	0	0	0	0
XLOC_017767	WBGene00017177	F02E8.4	F02E8.4	U53340	6523.1	7101.09	5945.11	0.86528	present	0	0	0	0	0	0	0	0	0	0	0	0	0	Maternally Degraded
XLOC_006828	WBGene00004400	rom-1	F26F4.3	U12964	714.559	790.914	638.203	0.86528	present	0	0	0	0	0	0	0	0	0	0	0	0	0	Maternally Degraded
XLOC_008357	WBGene00020822	T26A5.6	T26A5.6	U00043	3262.92	3531.76	2994.08	0.86528	present	0	0	0	0	0	0	0	0	0	0	0	0	0	Maternally Degraded
XLOC_008568	WBGene00022580	ZC262.3,ZC262.8,ZC262.3_dup1	ZC262.3	L23647	10144.2	10918.7	9369.67	0.86528	present	0	0	0	0	0	0	0	0	0	0	0	0	0	NOT_Degraded
XLOC_017839	WBGene00017974	vps-41,vps-41_dup1,vps-41_dup2	F32A6.3	NA	740.54	823.624	657.456	0.86528	present	0	0	0	0	0	0	0	0	0	0	0	0	0	NOT_Degraded
XLOC_011900	WBGene00002223	klp-12,klp-12_dup1,klp-12_dup2,klp-12_dup3,T01G1.4	T01G1.1	NA	8700.19	9425.32	7975.05	0.86528	present	0	0	0	0	0	0	0	0	0	0	0	0	0	NOT_Degraded
XLOC_007262	WBGene00015126	B0303.4	B0303.4	M77697	4615.42	5032.24	4198.59	0.86528	present	0	0	0	0	0	0	0	0	WBGene00015126	0	0	0	0	NOT_Degraded
XLOC_000506	WBGene00000493	che-14	F56H1.1	AF067618	31.1643	40.8699	21.4587	0.86528	present	0	0	0	0	0	0	0	0	0	0	0	0	0	NOT_Degraded
XLOC_000970	WBGene00013703	Y106G6D.7	Y106G6D.7	AL031629	2583.58	2813.71	2353.44	0.86528	present	0	0	0	0	0	0	0	0	0	0	0	0	0	NOT_Degraded
XLOC_007170	WBGene00000508	cit-1.2_dup1	F44B9.3	L23648	505.348	571.595	439.101	0.86528	present	0	0	0	0	0	0	0	0	0	0	0	0	0	NOT_Degraded
XLOC_020051	NA	mbk-1	NA	NA	4014.71	4345.83	3683.6	0.86528	present	0	0	0	0	0	0	0	0	0	0	0	0	0	NOT_Degraded
XLOC_015982	WBGene00020554	T19A5.3,T19A5.3_dup1	T19A5.3	U53153	15.8757	23.9838	7.76748	0.86528	present	0	WBGene00020554	0	0	0	0	0	0	0	0	WBGene00020554	0	0	NOT_Degraded
XLOC_011824	WBGene00011720	T11G6.5	T11G6.5	NA	6475.17	7029.87	5920.48	0.86528	present	0	0	0	WBGene00011720	0	0	0	0	0	WBGene00011720	0	0	0	NOT_Degraded
XLOC_010834	WBGene00002187	kgb-1	T07A9.3	AF036706	216.47	247.865	185.076	0.86528	present	0	0	0	0	0	0	0	0	0	0	0	0	0	NOT_Degraded
XLOC_006806	WBGene00007170	B0393.5	B0393.5	Z37983	31.7786	42.9153	20.6419	0.86528	present	0	0	0	0	0	0	0	0	0	0	WBGene00007170	0	0	0
XLOC_004030	WBGene00003870	ooc-5,ooc-5_dup1	C18E9.11	NA	6820.25	7262.17	6378.33	0.86528	present	0	0	0	0	0	0	0	0	0	0	0	0	0	0
XLOC_006565	WBGene00021698	frl-1	Y48G9A.4	AC024798	298.051	344.043	252.06	0.86528	present	0	0	0	0	0	0	0	0	0	0	0	0	0	0
XLOC_001677	WBGene00021832	Y54E10A.12	Y54E10A.12	AC024810	2836.17	3074.72	2597.63	0.86528	present	0	0	0	WBGene00021832	0	0	0	0	0	0	0	0	0	Maternally Degraded
XLOC_016148	WBGene00014114	tag-315	ZK856.13	Z70783	9151.07	9876.22	8425.92	0.86528	present	0	0	0	0	0	0	0	0	0	0	0	0	0	NOT_Degraded
XLOC_016138	WBGene00000142	aos-1	C08B6.9	Z72502	6483.28	6971.83	5994.73	0.86528	present	0	0	0	0	0	0	0	0	0	0	0	0	0	Maternally Degraded
XLOC_012084	WBGene00001007	dli-1,dli-1_dup1	C39E9.14	NA	4383.59	4704.5	4062.67	0.86528	present	0	0	0	0	0	0	0	0	0	0	0	0	0	NOT_Degraded
XLOC_010641	NA	Y41E3.16	NA	NA	1507.98	1678.06	1337.9	0.86528	present	0	0	0	0	0	0	0	0	0	0	0	0	0	NOT_Degraded
XLOC_004364	WBGene00013260	rsr-2	Y57A10A.19	AL117195	632.382	712.592	552.172	0.86528	present	0	0	0	WBGene00013260	0	0	0	0	0	WBGene00013260	0	0	0	NOT_Degraded
XLOC_006420	WBGene00018239	F40G9.1	F40G9.1	AF099919	799.283	877.07	721.496	0.86528	present	0	0	0	0	0	0	0	0	0	0	0	0	0	0
XLOC_006741	WBGene00007137	B0285.4	B0285.4	Z34533	2954.55	3176.16	2732.93	0.86528	present	0	0	0	0	0	0	0	0	0	0	0	0	0	Maternally Degraded
XLOC_005895	WBGene00007463	C08H9.2,C08H9.2_dup1	C08H9.2	Z54342	17533.3	19215.7	15850.9	0.86528	present	0	0	0	0	0	0	0	0	0	0	0	WBGene00007463	0	NOT_Degraded
XLOC_011753	WBGene00007698	C24F3.4	C24F3.4	AL022716	4813.95	5159.89	4468.02	0.86528	present	0	0	0	0	0	0	0	0	0	0	0	0	0	Maternally Degraded
XLOC_016484	WBGene00013898	ZC443.3	ZC443.3	Z75553	87.501	108.259	66.743	0.86528	present	0	0	0	0	0	0	0	0	0	0	0	0	0	0
XLOC_015233	WBGene00022265	Y73C8C.8	Y73C8C.8	AF101318	27.3982	37.4541	17.3423	0.86528	present	0	0	0	0	0	0	0	0	0	0	WBGene00022265	0	0	NOT_Degraded
XLOC_010478	WBGene00007202	B0564.2	B0564.2	Z73422	142.144	169.424	114.864	0.86528	present	0	0	0	0	0	0	0	0	0	0	0	0	0	NOT_Degraded
XLOC_002997	WBGene00021576	fbxc-51	Y46B2A.1	AC006770	293.987	326.584	261.391	0.86528	present	0	0	0	0	0	0	0	0	0	0	0	WBGene00021576	0	NOT_Degraded
XLOC_004257	WBGene00011524	T06D8.3	T06D8.3	Z49130	11.1433	16.3931	5.8936	0.86528	present	0	0	0	0	0	0	WBGene00011524	0	0	0	0	0	0	0
XLOC_002230	WBGene00008532	F02E9.9	F02E9.9	NA	6835.41	7354.04	6316.78	0.86528	present	0	0	0	0	0	0	0	0	0	0	0	0	0	0
XLOC_012339	WBGene00013808	sfa-1	Y116A8C.32	AL117204	1168.17	1284.55	1051.79	0.86528	present	0	0	0	0	0	0	0	0	0	0	0	0	0	0
XLOC_004763	WBGene00019700	btb-11	M01D1.3	AF025461	43.743	53.3983	34.0877	0.86528	present	0	0	0	0	0	0	0	0	0	0	WBGene00019700	0	0	NOT_Degraded
XLOC_000681	WBGene00010872	M05B5.4	M05B5.4	Z71265	527.569	596.823	458.316	0.86528	present	0	0	0	0	0	0	0	0	0	0	0	0	0	NOT_Degraded
XLOC_003447	WBGene00044076	sap-1	H20J04.8	AC006661	3792.67	4088.28	3497.06	0.86528	present	0	0	0	0	0	0	0	0	0	0	0	0	0	NOT_Degraded
XLOC_018784	WBGene00006353	sur-7,sur-7_dup1	F01G12.2	U53342	1323.91	1451.4	1196.41	0.86528	present	0	0	0	0	0	0	0	0	0	0	0	0	0	NOT_Degraded
XLOC_004646	WBGene00017746	F23F1.5	F23F1.5	AF024493	693.63	788.608	598.652	0.86528	present	0	0	0	0	0	0	0	0	0	0	0	0	0	0
XLOC_018352	WBGene00000040	aco-1	ZK455.1	Z66567	4396.41	4732.35	4060.47	0.86528	present	0	0	0	0	0	0	0	0	0	0	0	WBGene00000040	0	NOT_Degraded
XLOC_011565	WBGene00009011	F21D5.6	F21D5.6	Z54271	4446.57	4776.86	4116.28	0.86528	present	0	0	0	0	0	0	0	0	0	0	0	0	0	Maternally Degraded
XLOC_000729	WBGene00011972	T23G11.7,T23G11.7_dup1	T23G11.7	Z81130	3260.37	3524.55	2996.2	0.86528	present	0	0	0	0	0	0	0	0	0	0	0	0	0	NOT_Degraded
XLOC_017678	WBGene00002253	lbp-1	F40F4.3	U40420	224.235	249.583	198.887	0.86528	present	0	0	0	0	0	0	0	0	WBGene00002253	0	0	0	0	NOT_Degraded
XLOC_000723	WBGene00008418	D2030.8	D2030.8	Z73906	4413.04	4772.45	4053.62	0.86528	present	0	0	0	0	0	0	0	0	0	0	0	0	0	Maternally Degraded
XLOC_001713	WBGene00001501	ftn-2	D1037.3	AF106592	33.3021	41.9007	24.7036	0.86528	present	0	0	0	0	0	0	WBGene00001501	0	0	0	WBGene00001501	WBGene00001501	0	0
XLOC_000956	WBGene00011945	T23D8.7	T23D8.7	Z81128	8728.25	9401.45	8055.06	0.86528	present	0	WBGene00011945	0	0	0	0	0	0	0	0	0	0	0	Maternally Degraded
XLOC_004168	WBGene00011661	ztf-27	T09F3.1	NA	283.096	327.242	238.949	0.86528	present	0	0	0	0	0	0	0	0	0	0	0	0	0	NOT_Degraded
XLOC_007837	WBGene00044675	fbxa-76	Y119D3B.22	AC006714	62.9909	78.1985	47.7834	0.86528	present	0	0	0	0	0	0	0	0	0	0	0	0	0	NOT_Degraded
XLOC_007603	WBGene00013040	Y49E10.21	Y49E10.21	Z98866	115.916	140.664	91.1682	0.86528	present	0	0	0	0	0	0	0	0	0	0	0	0	0	NOT_Degraded
XLOC_007479	WBGene00008081	athp-1	C44B9.4	Z73424	5128.88	5498.08	4759.68	0.86528	present	0	0	0	0	0	0	0	0	0	0	0	0	0	Maternally Degraded
XLOC_008427	WBGene00003858	ogt-1	K04G7.3	U21320	5548.53	6029.99	5067.07	0.86528	present	0	0	0	0	0	0	0	0	0	0	0	0	0	NOT_Degraded
XLOC_002785	WBGene00000891	cyn-15	Y87G2A.6	AL110500	3769.97	4051.35	3488.58	0.86528	present	0	0	0	0	0	0	0	0	0	0	0	0	0	NOT_Degraded
XLOC_000459	WBGene00018908	fncm-1	F56A3.1	U80446	1071.28	1196.9	945.652	0.86528	present	0	0	0	0	0	0	0	0	0	0	0	0	0	NOT_Degraded
XLOC_019982	WBGene00004126	pqn-39	F48F7.4	Z69661	1997.4	2179.27	1815.53	0.86528	present	0	0	0	0	0	0	0	0	0	0	0	0	0	NOT_Degraded
XLOC_001369	WBGene00012234	W04A4.5	W04A4.5	Z82068	2910.27	3170.2	2650.34	0.86528	present	0	0	0	WBGene00012234	0	0	0	0	0	0	0	0	0	Maternally Degraded
XLOC_010104	WBGene00009133	zbed-6	F25H8.6	Z69360	277.614	318.855	236.372	0.86528	present	0	0	0	0	0	0	0	0	0	0	0	0	0	0
XLOC_008336	WBGene00018561	F47D12.5	F47D12.5	U22831	134.935	157.545	112.326	0.86528	present	0	0	0	0	0	0	0	0	0	0	0	0	0	NOT_Degraded
XLOC_018788	WBGene00003555	nas-39,F38E9.1	F38E9.2	U46668	214.558	248.563	180.552	0.86528	present	0	0	0	0	0	0	0	0	0	0	0	0	0	NOT_Degraded
XLOC_004199	WBGene00000796	crn-3,crn-3_dup1	C14A4.4	Z49909	6285.18	6806.51	5763.85	0.86528	present	0	0	0	WBGene00000796	0	0	0	0	0	0	0	0	0	NOT_Degraded
XLOC_005138	WBGene00005989	srx-98	F19B10.8	AF000261	24.4497	34.2783	14.6211	0.86528	present	0	0	0	0	0	0	0	0	0	0	0	0	0	0
XLOC_013106	WBGene00020264	acl-8	T05H4.1	AF016452	399.733	456.874	342.591	0.86528	present	0	0	0	0	0	0	WBGene00020264	0	0	0	0	0	0	0
XLOC_019240	WBGene00017178	atg-16.1	F02E8.5	U53340	2150.98	2321.15	1980.8	0.86528	present	0	0	0	0	0	0	0	0	0	0	0	0	0	NOT_Degraded
XLOC_019964	WBGene00007286	C04A11.2	C04A11.2	Z81460	754.08	841.128	667.032	0.86528	present	0	0	0	0	0	0	0	0	0	0	0	0	0	NOT_Degraded
XLOC_000594	WBGene00004721	san-1	ZC328.4	AF000194	4459.58	4796.61	4122.55	0.86528	present	0	0	0	0	0	0	0	0	0	0	WBGene00004721	0	0	NOT_Degraded
XLOC_000829	WBGene00045237	F39H2.5	F39H2.5	Z81080	1233.32	1339.42	1127.23	0.86528	present	0	0	0	0	0	0	0	0	0	0	0	0	0	Maternally Degraded
XLOC_005279	WBGene00018016	lrr-1	F33G12.4	U41278	6178.31	6628.43	5728.18	0.86528	present	0	0	0	0	0	0	0	0	0	0	0	0	0	NOT_Degraded
XLOC_010402	WBGene00001865	him-6	T04A11.6	Z83123	1719.95	1887.68	1552.22	0.86528	present	0	0	0	0	0	0	0	0	0	0	0	0	0	Maternally Degraded
XLOC_007176	WBGene00019677	K12H4.2	K12H4.2	L14331	937.297	1026.06	848.538	0.86528	present	0	0	0	0	0	0	0	0	0	0	0	0	0	Maternally Degraded
XLOC_010614	WBGene00013326	Y57G11C.37	Y57G11C.37	Z99281	101.543	122.106	80.9805	0.86528	present	0	0	0	0	0	WBGene00013326	0	0	0	0	0	0	WBGene00013326	0
XLOC_008249	WBGene00017303	F09F7.6	F09F7.6	U00050	18.3988	24.636	12.1617	0.86528	present	0	0	0	0	0	0	0	0	0	0	0	WBGene00017303	0	NOT_Degraded
XLOC_016888	WBGene00003692	nhr-102	T06C12.6	Z81116	169.712	198.924	140.5	0.86528	present	0	0	0	0	0	0	0	0	0	0	0	0	0	NOT_Degraded
XLOC_007246	WBGene00044443	ZC21.10	ZC21.10	L16685	19.3986	26.6978	12.0994	0.86528	present	WBGene00044443	0	0	0	0	0	0	0	0	0	0	0	0	0
XLOC_005707	WBGene00011760	T13H5.6	T13H5.6	Z66524	277.899	320.037	235.762	0.86528	present	0	0	0	0	0	0	0	0	0	0	0	0	0	0
XLOC_008298	WBGene00001489	frm-2,frm-2_dup1	T04C9.6	U80955	711.992	791.361	632.622	0.86528	present	0	0	0	0	0	0	0	0	0	0	0	0	0	NOT_Degraded
XLOC_009512	WBGene00021202	Y17G9B.5	Y17G9B.5	AC006720	2752.39	2973.81	2530.98	0.86528	present	0	0	0	0	0	0	0	0	0	0	0	0	0	NOT_Degraded
XLOC_008645	WBGene00011146	pde-2,pde-2_dup1,pde-2_dup2	R08D7.6	Z12017	2820.16	3064.31	2576.02	0.86528	present	0	0	0	0	0	0	0	0	0	0	0	0	0	NOT_Degraded
XLOC_017523	WBGene00018853	F55A4.1	F55A4.1	U67949	621	686.43	555.569	0.86528	present	0	0	0	0	0	0	0	0	0	0	0	0	0	NOT_Degraded
XLOC_004276	WBGene00007342	C05D12.5	C05D12.5	Z50872	23.5053	32.1334	14.8771	0.86528	present	0	0	0	0	0	0	0	0	0	0	0	0	0	NOT_Degraded
XLOC_008379	WBGene00015735	pdfr-1,pdfr-1_dup1,pdfr-1_dup2	C13B9.4	U21309	62.5517	80.5922	44.5111	0.86528	present	0	0	0	0	WBGene00015735	0	0	0	0	WBGene00015735	0	0	0	0
XLOC_004063	WBGene00001134	eat-3	D2013.5	Z47808	4752.11	5135.01	4369.21	0.86528	present	0	0	0	WBGene00001134	0	WBGene00001134	0	0	0	0	0	0	WBGene00001134	Maternally Degraded
XLOC_019472	WBGene00018606	F48E3.6	F48E3.6	U28735	32.7084	40.718	24.6989	0.86528	present	0	0	0	0	0	0	0	0	0	0	0	0	0	NOT_Degraded
XLOC_008078	WBGene00007627	ccdc-55	C16C10.6	Z46787	2965.88	3228.43	2703.33	0.86528	present	0	0	0	WBGene00007627	0	WBGene00007627	0	WBGene00007627	0	WBGene00007627	0	0	WBGene00007627	NOT_Degraded
XLOC_019614	WBGene00001638	gly-13	B0416.6	U23516	404.18	474.112	334.248	0.86528	present	0	0	0	0	0	0	0	0	0	0	0	0	0	Maternally Degraded
XLOC_015455	WBGene00019841	R02F11.3,R02F11.3_dup1	R02F11.3	AF016439	406.883	467.025	346.741	0.86528	present	0	0	0	0	0	0	0	0	WBGene00019841	0	0	0	0	NOT_Degraded
XLOC_006938	WBGene00001869	him-10	R12B2.4	U00066	4802.7	5172.69	4432.71	0.86528	present	0	0	0	0	0	0	0	0	0	0	0	0	0	NOT_Degraded
XLOC_013920	WBGene00008848	inft-2	F15B9.4	Z78013	4988.23	5393.92	4582.55	0.86528	present	0	0	0	0	0	0	0	0	0	0	0	0	0	NOT_Degraded
XLOC_015865	WBGene00022399	Y97E10AR.4	Y97E10AR.4	AC024880	6746.41	7239.82	6252.99	0.86528	present	0	0	0	0	0	0	0	0	0	0	0	0	0	Maternally Degraded
XLOC_000661	WBGene00016265	C30F12.6	C30F12.6	AC006610	14.4341	21.1702	7.69802	0.86528	present	0	0	0	0	0	0	0	0	0	0	0	WBGene00016265	0	NOT_Degraded
XLOC_010311	WBGene00010233	F58B3.7	F58B3.7	Z73427	1478.82	1615.01	1342.62	0.86528	present	0	0	0	0	0	0	0	0	0	0	0	0	0	NOT_Degraded
XLOC_013922	WBGene00001475	cdh-6	F15B9.7	NA	28.4143	37.8699	18.9588	0.86528	present	0	0	0	0	0	0	0	0	0	0	0	0	0	NOT_Degraded
XLOC_013016	WBGene00016060	C24G6.3	C24G6.3	AF067936	4097.62	4438.28	3756.95	0.86528	present	0	0	0	0	0	0	0	0	0	0	0	0	0	Maternally Degraded
XLOC_019755	WBGene00011139	R08B4.3	R08B4.3	Z68008	468.772	518.37	419.175	0.86528	present	0	0	0	0	0	0	0	0	0	0	0	0	0	Maternally Degraded
XLOC_005318	WBGene00022781	pmt-1,pmt-1_dup1,pmt-1_dup2	ZK622.3	U39998	12.9668	17.7785	8.15511	0.86528	present	0	0	0	0	0	0	0	0	0	0	WBGene00022781	0	0	NOT_Degraded
XLOC_010020	WBGene00012428	Y11D7A.3,Y11D7A.3_dup1	Y11D7A.3	AL032632	20.3842	29.5017	11.2666	0.86528	present	0	0	0	0	0	0	0	0	0	0	0	0	0	NOT_Degraded
XLOC_018305	WBGene00004862	sma-9,sma-9_dup1,sma-9_dup2,sma-9_dup3,sma-9_dup4,sma-9_dup5,sma-9_dup7,sma-9_dup8,sma-9_dup9,sma-9_dup10	T05A10.1	Z68108	1542.71	1682.56	1402.87	0.86528	present	0	0	0	0	0	0	0	0	0	0	0	0	0	NOT_Degraded
XLOC_018960	WBGene00019365	K03E6.7	K03E6.7	U55375	462.333	523.044	401.621	0.86528	present	0	0	0	0	0	0	0	0	0	0	0	0	0	NOT_Degraded
XLOC_002148	WBGene00008411	D2030.1	D2030.1	Z73906	8225.41	8847.79	7603.02	0.86528	present	0	0	0	0	0	0	0	0	0	0	0	0	0	NOT_Degraded
XLOC_018184	WBGene00016438	C35B8.3,C35B8.3_dup1	C35B8.3	U23520	744.732	813.429	676.035	0.86528	present	0	0	0	WBGene00016438	0	0	0	0	WBGene00016438	0	0	0	0	Maternally Degraded
XLOC_005925	WBGene00000914	daf-19,daf-19_dup1	F33H1.1	Z48783	1863.55	2033.49	1693.6	0.86528	present	0	0	0	0	0	0	0	0	0	WBGene00000914	0	0	0	NOT_Degraded
XLOC_008224	WBGene00021311	Y32H12A.2	Y32H12A.2	NA	4216.18	4526.05	3906.31	0.86528	present	0	0	0	0	0	WBGene00021311	0	0	0	0	0	0	0	NOT_Degraded
XLOC_008454	WBGene00018951	F56C9.7	F56C9.7	U00063	242.132	273.917	210.346	0.86528	present	0	0	0	0	0	0	WBGene00018951	0	0	0	0	WBGene00018951	0	0
XLOC_006344	WBGene00006856	usp-14	C13B4.2	NA	17061.2	18221.6	15900.7	0.86528	present	0	WBGene00006856	0	0	0	0	0	0	0	0	0	0	0	Maternally Degraded
XLOC_001793	WBGene00022471	Y119C1B.5	Y119C1B.5	AC006712	1642.19	1795.17	1489.22	0.86528	present	0	0	0	0	0	0	0	0	0	0	0	0	0	0
XLOC_009817	WBGene00018635	F49E8.1	F49E8.1	NA	4226.75	4522.49	3931.01	0.86528	present	0	0	0	0	0	0	0	0	0	0	0	0	0	NOT_Degraded
XLOC_003443	WBGene00015296	C01F1.1	C01F1.1	U58761	3901.61	4212.33	3590.9	0.86528	present	0	0	0	WBGene00015296	0	0	0	0	0	0	0	0	WBGene00015296	NOT_Degraded
XLOC_018728	WBGene00010700	nipi-3	K09A9.1	NA	2389.58	2584.01	2195.15	0.86528	present	0	0	0	0	0	0	0	0	0	0	0	0	0	NOT_Degraded
XLOC_008051	WBGene00006575	tir-1,tir-1_dup1,tir-1_dup2,tir-1_dup3	F13B10.1	Z49936	166.281	200.058	132.505	0.86528	present	0	0	0	0	0	0	0	0	0	0	0	0	0	NOT_Degraded
XLOC_002934	WBGene00019281	K01A2.6	K01A2.6	AF099925	37.1057	46.6622	27.5491	0.86528	present	0	0	0	0	0	0	0	0	0	0	0	0	0	0
XLOC_000908	WBGene00002226	klp-16	C41G7.2	Z81048	4121.09	4403.63	3838.55	0.86528	present	0	0	0	0	0	0	0	0	0	0	0	0	0	NOT_Degraded
XLOC_001756	WBGene00017086	E01A2.4	E01A2.4	AC006627	8164.4	8705.28	7623.52	0.86528	present	0	0	0	WBGene00017086	0	WBGene00017086	0	0	0	0	0	0	0	NOT_Degraded
XLOC_008688	WBGene00001689	gpr-2	C38C10.4	Z19153	865.668	943.078	788.258	0.86528	present	0	0	0	0	0	0	0	0	0	0	0	0	0	NOT_Degraded
XLOC_006244	WBGene00000113	alh-7	F45H10.1	Z81538	411.844	467.228	356.459	0.86528	present	0	0	0	0	0	0	0	0	0	0	0	0	0	NOT_Degraded
XLOC_011977	WBGene00011738	T12G3.2,T12G3.2_dup1,T12G3.2_dup2	T12G3.2	Z68752	2397.21	2575.62	2218.8	0.86528	present	0	0	0	0	0	0	0	0	0	0	WBGene00011738	WBGene00011738	0	NOT_Degraded
XLOC_004234	WBGene00010988	R03D7.1	R03D7.1	Z46828	6097.7	6615.26	5580.13	0.86528	present	0	0	0	0	0	0	0	0	0	0	WBGene00010988	WBGene00010988	0	Maternally Degraded
XLOC_007436	WBGene00008018	tbc-8	C38H2.1	Z35641	384.952	432.651	337.253	0.86528	present	0	0	0	0	WBGene00008018	0	0	0	0	0	0	0	0	NOT_Degraded
XLOC_020084	WBGene00011684	T10B10.8	T10B10.8	NA	36.6282	47.4674	25.789	0.86528	present	0	0	0	0	0	0	0	0	0	0	0	0	0	0
XLOC_013348	WBGene00006582	tmd-2,tmd-2_dup1	C08D8.2	U41108	10.1821	15.3801	4.98413	0.86528	present	0	0	0	0	0	0	0	0	0	0	0	0	0	0
XLOC_000608	WBGene00001599	glh-2	C55B7.1	AC006625	5130.21	5507.8	4752.62	0.86528	present	0	WBGene00001599	0	0	0	0	0	0	0	0	0	0	0	Maternally Degraded
XLOC_006861	WBGene00019629	cid-1	K10D2.3	U21322	5099.3	5536.98	4661.62	0.86528	present	0	0	0	0	0	0	0	0	0	0	0	0	0	NOT_Degraded
XLOC_011539	WBGene00020827	T26A8.4	T26A8.4	U46674	2020.52	2211.62	1829.42	0.86528	present	0	0	0	0	0	0	0	0	0	0	0	0	0	NOT_Degraded
XLOC_005238	WBGene00017373	F10G7.10,F10G7.10_dup1,F10G7.10_dup2	F10G7.10	U40029	4245.93	4575.65	3916.2	0.86528	present	0	0	0	0	0	0	0	0	0	0	0	0	0	NOT_Degraded
XLOC_001840	WBGene00000155	app-1	W03G9.4	AF039716	15780.5	16886.2	14674.8	0.86528	present	0	WBGene00000155	0	0	0	0	0	0	0	0	0	0	0	Maternally Degraded
XLOC_005191	NA	F31D5.4	NA	NA	98.9569	123.263	74.6513	0.86528	present	0	0	0	0	0	0	0	0	0	0	0	0	0	NOT_Degraded
XLOC_014121	WBGene00006465	tag-114	F23B12.6	Z77659	6221.35	6612.76	5829.93	0.86528	present	0	0	0	0	0	0	0	0	0	0	0	0	0	Maternally Degraded
XLOC_010216	WBGene00011259	miz-1	R13.4	Z73105	2209.66	2403.65	2015.68	0.86528	present	0	0	0	0	0	0	0	0	0	0	0	0	0	NOT_Degraded
XLOC_007612	NA	Y111B2A.26	NA	NA	827.298	905.991	748.605	0.86528	present	0	0	0	0	0	0	0	0	0	0	0	0	0	NOT_Degraded
XLOC_001296	WBGene00004063	pmr-1,pmr-1_dup1,pmr-1_dup2	ZK256.1	NA	3179.33	3476.63	2882.03	0.86528	present	0	0	0	0	0	0	0	0	0	0	0	0	0	NOT_Degraded
XLOC_011649	WBGene00009544	F38E11.9	F38E11.9	NA	31.7893	41.7179	21.8608	0.86528	present	0	0	0	0	0	0	0	0	0	0	0	0	0	NOT_Degraded
XLOC_009266	WBGene00021431	Y38F2AR.13	Y38F2AR.13	AC025715	26.9211	36.6864	17.1559	0.86528	present	0	0	0	0	0	0	0	0	0	0	0	0	0	NOT_Degraded
XLOC_015079	WBGene00000514	ckb-4	F22F7.5	AF067937	450.469	506.78	394.157	0.86528	present	0	0	0	0	0	0	0	0	0	0	0	0	0	NOT_Degraded
XLOC_008534	NA	lin-36	NA	NA	1372.49	1525.88	1219.11	0.86528	present	0	0	0	0	0	0	0	0	0	0	0	0	0	NOT_Degraded
XLOC_008162	WBGene00016446	C35D10.10	C35D10.10	U21324	4665.85	4943.73	4387.96	0.86528	present	0	0	0	0	0	0	0	0	0	0	0	0	0	Maternally Degraded
XLOC_000090	WBGene00021686	Y48G8AL.5	Y48G8AL.5	AC025721	135.981	159.893	112.069	0.86528	present	0	0	0	0	0	0	0	0	0	0	0	0	0	NOT_Degraded
XLOC_008352	WBGene00015486	C05D11.9	C05D11.9	U00048	2971	3236.42	2705.59	0.86528	present	0	0	0	0	0	0	0	0	0	0	0	0	0	Maternally Degraded
XLOC_010586	WBGene00008537	F02H6.4	F02H6.4	Z82265	1682.4	1832.2	1532.6	0.86528	present	0	0	0	0	0	0	0	0	0	0	0	0	0	Maternally Degraded
XLOC_006659	WBGene00021813	Y53G8AR.6	Y53G8AR.6	AC024809	136.654	162.218	111.089	0.86528	present	0	0	0	0	0	0	0	0	0	0	0	0	0	NOT_Degraded
XLOC_003587	WBGene00017143	EEED8.15	EEED8.15	U23484	686.324	752.137	620.512	0.86528	present	0	0	0	0	0	0	0	0	0	0	WBGene00017143	0	0	0
XLOC_000660	WBGene00016266	C30F12.7	C30F12.7	AC006610	15.4526	22.9528	7.95246	0.86528	present	0	0	0	0	0	0	0	WBGene00016266	0	0	0	0	0	0
XLOC_005633	WBGene00007014	mdt-10	T09A5.6	Z36753	676.959	747.04	606.879	0.86528	present	0	0	0	0	0	0	0	0	0	0	0	0	WBGene00007014	Maternally Degraded
XLOC_006857	WBGene00004728	sax-2,sax-2_dup1	F21H11.2	U11279	7733.51	8468.49	6998.54	0.865334	present	0	0	0	0	0	0	0	0	0	0	0	0	0	NOT_Degraded
XLOC_000389	WBGene00016654	C44E4.5	C44E4.5	AF003140	2644.77	2853.58	2435.96	0.865334	present	0	0	0	0	0	0	0	0	0	0	0	0	0	NOT_Degraded
XLOC_002891	WBGene00009368	F33H2.5	F33H2.5	Z81526	10983.5	11748.3	10218.6	0.865364	present	0	0	0	0	0	0	0	0	0	0	0	0	0	NOT_Degraded
XLOC_018657	WBGene00006524	tap-1	C44H4.5	Z79598	200.409	235.33	165.487	0.865385	present	0	0	0	0	WBGene00006524	0	0	0	WBGene00006524	0	0	0	0	NOT_Degraded
XLOC_005992	WBGene00023418	R06F6.12	R06F6.12	Z46794	5950.58	6314.1	5587.05	0.865385	present	0	0	0	0	0	0	0	0	0	0	0	0	0	0
XLOC_018244	WBGene00023491	tsp-21	C17G1.8	Z78415	583.895	649.364	518.427	0.865458	present	0	0	0	0	0	0	0	0	0	0	0	0	0	0
XLOC_001859	NA	mat-1,mat-1_dup1	NA	NA	5584.1	6004.91	5163.28	0.866532	present	0	0	0	0	0	0	0	0	0	0	0	0	0	NOT_Degraded
XLOC_010288	WBGene00006459	tag-89	H02I12.3	Z92789	14.3166	20.7444	7.88885	0.867611	present	0	0	0	0	0	0	0	0	0	0	0	0	0	0
XLOC_011354	WBGene00015928	C17H12.2	C17H12.2	AF045642	714.417	787.246	641.587	0.868071	present	0	0	0	0	0	0	0	0	0	0	0	0	0	NOT_Degraded
XLOC_000539	WBGene00023409	mbd-2	C27A12.10	AF003137	2322.35	2503.46	2141.25	0.86829	present	0	0	0	0	0	0	0	0	0	0	0	0	0	0
XLOC_004531	WBGene00013096	mcd-1	Y51H1A.6	AL032644	353.919	400.791	307.047	0.86829	present	0	0	0	0	0	0	0	0	0	0	0	0	0	NOT_Degraded
XLOC_012152	WBGene00012888	sas-6	Y45F10D.9	AL021492	5112.19	5491.28	4733.1	0.86881	present	0	0	0	0	0	0	0	0	0	0	0	0	0	NOT_Degraded
XLOC_011049	NA	unc-17_dup1	NA	NA	67.5762	81.2921	53.8602	0.869141	present	0	0	0	0	0	0	0	0	0	0	0	0	0	NOT_Degraded
XLOC_002158	WBGene00009144	del-3	F26A3.6	Z78419	13.6899	19.5545	7.82524	0.869244	present	WBGene00009144	0	0	0	0	0	0	0	0	WBGene00009144	0	0	WBGene00009144	0
XLOC_013935	WBGene00001874	him-17	T09E8.2	Z78065	8405.62	9048.36	7762.88	0.869244	present	0	0	0	0	0	0	0	0	0	0	0	0	0	Maternally Degraded
XLOC_008637	WBGene00002998	lin-9,lin-9_dup1	ZK637.7	Z11115	1910.19	2076.99	1743.4	0.869319	present	0	0	0	0	0	0	0	0	0	0	0	0	0	NOT_Degraded
XLOC_016835	WBGene00044188	F28F8.9	F28F8.9	Z81071	351.73	393.708	309.752	0.869838	present	0	0	0	0	0	0	0	0	0	0	0	0	0	0
XLOC_010093	WBGene00010637	K07F5.12	K07F5.12	Z70284	2190.59	2359.02	2022.15	0.869838	present	0	0	0	0	0	0	0	0	0	0	0	WBGene00010637	0	NOT_Degraded
XLOC_018252	WBGene00013866	ZC373.1	ZC373.1	NA	870.265	951.366	789.164	0.870815	present	0	0	0	0	0	0	0	0	0	0	0	0	0	NOT_Degraded
XLOC_018385	WBGene00008085	C44C10.4	C44C10.4	Z69787	1643.79	1792.81	1494.77	0.872234	present	0	0	0	0	0	0	0	0	0	0	0	0	0	NOT_Degraded
XLOC_008147	WBGene00044636	B0393.9	B0393.9	Z37983	30.646	39.4325	21.8594	0.872688	present	0	0	0	0	0	0	0	0	WBGene00044636	0	0	0	0	0
XLOC_003054	WBGene00002176	jip-1,jip-1_dup2	F56D12.4	AF016672	115.727	134.857	96.5975	0.873377	present	0	0	0	0	0	0	0	0	0	0	0	0	0	0
XLOC_006882	WBGene00004095	pqe-1,pqe-1_dup1,pqe-1_dup3,pqe-1_dup4,pqe-1_dup5,pqe-1_dup6	F52C9.8	U39850	13429.3	14269.5	12589.1	0.873377	present	0	0	0	0	0	0	0	0	0	0	0	0	0	NOT_Degraded
XLOC_008035	WBGene00009372	F34D10.2	F34D10.2	Z34799	2561.79	2750.98	2372.61	0.873787	present	0	0	0	0	0	0	0	0	0	0	0	0	0	0
XLOC_004384	WBGene00013278	Y57A10B.6	Y57A10B.6	AL032647	211.081	242.291	179.871	0.873924	present	0	0	0	0	0	0	0	0	0	0	0	0	0	NOT_Degraded
XLOC_001915	WBGene00006508	tag-163,tag-163_dup1,tag-163_dup2,tag-163_dup3	M01E11.7	NA	324.947	372.311	277.582	0.873978	present	0	0	0	0	0	0	0	0	0	0	0	0	0	NOT_Degraded
XLOC_005522	WBGene00016631	C44B7.11	C44B7.11	U28928	839.359	929.822	748.896	0.874911	present	0	0	0	0	0	0	0	0	0	0	0	WBGene00016631	0	NOT_Degraded
XLOC_003473	WBGene00019746	M03A1.3	M03A1.3	U49956	34.9752	45.111	24.8394	0.874911	present	0	0	0	0	0	0	0	0	0	0	0	0	0	0
XLOC_006845	WBGene00020092	R144.2,R144.2_dup1	R144.2	U23515	215.076	248.41	181.742	0.874953	present	0	0	0	0	0	0	0	0	0	0	0	0	0	0
XLOC_011719	WBGene00008148	alpha-mannosidase	C47E12.3	Z68882	3363.89	3562.34	3165.44	0.874953	present	0	0	0	0	0	0	0	0	0	0	0	0	0	Maternally Degraded
XLOC_009741	WBGene00020683	glycotransferase	T22D1.4	AF039052	12483.1	13681.4	11284.8	0.874953	present	0	0	0	0	0	0	0	0	0	0	0	0	0	NOT_Degraded
XLOC_015720	WBGene00007029	mys-1	VC5.4	AF106581	5493.71	5906.53	5080.89	0.874953	present	0	0	0	0	0	0	0	0	0	0	0	0	0	0
XLOC_000358	WBGene00016601	cogc-5	C43E11.1	NA	5928.49	6360.04	5496.93	0.874953	present	0	0	0	WBGene00016601	0	0	0	0	0	0	0	0	0	NOT_Degraded
XLOC_002017	WBGene00019433	acdh-3	K06A5.6	AF039038	10793.4	11498.6	10088.3	0.874953	present	0	WBGene00019433	0	0	0	0	0	0	0	0	0	0	0	NOT_Degraded
XLOC_008137	WBGene00011411	sel-13	T04A8.10	Z35663	2481.97	2657.51	2306.44	0.874953	present	0	0	0	0	0	0	0	0	0	0	0	0	0	NOT_Degraded
XLOC_005544	WBGene00020169	mmaa-1,mmaa-1_dup1	T02G5.13	U41105	3758.06	4031.23	3484.89	0.874953	present	0	0	0	0	0	0	0	0	0	0	0	0	0	Maternally Degraded
XLOC_012703	WBGene00000056	acr-17,acr-17_dup1	F53E10.2	U88177	43.3728	53.4561	33.2894	0.874953	present	0	0	0	0	0	0	0	0	0	0	0	0	0	NOT_Degraded
XLOC_005124	WBGene00021116	W09G10.3	W09G10.3	AF016671	18.6177	26.3678	10.8676	0.875119	present	0	0	0	0	0	0	0	0	0	0	0	0	0	0
XLOC_009657	WBGene00006974	zen-4,zen-4_dup1,zen-4_dup2,zen-4_dup3	M03D4.1	U61955	15498.5	16588.4	14408.6	0.875119	present	0	0	0	0	0	0	0	0	0	0	0	0	0	NOT_Degraded
XLOC_008325	WBGene00020441	T12A2.8	T12A2.7	U13019	8889.71	9530.12	8249.31	0.875477	present	0	0	0	0	0	0	0	0	0	0	0	0	0	Maternally Degraded
XLOC_013782	WBGene00010788	sulp-4	K12G11.1	Z81570	22.6135	29.5834	15.6436	0.876114	present	0	0	0	0	0	0	0	0	0	0	0	0	0	NOT_Degraded
XLOC_000825	WBGene00009672	F43G9.12	F43G9.12	NA	3035.79	3271.23	2800.35	0.87668	present	0	0	0	WBGene00009672	0	0	0	0	0	0	0	0	WBGene00009672	Maternally Degraded
XLOC_016552	WBGene00009138	F25H9.6	F25H9.6	Z81069	2082.42	2233.31	1931.52	0.87683	present	0	0	0	0	0	0	0	0	0	0	0	0	0	Maternally Degraded
XLOC_018740	WBGene00023498	lin-15A	ZK678.1	Z79605	2552.8	2738.11	2367.49	0.876995	present	0	0	0	0	0	0	0	0	0	0	0	0	0	NOT_Degraded
XLOC_004091	WBGene00009447	F35H8.2	F35H8.2	Z36752	17.489	24.4402	10.5377	0.877183	present	0	WBGene00009447	0	0	0	0	0	0	0	0	0	0	0	0
XLOC_007711	WBGene00000837	cul-2,cul-2_dup1,cul-2_dup2,cul-2_dup3	ZK520.4	Z92822	4146.05	4497.98	3794.12	0.877183	present	0	0	0	0	0	0	0	0	0	0	0	0	0	NOT_Degraded
XLOC_008450	WBGene00015162	B0361.8	B0361.8	U00031	3840.95	4101.45	3580.44	0.877183	present	0	0	0	0	0	0	0	0	0	0	0	0	0	0
XLOC_007789	WBGene00003936	gei-16,gei-16_dup1,gei-16_dup2,gei-16_dup4,gei-16_dup5,gei-16_dup6,gei-16_dup10,gei-16_dup7,gei-16_dup9,gei-16_dup11	T17H7.4	NA	823.833	908.392	739.275	0.877183	present	0	0	0	0	0	0	0	0	0	0	0	0	0	NOT_Degraded
XLOC_008011	WBGene00001639	gly-14	M01F1.1	Z46381	74.3977	92.7289	56.0664	0.877183	present	0	0	0	0	0	0	0	0	0	0	0	0	0	NOT_Degraded
XLOC_013676	WBGene00000063	act-1	T04C12.6	Z81584	11282.7	11658.3	10907.1	0.877183	present	0	0	0	0	0	0	0	0	0	0	0	0	0	0
XLOC_016059	WBGene00008236	C50F4.12	C50F4.12	Z70750	720.912	790.54	651.285	0.877183	present	0	0	0	0	0	0	0	0	0	0	0	0	0	NOT_Degraded
XLOC_010860	WBGene00021950	cutl-26,cutl-26_dup1	Y55F3C.7	AC024831	44.0808	55.942	32.2196	0.877183	present	0	0	0	0	0	0	0	0	0	0	0	0	0	0
XLOC_014896	WBGene00018011	F33E11.3	F33E11.3	AF067622	1700.57	1840.5	1560.64	0.877183	present	0	0	0	0	0	0	0	0	0	0	0	0	0	NOT_Degraded
XLOC_000758	WBGene00011917	myosin	T22C1.6	Z75550	2648.27	2861.8	2434.74	0.877183	present	0	0	0	WBGene00011917	0	0	0	0	0	0	0	0	0	NOT_Degraded
XLOC_005908	WBGene00014131	sdz-38	ZK892.7	Z48638	27.4895	36.2847	18.6942	0.877183	present	0	0	0	0	0	0	0	0	0	0	0	0	0	NOT_Degraded
XLOC_004791	WBGene00021973	Y57G7A.10	Y57G7A.10	AF077542	2384.94	2543.91	2225.97	0.877183	present	0	0	0	0	0	0	0	0	0	0	0	0	0	NOT_Degraded
XLOC_020143	WBGene00008622	F09C8.2	F09C8.2	Z68132	148.965	173.152	124.777	0.877183	present	0	0	0	0	0	0	0	0	0	0	0	0	0	NOT_Degraded
XLOC_007036	WBGene00003851	odr-4,odr-4_dup1,odr-4_dup2	Y102E9.1	U49954	3099.03	3308.43	2889.63	0.877183	present	0	0	0	0	0	0	0	0	0	0	0	0	0	NOT_Degraded
XLOC_000478	WBGene00017852	F27C1.2,F27C1.2_dup1	F27C1.2	U80441	8341.37	8803.82	7878.92	0.877183	present	0	0	0	0	0	0	0	0	0	0	0	0	0	NOT_Degraded
XLOC_012765	WBGene00044526	T28A11.22	T28A11.22	U80027	135.741	158.382	113.1	0.877183	present	0	0	0	0	0	0	0	0	0	0	0	0	0	0
XLOC_007513	WBGene00012931	Y47D3A.20	Y47D3A.20	AL117202	277.227	308.893	245.561	0.877183	present	0	0	0	0	0	0	0	0	0	0	0	0	0	0
XLOC_000742	WBGene00000079	adr-1,adr-1_dup1,adr-1_dup2,adr-1_dup3,adr-1_dup4	H15N14.1	Z96100	930.309	1026.6	834.014	0.877183	present	0	0	0	0	0	0	0	0	0	0	0	0	0	0
XLOC_019224	WBGene00004106	pqn-15	C24A8.3	U80845	75.1376	92.0959	58.1794	0.877183	present	0	0	0	0	0	0	0	0	0	0	0	0	0	NOT_Degraded
XLOC_004039	WBGene00012005	jun-1,jun-1_dup1,jun-1_dup2,jun-1_dup3,jun-1_dup4	T24H10.7	NA	387.048	430.713	343.384	0.877183	present	0	0	0	0	0	0	0	0	0	0	0	0	0	NOT_Degraded
XLOC_019553	WBGene00000422	ced-8	F08F1.5	AF026213	619.472	674.553	564.391	0.877183	present	0	0	0	0	0	0	0	0	0	0	0	0	0	NOT_Degraded
XLOC_008369	WBGene00015641	C09E7.7	C09E7.7	AC006607	171.376	201.788	140.965	0.877183	present	0	0	0	WBGene00015641	0	WBGene00015641	0	0	0	0	0	0	WBGene00015641	0
XLOC_011064	WBGene00019725	M02B7.4	M02B7.4	U70851	130.686	152.923	108.448	0.877183	present	0	0	0	0	0	0	0	0	0	0	0	0	0	NOT_Degraded
XLOC_019123	NA	ztf-13	NA	NA	198.527	226.204	170.85	0.877183	present	0	0	0	0	0	0	0	0	0	0	0	0	0	NOT_Degraded
XLOC_015023	WBGene00021610	nhr-237	Y46H3D.6	AC006777	72.6135	88.0038	57.2232	0.877273	present	0	0	0	0	0	0	0	0	0	0	0	0	0	0
XLOC_009110	WBGene00018924	F56A11.4	F56A11.4	AF038619	11.2875	17.0747	5.50026	0.877391	present	0	0	0	0	0	0	0	0	0	0	0	0	0	NOT_Degraded
XLOC_003582	WBGene00004034	pkc-3	F09E5.1	U37429	7177.53	7652.47	6702.58	0.877663	present	0	0	0	0	0	0	0	0	0	0	0	0	0	NOT_Degraded
XLOC_000648	WBGene00019247	H27M09.3	H27M09.3	AC006665	8875.44	9392.05	8358.83	0.877663	present	WBGene00019247	WBGene00019247	0	0	0	0	WBGene00019247	0	0	0	0	0	0	0
XLOC_012644	WBGene00003724	nhr-134	F44C8.2	AF016438	27.5046	36.3106	18.6985	0.877663	present	0	0	0	0	0	0	0	0	0	0	0	0	0	NOT_Degraded
XLOC_002302	WBGene00009959	F53B6.4	F53B6.4	Z81086	10.7581	15.6284	5.88775	0.877685	present	0	0	0	0	0	0	0	0	0	0	0	0	0	0
XLOC_010571	WBGene00009926	noah-2	F52B11.3	Z82268	518.547	572.197	464.898	0.878349	present	0	0	0	0	0	0	0	0	0	0	WBGene00009926	0	0	NOT_Degraded
XLOC_004025	WBGene00011885	T21B10.3	T21B10.3	Z68318	9380.34	9984.06	8776.61	0.878505	present	0	0	0	WBGene00011885	0	0	0	0	0	0	0	0	0	Maternally Degraded
XLOC_002427	WBGene00009939	ztf-11	F52F12.6	Z83228	291.836	327.207	256.466	0.879092	present	0	0	0	0	0	0	0	0	0	0	0	0	0	NOT_Degraded
XLOC_016543	WBGene00010868	somi-1	M04G12.4	NA	106.317	125.301	87.334	0.879271	present	0	0	0	0	0	0	0	0	0	0	0	0	0	NOT_Degraded
XLOC_015738	WBGene00017317	F09G2.9	F09G2.9	AF026215	12593.4	13533	11653.7	0.879271	present	0	0	0	0	0	0	0	0	0	0	0	0	0	NOT_Degraded
XLOC_012047	WBGene00013224	Y55D9A.2,Y55D9A.2_dup1	Y55D9A.2	AL032649	4431.74	4754.22	4109.27	0.879271	present	0	0	0	0	0	0	0	0	0	0	0	0	0	NOT_Degraded
XLOC_012016	WBGene00004756	sec-24.2	ZC518.2	Z68753	3490.73	3777.8	3203.67	0.879271	present	0	0	0	0	0	0	0	0	0	0	0	0	0	NOT_Degraded
XLOC_011605	WBGene00013881	Man(9)-alpha-mannosidase	ZC410.3	Z68270	3592.44	3880.21	3304.68	0.879271	present	0	0	0	0	0	0	0	0	0	0	0	0	0	Maternally Degraded
XLOC_000128	WBGene00022151	Y71G12B.11,Y71G12B.11_dup1	Y71G12B.11	AC025726	180.815	212.353	149.276	0.879271	present	0	0	0	0	0	0	0	0	0	0	0	0	0	NOT_Degraded
XLOC_001017	WBGene00009120	F25H2.6	F25H2.6	Z79754	7002.54	7459.17	6545.91	0.879271	present	0	0	0	0	0	0	0	0	0	0	0	0	0	Maternally Degraded
XLOC_007468	WBGene00010480	K01G5.9	K01G5.9	NA	3469.35	3705.1	3233.6	0.879271	present	0	0	0	0	0	0	0	0	WBGene00010480	0	0	0	0	NOT_Degraded
XLOC_004018	WBGene00011767	T14D7.1	T14D7.1	Z81123	848.973	929.701	768.246	0.879271	present	0	0	0	0	0	0	0	0	0	0	0	WBGene00011767	0	NOT_Degraded
XLOC_000056	WBGene00022025	Y65B4A.1	Y65B4A.1	AC024844	2764.08	2966.87	2561.29	0.879271	present	0	0	0	WBGene00022025	0	WBGene00022025	0	0	0	0	0	0	WBGene00022025	NOT_Degraded
XLOC_012051	WBGene00007779	C27D8.3	C27D8.3	Z80214	69.7275	85.0918	54.3632	0.879271	present	0	0	0	WBGene00007779	0	0	0	0	0	0	0	WBGene00007779	0	NOT_Degraded
XLOC_000510	NA	rnt-1	NA	NA	15.6135	21.979	9.24801	0.879271	present	0	0	0	0	0	0	0	0	0	0	0	0	0	NOT_Degraded
XLOC_017620	WBGene00001515	gap-1	T24C12.2	U41037	10.7157	15.5495	5.88191	0.879271	present	0	0	0	0	0	0	0	0	0	WBGene00001515	0	0	0	0
XLOC_018265	WBGene00009674	nucb-1,nucb-1_dup1	F44A6.1	Z50858	1613.28	1748.04	1478.53	0.879271	present	0	0	0	0	0	WBGene00009674	0	0	WBGene00009674	0	0	0	0	NOT_Degraded
XLOC_006595	WBGene00017101	E02H9.3,E02H9.3_dup1	E02H9.3	AF099915	366.222	413.073	319.37	0.879271	present	0	WBGene00017101	WBGene00017101	0	0	0	0	0	0	0	0	0	0	NOT_Degraded
XLOC_000162	WBGene00003799	npp-13,npp-13_dup1	Y37E3.15	AC087079	7956.72	8454.48	7458.96	0.879271	present	0	0	0	0	0	0	0	0	0	0	0	0	0	0
XLOC_000843	WBGene00006324	sup-17	DY3.7	Z96047	11296.9	12201.3	10392.5	0.879271	present	0	0	0	0	0	0	0	0	0	0	0	0	0	NOT_Degraded
XLOC_017560	WBGene00000988	dhs-25	F09E10.3	U41749	289.155	325.652	252.659	0.879271	present	0	0	0	0	0	0	0	0	0	0	0	0	0	NOT_Degraded
XLOC_006849	WBGene00016676	C45G9.5	C45G9.5	U21323	1208.91	1315.38	1102.44	0.879271	present	0	0	0	0	0	0	0	0	WBGene00016676	0	0	0	0	Maternally Degraded
XLOC_007078	WBGene00015099	B0280.1,B0280.1_dup1	B0280.1	U10438	2962.24	3131.13	2793.35	0.879271	present	0	0	0	0	0	0	0	0	0	0	0	0	0	Maternally Degraded
XLOC_002165	WBGene00012151	VH15N14R.1	VH15N14R.1	NA	30.6992	39.7225	21.6758	0.879271	present	0	0	0	0	0	0	0	0	0	0	0	0	0	NOT_Degraded
XLOC_003948	WBGene00007744	oxidoreductase	C26D10.3	Z54327	189.276	221.257	157.296	0.879271	present	0	0	0	0	0	0	0	0	0	0	0	0	0	NOT_Degraded
XLOC_005436	WBGene00017441	F13H8.8	F13H8.8	U23139	73.4047	87.7549	59.0545	0.879271	present	0	0	0	0	0	0	0	0	0	0	0	0	0	NOT_Degraded
XLOC_001992	WBGene00020261	T05E7.5	T05E7.5	AF003150	66.8128	81.1955	52.4302	0.879271	present	0	0	0	0	0	0	0	0	0	0	WBGene00020261	0	0	NOT_Degraded
XLOC_008203	WBGene00021901	tag-262	Y54H5A.3	AC024818	4519.05	4831.21	4206.89	0.879271	present	0	0	0	0	0	0	0	0	0	0	0	0	0	0
XLOC_011558	WBGene00017237	F08B4.5	F08B4.5	U52002	2091.73	2259.89	1923.57	0.879271	present	0	0	0	0	0	0	0	0	0	0	0	0	0	NOT_Degraded
XLOC_012945	WBGene00016507	C37H5.3,C37H5.3_dup1	C37H5.3	U88315	705.407	762.807	648.008	0.880016	present	0	0	0	0	0	0	0	0	0	0	0	0	0	Maternally Degraded
XLOC_018857	WBGene00003600	nhr-1,nhr-1_dup1,nhr-1_dup2	R09G11.2	U46670	437.707	483.604	391.81	0.880016	present	0	0	0	0	0	0	0	0	0	0	0	0	0	NOT_Degraded
XLOC_018722	WBGene00001148	eat-20,eat-20_dup1,eat-20_dup2	H30A04.1	AL008869	496.67	558.699	434.641	0.880016	present	0	0	0	0	0	0	0	0	0	0	0	0	0	0
XLOC_018083	WBGene00019490	K07E3.1	K07E3.1	U41552	843.562	924.398	762.726	0.880016	present	0	0	0	0	0	0	0	0	0	0	0	0	0	NOT_Degraded
XLOC_013072	WBGene00017931	F29G9.2_dup1	F29G9.2	AF016440	17204.4	18289.7	16119.2	0.880016	present	0	0	0	0	0	0	0	0	0	0	0	0	0	Maternally Degraded
XLOC_018780	WBGene00006384	taf-3	C11G6.1	Z70204	267.874	307.955	227.792	0.880016	present	0	0	0	0	0	0	0	0	0	0	0	0	0	NOT_Degraded
XLOC_007444	WBGene00000836	cul-1	D2045.6	Z35639	6365.75	6838.94	5892.56	0.880386	present	0	0	0	0	0	0	0	0	0	0	0	0	0	NOT_Degraded
XLOC_000586	WBGene00000254	bli-4,bli-4_dup1,bli-4_dup2,bli-4_dup3,bli-4_dup4,bli-4_dup5	K04F10.4	AF039719	12029.8	12913.2	11146.4	0.880387	present	0	0	0	0	0	0	0	0	0	0	0	0	0	Maternally Degraded
XLOC_010143	WBGene00001794	gta-1	K04D7.3	Z69664	162.497	197.012	127.982	0.881047	present	0	0	0	0	0	0	0	0	0	0	0	0	0	NOT_Degraded
XLOC_007664	WBGene00010140	F56A8.4	F56A8.4	Z83230	994.891	1076.12	913.664	0.881047	present	0	0	0	0	0	0	0	0	0	0	0	0	0	NOT_Degraded
XLOC_015493	WBGene00003374	mlk-1,mlk-1_dup1	K11D12.10	AF039047	416.423	466.137	366.709	0.881047	present	0	0	0	0	0	0	0	0	0	0	0	0	0	0
XLOC_016754	WBGene00007235	C01G10.8	C01G10.8	Z81030	9454.24	10100.5	8808.02	0.881047	present	0	0	0	0	0	0	0	0	0	0	0	0	0	NOT_Degraded
XLOC_015548	WBGene00022590	ZC317.7	ZC317.7	U64840	90.4986	111.054	69.9434	0.881047	present	0	0	0	0	0	0	0	0	0	0	0	0	0	0
XLOC_012387	WBGene00018975	F56E10.1	F56E10.1	AF101312	138.196	161.852	114.54	0.881047	present	0	0	0	WBGene00018975	WBGene00018975	0	0	0	0	0	0	0	0	0
XLOC_017790	WBGene00018878	glit-1	F55D10.3	NA	406.817	464.216	349.418	0.881047	present	0	0	0	0	0	0	0	0	0	0	0	0	0	NOT_Degraded
XLOC_000023	WBGene00019634	K10E9.1	K10E9.1	AF067218	161.607	188.342	134.871	0.881047	present	0	0	0	0	0	0	0	0	0	0	0	0	0	0
XLOC_020181	WBGene00020633	T20F7.6	T20F7.6	U97550	1048.63	1135.24	962.012	0.881047	present	0	0	0	0	0	0	0	0	0	0	0	0	0	NOT_Degraded
XLOC_007004	WBGene00006516	vps-16	C05D11.2	U00048	3996.06	4306.57	3685.56	0.881047	present	0	0	0	0	0	0	0	0	0	0	0	0	0	Maternally Degraded
XLOC_010646	WBGene00010951	M199.2	M199.2	Z81104	697.556	773.25	621.863	0.881047	present	0	0	0	0	0	0	0	0	0	0	0	0	0	NOT_Degraded
XLOC_016115	WBGene00006777	unc-41	C27H6.1	Z81042	61.4067	76.6194	46.194	0.881047	present	0	0	0	WBGene00006777	0	WBGene00006777	0	0	0	WBGene00006777	0	0	WBGene00006777	0
XLOC_005323	WBGene00000094	agt-2	F09E5.13	U37429	2228.36	2402.45	2054.28	0.88108	present	0	0	0	0	0	0	0	0	0	0	0	0	WBGene00000094	Maternally Degraded
XLOC_006836	WBGene00016138	flh-2	C26E6.2	U13875	1510.98	1653.6	1368.36	0.881129	present	0	0	0	0	0	0	0	0	0	0	0	0	0	NOT_Degraded
XLOC_003008	WBGene00019923	fbxc-29	R07C3.7	AF016686	26.7068	35.1779	18.2357	0.881271	present	0	0	0	0	0	0	0	0	0	0	WBGene00019923	0	0	0
XLOC_000815	WBGene00011037	R05D11.9	R05D11.9	Z75546	9345.07	9907.13	8783.01	0.881729	present	0	0	0	0	0	0	0	0	0	0	0	0	0	NOT_Degraded
XLOC_009883	WBGene00004056	pmk-2,pmk-2_dup1	F42G8.3	AF038618	68.0185	80.8782	55.1588	0.882861	present	0	0	0	0	0	0	0	0	0	0	0	0	0	NOT_Degraded
XLOC_011994	WBGene00007092	B0001.7	B0001.7	Z69634	4746.66	5093.58	4399.74	0.882861	present	0	WBGene00007092	0	0	0	0	0	0	0	0	0	0	0	NOT_Degraded
XLOC_018944	WBGene00018076	F35H12.4	F35H12.4	U41540	1407.47	1512.01	1302.93	0.882861	present	0	0	0	0	0	0	0	0	0	0	0	0	0	NOT_Degraded
XLOC_000227	WBGene00022114	Y71F9AL.9	Y71F9AL.9	AC024200	11835	12511.3	11158.6	0.882861	present	0	0	0	0	0	0	0	0	0	0	0	0	0	NOT_Degraded
XLOC_002332	WBGene00014119	ZK858.6_dup1	ZK858.6	Z79759	5076.43	5549.61	4603.25	0.882861	present	0	0	0	0	0	0	0	0	0	0	0	0	0	NOT_Degraded
XLOC_018959	WBGene00003991	pfn-3	K03E6.6	U55375	14.9052	21.2071	8.60319	0.882861	present	0	0	0	0	0	0	0	0	0	0	0	0	0	NOT_Degraded
XLOC_019613	WBGene00015181	B0416.5,B0416.5_dup1	B0416.5	U23516	10091	10642	9540.1	0.882861	present	0	0	0	0	0	0	0	0	0	0	0	0	0	NOT_Degraded
XLOC_008679	WBGene00010796	M01A8.2,M01A8.2_dup1	M01A8.2	Z27081	13.8211	20.1986	7.44359	0.882861	present	WBGene00010796	0	0	WBGene00010796	0	WBGene00010796	0	0	0	WBGene00010796	0	0	WBGene00010796	NOT_Degraded
XLOC_001950	WBGene00018006	F33D11.9_dup1	F33D11.9	AF039720	10036.5	10680.2	9392.81	0.882861	present	0	WBGene00018006	0	0	0	0	0	0	0	0	0	0	0	NOT_Degraded
XLOC_000524	WBGene00000099	air-2	B0207.4	U97196	4289.79	4561.93	4017.66	0.882861	present	0	0	0	0	0	0	0	0	0	0	0	0	0	NOT_Degraded
XLOC_011360	WBGene00006608	tre-2	T05A12.2	U41010	1254.31	1378.84	1129.79	0.882861	present	0	0	0	0	0	0	0	0	0	0	0	0	0	Maternally Degraded
XLOC_007096	WBGene00020108	R151.4	R151.4	U00036	25.4402	34.3796	16.5008	0.882861	present	0	0	0	0	0	0	0	0	0	0	0	0	0	0
XLOC_000413	WBGene00002034	htp-3	F57C9.5	AF003142	6787.45	7222.07	6352.82	0.882861	present	0	WBGene00002034	0	0	0	0	0	0	0	0	0	0	0	Maternally Degraded
XLOC_007358	WBGene00006579	tlk-1,tlk-1_dup1	C07A9.3	Z29094	8773.31	9515.61	8031.02	0.882861	present	0	0	0	0	0	0	0	0	0	0	0	0	0	NOT_Degraded
XLOC_008296	WBGene00017778	psf-1,psf-1_dup1,psf-1_dup2,psf-1_dup3	F25B5.7	U23172	4289.9	4559.26	4020.54	0.882861	present	0	0	0	0	0	0	0	0	0	0	0	0	0	NOT_Degraded
XLOC_010160	WBGene00002152	irs-1	R11A8.6	Z70310	4335.75	4640.44	4031.06	0.882861	present	0	0	0	0	0	0	0	0	0	0	0	0	0	NOT_Degraded
XLOC_018257	WBGene00006839	unc-115,unc-115_dup1	F09B9.2	Z49887	649.625	715.149	584.101	0.882861	present	0	0	0	0	0	0	0	0	0	0	0	0	0	NOT_Degraded
XLOC_005589	WBGene00000101	aka-1,aka-1_dup1,aka-1_dup2	D1022.7	U23517	13262.2	14194.6	12329.8	0.882861	present	0	0	0	0	0	0	0	0	0	0	0	0	0	Maternally Degraded
XLOC_016403	WBGene00011449	T04H1.2	T04H1.2	Z78200	830.664	921.41	739.918	0.882861	present	0	0	0	0	0	0	0	0	0	0	0	0	0	0
XLOC_011599	WBGene00008283	C53D6.6	C53D6.6	Z70270	768.319	838.606	698.031	0.882861	present	0	0	0	WBGene00008283	0	0	0	0	0	0	0	0	0	NOT_Degraded
XLOC_019940	WBGene00001436	fkh-4	C29F7.5	Z92827	1114.39	1205.96	1022.82	0.882861	present	0	0	0	0	0	0	0	0	0	0	0	0	0	NOT_Degraded
XLOC_001152	WBGene00011060	R06C1.6	R06C1.6	NA	44.2512	57.8983	30.6042	0.883145	present	0	0	0	0	0	0	0	0	0	0	0	0	0	0
XLOC_016230	WBGene00008370	D1054.1	D1054.1	Z74030	344.473	379.676	309.27	0.883439	present	0	0	0	0	0	0	0	0	0	0	0	0	0	NOT_Degraded
XLOC_019198	WBGene00015824	C16B8.4	C16B8.4	U41031	77.3975	88.126	66.6691	0.883699	present	0	0	0	0	0	0	0	0	0	0	0	0	0	NOT_Degraded
XLOC_018105	WBGene00018281	tbc-18	F41D9.1	U67954	23.5706	30.1316	17.0096	0.884011	present	WBGene00018281	0	0	WBGene00018281	0	WBGene00018281	0	0	0	WBGene00018281	0	0	WBGene00018281	NOT_Degraded
XLOC_003014	WBGene00019918	fbxc-36	R07C3.2	AF016686	293.891	329.461	258.32	0.884445	present	0	0	0	0	0	0	0	0	0	0	0	0	0	NOT_Degraded
XLOC_007908	WBGene00015245	B0524.6	B0524.6	AC006603	50.1444	62.5528	37.736	0.885306	present	0	0	0	0	0	0	0	0	0	0	0	0	0	0
XLOC_007184	WBGene00004042	plk-1,plk-1_dup1	C14B9.4	L15188	28105.8	29864.9	26346.6	0.885306	present	0	0	0	0	0	0	0	0	0	0	0	0	0	NOT_Degraded
XLOC_013595	WBGene00010626	K07C5.3	K07C5.3	Z71181	3241.37	3478.37	3004.37	0.885306	present	0	0	0	WBGene00010626	0	0	0	0	0	0	0	0	WBGene00010626	NOT_Degraded
XLOC_004670	WBGene00021546	Y43H11AL.2	Y43H11AL.2	AC024781	312.539	350.465	274.612	0.88537	present	0	0	0	0	0	0	0	0	WBGene00021546	0	0	0	0	NOT_Degraded
XLOC_000375	NA	T01A4.2	NA	NA	20.7317	27.999	13.4644	0.88537	present	0	0	0	0	0	0	0	0	0	0	0	0	0	NOT_Degraded
XLOC_011384	WBGene00016402	C34D4.10	C34D4.10	U58755	74.5295	88.2148	60.8441	0.88537	present	0	0	0	0	0	0	0	0	0	0	0	0	0	NOT_Degraded
XLOC_013426	WBGene00001526	gck-1,gck-1_dup1,gck-1_dup2,gck-1_dup3	T19A5.2	U53153	451.97	514.531	389.41	0.88537	present	0	0	0	0	0	0	0	0	0	0	0	0	0	0
XLOC_011149	WBGene00019544	K08F11.5	K08F11.5	U70855	2609.9	2772.32	2447.48	0.88537	present	0	0	0	0	0	0	0	0	0	0	0	0	0	NOT_Degraded
XLOC_002333	WBGene00014120	ZK858.7	ZK858.7	Z79759	3528.48	3769.35	3287.62	0.88537	present	0	0	0	0	0	0	0	0	0	0	0	0	0	Maternally Degraded
XLOC_003068	WBGene00019207	H17B01.1,H17B01.1_dup1	H17B01.1	AF040646	1097.89	1181.36	1014.42	0.88678	present	0	0	0	0	0	0	0	0	0	0	0	0	0	NOT_Degraded
XLOC_000366	WBGene00022831	ZK973.2	ZK973.2	AC006834	7573.83	8083.65	7064.01	0.886854	present	0	0	0	0	0	0	0	0	0	0	0	0	0	NOT_Degraded
XLOC_007700	WBGene00012109	T28A8.3	T28A8.3	Z92813	2869.44	3086.06	2652.83	0.887325	present	0	WBGene00012109	0	0	0	0	0	0	0	0	0	0	0	NOT_Degraded
XLOC_011912	WBGene00007515	C10C6.7,C10C6.7_dup1	C10C6.7	Z83217	117.123	133.869	100.377	0.887325	present	0	0	0	0	0	0	0	0	0	0	0	0	0	0
XLOC_008004	WBGene00003795	npp-9,npp-9_dup1	F59A2.1	Z34801	13026.6	14199.2	11854	0.887325	present	0	0	0	0	0	0	0	0	0	0	0	0	0	NOT_Degraded
XLOC_003206	WBGene00017280	F09D1.1	F09D1.1	AF040640	3637.24	3907.24	3367.25	0.887325	present	0	0	0	0	0	0	0	0	0	0	0	0	0	NOT_Degraded
XLOC_011297	WBGene00015702	C11D2.4	C11D2.4	AF045640	2903.83	3105.07	2702.59	0.887325	present	0	WBGene00015702	0	0	0	0	0	0	0	0	0	WBGene00015702	0	0
XLOC_008217	WBGene00016409	C34E10.8	C34E10.8	U10402	5789.83	6201.83	5377.83	0.887325	present	0	0	0	0	0	0	0	0	0	0	0	0	0	Maternally Degraded
XLOC_004931	WBGene00021986	Y59C2A.3	Y59C2A.3	NA	1504.03	1587.81	1420.24	0.887325	present	0	0	0	0	WBGene00021986	0	0	0	0	0	0	0	0	NOT_Degraded
XLOC_000859	WBGene00001568	gei-11,gei-11_dup1	F32H2.1	Z81523	8116.85	8612.73	7620.98	0.887325	present	0	0	0	0	0	0	0	0	0	0	0	0	0	NOT_Degraded
XLOC_002248	WBGene00006976	zhp-3	K02B12.8	Z75711	2452.31	2622.66	2281.96	0.887325	present	0	WBGene00006976	0	0	0	0	0	0	0	0	0	0	0	NOT_Degraded
XLOC_018718	WBGene00010396	H13N06.2	H13N06.2	Z99942	48.0505	60.3233	35.7776	0.887464	present	0	WBGene00010396	0	0	0	0	0	0	0	0	WBGene00010396	0	0	NOT_Degraded
XLOC_013902	WBGene00008099	C44H9.4	C44H9.4	Z75529	17.6311	23.0472	12.2149	0.887578	present	0	0	0	WBGene00008099	0	0	0	0	0	0	0	0	0	0
XLOC_018382	WBGene00001981	hnd-1	C44C10.8	Z69787	163.003	190.663	135.344	0.887578	present	0	0	0	0	0	0	0	0	0	0	0	0	0	NOT_Degraded
XLOC_018677	WBGene00007772	egrh-1	C27C12.2	Z69883	2084.46	2244.5	1924.42	0.887627	present	0	0	0	0	0	0	0	0	0	0	0	0	0	NOT_Degraded
XLOC_011372	WBGene00015554	C06G3.8	C06G3.8	U61947	699.62	752.964	646.276	0.887858	present	0	WBGene00015554	0	0	0	0	0	0	0	0	0	0	0	Maternally Degraded
XLOC_004244	WBGene00007500	nasp-1	C09H10.6	Z50109	13388.4	14153.7	12623.2	0.888281	present	0	0	0	0	0	0	0	0	0	0	0	0	0	NOT_Degraded
XLOC_003319	WBGene00021725	bath-9	Y49F6C.3	AF125463	242.178	270.536	213.82	0.888281	present	0	0	0	0	0	0	0	0	0	0	0	0	0	NOT_Degraded
XLOC_006712	WBGene00007982	pxd-1	C36E8.3	Z35597	18.1734	23.6633	12.6836	0.888281	present	0	0	0	0	0	0	0	0	0	0	0	0	0	NOT_Degraded
XLOC_004034	WBGene00011976	T24B8.2	T24B8.2	Z68338	3935.93	4170.56	3701.3	0.888281	present	0	0	0	0	0	0	0	0	0	0	0	0	0	Maternally Degraded
XLOC_006284	WBGene00008578	F08G2.7	F08G2.7	Z81495	406.511	450.362	362.66	0.889606	present	0	0	0	0	0	0	0	0	0	0	0	0	0	NOT_Degraded
XLOC_011438	WBGene00003914	pam-1,pam-1_dup1	F49E8.3	U61949	19947.4	21388.1	18506.6	0.889606	present	0	0	0	0	0	0	0	0	0	0	0	0	0	NOT_Degraded
XLOC_010810	WBGene00019822	R02D3.4	R02D3.4	AF038615	4686.67	4982.37	4390.97	0.889606	present	0	0	0	0	0	0	0	0	0	0	0	0	0	NOT_Degraded
XLOC_005987	WBGene00002297	ect-2,ect-2_dup1	T19E10.1	Z46795	4255.96	4594.48	3917.43	0.889606	present	0	0	0	0	0	0	WBGene00002297	0	0	0	0	0	0	NOT_Degraded
XLOC_006830	WBGene00017825	cee-1	F26F4.1	U12964	5381.57	5696.92	5066.22	0.889606	present	0	0	0	0	0	0	0	0	0	0	0	0	0	Maternally Degraded
XLOC_013916	WBGene00011308	R186.7	R186.7	Z78016	4903.47	5226.17	4580.76	0.889629	present	0	0	0	WBGene00011308	0	0	0	0	0	0	0	0	WBGene00011308	NOT_Degraded
XLOC_006240	WBGene00013016	tbc-15	Y48E1C.3	Z93394	38.9626	49.595	28.3302	0.889629	present	0	0	0	0	0	0	0	0	0	0	0	0	0	0
XLOC_006803	WBGene00007167	rbg-3	B0393.2	Z37983	12027.8	12835.9	11219.7	0.889629	present	0	0	0	0	0	0	0	0	0	0	0	0	0	Maternally Degraded
XLOC_002779	WBGene00013603	Y87G2A.17	Y87G2A.17	AL110500	66.0233	79.6048	52.4419	0.889629	present	0	0	0	0	0	0	0	0	0	0	0	0	0	NOT_Degraded
XLOC_018512	WBGene00010519	K03A11.1	K03A11.1	NA	196.457	229.1	163.815	0.889758	present	WBGene00010519	0	0	0	0	0	0	0	0	0	WBGene00010519	0	0	0
XLOC_009513	WBGene00021201	isomerase	Y17G9B.4	AC006720	79.1159	93.6758	64.556	0.890144	present	0	0	0	0	0	0	0	0	0	0	0	0	0	0
XLOC_015567	WBGene00003507	mut-14	C14C11.6	U53141	2436.52	2589.15	2283.9	0.890144	present	0	0	0	0	0	0	0	0	0	0	0	0	0	Maternally Degraded
XLOC_003621	WBGene00015916	C17G10.2	C17G10.2	U28739	3692.06	3906.88	3477.25	0.890144	present	0	0	0	WBGene00015916	0	0	0	0	0	0	0	0	0	Maternally Degraded
XLOC_012220	WBGene00013333	Y57G11C.44,Y57G11C.36	Y57G11C.44	Z99281	1160.89	1248.76	1073.03	0.890144	present	0	0	0	0	0	0	0	0	0	0	0	0	0	0
XLOC_015615	WBGene00017536	F17A9.4	F17A9.4	AF016417	87.7157	102.813	72.6189	0.890144	present	0	0	0	0	0	0	0	0	0	0	0	0	0	NOT_Degraded
XLOC_013825	WBGene00006874	vab-8,vab-8_dup2	K12F2.2	NA	974.317	1056.82	891.82	0.890144	present	0	0	0	WBGene00006874	0	WBGene00006874	0	0	0	0	0	0	WBGene00006874	NOT_Degraded
XLOC_019102	WBGene00002210	kin-29	F58H12.1	U40416	273.945	309.138	238.752	0.890144	present	0	0	0	0	0	0	0	0	0	0	0	0	0	0
XLOC_003798	WBGene00022850	ZK1127.3	ZK1127.3	U58758	2976.62	3149.05	2804.18	0.890144	present	0	0	0	0	0	0	0	0	0	0	0	0	0	NOT_Degraded
XLOC_009093	WBGene00017578	F18F11.5	F18F11.5	U88176	79.9733	95.3976	64.5491	0.8905	present	0	0	0	0	0	0	0	0	0	0	0	0	0	0
XLOC_011159	NA	nhr-104,nhr-104_dup1,nhr-104_dup2	NA	NA	36.2525	47.0769	25.428	0.890767	present	0	0	0	0	0	0	0	0	0	0	0	0	0	NOT_Degraded
XLOC_000269	WBGene00006440	tag-63	Y47G6A.28	AC024791	610.471	676.535	544.407	0.890911	present	0	WBGene00006440	0	0	0	0	0	0	0	0	0	0	0	NOT_Degraded
XLOC_008097	WBGene00011206	R10E4.11	R10E4.11	Z50874	647.478	734.335	560.621	0.890911	present	0	0	0	0	0	0	0	0	0	0	0	0	0	NOT_Degraded
XLOC_020203	WBGene00019576	K09E3.5	K09E3.5	U42844	571.11	621.803	520.417	0.890911	present	0	0	0	0	0	0	0	0	0	0	0	0	0	NOT_Degraded
XLOC_001766	WBGene00020034	R12E2.8	R12E2.8	AF067219	40.7528	50.08	31.4256	0.890911	present	0	0	0	0	0	0	0	0	0	0	0	WBGene00020034	0	NOT_Degraded
XLOC_000324	WBGene00017908	F28H1.1	F28H1.1	NA	543.683	590.409	496.957	0.890911	present	0	0	0	0	0	0	0	0	0	0	0	0	0	NOT_Degraded
XLOC_005914	WBGene00009945	bath-38	F52H3.3	Z66512	1061.1	1143.27	978.924	0.891738	present	0	0	0	0	0	0	0	0	0	0	0	0	0	NOT_Degraded
XLOC_013380	WBGene00000055	acr-16,acr-16_dup1	F25G6.3	AF022973	68.1058	82.1665	54.0452	0.891738	present	0	0	0	0	WBGene00000055	0	0	0	0	0	0	0	0	NOT_Degraded
XLOC_008443	WBGene00000080	adr-2	T20H4.4	U00037	6395.66	6828.82	5962.5	0.891851	present	0	0	0	0	0	0	0	0	0	0	0	0	0	NOT_Degraded
XLOC_004217	WBGene00007489	C09G5.7	C09G5.7	Z46791	56.5196	67.8127	45.2265	0.892391	present	0	WBGene00007489	0	0	0	0	0	0	0	0	0	0	0	NOT_Degraded
XLOC_010345	WBGene00006555	tbx-36	ZK829.5	Z73899	1669.97	1778.86	1561.09	0.892535	present	0	0	0	0	0	0	0	0	0	0	0	0	0	Maternally Degraded
XLOC_007828	WBGene00006697	uaf-1_dup1,uaf-1_dup2,uaf-1_dup3	Y92C3B.2	AC024875	4353.58	4658.24	4048.93	0.892535	present	0	0	0	0	0	0	0	0	0	0	0	0	0	0
XLOC_002462	NA	csnk-1	NA	NA	1385.4	1511.88	1258.93	0.892561	present	0	0	0	0	0	0	0	0	0	0	0	0	0	NOT_Degraded
XLOC_010999	WBGene00021890	Y54G2A.26	Y54G2A.26	AC024817	1479.79	1618.99	1340.59	0.89257	present	0	0	0	0	0	0	0	0	0	0	0	0	0	0
XLOC_001612	WBGene00017737	F23C8.8	F23C8.8	AF106583	11.1145	15.9537	6.27525	0.892571	present	0	0	WBGene00017737	WBGene00017737	0	0	0	0	0	0	0	0	0	0
XLOC_019980	WBGene00010493	meg-2	K02B9.2	Z69663	2367.08	2584.67	2149.49	0.892571	present	0	0	WBGene00010493	0	0	0	0	0	0	WBGene00010493	0	0	0	NOT_Degraded
XLOC_007208	WBGene00015353	C02F5.13	C02F5.13	L14745	1616.99	1719.61	1514.37	0.892571	present	0	0	0	0	0	0	0	0	0	0	0	0	0	Maternally Degraded
XLOC_001105	WBGene00010159	F56G4.4	F56G4.4	Z81552	2593.3	2798.32	2388.28	0.892571	present	0	0	0	WBGene00010159	0	0	0	0	0	0	0	0	0	NOT_Degraded
XLOC_018438	WBGene00007694	C23H4.6	C23H4.6	Z78416	185.713	214.891	156.536	0.892625	present	0	0	0	WBGene00007694	0	0	0	0	0	WBGene00007694	0	0	WBGene00007694	NOT_Degraded
XLOC_011889	WBGene00007113	B0035.15	B0035.15	Z73102	1393.85	1485.46	1302.23	0.892625	present	0	0	0	0	0	0	0	0	0	0	0	0	0	Maternally Degraded
XLOC_005983	WBGene00001522	gbh-1	D2089.5	Z36948	505.252	555.3	455.203	0.892625	present	0	0	0	0	0	0	WBGene00001522	0	0	0	WBGene00001522	WBGene00001522	0	NOT_Degraded
XLOC_011269	WBGene00016291	C31H1.8	C31H1.8	U42848	5927.24	6348.63	5505.85	0.893152	present	0	WBGene00016291	0	0	0	0	0	0	0	0	0	0	0	Maternally Degraded
XLOC_005610	WBGene00017548	F18A1.7	F18A1.7	U41535	66747.5	70059.6	63435.4	0.893179	present	WBGene00017548	WBGene00017548	0	0	0	0	WBGene00017548	0	0	0	WBGene00017548	0	0	NOT_Degraded
XLOC_005753	WBGene00004355	rha-1	T07D4.3	Z50071	6646.41	7049.31	6243.52	0.893425	present	0	0	0	0	0	0	0	0	0	0	0	0	0	NOT_Degraded
XLOC_016533	WBGene00009337	uig-1	F32F2.1	NA	182.376	210.489	154.264	0.893425	present	0	0	0	0	0	0	0	0	0	0	0	0	0	NOT_Degraded
XLOC_007230	WBGene00019876	R05D3.1	R05D3.1	L07144	984.348	1092.37	876.325	0.894196	present	0	0	0	WBGene00019876	0	0	0	0	0	0	0	0	0	NOT_Degraded
XLOC_003847	WBGene00015569	C07D10.5	C07D10.5	U13072	437.756	487.937	387.574	0.894196	present	0	0	0	0	0	0	0	0	0	0	0	WBGene00015569	0	NOT_Degraded
XLOC_002812	WBGene00012239	W04A8.4	W04A8.4	Z82069	18.5102	24.3252	12.6953	0.894196	present	0	0	0	0	0	0	0	0	0	0	0	0	0	NOT_Degraded
XLOC_010744	WBGene00004403	rom-4,rom-4_dup2	Y116A8C.16	AL117204	1790.24	1924.66	1655.82	0.894501	present	0	0	0	0	0	0	0	0	0	0	0	0	0	NOT_Degraded
XLOC_005237	WBGene00017372	F10G7.9,F10G7.9_dup1	F10G7.9	U40029	2753.59	2965.82	2541.37	0.894501	present	0	0	0	WBGene00017372	0	0	0	0	0	0	0	0	0	Maternally Degraded
XLOC_005998	WBGene00010912	M106.4_dup1,M106.4_dup2	M106.4	Z46935	2103.13	2280.77	1925.49	0.894501	present	0	WBGene00010912	0	0	0	0	0	0	0	0	0	0	0	NOT_Degraded
XLOC_008901	WBGene00012943	bed-2	Y47D3B.9	AL031635	534.69	591.886	477.494	0.894836	present	0	0	0	0	0	0	0	0	0	0	0	0	0	NOT_Degraded
XLOC_015806	WBGene00017606	F19F10.10	F19F10.10	U97005	4395.5	4695.28	4095.73	0.895468	present	0	0	0	0	0	0	0	0	0	0	0	0	0	NOT_Degraded
XLOC_002544	WBGene00013177	Y53H1A.1,Y53H1A.1_dup1	Y53H1A.1	AL132864	715.16	780.889	649.431	0.895471	present	0	0	0	0	0	0	0	0	0	0	0	0	0	0
XLOC_007124	WBGene00002986	lig-4	C07H6.1	AC006605	1243.14	1334.26	1152.03	0.895471	present	0	0	0	WBGene00002986	0	0	0	0	0	0	0	0	0	Maternally Degraded
XLOC_008393	WBGene00000265	brd-1	K04C2.4	U00044	2878.93	3061.19	2696.66	0.896546	present	0	0	0	0	0	0	0	0	0	0	0	0	0	NOT_Degraded
XLOC_002201	WBGene00002999	lin-10,lin-10_dup2	C09H6.2	Z81466	1367.39	1473.57	1261.22	0.896718	present	0	0	0	0	0	0	0	0	0	0	0	0	0	NOT_Degraded
XLOC_009592	WBGene00021159	Y4C6B.5	Y4C6B.5	AF125971	889.6	942.645	836.556	0.896718	present	0	0	0	0	0	0	0	0	WBGene00021159	0	0	0	0	0
XLOC_007981	WBGene00019170	H06I04.6	H06I04.6	AC006651	22.9917	29.9483	16.0352	0.897153	present	0	0	0	0	0	0	0	0	0	0	0	0	0	0
XLOC_008850	WBGene00012363	W09D10.5	W09D10.5	Z93785	96.3498	111.028	81.6716	0.898352	present	0	0	0	0	0	0	0	0	0	0	0	0	0	NOT_Degraded
XLOC_014697	WBGene00012694	Y39B6A.36	Y39B6A.36	AL132948	2562.84	2743.53	2382.16	0.898352	present	0	0	0	0	0	0	0	0	0	0	0	0	0	0
XLOC_009724	WBGene00004954	spd-3	H34C03.1	AF100662	562.754	617.204	508.304	0.898483	present	0	0	0	0	0	0	0	0	0	0	0	0	0	0
XLOC_000883	WBGene00001590	gip-2	C45G3.3	Z92780	744.155	803.647	684.663	0.898483	present	0	0	0	0	0	0	0	0	0	0	0	0	0	0
XLOC_009371	WBGene00021375	Y37E11B.2	Y37E11B.2	AF125451	18.6057	24.9268	12.2846	0.898483	present	0	0	0	0	0	0	0	0	0	0	0	0	0	NOT_Degraded
XLOC_003986	WBGene00000187	arl-1	F54C9.10	Z49967	1442.57	1530.07	1355.06	0.898564	present	0	0	0	0	0	0	0	0	0	0	0	0	0	NOT_Degraded
XLOC_011717	WBGene00006699	uba-1	C47E12.5	Z68882	29720.5	32012.5	27428.4	0.89879	present	0	0	0	0	0	0	0	0	0	0	0	0	0	NOT_Degraded
XLOC_010982	WBGene00021877	Y54G2A.12	Y54G2A.12	AC024817	862.87	943.051	782.69	0.89879	present	0	0	0	0	0	0	WBGene00021877	0	0	0	0	0	0	NOT_Degraded
XLOC_013108	WBGene00006815	unc-83_dup2	W01A11.3	U64852	478.984	533.41	424.558	0.899235	present	0	0	0	0	0	0	0	0	0	0	0	0	0	NOT_Degraded
XLOC_009156	WBGene00004047	plx-1	Y55F3AL.1	NA	413.912	458.014	369.81	0.899235	present	0	0	0	0	0	0	0	0	0	0	0	0	0	0
XLOC_010122	NA	cwn-2	NA	NA	10.1894	14.5488	5.82999	0.899235	present	0	0	0	0	0	0	0	0	0	0	0	0	0	NOT_Degraded
XLOC_001939	WBGene00001600	glh-3	B0414.6	AF003145	2547.08	2742.38	2351.79	0.899235	present	0	0	0	0	0	0	0	0	0	0	0	0	0	NOT_Degraded
XLOC_007240	WBGene00018369	F42H10.5	F42H10.5	NA	10.9532	16.1517	5.75469	0.899469	present	WBGene00018369	0	WBGene00018369	0	0	0	0	0	WBGene00018369	0	0	0	0	0
XLOC_015047	WBGene00001632	gly-7	Y46H3A.6	AC006774	4136.37	4442.11	3830.62	0.900131	present	0	0	0	0	0	0	0	0	0	0	0	0	0	Maternally Degraded
XLOC_008794	WBGene00014229	ZK1128.3	ZK1128.3	Z47357	10.1387	14.7829	5.49441	0.900207	present	0	0	0	0	0	0	0	0	0	0	0	0	0	NOT_Degraded
XLOC_001390	WBGene00013509	Y71A12B.12	Y71A12B.12	NA	1376.12	1498.04	1254.2	0.900207	present	0	0	0	0	0	0	0	0	0	0	0	0	0	0
XLOC_003959	WBGene00009899	F49E12.6	F49E12.6	Z66520	669.012	723.594	614.429	0.901475	present	0	0	0	0	0	0	0	0	0	0	0	WBGene00009899	0	NOT_Degraded
XLOC_011458	WBGene00016846	C50F7.6	C50F7.6	U41557	207.423	236.27	178.576	0.901475	present	0	0	0	0	0	0	0	0	0	0	0	0	0	NOT_Degraded
XLOC_001094	WBGene00043056	nfya-2	Y53H1A.5	AL132864	2103.82	2248.35	1959.29	0.901536	present	0	0	0	0	0	0	0	0	0	0	0	0	0	0
XLOC_002861	WBGene00013677	Y105E8A.19	Y105E8A.19	AL132876	2271.11	2415.98	2126.23	0.901536	present	0	0	0	0	0	0	0	0	0	0	0	0	0	NOT_Degraded
XLOC_016387	WBGene00011092	phospholipase_dup2	R07B7.8	Z75955	277.856	310.979	244.733	0.901536	present	0	0	0	0	0	0	0	0	0	0	0	0	0	NOT_Degraded
XLOC_008018	WBGene00008288	C54C6.6	C54C6.6	Z77131	1333.66	1414.81	1252.52	0.901536	present	WBGene00008288	0	0	0	0	0	0	0	0	0	0	0	0	0
XLOC_006891	WBGene00018611	F48E8.4	F48E8.4	U23514	166.708	194.686	138.73	0.901536	present	0	0	0	0	0	0	0	0	0	0	0	0	0	0
XLOC_003435	WBGene00015818	C16A11.5	C16A11.5	AF077536	33.4068	42.6248	24.1887	0.90192	present	0	0	0	0	0	0	0	0	0	0	0	0	0	0
XLOC_019248	WBGene00004148	pqn-65,pqn-65_dup1	T13H2.4	U39653	10481.5	11134.4	9828.5	0.902206	present	0	0	WBGene00004148	0	0	0	0	WBGene00004148	0	0	0	0	0	NOT_Degraded
XLOC_013167	WBGene00017614	F20A1.2	F20A1.2	U53150	38.6537	46.3906	30.9168	0.902206	present	0	0	0	0	0	0	0	0	0	0	0	0	0	0
XLOC_008351	WBGene00015485	C05D11.8	C05D11.8	U00048	89.7201	110.231	69.2092	0.902331	present	0	0	0	0	0	0	0	0	WBGene00015485	0	0	0	0	0
XLOC_005537	WBGene00016889	C52E12.4	C52E12.4	U50135	3533.65	3748.04	3319.26	0.902331	present	0	0	0	0	0	0	0	0	0	0	0	0	0	NOT_Degraded
XLOC_006354	WBGene00003392	mog-4	C04H5.6	NA	3958.64	4230.99	3686.3	0.90362	present	0	0	0	0	0	0	0	0	0	0	0	0	0	NOT_Degraded
XLOC_000816	WBGene00011034	R05D11.6	R05D11.6	Z75546	3433.97	3641.22	3226.72	0.904162	present	0	0	0	0	0	0	0	0	0	0	0	0	0	Maternally Degraded
XLOC_012321	WBGene00020284	mel-46	T06A10.1	CU457744	2331.2	2515.27	2147.14	0.904473	present	0	0	0	0	0	0	0	0	0	0	0	0	0	NOT_Degraded
XLOC_002892	WBGene00009369	F33H2.6	F33H2.6	Z81526	921.101	997.776	844.425	0.904473	present	0	0	0	0	0	0	0	0	0	0	0	WBGene00009369	0	NOT_Degraded
XLOC_000604	WBGene00016944	uri-1	C55B7.5	AC006625	4906.85	5210.72	4602.99	0.904473	present	0	0	0	WBGene00016944	0	WBGene00016944	WBGene00016944	0	WBGene00016944	WBGene00016944	0	0	WBGene00016944	Maternally Degraded
XLOC_019522	WBGene00015324	C02B8.6	C02B8.6	U40421	962.633	1034.9	890.361	0.904473	present	0	0	0	0	0	0	0	0	0	0	0	0	0	NOT_Degraded
XLOC_019074	WBGene00001484	fox-1	T07D1.4	U41531	1322.63	1421.29	1223.97	0.904473	present	0	0	0	0	0	0	0	0	0	0	0	0	0	NOT_Degraded
XLOC_008510	WBGene00022787	tag-307	ZK652.10	L14429	3217.31	3415.97	3018.64	0.904473	present	0	0	0	0	0	0	0	0	0	0	0	0	0	NOT_Degraded
XLOC_007081	WBGene00019400	K04G7.1	K04G7.1	U21320	7819.09	8301.16	7337.03	0.904473	present	0	0	0	0	0	0	0	0	0	0	0	0	0	NOT_Degraded
XLOC_008999	WBGene00012551	Y37D8A.11,Y37D8A.11_dup1	Y37D8A.11	AL032626	7280.94	7657.5	6904.37	0.904473	present	0	0	0	0	0	0	0	0	0	0	0	0	0	Maternally Degraded
XLOC_005422	WBGene00017686	F21H12.6	F21H12.6	U23176	10539.7	11190.2	9889.18	0.904473	present	0	0	0	0	0	0	0	0	0	0	0	0	0	NOT_Degraded
XLOC_002557	WBGene00009461	F36D1.1	F36D1.1	Z81530	850.059	917.094	783.023	0.904473	present	0	0	0	0	0	0	0	0	0	0	0	0	0	Maternally Degraded
XLOC_008080	WBGene00007624	C16C10.3	C16C10.3	Z46787	13461.6	14476.6	12446.5	0.904501	present	0	WBGene00007624	0	0	0	0	0	0	0	0	0	0	0	NOT_Degraded
XLOC_005429	WBGene00016245	C30B5.4	C30B5.4	U23450	2632.26	2795.81	2468.7	0.904811	present	0	0	0	WBGene00016245	0	WBGene00016245	0	0	0	WBGene00016245	0	0	0	NOT_Degraded
XLOC_004883	WBGene00018667	bath-7	F52C6.10	AF040645	27.0396	34.999	19.0802	0.904811	present	0	WBGene00018667	0	0	0	0	0	0	0	0	0	0	0	NOT_Degraded
XLOC_006083	WBGene00013924	rad-23	ZK20.3	Z69904	25416.5	26652	24181	0.904811	present	0	0	0	0	0	0	0	0	0	0	0	0	0	NOT_Degraded
XLOC_007958	WBGene00022178	Y71H2AM.13	Y71H2AM.13	AC024859	141.799	166.731	116.867	0.904811	present	0	0	0	0	0	0	WBGene00022178	0	0	0	0	WBGene00022178	0	NOT_Degraded
XLOC_012839	WBGene00015898	sre-9	C17E7.3	AF016443	22.0685	28.5501	15.5869	0.904811	present	0	0	0	0	0	0	0	0	0	0	0	0	0	0
XLOC_008382	WBGene00018137	bath-41	F37A4.9	U00032	11966	12535.6	11396.4	0.904811	present	0	0	0	0	0	0	0	0	0	0	0	0	0	Maternally Degraded
XLOC_002909	WBGene00016021	C23H3.5	C23H3.5	U80453	1809.09	1950.23	1667.96	0.904811	present	0	0	0	0	0	0	0	0	0	0	0	0	0	Maternally Degraded
XLOC_002804	WBGene00003581	ndx-4	Y37H9A.6	AL032625	551.654	590.375	512.933	0.904811	present	0	0	0	0	0	0	0	0	0	0	0	0	0	Maternally Degraded
XLOC_001093	WBGene00013178	Y53H1A.2	Y53H1A.2	AL132864	846.126	917.189	775.063	0.904811	present	0	0	0	0	0	0	0	0	0	0	0	0	0	0
XLOC_004056	WBGene00012033	T26C5.3,T26C5.3_dup1,T26C5.3_dup2,T26C5.3_dup3	T26C5.3	Z50859	5304.08	5676.94	4931.22	0.904876	present	0	0	0	0	0	0	0	0	0	0	0	0	0	Maternally Degraded
XLOC_004451	WBGene00010266	dct-18	F58G1.4	Z81556	76.1675	85.6187	66.7164	0.905036	present	0	0	0	0	0	0	WBGene00010266	0	0	0	0	WBGene00010266	0	NOT_Degraded
XLOC_009983	WBGene00007761	rad-26	C27B7.4	Z54236	8277.75	8819.25	7736.26	0.905088	present	0	0	0	WBGene00007761	0	0	0	0	0	0	0	0	WBGene00007761	NOT_Degraded
XLOC_016066	WBGene00009103	F25B3.6	F25B3.6	NA	14269.7	15105.3	13434	0.906089	present	0	0	0	0	0	0	0	0	0	0	0	0	0	NOT_Degraded
XLOC_006630	WBGene00018991	F56F11.4	F56F11.4	AF099922	6166.47	6498.59	5834.35	0.906261	present	0	WBGene00018991	0	0	0	0	0	0	0	0	0	0	0	NOT_Degraded
XLOC_020225	WBGene00017342	F10D7.5,F10D7.5_dup1,F10D7.5_dup2,F10D7.5_dup3	F10D7.5	U40945	2051.03	2167.99	1934.07	0.906261	present	0	0	0	0	0	0	0	0	0	0	0	0	0	NOT_Degraded
XLOC_005139	WBGene00004750	sea-1	F19B10.9	AF000261	3233.15	3442.46	3023.83	0.906261	present	0	0	0	0	0	0	0	0	0	0	0	0	0	NOT_Degraded
XLOC_019985	WBGene00007846	C31E10.5	C31E10.5	Z78539	2901.32	3107.17	2695.46	0.906556	present	0	0	0	0	0	0	0	0	0	0	0	0	0	NOT_Degraded
XLOC_005784	WBGene00011966	T23G7.3	T23G7.3	Z68319	3447.69	3681.39	3214	0.90686	present	0	0	0	WBGene00011966	0	WBGene00011966	0	WBGene00011966	WBGene00011966	WBGene00011966	0	WBGene00011966	0	NOT_Degraded
XLOC_000064	WBGene00022518	ZC123.3	ZC123.3	NA	86.8266	104.249	69.4044	0.907038	present	0	0	0	0	WBGene00022518	0	0	0	0	WBGene00022518	0	0	0	NOT_Degraded
XLOC_004488	WBGene00008447	E01G4.5	E01G4.5	Z83223	102.203	118.26	86.1455	0.90706	present	0	0	0	0	0	0	0	WBGene00008447	0	0	0	0	0	NOT_Degraded
XLOC_018730	WBGene00010724	K09E9.1	K09E9.1	Z79602	33.267	43.7636	22.7703	0.907109	present	0	0	0	0	0	0	0	0	0	0	0	0	0	0
XLOC_017260	WBGene00013584	nhr-243	Y80D3A.4	AL132853	257.973	285.246	230.699	0.907117	present	0	0	0	0	0	0	0	0	0	0	0	0	0	0
XLOC_007280	WBGene00014028	trxr-2	ZK637.10	Z11115	448.418	492.181	404.655	0.907117	present	0	0	0	WBGene00014028	WBGene00014028	0	0	0	0	0	0	0	0	NOT_Degraded
XLOC_017846	WBGene00006371	syn-1	F35C8.4	U40941	459.634	503.486	415.781	0.90738	present	0	0	0	0	0	0	0	0	0	0	0	0	0	NOT_Degraded
XLOC_004019	WBGene00011580	ddx-19,ddx-19_dup1,ddx-19_dup2	T07D4.4	NA	3959.97	4190.99	3728.95	0.90738	present	0	0	0	0	0	0	0	0	0	0	0	0	0	NOT_Degraded
XLOC_017625	WBGene00020507	vha-15	T14F9.1	U50199	4540.45	4839.28	4241.63	0.90738	present	0	0	0	0	0	0	0	0	0	0	0	0	0	NOT_Degraded
XLOC_005287	WBGene00001102	dsh-2	C27A2.6	U58760	8117.55	8575.12	7659.98	0.907428	present	0	0	0	0	0	0	0	0	0	0	0	0	0	NOT_Degraded
XLOC_000593	WBGene00022591	ZC328.1	ZC328.1	AF000194	11.3751	15.8345	6.91577	0.907695	present	0	0	0	0	0	0	0	0	0	0	WBGene00022591	0	0	NOT_Degraded
XLOC_018508	WBGene00008694	F11C1.5,F11C1.5_dup1,F11C1.5_dup2	F11C1.5	Z54270	1597.57	1706.02	1489.12	0.908354	present	0	0	0	0	0	0	0	0	0	0	0	WBGene00008694	0	NOT_Degraded
XLOC_001029	WBGene00044070	set-18,set-18_dup1	T22A3.4	Z81125	15.9873	20.5908	11.3839	0.908377	present	0	0	0	0	0	0	0	WBGene00044070	0	0	0	0	0	0
XLOC_000009	WBGene00021676	Y48G1C.1	Y48G1C.1	AC024796	3119.3	3309.39	2929.21	0.90839	present	0	WBGene00021676	0	0	0	0	0	0	0	0	0	0	0	NOT_Degraded
XLOC_004532	NA	Y51H1A.7	NA	NA	2901.18	3095.03	2707.32	0.90839	present	0	0	0	0	0	0	0	0	0	0	0	0	0	NOT_Degraded
XLOC_018343	WBGene00007942	C34F6.8	C34F6.8	Z81479	1707.6	1809.35	1605.84	0.90839	present	0	0	0	0	0	0	WBGene00007942	0	0	0	WBGene00007942	WBGene00007942	0	NOT_Degraded
XLOC_006129	WBGene00004167	pqn-87,pqn-87_dup1	Y57A10A.18	AL117195	6787.78	7304.66	6270.9	0.908428	present	0	0	0	0	0	0	0	0	0	0	0	0	0	NOT_Degraded
XLOC_002344	WBGene00009499	F36H2.2	F36H2.2	Z81078	9585.08	10040.9	9129.24	0.908657	present	0	0	0	0	0	0	0	0	0	0	0	0	0	NOT_Degraded
XLOC_016221	WBGene00012117	T28B11.1	T28B11.1	NA	1419.91	1550.32	1289.51	0.908755	present	0	0	0	0	0	0	0	0	0	0	0	0	0	0
XLOC_012312	WBGene00013106	set-26	Y51H4A.12	AL132952	231.919	258.003	205.836	0.908761	present	0	0	0	0	0	0	0	0	0	0	0	0	0	0
XLOC_000112	WBGene00022360	Y92H12A.4	Y92H12A.4	AC084161	187.127	215.513	158.742	0.908761	present	0	0	0	0	0	0	0	0	0	0	0	0	0	0
XLOC_002282	WBGene00008439	mfb-1	DY3.6	Z96047	389.005	428.4	349.611	0.908761	present	WBGene00008439	0	0	0	0	0	0	0	0	0	0	0	0	NOT_Degraded
XLOC_005358	WBGene00015920	C17G10.9,C17G10.9_dup1	C17G10.9	U28739	8100.85	8467.62	7734.07	0.908761	present	0	0	0	0	0	0	0	0	0	0	0	0	0	0
XLOC_006755	WBGene00011111	R07E5.3	R07E5.3	Z32683	5150.33	5456.48	4844.19	0.908761	present	0	0	0	0	0	0	0	0	0	0	0	0	0	NOT_Degraded
XLOC_011330	WBGene00022247	lgc-10	Y73B6BL.26	AC084197	50.2917	59.0167	41.5667	0.908837	present	0	0	0	0	0	0	0	0	0	0	0	0	WBGene00022247	0
XLOC_002075	WBGene00016260	C30F12.1	C30F12.1	NA	57.2812	68.9462	45.6161	0.908837	present	0	0	0	0	0	0	0	0	0	0	0	0	0	0
XLOC_011633	WBGene00009879	F49C12.10	F49C12.10	Z68227	65.4093	78.5573	52.2612	0.908837	present	0	0	0	0	0	0	0	0	0	0	0	0	0	0
XLOC_013713	WBGene00000554	cnb-1	F55C10.1	Z74036	417.904	452.203	383.606	0.908872	present	0	0	0	0	0	0	0	0	0	0	0	0	0	NOT_Degraded
XLOC_009250	WBGene00019875	ATPase	R05C11.3	AF125446	96.1595	114.096	78.223	0.908878	present	0	0	0	0	0	0	0	0	0	WBGene00019875	0	0	0	0
XLOC_008349	WBGene00003523	nas-4	C05D11.6	U00048	17.4208	24.1013	10.7402	0.908878	present	0	0	0	0	0	0	0	0	0	0	0	0	0	0
XLOC_006722	WBGene00006448	glod-4	C16C10.10	Z46787	1620.08	1727.99	1512.16	0.908878	present	0	0	0	0	0	0	0	0	0	0	0	0	0	NOT_Degraded
XLOC_005793	WBGene00000170	aqp-2,aqp-2_dup1	C01G6.1	Z35595	97.0042	111.731	82.2777	0.909273	present	0	0	0	0	0	0	0	0	0	0	0	0	0	NOT_Degraded
XLOC_006520	WBGene00022335	Y82E9BR.2	Y82E9BR.2	AC090999	51.2793	63.675	38.8836	0.909404	present	0	0	0	0	0	0	0	0	0	0	0	0	0	NOT_Degraded
XLOC_006436	WBGene00003134	mat-3	F10C5.1	U58763	3883.63	4117.7	3649.57	0.909404	present	0	0	0	0	0	0	0	0	0	0	0	0	0	NOT_Degraded
XLOC_011593	WBGene00008273	C53B4.3	C53B4.3	Z68215	47.2545	54.0363	40.4728	0.909832	present	0	0	0	0	0	0	0	0	0	0	0	0	0	NOT_Degraded
XLOC_019141	WBGene00019554	K09C4.10	K09C4.10	U43375	835.629	919.354	751.904	0.909842	present	0	0	0	0	0	0	0	0	WBGene00019554	0	0	0	WBGene00019554	NOT_Degraded
XLOC_007023	WBGene00017647	F20H11.4	F20H11.4	AF002197	17.2275	23.7147	10.7402	0.909842	present	0	0	0	0	0	0	0	0	0	0	0	0	0	0
XLOC_010084	WBGene00001395	fat-3	W08D2.4	NA	156.543	180.851	132.235	0.909842	present	0	0	0	0	0	0	0	0	WBGene00001395	0	0	WBGene00001395	0	NOT_Degraded
XLOC_008910	WBGene00013432	Y66D12A.6	Y66D12A.6	AL161712	357.241	390.869	323.614	0.909842	present	0	WBGene00013432	0	0	0	0	0	0	0	0	0	0	0	0
XLOC_010267	WBGene00011124	sdz-27	R07H5.4	Z81107	19.2388	25.0971	13.3805	0.909842	present	0	0	0	0	0	0	0	0	0	0	0	WBGene00011124	0	NOT_Degraded
XLOC_006448	WBGene00001709	grk-2	W02B3.2	U22833	110.907	131.485	90.3295	0.909842	present	WBGene00001709	0	0	0	WBGene00001709	0	0	0	0	WBGene00001709	0	0	0	0
XLOC_019624	WBGene00014141	ZK899.2	ZK899.2	Z37140	375.591	412.176	339.007	0.909842	present	0	0	0	0	0	0	0	0	0	0	0	WBGene00014141	0	NOT_Degraded
XLOC_003845	WBGene00018390	F43E2.1	F43E2.1	AF000264	52.7473	64.3494	41.1452	0.909842	present	0	0	WBGene00018390	0	0	0	0	0	0	0	0	0	0	NOT_Degraded
XLOC_000390	WBGene00045479	C44E4.8	C44E4.8	AF003140	71.0298	83.4547	58.605	0.909842	present	0	0	0	0	0	0	0	0	0	0	0	0	0	0
XLOC_007589	WBGene00004172	pqn-92	Y75B8A.27	AL033514	18.9816	25.3359	12.6273	0.909842	present	0	0	0	WBGene00004172	0	0	0	0	0	0	0	0	0	0
XLOC_015582	WBGene00018426	peptidase,peptidase_dup2,peptidase_dup3	F44E7.4	AF016421	17982.7	19046.3	16919.2	0.909842	present	0	0	0	0	0	0	0	0	0	0	0	0	0	Maternally Degraded
XLOC_002186	WBGene00011920	T22C1.11	T22C1.11	Z75550	995.805	1076.25	915.361	0.909842	present	0	0	0	0	0	0	0	0	0	0	0	0	0	NOT_Degraded
XLOC_003626	WBGene00006988	zyg-1	F59E12.2	AF003386	6135.96	6485.2	5786.72	0.909842	present	0	0	0	0	0	0	0	0	0	0	0	0	0	NOT_Degraded
XLOC_014468	WBGene00011850	T20B3.1	T20B3.1	Z81593	51.9922	62.3215	41.663	0.909842	present	0	0	0	0	0	0	0	0	0	0	0	0	0	NOT_Degraded
XLOC_011336	WBGene00016611	bicd-1	C43G2.2	U70848	184.502	213.502	155.503	0.910092	present	0	0	0	0	0	0	0	0	0	0	0	0	WBGene00016611	0
XLOC_006983	WBGene00020438	T12A2.3	T12A2.3	U13019	149.818	173.039	126.598	0.910141	present	0	0	0	0	0	0	0	0	0	0	0	0	0	NOT_Degraded
XLOC_016238	WBGene00006481	tag-135	D1054.15	NA	9921.3	10413.9	9428.67	0.910273	present	0	0	0	0	0	0	0	0	0	0	0	0	0	NOT_Degraded
XLOC_016697	WBGene00011253	R11H6.5	R11H6.5	Z93386	6223.6	6545.44	5901.76	0.910308	present	0	0	0	0	0	0	0	0	0	0	0	0	0	NOT_Degraded
XLOC_007490	WBGene00012273	W05B2.7	W05B2.7	NA	22.0639	29.1192	15.0085	0.910326	present	WBGene00012273	0	0	0	0	0	0	0	0	0	0	0	0	NOT_Degraded
XLOC_002227	NA	lin-28,lin-28_dup1	NA	NA	270.161	303.419	236.902	0.910758	present	0	0	0	0	0	0	0	0	0	0	0	0	0	NOT_Degraded
XLOC_009097	WBGene00044789	T07A9.14	T07A9.14	AF036706	16.0633	22.8076	9.31901	0.910991	present	0	0	0	0	0	0	0	0	0	0	0	0	0	0
XLOC_004064	WBGene00008404	D2013.6	D2013.6	Z47808	724.882	785.234	664.531	0.910992	present	0	0	0	0	0	0	0	0	0	0	0	0	0	Maternally Degraded
XLOC_010360	WBGene00008686	F11A10.5	F11A10.5	Z68297	11823.4	12523.9	11123	0.910992	present	0	0	0	0	0	0	0	0	0	0	0	0	0	Maternally Degraded
XLOC_008678	WBGene00011962	T23G5.2,T23G5.2_dup1	T23G5.2	Z19158	12655.9	13363.7	11948.1	0.910992	present	0	0	0	0	0	0	0	0	WBGene00011962	0	0	0	0	NOT_Degraded
XLOC_019297	WBGene00000092	ags-3,ags-3_dup1,ags-3_dup2	F32A6.4	U40409	1849.23	1969.21	1729.25	0.910992	present	0	0	0	0	0	0	0	0	0	0	0	0	0	NOT_Degraded
XLOC_008101	NA	gly-6,gly-6_dup1,gly-6_dup2	NA	NA	24.7986	31.8168	17.7804	0.911679	present	0	0	0	0	0	0	0	0	0	0	0	0	0	NOT_Degraded
XLOC_014131	WBGene00010976	R02D5.1	R02D5.1	Z78015	60.7524	73.0084	48.4964	0.912028	present	0	0	0	0	0	0	0	0	0	0	0	0	0	NOT_Degraded
XLOC_005533	WBGene00000198	art-1	C15F1.6	AC006608	8441.18	8867.21	8015.16	0.912178	present	0	0	0	0	0	0	0	0	0	0	0	0	0	Maternally Degraded
XLOC_002412	WBGene00007620	ocrl-1,ocrl-1_dup1	C16C2.3	Z81036	1720.16	1833.4	1606.93	0.912445	present	0	0	0	0	0	0	0	0	0	0	0	0	WBGene00007620	NOT_Degraded
XLOC_004267	WBGene00011995	T24F1.3_dup1	T24F1.3	Z49912	193.235	223.47	163	0.912457	present	0	0	0	0	0	0	0	0	0	0	0	0	0	NOT_Degraded
XLOC_006715	WBGene00011368	T02C12.3	T02C12.3	Z35603	3314.71	3527.19	3102.23	0.912457	present	0	0	0	0	0	0	0	0	0	0	0	0	0	NOT_Degraded
XLOC_008981	WBGene00013734	Y111B2A.10,Y111B2A.10_dup1	Y111B2A.10	AL132904	636.304	709.775	562.834	0.912554	present	0	0	0	0	0	0	0	0	0	0	0	0	0	0
XLOC_007528	WBGene00013445	Y66D12A.19	Y66D12A.19	AL161712	48.4166	58.9862	37.847	0.912554	present	0	0	0	0	0	0	0	0	0	0	0	0	0	0
XLOC_018082	WBGene00019491	K07E3.2	K07E3.2	U41552	311.113	350.697	271.529	0.912554	present	0	0	0	WBGene00019491	0	0	0	0	0	WBGene00019491	0	0	WBGene00019491	NOT_Degraded
XLOC_014992	WBGene00004053	pme-5,pme-5_dup1	ZK1005.1	NA	3415.04	3670.28	3159.8	0.912554	present	0	0	0	0	0	0	0	0	0	0	0	0	0	0
XLOC_000236	WBGene00003836	nxt-1,nxt-1_dup1	Y71F9AM.5	AC024852	3649.38	3773.19	3525.58	0.912554	present	0	0	0	0	0	0	0	0	0	0	0	0	0	Maternally Degraded
XLOC_009702	WBGene00015307	C01G5.5	C01G5.5	U50068	1481.12	1569.36	1392.89	0.912664	present	0	0	0	0	0	0	0	0	0	0	0	0	0	NOT_Degraded
XLOC_003601	WBGene00001511	fzy-1	ZK177.6	U21321	18814	19788.9	17839.1	0.912664	present	0	0	0	0	0	0	0	0	0	0	0	0	0	NOT_Degraded
XLOC_005717	WBGene00000773	cpf-1	F28C6.3	Z68315	8114.11	8522.47	7705.75	0.912769	present	0	0	0	0	0	0	0	0	0	0	0	0	0	Maternally Degraded
XLOC_004297	WBGene00010056	F54D5.14	F54D5.14	NA	9021.05	9619.4	8422.69	0.91307	present	0	0	0	WBGene00010056	0	0	0	0	0	0	0	0	0	NOT_Degraded
XLOC_003907	WBGene00008436	DH11.2	DH11.2	Z49126	78.1241	92.7409	63.5074	0.913193	present	0	0	0	0	0	0	0	0	0	0	0	0	0	NOT_Degraded
XLOC_007418	WBGene00011871	T20G5.9	T20G5.9	Z30423	969.666	1043.51	895.821	0.91327	present	0	0	0	0	0	0	0	0	0	0	0	0	0	Maternally Degraded
XLOC_007610	WBGene00013730	Y111B2A.4	Y111B2A.4	AL132904	231.249	257.254	205.245	0.913795	present	0	0	0	0	0	0	0	0	0	0	0	0	0	0
XLOC_009946	WBGene00018334	cyp-33E2	F42A9.5	U61952	20.8806	27.3947	14.3666	0.913863	present	0	0	0	0	0	0	0	0	0	0	0	0	0	NOT_Degraded
XLOC_018145	WBGene00006477	tag-130,tag-130_dup1,tag-130_dup2	ZK721.1	U40951	1257.58	1346.53	1168.64	0.914219	present	0	0	0	0	0	0	0	0	0	0	0	0	0	NOT_Degraded
XLOC_016840	WBGene00007162	fbxa-153	B0391.5	Z81454	589.713	635.276	544.15	0.914355	present	0	0	0	0	0	0	0	0	0	0	0	0	0	0
XLOC_004565	WBGene00011047	R06A4.2	R06A4.2	Z83120	907.208	977.741	836.674	0.914476	present	0	0	0	0	0	0	0	0	0	0	0	0	0	NOT_Degraded
XLOC_003885	WBGene00004823	skr-17	C06A8.4	U39849	3546.43	3729.35	3363.51	0.91456	present	0	0	0	0	0	0	0	0	0	0	0	0	0	Maternally Degraded
XLOC_018576	WBGene00010776	pix-1	K11E4.4	Z70211	400.895	434.132	367.657	0.915237	present	0	0	0	0	0	0	0	0	0	0	0	0	0	0
XLOC_007630	WBGene00012544	Y37D8A.2	Y37D8A.2	AL032626	535.981	582.614	489.348	0.915297	present	0	0	0	0	0	0	0	WBGene00012544	0	0	0	0	0	Maternally Degraded
XLOC_019622	WBGene00007128	gosr-2.1	B0272.2	Z46240	896.143	949.595	842.692	0.915739	present	0	0	0	0	0	0	0	0	0	0	0	0	0	NOT_Degraded
XLOC_005851	WBGene00014244	ZK1307.1,ZK1307.1_dup1	ZK1307.1	Z47358	132.012	147.947	116.078	0.915767	present	0	0	0	0	0	0	0	0	0	0	WBGene00014244	WBGene00014244	0	NOT_Degraded
XLOC_005636	WBGene00011639	ztf-17	T09A5.12	Z36753	2289.64	2446.35	2132.92	0.915767	present	0	0	0	0	0	0	0	0	0	0	0	0	0	NOT_Degraded
XLOC_013037	WBGene00017766	F25B4.2	F25B4.2	U64842	2200.08	2359.43	2040.72	0.915923	present	0	0	0	0	0	0	0	0	0	WBGene00017766	0	0	0	NOT_Degraded
XLOC_013285	WBGene00016496	C37C3.2,C37C3.2_dup1,C37C3.2_dup2	C37C3.2	U64857	2354.07	2527.67	2180.46	0.915923	present	0	0	0	0	0	0	0	0	0	0	0	0	0	NOT_Degraded
XLOC_007174	WBGene00019679	K12H4.4	K12H4.4	L14331	5639.13	5853.72	5424.54	0.915923	present	0	0	0	0	0	0	0	0	0	0	0	0	0	Maternally Degraded
XLOC_014415	WBGene00006375	syp-1	F26D2.2	Z81513	2733.34	2895.06	2571.63	0.915923	present	0	0	0	0	0	0	0	0	0	0	0	0	0	Maternally Degraded
XLOC_012101	WBGene00013461	Y67H2A.2,Y67H2A.2_dup1	Y67H2A.2	AL132951	3466.22	3659.21	3273.22	0.915923	present	0	0	0	0	0	0	0	0	0	0	0	0	0	0
XLOC_005943	WBGene00007413	pro-2	C07E3.2	NA	4700.1	4960.21	4439.98	0.916708	present	0	0	0	0	0	0	0	0	0	0	0	0	0	NOT_Degraded
XLOC_004795	WBGene00018817	F54D12.4	F54D12.4	AF040647	400.087	432.066	368.108	0.916708	present	0	0	0	0	0	0	0	0	0	0	0	0	0	NOT_Degraded
XLOC_011365	WBGene00020688	carboxyesterase	T22D1.11	AF039052	24.1232	30.2736	17.9728	0.916865	present	0	0	0	0	0	0	0	0	0	0	0	0	0	NOT_Degraded
XLOC_006108	WBGene00003015	lin-29,lin-29_dup1	W03C9.4	NA	24.6336	31.8035	17.4638	0.917212	present	0	0	0	0	0	0	0	0	0	0	0	0	0	0
XLOC_013991	WBGene00010280	F58G11.2	F58G11.2	Z81094	1226.91	1318.32	1135.5	0.917631	present	0	0	0	0	0	0	0	0	0	0	0	0	0	NOT_Degraded
XLOC_020070	WBGene00007666	C18B12.4	C18B12.4	AL031620	3482.6	3678.76	3286.43	0.917771	symm	0	0	0	0	0	0	0	0	0	0	0	0	0	Maternally Degraded
XLOC_001585	WBGene00021238	gap-3	Y20F4.3	NA	45.626	55.289	35.963	0.918075	symm	0	0	0	0	0	0	0	0	WBGene00021238	0	0	0	0	0
XLOC_004393	WBGene00008838	F15A4.2	F15A4.2	Z81062	181.218	202.319	160.117	0.918075	symm	0	0	0	0	0	0	0	0	0	0	0	0	0	NOT_Degraded
XLOC_003985	WBGene00010044	F54C9.9	F54C9.9	Z49967	3934.82	4138.97	3730.68	0.918075	symm	0	0	0	WBGene00010044	0	WBGene00010044	0	0	WBGene00010044	WBGene00010044	0	0	WBGene00010044	Maternally Degraded
XLOC_006048	WBGene00007193	B0491.6,B0491.6_dup1	B0491.6	Z49907	1630.17	1743.99	1516.35	0.918075	symm	0	0	0	0	0	0	0	0	0	0	0	0	0	Maternally Degraded
XLOC_007997	WBGene00021808	Y53G8AM.8	Y53G8AM.8	AC024808	417.436	462.815	372.057	0.918075	symm	0	0	0	0	0	0	0	0	0	0	0	0	0	NOT_Degraded
XLOC_009848	WBGene00015508	mvb-12	C06A6.3	U41012	3045.5	3206.29	2884.72	0.918105	symm	0	0	0	0	0	0	0	0	0	0	0	0	0	NOT_Degraded
XLOC_000588	WBGene00019395	K04F10.2	K04F10.2	AF039719	19.4238	25.0651	13.7825	0.918105	symm	WBGene00019395	0	0	0	0	0	0	0	0	WBGene00019395	0	0	0	0
XLOC_011233	WBGene00018319	F41H10.6,F41H10.6_dup1,F41H10.6_dup2	F41H10.6	U61954	10975.8	11566.7	10384.9	0.918928	symm	0	0	0	0	0	0	0	0	WBGene00018319	0	0	0	0	Maternally Degraded
XLOC_015905	WBGene00017681	F21F8.11	F21F8.11	U97000	25.8154	32.7589	18.8718	0.919044	symm	0	0	0	0	0	0	0	0	0	0	0	0	0	NOT_Degraded
XLOC_003786	WBGene00017699	F22D3.2,F22D3.2_dup1	F22D3.2	U28993	2454.36	2625.3	2283.41	0.919202	symm	0	0	0	0	0	0	0	0	0	0	0	0	0	NOT_Degraded
XLOC_015741	WBGene00015745	C13F10.6	C13F10.6	U97006	4249.68	4497.67	4001.69	0.919202	symm	0	0	0	0	0	0	0	0	0	0	0	0	0	NOT_Degraded
XLOC_003836	WBGene00016273	C30G12.1	C30G12.1	U21319	27.4946	31.6062	23.3829	0.919202	symm	0	0	0	0	0	0	0	0	0	0	0	0	0	NOT_Degraded
[truncated: 5,947 more rows]
