# Supplementary material for: Asymmetric Transcript Discovery by RNA-seq in C. elegans Blastomeres Identifies neg-1, a Gene Important for Anterior Morphogenesis
Source: PLoS Genet. 2015 Apr 13;11(4):e1005117. doi: 10.1371/journal.pgen.1005117 (PMC4395330; doi:10.1371/journal.pgen.1005117)
Supplement: S7 Dataset — An excel file that contains the size-normalized counts merged from this paper and from Hashimshony et al. Coefficient of Variance calculations and a list of the overlapping genes are included. Data from this file were used to generate S2A Fig and S2C Fig (XLSX) [file pgen.1005117.s014.xlsx]

## Sheet: Annotation
XLOC	Source	Blastomere	Rep	Description
AB_Rep1_Nishimura	Osborne Nishimura et al.,	AB	1
AB_Rep2_Nishimura	Osborne Nishimura et al.,	AB	2
AB_Rep3_Nishimura	Osborne Nishimura et al.,	AB	3
AB_1_Hashimshony	Hashimshony et al.,	AB	1
AB_3_Hashimshony	Hashimshony et al.,	AB	2
AB_5_Hashimshony	Hashimshony et al.,	AB	3
AB_119_Hashimshony	Hashimshony et al.,	AB	4
AB_121_Hashimshony	Hashimshony et al.,	AB	5
AB_123_Hashimshony	Hashimshony et al.,	AB	6
AB_125_Hashimshony	Hashimshony et al.,	AB	7
AB_127_Hashimshony	Hashimshony et al.,	AB	8
AB_129_Hashimshony	Hashimshony et al.,	AB	9
P1_Rep1_Nishimura	Osborne Nishimura et al.,	P1	1
P1_Rep2_Nishimura	Osborne Nishimura et al.,	P1	2
P1_Rep3_Nishimura	Osborne Nishimura et al.,	P1	3
P1_2_Hashimshony	Hashimshony et al.,	P1	1
P1_4_Hashimshony	Hashimshony et al.,	P1	2
P1_6_Hashimshony	Hashimshony et al.,	P1	3
P1_120_Hashimshony	Hashimshony et al.,	P1	4
P1_122_Hashimshony	Hashimshony et al.,	P1	5
P1_124_Hashimshony	Hashimshony et al.,	P1	6
P1_126_Hashimshony	Hashimshony et al.,	P1	7
P1_128_Hashimshony	Hashimshony et al.,	P1	8
P1_130_Hashimshony	Hashimshony et al.,	P1	9
CoVar_AB_Nishimura				Coefficient of variance calculated from Osborne Nishimura AB Blastomeres
CoVar_AB_Hashimshony				Coefficient of variance calculated from Hashimshony et al., AB Blastomeres
CoVar_P1_Nishimura				Coefficient of variance calculated from Osborne Nishimura P1 Blastomeres
CoVar_P1_Hashimshony				Coefficient of variance calculated from Hashimshony et al., P1 Blastomeres
These samples were size normalized in DESeq.

## Sheet: Coefficient_Variance_dataset
XLOC	AB_Rep1_Nishimura	AB_Rep2_Nishimura	AB_Rep3_Nishimura	AB_1_Hashimshony	AB_3_Hashimshony	AB_5_Hashimshony	AB_119_Hashimshony	AB_121_Hashimshony	AB_123_Hashimshony	AB_125_Hashimshony	AB_127_Hashimshony	AB_129_Hashimshony	P1_Rep1_Nishimura	P1_Rep2_Nishimura	P1_Rep3_Nishimura	P1_2_Hashimshony	P1_4_Hashimshony	P1_6_Hashimshony	P1_120_Hashimshony	P1_122_Hashimshony	P1_124_Hashimshony	P1_126_Hashimshony	P1_128_Hashimshony	P1_130_Hashimshony	CoVar_AB_Nishimura	CoVar_AB_Hashimshony	CoVar_P1_Nishimura	CoVar_P1_Hashimshony
XLOC_007720	52.6072	48.9939	56.9109	97.4929	41.8097	84.6911	151.312	62.9256	138.795	124.824	105.044	61.579	123.999	57.9914	69.9377	160.191	77.2113	72.8035	78.805	136.966	100.39	120.265	143.867	134.106	-3.73944	-1.37174	-1.25728	-2.25117
XLOC_011204	76.4389	44.187	56.7005	116.122	203.321	267	302.625	265.686	183.903	132.625	214.791	179.459	128.402	60.8203	67.4751	312.891	373.968	269.457	230.786	286.383	344.194	295.196	226.076	186.582	-1.86446	-1.72819	-1.20163	-2.19151
XLOC_004086	5087.94	3504.27	3291.79	2220.6	2502.28	3211.13	2496.66	2370.2	2378.6	3050.39	2920.84	2756.98	4912.21	4314.28	3980.29	4790.17	2955.48	2112.14	3698.21	3461.5	3551.89	3504.08	3786.78	2996.97	-2.01305	-2.95319	-3.22097	-3.66865
XLOC_019056	244.909	307.275	284.554	243.111	364.259	443.514	353.062	482.43	438.939	288.655	462.505	323.729	383.797	300.424	264.852	372.818	361.879	260.252	500.975	273.932	478.047	464.66	436.738	320.688	-3.144	-2.17548	-2.3739	-2.15251
XLOC_019057	114.088	157.89	143.592	189.086	46.6779	246.496	173.729	188.777	175.229	195.037	285.342	258.632	118.715	150.495	139.875	377.428	175.87	133.891	236.415	273.932	157.756	158.531	220.938	174.921	-2.63369	-1.50874	-3.07631	-2.10162
XLOC_010366	595.793	622.038	659.262	429.403	999.423	1331.88	582.833	880.959	608.963	663.127	925.011	548.932	922.591	793.775	707.503	650.559	1417.49	1650.63	911.887	1083.28	798.339	1076.92	1079	897.925	-4.29441	-1.45147	-2.90018	-3.00152
XLOC_011993	368.377	458.787	528.293	460.141	672.105	418.998	215.76	384.546	232.482	397.876	247.715	299.098	320.212	883.026	1043.03	501.893	803.699	681.173	461.572	423.349	568.876	464.66	611.434	565.576	-2.49466	-1.36314	-0.979999	-2.77178
XLOC_011992	203.203	206.422	199.556	102.15	112.256	62.8497	109.281	83.9009	91.9517	70.2135	106.611	96.7669	122.942	221.64	226.559	157.886	95.9292	161.507	90.0629	99.6116	71.7071	76.5322	133.591	198.243	-5.88622	-2.41526	-1.70424	-1.22517
XLOC_011989	257.966	185.9	218.912	806.334	970.786	999.355	1112.43	950.876	909.107	1185.83	986.155	1048.6	270.542	187.694	220.156	1057.95	1084.86	1443.94	951.289	1245.14	783.997	1038.65	1068.72	1002.88	-2.61514	-3.16596	-2.43809	-2.74932
XLOC_011991	229.57	229.717	195.138	161.764	110.824	167.599	173.729	69.9174	112.771	234.045	116.018	149.549	197.623	282.602	248.353	198.222	181.72	133.891	151.981	49.8058	90.829	169.464	118.176	122.444	-3.4535	-1.59367	-2.50654	-1.44973
XLOC_010367	247.444	308.847	249.945	192.502	107.674	62.404	156.917	97.8843	144	93.618	133.264	121.399	157.464	305.091	288.493	115.245	209.796	148.536	151.981	99.6116	81.268	207.73	184.972	204.074	-2.95164	-1.67601	-1.63088	-1.52059
XLOC_011994	714.19	641.081	541.863	491.19	553.835	572.779	647.281	321.62	631.517	475.891	446.827	575.323	434.523	648.09	573.169	554.33	531.12	314.227	495.346	398.446	506.73	453.727	411.048	431.471	-2.87037	-2.36366	-2.34896	-3.34368
XLOC_011990	509.339	501.402	448.765	359.233	246.276	212.619	322.24	139.835	303.614	280.854	246.147	327.248	339.058	491.937	482.545	394.715	609.891	287.03	208.27	273.932	305.95	535.726	256.905	437.301	-3.88565	-2.00281	-2.35369	-1.43445
XLOC_001269	336.179	266.046	291.392	69.549	104.524	88.257	103.677	97.8843	83.277	156.03	95.6367	119.639	296.962	316.973	351.166	88.7388	111.917	90.3767	123.837	74.7087	105.17	103.865	97.6239	134.106	-3.06877	-2.04686	-3.55343	-2.35905
XLOC_016169	509.339	605.121	647.48	286.579	575.885	596.849	339.052	601.289	367.807	436.884	522.082	848.03	468.165	637.906	780.765	387.224	482.766	404.603	546.006	298.835	511.511	388.128	395.634	425.64	-3.05315	-1.5555	-2.00707	-2.2536
XLOC_016170	410.97	482.821	471.277	289.374	341.064	276.36	403.5	461.455	282.795	210.64	269.664	387.068	282.343	564.497	574.523	407.392	338.482	320.921	624.811	473.155	420.682	519.326	431.6	466.455	-3.56015	-2.03197	-1.51448	-2.70719
XLOC_013592	519.354	510.923	481.586	657.611	790.374	1013.62	781.781	971.852	666.216	936.18	826.238	705.519	893.001	643.988	512.219	995.719	652.397	788.704	619.183	1008.57	874.826	399.061	863.201	437.301	-4.6682	-2.629	-1.82084	-1.47261
XLOC_016172	14.9582	14.8831	26.4041	1.55243	6.01372	20.0584	0	0	5.20481	31.206	4.70344	10.5564	8.63058	14.5686	31.8906	22.4728	0	12.1339	16.8868	0	19.1219	0	0	5.83068	-1.50734	0.232485	-0.611392	0.325955
XLOC_013591	38.5364	47.7922	69.2188	325.39	191.007	398.94	353.062	223.736	378.216	148.228	261.825	307.895	130.163	53.3238	60.5798	449.457	308.065	567.365	455.943	398.446	377.657	344.395	333.976	303.196	-1.72281	-1.72926	-0.941132	-2.76861
XLOC_000535	175.315	227.683	186.407	44.3996	96.5059	141.3	58.8437	69.9174	46.8433	85.8165	68.9838	84.4511	205.901	395.756	281.228	133.108	92.4196	189.959	146.352	99.6116	148.195	142.131	133.591	87.4603	-2.83251	-1.38407	-1.62268	-2.27501
XLOC_000533	978.241	1021.57	928.878	766.592	735.392	914.218	467.948	370.562	529.156	468.09	578.524	610.511	451.961	953.322	869.911	833.799	771.723	646.026	692.359	585.218	726.632	497.46	539.5	425.64	-4.39585	-1.81057	-1.49747	-2.32616
XLOC_000534	197.752	198.009	202.817	454.553	328.177	521.073	476.354	398.529	615.903	382.273	426.446	469.76	123.646	153.324	144.185	362.446	329.513	429.29	467.201	385.995	339.414	360.795	339.115	268.211	-6.1287	-2.43247	-3.20835	-2.45924
XLOC_005401	124.609	102.61	79.9488	101.84	60.1372	47.6945	53.2396	97.8843	45.1084	39.0075	120.722	61.579	120.828	78.7835	120.051	84.7053	35.486	23.431	33.7736	99.6116	100.39	71.0657	41.1048	34.9841	-2.19835	-1.24982	-2.14863	-1.01936
XLOC_010277	788.601	526.454	610.977	716.604	1436.13	1003.81	891.062	936.893	1625.64	655.326	1262.09	967.669	987.585	486.704	588.683	961.145	892.609	575.733	759.906	1157.98	970.436	1273.72	796.405	833.788	-2.26273	-1.70396	-1.37753	-2.20156
XLOC_011895	689.471	695.714	712.701	785.532	847.934	868.752	781.781	587.306	950.745	561.708	928.146	578.842	403.524	573.974	551.005	765.805	881.301	779.499	996.321	821.796	736.193	836.388	770.715	845.449	-5.86237	-2.3243	-2.46193	-3.21834
XLOC_011896	623.681	708.286	627.387	332.221	649.482	419.89	434.323	790.066	414.65	709.936	479.751	707.278	467.46	978.499	909.313	368.209	440.65	725.106	872.484	560.315	583.218	754.389	560.053	775.481	-3.7721	-1.73024	-1.50189	-2.35356
XLOC_010276	362.926	417.743	361.873	650.78	912.653	846.911	442.729	552.347	425.06	499.296	434.285	450.406	364.07	424.186	388.72	632.696	611.451	696.654	439.057	336.189	497.169	459.193	508.672	431.471	-3.57541	-1.64393	-3.69885	-2.85172
XLOC_011889	140.075	224.633	189.878	501.436	591.349	853.597	521.187	671.207	414.65	624.12	486.022	698.481	104.448	187.977	197.254	397.02	682.033	972.387	585.409	846.698	497.169	546.659	513.81	326.518	-2.12164	-2.15682	-1.67595	-1.70729
XLOC_011888	47.1563	45.1114	40.9211	63.3393	37.2278	73.9933	47.6354	0	50.3132	15.603	34.4919	28.1504	47.5563	57.2842	38.909	41.4883	30.4166	63.18	56.2893	0	23.9024	49.1993	30.8286	40.8148	-3.80726	-0.765025	-2.38494	-0.73413
XLOC_010280	64.1428	59.07	65.9577	77.6217	108.247	79.3422	140.104	118.86	138.795	163.831	139.535	128.436	140.027	64.2149	69.5683	62.8087	134.535	102.092	146.352	136.966	143.414	218.664	174.695	87.4603	-4.14497	-2.07318	-1.11074	-1.79953
XLOC_011891	165.808	175.269	181.778	171.078	187.284	238.472	128.896	300.645	199.518	132.625	210.087	207.609	128.578	211.457	212.029	207.441	287.398	346.444	309.591	286.383	282.048	240.53	262.043	262.381	-4.44063	-1.90302	-1.93907	-3.51197
XLOC_011892	443.675	662.897	599.405	461.383	716.778	1153.14	798.594	762.099	766.842	826.959	1056.71	612.271	779.57	692.078	634.487	642.492	922.636	1114.65	855.598	572.767	913.07	923.853	1001.93	629.714	-2.33407	-1.92548	-3.26475	-2.23147
XLOC_010278	133.229	159.924	183.461	350.54	365.691	443.514	397.896	342.595	284.53	397.876	423.31	311.414	315.633	167.044	186.541	266.793	683.593	665.692	236.415	448.252	267.706	431.861	236.353	618.053	-2.66114	-2.8246	-1.46663	-1.28307
XLOC_010279	217.908	231.751	216.388	141.582	153.493	145.758	114.885	118.86	74.6023	140.427	148.942	116.12	173.668	309.052	262.389	95.0773	148.963	202.092	140.723	211.675	143.414	185.864	262.043	209.905	-4.71364	-2.36206	-1.85318	-2.06005
XLOC_010281	1487.83	1206.64	1096.56	637.74	967.063	812.143	832.219	859.984	829.3	982.989	1069.25	1034.53	1348.13	1305.37	1072.71	1216.99	1082.52	630.127	1024.47	1207.79	1199.9	945.72	1063.59	1300.24	-2.64691	-2.72672	-3.06701	-3.07279
XLOC_000394	624.695	601.239	449.396	58.061	65.0054	42.7913	28.0208	62.9256	48.5782	7.8015	25.085	73.8948	371.996	498.019	460.136	58.7751	23.7873	56.0671	67.5472	24.9029	119.512	81.9988	66.7953	23.3227	-2.5532	-1.07295	-2.77793	-0.818389
XLOC_000392	59.8328	59.8096	54.3862	117.054	58.7053	132.386	95.2708	48.9422	93.6866	124.824	105.044	75.6542	89.8285	55.1626	50.9757	34.5736	54.2039	83.6822	33.7736	49.8058	105.17	60.1325	97.6239	23.3227	-4.2109	-1.71192	-1.61717	-0.886443
XLOC_001814	714.571	490.494	703.444	165.489	108.247	132.386	131.698	90.8926	119.711	85.8165	175.595	109.083	1420.35	513.578	886.041	100.263	123.226	270.293	140.723	99.6116	148.195	207.73	220.938	221.566	-2.333	-2.01749	-1.04444	-1.76962
XLOC_001816	716.853	937.91	719.118	348.677	237.112	278.143	283.01	244.711	314.024	241.846	230.469	348.361	822.899	1046.53	823.245	311.162	275.699	206.277	140.723	286.383	152.975	158.531	210.662	274.042	-2.63981	-2.58388	-2.79863	-1.67472
XLOC_001818	492.606	573.968	496.313	414.81	328.177	274.132	302.625	111.868	331.373	226.243	197.545	283.263	251.167	496.18	550.02	208.018	277.259	325.105	258.931	224.126	215.121	235.063	359.667	338.18	-3.50358	-1.64829	-1.44122	-2.13648
XLOC_000393	683.64	733.06	751.834	962.199	1097.07	1302.91	1347.8	1090.71	1308.14	1068.81	1585.06	962.391	972.613	722.63	703.932	1116.73	877.401	885.357	1092.01	1008.57	1520.19	907.454	1243.42	962.063	-4.35918	-2.52175	-2.41456	-2.30293
XLOC_002510	593.511	623.979	546.281	1167.12	922.676	697.587	1118.03	901.934	846.649	1404.27	672.592	1103.14	414.444	592.786	581.788	995.719	562.707	589.959	833.082	784.441	1089.95	759.856	775.853	437.301	-3.90883	-2.04828	-2.40621	-1.90572
XLOC_002515	204.471	267.063	199.662	347.435	360.25	467.138	319.437	188.777	378.216	241.846	390.386	269.188	250.639	288.543	231.853	296.18	563.487	557.323	242.044	273.932	344.194	273.329	359.667	221.566	-2.5735	-1.95736	-3.1544	-2.37423
XLOC_002514	1439.03	1368.22	1415.41	1275.79	1158.64	1328.76	1955.85	1258.51	2078.45	1653.92	2060.11	1733.01	1557.56	1181.04	1221.82	1851.99	1790.29	1012.97	1671.79	1282.5	1711.41	1814.91	1341.04	1545.13	-5.28716	-2.1351	-2.67577	-2.87785
XLOC_001049	154.653	165.47	117.609	548.941	272.049	269.674	201.75	223.736	353.927	335.464	228.901	219.925	153.237	156.294	143.077	263.912	205.897	408.369	208.27	199.223	86.0485	163.998	154.143	198.243	-2.54033	-1.44037	-4.44746	-1.88234
XLOC_001048	1695.6	1388.93	1216.48	1338.2	1483.96	1233.82	1838.17	2090.53	1431.32	1373.06	1395.35	1544.75	1706.21	1421.5	1219.35	1149.57	1373.82	984.102	1243.99	1207.79	1711.41	1470.51	1248.56	1545.13	-2.56274	-2.492	-2.56672	-2.78698
XLOC_002513	74.1572	85.3234	116.031	381.278	252.29	365.063	409.104	482.43	407.71	343.266	396.657	413.459	125.408	80.4808	85.3289	329.025	269.46	451.465	365.881	435.801	320.292	289.729	554.915	384.825	-2.08405	-2.6169	-1.97847	-2.05018
XLOC_001045	610.751	643.669	515.985	391.524	248.281	282.601	420.312	314.628	291.469	436.884	304.156	360.677	518.363	591.371	533.767	251.235	377.867	183.264	253.302	186.772	372.877	486.526	287.734	413.979	-3.15439	-2.35988	-3.83171	-1.58893
XLOC_000524	560.425	563.892	576.578	878.057	626.286	534.445	1005.95	797.058	943.806	811.356	636.533	784.692	527.522	493.634	497.936	719.707	967.091	521.758	748.648	971.213	774.437	1131.58	611.434	746.328	-6.05933	-2.32689	-4.77884	-2.14914
XLOC_000523	12.5497	12.2023	15.7794	0	4.58188	0	0	0	0	15.603	0	0	11.4487	14.8515	16.6225	0	12.4786	0	0	0	0	0	0	0	-2.78653	1.15977	-2.45401	#NAME?
XLOC_001956	149.455	156.873	151.587	347.124	501.143	398.94	249.385	237.719	315.758	319.861	341.784	230.481	183.18	181.471	183.463	506.503	471.457	513.39	416.541	311.286	564.096	442.794	554.915	419.809	-5.32171	-1.92153	-7.40597	-2.24594
XLOC_009367	95.4536	139.679	118.766	66.4442	62.4281	49.0317	44.8333	6.99174	45.1084	31.206	73.6873	68.6166	43.6813	109.901	96.6568	70.8758	83.0606	46.862	84.434	12.4514	71.7071	38.2661	77.0715	58.3068	-2.41594	-1.23722	-1.253	-1.06897
XLOC_009886	14.3244	22.9255	18.9352	60.5449	86.7694	7.13188	8.40625	55.9339	3.46987	0	43.8988	17.594	58.8288	32.8147	15.2681	11.5245	11.3087	98.3266	11.2579	37.3543	38.2438	27.3329	20.5524	29.1534	-2.12907	-0.0233585	-0.705368	-1.41684
XLOC_009885	25.9867	20.8917	15.4638	35.3955	38.6596	10.6978	11.2083	0	13.8795	0	4.70344	5.2782	15.1475	23.4795	15.5143	25.9302	0	0	0	0	9.56095	10.9332	5.1381	5.83068	-1.9884	0.0918386	-1.94652	-0.212448
XLOC_009884	86.7068	176.008	137.28	162.695	90.2058	74.439	89.6667	69.9174	79.8071	132.625	86.2298	103.805	76.6184	151.202	140.86	88.1626	70.972	204.185	101.321	74.7087	66.9266	76.5322	66.7953	81.6296	-1.57513	-1.70591	-1.60588	-2.60981
XLOC_005621	32.3249	32.7242	31.4535	72.6539	31.7868	29.8648	86.8646	69.9174	71.1324	31.206	70.5517	43.985	39.2779	27.2984	36.8158	75.4856	70.972	56.4855	73.1761	87.1601	66.9266	27.3329	51.381	75.7989	-5.63393	-1.35823	-2.44978	-1.58021
XLOC_012990	284.332	262.441	291.603	441.202	371.419	349.908	330.646	363.57	400.77	413.479	359.03	478.557	361.956	263.083	239.733	335.364	376.308	319.247	275.818	473.155	435.023	426.394	333.976	274.042	-4.20296	-3.02875	-2.15193	-2.09585
XLOC_012989	829.419	975.811	944.763	1307.77	1372.56	1200.38	966.719	587.306	805.011	990.79	1001.83	865.624	742.406	942.714	965.706	1078.7	1099.68	1505.86	754.277	560.315	678.827	819.988	842.648	827.957	-3.5711	-2.01548	-2.84697	-2.76348
XLOC_015531	732.698	598.558	525.032	448.653	934.99	954.335	638.875	1041.77	832.77	780.15	1064.55	775.895	643.066	611.88	495.72	572.769	830.996	750.211	866.856	747.087	678.827	858.254	888.891	594.73	-2.55515	-2.06798	-2.91007	-2.69843
XLOC_016354	2123.56	2093.24	1626.33	1499.34	1760.3	1587.74	1087.21	1300.46	1075.66	990.79	1351.46	1092.59	2437.7	2388.26	1897.18	2130.88	1791.85	1331.8	849.969	1157.98	1123.41	1016.79	1022.48	845.449	-2.80487	-2.28837	-2.90689	-2.92367
XLOC_006928	253.022	95.3995	189.352	65.2022	186.139	285.721	277.406	496.413	124.915	249.648	195.977	146.03	730.781	188.543	276.426	301.366	747.546	769.458	619.183	572.767	755.315	781.722	760.439	653.037	-1.17755	-0.851269	-0.454085	-2.99011
XLOC_014822	217.781	182.387	225.224	106.807	34.0777	86.4741	44.8333	83.9009	85.0119	148.228	61.1448	42.2256	300.661	198.444	329.495	39.1834	60.0532	178.661	67.5472	24.9029	57.3657	65.5991	77.0715	128.275	-3.18782	-1.08891	-2.0044	-1.06103
XLOC_014823	308.037	311.435	339.782	286.89	497.42	316.923	529.594	622.265	536.095	530.502	605.176	438.09	467.108	340.735	351.658	399.901	454.689	566.947	540.377	547.864	602.34	399.061	580.605	658.867	-4.19775	-2.04917	-2.46497	-2.66528
XLOC_003783	7.22557	13.2191	14.0962	0	0.286368	1.78297	0	0	0	0	0	0	9.68739	8.62799	11.6973	0.576226	0	0	0	0	0	0	0	0	-1.63495	0.838673	-2.69627	#NAME?
XLOC_005524	197.626	242.104	270.669	610.728	605.954	670.397	439.927	391.537	560.385	366.67	496.997	360.677	255.923	206.365	274.333	709.911	692.952	777.826	439.057	522.961	731.412	601.325	488.119	448.963	-2.68613	-2.10188	-2.8048	-2.27619
XLOC_000464	574.116	617.416	593.409	418.536	466.493	472.487	288.615	517.389	307.084	335.464	426.446	450.406	340.291	644.553	643.106	388.953	448.839	473.223	444.686	485.606	368.096	224.13	385.357	332.349	-4.7778	-2.35119	-1.63088	-2.03004
XLOC_000463	991.551	999.291	942.869	531.243	400.055	341.439	540.802	139.835	346.987	226.243	261.825	469.76	406.87	880.197	858.583	271.979	390.736	164.017	287.076	174.32	372.877	338.929	277.457	332.349	-4.99887	-1.39279	-1.42037	-2.09239
XLOC_000462	89.8759	98.6349	121.396	108.981	82.1875	69.9816	120.49	41.9504	90.2167	93.618	59.577	98.5263	143.902	108.345	127.685	147.514	107.628	190.377	197.013	186.772	43.0243	87.4654	154.143	163.259	-2.66798	-1.78989	-2.83187	-1.19589
XLOC_001868	1124.02	1033.86	1292.75	1200.03	1527.48	1632.31	1894.21	1789.89	1781.78	2028.39	1760.66	1771.71	1743.55	1059.83	1305.67	1334.54	1622.22	1489.96	1761.86	1444.37	1400.68	1793.04	1490.05	1253.6	-3.12982	-2.84555	-1.98373	-2.84557
XLOC_001869	30.5502	35.5899	37.8705	64.5813	22.0503	123.471	0	41.9504	83.277	46.809	1.56781	5.2782	29.5906	27.4398	32.3831	128.498	15.5982	45.1884	22.5157	12.4514	9.56095	125.732	46.2429	11.6614	-3.21451	-0.0500926	-3.59279	0.241572
XLOC_019622	109.271	132.838	112.033	31.9801	24.3412	25.8531	50.4375	34.9587	65.9276	15.603	62.7126	31.6692	124.175	107.072	87.5452	33.4211	15.9882	16.7364	39.4025	87.1601	52.5852	71.0657	82.2096	58.3068	-3.197	-1.12385	-2.53688	-1.83194
XLOC_018200	644.977	674.452	717.751	942.017	404.351	281.264	473.552	587.306	711.324	366.67	363.733	614.03	755.616	646.675	606.167	800.955	735.847	302.093	495.346	510.509	473.267	530.259	436.738	548.084	-4.21364	-1.3378	-3.11489	-3.63499
XLOC_009616	747.403	516.747	504.519	504.231	687.282	671.288	840.625	748.116	662.746	748.944	903.061	943.038	797.712	486.987	426.521	485.183	479.646	588.286	821.824	697.281	750.534	830.921	775.853	752.158	-2.10743	-2.46013	-1.51831	-3.95325
XLOC_011246	11.6623	18.0261	19.356	29.1858	77.892	40.1168	33.625	27.967	39.9035	70.2135	51.7379	28.1504	23.4259	15.5587	17.2382	78.943	111.137	62.7616	22.5157	24.9029	52.5852	10.9332	56.5191	52.4762	-1.99996	-1.25706	-2.18502	-0.915599
XLOC_011247	29.5361	52.9689	32.4003	44.7101	50.1143	76.6677	114.885	0	55.518	0	3.13563	7.0376	42.8006	38.7552	42.8491	96.2298	0.779912	62.7616	16.8868	62.2572	76.4876	54.6659	35.9667	145.767	-1.58699	0.0372031	-4.14492	-0.554481
XLOC_007078	356.588	399.347	412.052	557.324	425.542	431.479	467.948	496.413	634.987	538.303	445.259	446.887	454.426	311.315	293.787	340.55	460.148	234.31	371.51	448.252	334.633	475.593	344.253	349.841	-3.74439	-2.80918	-2.00322	-2.69942
XLOC_008422	46.0155	43.1701	50.5992	85.0734	83.9057	59.2838	70.0521	97.8843	60.7228	46.809	83.0942	110.842	41.3916	50.6364	58.9791	104.873	167.291	120.502	185.755	99.6116	129.073	125.732	128.452	110.783	-3.63897	-1.94132	-2.51926	-2.12798
XLOC_007075	268.74	167.042	212.39	231.002	271.763	346.342	271.802	230.727	253.301	312.06	304.156	223.444	525.409	200	221.018	215.509	449.619	313.808	180.126	286.383	372.877	404.528	421.324	460.624	-2.08497	-2.68635	-0.793167	-1.77508
XLOC_008418	2955.51	2029.92	3190.38	2373.98	3578.45	2419.94	4247.96	4404.8	1778.31	4119.19	3024.31	3253.13	9564.27	3894.05	5232.77	5466.66	4779.69	5579.93	9096.35	7458.42	6487.1	5379.12	8698.8	5614.95	-2.15124	-1.80831	-1.07188	-2.18839
XLOC_008420	194.33	238.684	171.153	243.422	166.666	272.794	246.583	314.628	258.506	273.052	418.606	242.797	129.811	186.421	163.27	205.137	181.72	125.105	365.881	261.48	339.414	273.329	262.043	192.413	-2.55383	-1.99602	-2.49041	-2.18686
XLOC_008421	653.47	700.151	641.484	348.056	286.368	447.08	358.667	384.546	222.072	382.273	243.011	300.857	611.362	711.456	721.294	407.968	415.303	487.449	309.591	547.864	267.706	327.995	277.457	344.01	-4.42348	-2.18007	-3.48584	-1.74507
XLOC_004943	30.1699	50.9352	26.6145	52.4723	81.3284	23.1786	28.0208	20.9752	48.5782	54.6105	70.5517	47.5038	50.3744	47.8076	27.3348	92.1962	88.52	33.4729	45.0315	0	47.8047	60.1325	30.8286	69.9682	-1.45473	-1.20064	-1.73185	-0.781317
XLOC_006740	400.449	276.585	302.648	260.188	160.652	144.421	224.167	209.752	232.482	179.434	202.248	260.391	221.049	250.353	283.075	164.801	112.307	94.1424	112.579	149.417	167.317	207.73	123.314	128.275	-2.32258	-2.344	-3.0194	-2.07387
XLOC_008102	73.9036	77.0961	98.2528	111.465	144.902	118.568	257.792	223.736	209.927	296.457	321.402	177.699	109.379	80.4808	99.735	94.5011	72.5318	128.871	191.384	311.286	181.658	251.463	210.662	309.026	-2.65216	-1.45467	-2.71539	-2.07591
XLOC_006741	385.998	416.448	381.755	357.06	172.966	319.152	322.24	321.62	402.505	280.854	428.013	380.03	362.484	354.455	315.704	273.707	292.467	277.825	455.943	522.961	301.17	327.995	405.91	402.317	-4.38291	-2.13857	-3.78288	-2.30556
XLOC_006742	782.136	716.328	521.245	697.664	878.862	800.108	837.823	1132.66	766.842	647.524	983.02	791.73	569.618	759.405	625.868	580.836	652.786	502.093	399.654	485.606	540.193	546.659	513.81	478.116	-2.31113	-2.50494	-2.74109	-3.19661
XLOC_006744	9.2538	22.4633	4.62861	0	2.00457	2.22871	0	34.9587	6.93975	0	0	5.2782	0	13.0127	1.97007	7.49094	0	8.78663	0	0	0	5.46659	0	0	-0.400338	0.953442	0.461302	1.14224
XLOC_006746	142.483	186.916	145.906	133.199	97.9377	60.621	70.0521	55.9339	105.831	70.2135	47.0344	109.083	166.271	161.103	118.574	214.356	125.956	86.1926	112.579	74.7087	100.39	131.198	87.3477	52.4762	-2.68078	-1.51652	-2.50668	-1.7378
XLOC_005208	517.452	480.14	548.175	1063.73	1348.5	1020.3	1162.86	1922.73	1235.28	1162.42	1179	1126.02	932.631	469.023	473.31	1371.42	1787.56	1666.95	1328.43	1444.37	1257.26	1350.25	1680.16	1317.73	-3.91898	-2.2044	-1.23028	-3.20216
XLOC_018833	287.375	191.446	192.613	122.021	154.638	241.147	184.937	90.8926	83.277	93.618	203.816	156.587	178.952	222.348	192.082	194.188	38.9956	78.2428	67.5472	112.063	148.195	81.9988	154.143	99.1216	-2.0241	-1.42327	-3.15257	-1.66128
XLOC_008611	40.8181	17.5639	29.2444	42.5367	62.4281	19.1669	16.8125	41.9504	10.4096	85.8165	18.8138	17.594	14.9714	14.8515	20.8089	27.0826	63.9528	94.9793	45.0315	62.2572	62.1461	27.3329	15.4143	5.83068	-1.33383	-0.464938	-2.31769	-0.606571
XLOC_007266	223.105	259.113	294.548	217.962	352.518	436.382	266.198	510.397	379.951	210.64	264.961	341.323	263.497	233.239	324.2	235.1	305.726	450.629	467.201	510.509	425.462	333.462	369.943	262.381	-2.8582	-1.70941	-2.56306	-2.11624
XLOC_008608	1334.32	1247.59	1184.82	2507.8	1402.06	1535.58	2079.15	1202.58	2156.53	1809.95	1779.47	1917.74	1070.72	1268.03	1161.61	1637.64	2335.84	1332.64	923.145	1357.21	1228.58	1825.84	971.101	1702.56	-4.06407	-2.17486	-3.56262	-1.84541
XLOC_007262	713.557	623.055	537.55	423.504	536.366	317.369	462.344	356.579	268.915	374.472	258.689	409.94	334.479	661.527	580.433	155.581	436.751	317.574	163.239	547.864	191.219	278.796	246.629	157.428	-2.82762	-2.06495	-1.62576	-0.847263
XLOC_007263	206.119	213.632	180.516	212.062	170.675	266.108	252.187	300.645	265.445	288.655	188.138	191.774	278.644	212.022	191.097	299.638	170.801	168.201	253.302	161.869	215.121	207.73	226.076	233.227	-3.52736	-2.32096	-2.31411	-2.80527
XLOC_007264	62.4948	98.1727	101.619	81.0371	140.893	65.9699	168.125	174.793	76.3372	117.022	145.807	131.955	127.345	153.041	135.073	56.4702	119.327	156.904	191.384	186.772	191.219	125.732	179.833	134.106	-2.01458	-1.61162	-3.39398	-2.48561
XLOC_003471	267.346	285.089	357.666	237.212	664.373	544.252	428.719	391.537	530.891	327.663	503.268	371.233	621.754	321.782	391.06	859.73	995.558	1003.77	461.572	498.058	626.242	699.723	637.124	565.576	-2.66484	-1.77858	-1.5024	-2.68869
XLOC_005217	61.2272	73.9531	100.672	116.122	138.316	114.11	103.677	139.835	105.831	93.618	125.425	110.842	83.3115	64.9221	79.6649	58.7751	125.176	135.565	118.208	37.3543	191.219	109.332	210.662	151.598	-1.96719	-2.90361	-2.96575	-1.12348
XLOC_018907	77.1995	76.6339	61.8551	71.1015	0.286368	24.0701	42.0312	62.9256	39.9035	23.4045	48.6022	45.7444	43.329	65.4879	45.8042	113.517	2.33974	4.18411	22.5157	87.1601	19.1219	92.932	5.1381	17.4921	-3.04876	-0.8892	-2.08848	-0.0773884
XLOC_006066	620.385	691.646	652.845	944.811	954.177	677.975	835.021	657.223	1066.99	670.929	641.236	663.293	645.884	678.358	630.67	1084.46	871.162	591.215	647.327	485.606	611.9	552.125	529.224	653.037	-4.19853	-2.27866	-4.74176	-3.09143
XLOC_006065	338.841	279.543	292.97	147.481	241.694	107.87	162.521	132.843	182.168	109.221	205.384	170.662	394.189	284.582	293.418	136.566	122.056	79.9165	168.868	149.417	114.731	76.5322	138.729	221.566	-3.28885	-1.88296	-2.41242	-1.56055
XLOC_004286	532.284	586.91	578.156	1599.63	1923.53	2404.78	1692.46	2006.63	1689.83	1490.09	2027.18	1674.95	818.848	702.262	665.023	2249.59	1633.92	2281.18	2082.7	1618.69	2351.99	1853.17	1582.53	1813.34	-4.26957	-2.69699	-3.18296	-2.69066
XLOC_004287	411.604	463.316	479.482	118.606	234.249	356.594	439.927	412.513	138.795	156.03	247.715	263.91	866.052	854.878	758.602	413.73	513.962	895.399	788.05	859.15	568.876	623.191	580.605	670.529	-3.67082	-1.1589	-3.80657	-2.53399
XLOC_006067	1104.5	686.1	643.377	597.687	717.064	533.108	641.677	580.314	577.734	546.105	424.878	573.564	298.9	356.577	392.661	227.609	509.673	323.85	433.428	610.121	382.438	355.328	344.253	268.211	-1.67114	-2.86367	-2.88551	-1.77437
XLOC_006927	256.064	195.051	163.685	115.501	95.074	90.04	210.156	125.851	130.12	109.221	106.611	170.662	122.061	166.902	138.644	65.1136	89.2999	86.6111	78.805	186.772	138.634	174.931	128.452	145.767	-2.12587	-1.7231	-2.65332	-1.89805
XLOC_008268	295.361	210.674	282.556	170.768	127.434	243.821	106.479	160.81	183.903	351.067	252.418	258.632	635.14	230.127	346.118	146.361	122.056	512.972	174.497	161.869	215.121	136.665	359.667	332.349	-2.52621	-1.42425	-0.953407	-1.29556
XLOC_006923	226.274	223.801	253.101	567.259	567.008	634.292	580.031	713.157	562.12	436.884	617.719	545.414	542.317	217.114	255.863	722.588	591.173	436.403	546.006	585.218	511.511	612.258	662.815	472.285	-3.85106	-2.96163	-0.930416	-3.02716
XLOC_006926	1845.94	1758.51	1139.59	3498.88	2521.75	2520.23	3836.05	3404.98	3797.78	2746.13	3035.29	3034.96	2385.39	1625.88	1097.82	4371.83	3773.99	2311.72	3270.41	3312.09	3590.13	3635.28	2974.96	3078.6	-2.03807	-2.63726	-1.39582	-3.64183
XLOC_006925	557.51	635.165	628.124	217.03	245.99	157.793	325.042	349.587	277.59	265.251	197.545	288.541	222.986	485.431	478.605	140.599	157.542	81.1717	377.138	311.286	411.121	284.263	251.767	215.735	-3.82118	-2.08246	-1.40365	-2.05301
XLOC_006924	159.596	210.674	136.754	90.6622	81.6147	55.2721	100.875	125.851	48.5782	109.221	43.8988	52.782	94.9364	162.517	112.91	58.1989	45.2349	81.1717	50.6604	24.9029	76.4876	71.0657	56.5191	17.4921	-2.15966	-1.40049	-1.81961	-1.04954
XLOC_006922	445.704	487.628	476.011	680.277	785.792	1197.71	924.687	873.967	1028.82	936.18	946.96	948.316	639.191	410.749	406.697	1044.12	726.098	979.081	1063.87	1083.28	750.534	1142.52	976.239	892.095	-4.44016	-2.67328	-1.86765	-2.76904
XLOC_008264	1525.23	1590.36	1763.29	405.496	1170.67	1010.94	927.489	1048.76	792.866	787.951	1102.17	788.211	1899.43	1941.3	1955.42	1314.37	1078.62	1274.06	1412.86	1232.69	2046.04	1530.64	1808.61	1655.91	-3.72458	-1.94539	-6.05215	-2.47944
XLOC_008265	495.142	593.474	496.419	430.335	487.684	537.566	498.771	377.554	281.06	631.921	407.632	351.88	407.575	585.996	528.473	629.815	526.441	748.537	332.107	410.898	406.34	284.263	411.048	472.285	-3.22781	-2.06952	-2.47825	-2.53003
XLOC_008266	120.806	118.972	163.79	154.933	137.456	122.133	184.937	202.76	215.132	210.64	183.434	182.977	293.616	139.038	182.109	128.498	169.631	140.168	191.384	211.675	152.975	284.263	210.662	134.106	-2.40815	-2.4473	-1.36178	-1.90398
XLOC_008267	311.714	299.787	294.864	313.592	220.217	78.8964	238.177	209.752	164.819	179.434	111.315	191.774	159.402	258.84	302.283	113.517	148.183	83.6822	123.837	224.126	114.731	153.064	128.452	110.783	-5.12441	-1.45859	-1.71385	-1.74118
XLOC_012383	79.608	87.3571	87.5229	69.2386	61.569	66.8614	89.6667	41.9504	53.783	62.412	40.7632	95.0075	91.4137	72.56	118.697	15.5581	67.0724	38.0754	61.9183	62.2572	66.9266	54.6659	77.0715	23.3227	-4.23106	-1.79185	-2.02371	-1.65242
XLOC_014871	357.095	235.541	199.03	515.098	921.531	586.597	686.51	608.281	588.144	850.363	515.811	877.94	782.917	266.195	207.474	692.624	906.258	779.499	675.472	771.99	664.486	666.924	565.191	623.883	-1.67351	-2.10138	-0.403951	-3.2816
XLOC_009651	329.968	223.246	212.495	81.3475	43.8142	92.2687	100.875	41.9504	109.301	54.6105	87.7976	72.1354	166.975	203.677	181.124	73.1807	54.9838	39.3306	45.0315	37.3543	38.2438	54.6659	113.038	58.3068	-1.97517	-1.63144	-3.31348	-1.02844
XLOC_008449	424.914	446.122	363.346	881.783	617.981	628.497	865.844	839.009	1049.64	1154.62	845.052	999.339	438.398	417.114	390.198	1159.94	677.354	558.997	681.101	871.601	846.144	1415.85	698.782	1032.03	-3.25881	-2.29934	-4.10389	-1.76057
XLOC_007103	517.579	522.663	514.512	1691.84	1532.35	749.293	1176.87	1419.32	1379.27	1458.88	824.67	1579.94	310.525	454.879	488.086	1175.5	1195.22	439.331	1243.99	1195.34	817.461	743.456	560.053	588.899	-6.9762	-1.98905	-2.14639	-1.5348
XLOC_007102	344.039	418.667	417.417	548.941	486.825	527.314	568.823	412.513	379.951	452.487	421.742	425.775	206.958	497.029	474.788	507.079	503.823	683.683	506.604	585.218	659.705	513.859	400.772	466.455	-3.20293	-2.81578	-1.28366	-2.52699
XLOC_008446	360.518	345.823	274.666	206.784	232.53	242.93	140.104	230.727	192.578	54.6105	221.062	167.143	422.722	380.339	324.57	246.625	269.85	463.181	230.786	273.932	272.487	136.665	262.043	285.704	-2.83267	-1.64512	-2.93309	-2.1315
XLOC_008447	631.92	672.881	649.689	1352.17	1854.52	1079.59	1353.41	1943.7	1472.96	1263.84	1216.62	1456.78	702.424	698.584	630.424	1377.18	1517.71	1677.83	1446.64	1817.91	1391.12	1295.58	1012.21	1230.27	-4.98748	-2.33752	-4.06346	-2.34778
XLOC_008448	287.375	292.392	269.301	387.488	478.52	554.058	538	482.43	393.831	546.105	490.726	350.12	309.116	300.282	327.525	652.864	443.38	605.441	450.315	498.058	640.583	579.458	698.782	559.746	-4.54298	-2.64325	-4.49038	-2.65284
XLOC_008450	477.648	565.649	486.215	351.161	224.512	259.868	179.333	209.752	286.265	195.037	189.706	174.18	340.996	505.798	501.261	439.084	294.417	247.281	360.252	373.543	229.463	256.93	256.905	314.857	-3.39356	-1.96701	-2.25949	-2.31849
XLOC_008451	26.367	35.4975	41.0263	127.61	45.5324	44.1285	64.4479	111.868	27.759	101.419	15.6781	47.5038	62.3515	29.9858	47.2818	96.2298	98.2689	88.7031	67.5472	136.966	33.4633	43.7327	51.381	40.8148	-2.21609	-0.728853	-1.52596	-0.70213
XLOC_013930	270.262	222.229	284.765	135.062	158.648	248.724	131.698	188.777	218.602	124.824	177.163	121.399	438.574	266.761	370.743	114.093	201.607	159.833	157.61	161.869	195.999	224.13	200.386	274.042	-2.98522	-1.89841	-2.05174	-2.2309
XLOC_016519	4566.56	3772.81	3571.5	1862.92	2975.64	2971.32	2569.51	1475.26	1989.97	2418.46	2359.56	2661.97	4354.04	3846.67	3649.32	2200.61	2393.94	2784.11	2324.75	1768.11	1979.12	2028.1	2533.08	2244.81	-2.91586	-2.22133	-3.44167	-2.9683
XLOC_000965	1731.47	1511.51	1171.25	630.599	732.528	777.821	826.614	825.025	659.276	795.753	713.356	869.143	552.357	1425.6	1250.38	619.443	809.549	728.872	951.289	821.796	841.363	705.19	924.858	798.804	-2.38222	-3.23508	-1.2201	-3.23629
XLOC_002447	9.2538	14.3284	15.8846	13.3509	35.2232	26.2988	16.8125	34.9587	31.2289	54.6105	18.8138	17.594	4.57949	14.1442	12.313	24.7777	0	62.3432	39.4025	12.4514	19.1219	10.9332	56.5191	0	-1.93464	-1.09347	-1.04089	-0.145738
XLOC_016840	69.8472	87.7269	79.4228	96.8719	38.0869	39.2254	70.0521	41.9504	65.9276	46.809	89.3654	102.045	64.4651	69.5897	71.4152	160.191	61.6131	57.7407	118.208	99.6116	138.634	81.9988	138.729	69.9682	-3.14412	-1.3578	-4.25066	-1.90072
XLOC_008144	312.728	255.415	320.321	75.4483	43.5279	54.8263	36.4271	76.9091	83.277	85.8165	50.1701	66.8572	615.237	276.237	447.453	104.873	35.876	105.858	11.2579	0	43.0243	43.7327	149.005	169.09	-3.06156	-1.82119	-1.39706	0.0493781
XLOC_006803	1797.52	1625.95	1357.34	1353.1	1516.03	1553.86	1406.65	1433.31	1301.2	1201.43	1608.58	1073.23	1145.4	1605.09	1474.72	743.908	1392.53	1799.17	636.069	921.407	827.022	1147.98	1166.35	1032.03	-2.84463	-3.00534	-2.57175	-2.23082
XLOC_006804	3641.43	3774.47	3159.55	1525.73	1398.05	1400.52	1244.12	1279.49	1577.06	1302.85	1509.81	1330.11	1817.88	3211.59	2752.69	1335.12	1304.01	644.771	1187.7	1481.72	1285.95	1497.85	1253.7	1329.4	-3.44575	-3.55946	-1.86883	-3.41662
XLOC_008148	1181.44	1212.74	910.364	693.628	1375.71	1057.3	933.094	936.893	1332.43	811.356	903.061	1301.96	932.807	1146.67	1021.48	796.345	638.748	556.486	968.176	871.601	674.047	863.721	765.577	530.592	-2.72794	-2.08365	-3.26613	-2.30398
XLOC_020136	174.428	179.891	163.369	42.5367	29.4959	48.1402	70.0521	48.9422	29.4939	78.015	43.8988	75.6542	124.703	171.711	222.003	48.9792	35.096	29.7072	45.0315	49.8058	23.9024	38.2661	41.1048	29.1534	-4.35844	-1.48404	-1.8292	-1.96147
XLOC_019436	1578.22	1765.72	1710.06	1573.86	475.084	364.172	224.167	468.446	1093.01	124.824	131.696	415.218	1688.95	1709.47	1619.4	2034.66	566.216	519.666	180.126	759.538	239.024	300.662	236.353	262.381	-4.1289	-0.163146	-5.14702	-0.622434
XLOC_017654	304.868	300.157	266.882	118.295	162.37	42.3456	70.0521	55.9339	152.674	31.206	51.7379	40.4662	178.6	252.616	192.452	134.261	68.2423	120.502	129.465	112.063	95.6095	38.2661	97.6239	151.598	-3.81158	-0.676833	-2.40211	-1.43651
XLOC_006460	499.071	376.883	427.621	75.4483	100.801	115.447	173.729	132.843	225.542	93.618	163.053	130.196	350.859	386.138	440.558	129.075	120.106	139.749	84.434	124.514	124.292	147.598	77.0715	157.428	-2.82379	-1.53262	-3.1191	-1.87305
XLOC_006457	141.089	141.25	173.573	150.586	225.085	182.309	274.604	244.711	284.53	148.228	161.485	177.699	389.609	140.028	213.014	120.431	274.139	350.21	140.723	112.063	329.853	235.063	251.767	192.413	-3.02299	-1.95513	-0.948507	-1.40796
XLOC_000509	2710.22	3096.97	3891.3	10096.1	3317	6922.38	7529.2	9340.96	4000.76	8714.27	6178.76	6972.5	3886.05	3039.88	3466.84	5486.83	5415.32	5410.47	6360.69	9475.55	4684.86	4848.86	6057.82	4396.34	-2.42466	-1.62106	-3.03355	-1.6606
XLOC_001938	2118.74	2156.47	1604.02	641.155	1127.14	1213.31	969.521	908.926	893.492	1271.64	1028.49	1067.96	1493.27	2206.08	1730.22	923.691	913.667	809.207	1075.13	908.956	850.924	858.254	1017.34	717.174	-2.66674	-2.41599	-2.31784	-2.82093
XLOC_001939	391.448	314.578	315.377	287.511	170.102	163.588	341.854	265.686	246.361	179.434	195.977	364.196	281.286	284.158	323.339	172.292	187.179	119.247	146.352	124.514	148.195	169.464	118.176	145.767	-2.94738	-1.71869	-3.65701	-2.94726
XLOC_001940	651.949	594.213	568.688	420.399	351.946	430.587	465.146	314.628	279.325	499.296	333.944	297.338	316.866	830.126	898.97	504.774	577.135	591.633	365.881	286.383	578.437	524.793	529.224	518.931	-3.82622	-2.25759	-1.1006	-2.0334
XLOC_001941	334.531	275.106	295.6	455.484	900.053	816.601	801.396	1062.74	530.891	546.105	692.974	476.797	284.809	461.527	401.033	358.413	943.304	1043.1	557.264	1058.37	803.119	852.788	642.262	886.264	-3.32187	-1.72396	-2.0907	-2.15759
XLOC_018188	113.201	89.9455	134.125	149.344	93.3558	175.177	156.917	111.868	145.735	109.221	216.358	128.436	123.118	91.3719	135.32	145.785	120.886	133.473	135.094	149.417	167.317	158.531	102.762	169.09	-2.34812	-1.919	-2.36293	-2.55409
XLOC_019613	1345.86	1567.16	1052.8	735.854	566.721	507.255	554.812	643.24	569.059	670.929	529.921	540.135	1042.89	1496.04	1049.93	609.071	561.147	446.863	455.943	473.155	468.486	546.659	488.119	443.132	-2.35725	-2.96526	-2.20423	-3.71923
XLOC_019614	75.4248	22.5557	78.5812	52.4723	2.57731	20.0584	2.80208	34.9587	12.1446	7.8015	17.246	5.2782	31.8803	20.9335	74.1241	49.5555	13.2585	25.1047	11.2579	24.9029	23.9024	5.46659	25.6905	23.3227	-0.905392	-0.0515044	-0.594541	-1.16667
XLOC_004676	117.764	126.83	150.22	77.9322	61.2827	46.803	109.281	167.802	95.4215	46.809	56.4413	96.7669	142.669	114.71	116.604	81.2479	79.1611	53.5566	56.2893	112.063	86.0485	103.865	71.9334	139.936	-2.97539	-1.12147	-2.99732	-1.66487
XLOC_002932	297.516	325.578	389.961	617.558	631.727	416.769	636.073	601.289	636.722	733.341	526.786	710.797	728.315	338.613	352.151	675.337	696.462	556.486	551.635	473.155	396.779	486.526	647.401	559.746	-2.83325	-2.69474	-1.09694	-2.58785
XLOC_002931	29.4093	26.3458	38.9224	77.0007	60.9963	75.3305	50.4375	69.9174	67.6625	23.4045	42.331	73.8948	43.8574	26.8741	42.4797	92.7724	188.739	115.063	78.805	37.3543	28.6828	81.9988	25.6905	69.9682	-2.27126	-1.73478	-2.00404	-1.05187
XLOC_002930	517.072	551.598	480.534	524.723	335.909	352.582	493.167	454.463	426.794	374.472	352.758	424.015	535.448	506.506	398.448	485.183	255.811	224.268	444.686	348.641	396.779	437.327	344.253	478.116	-3.8614	-2.63916	-2.73352	-2.90645
XLOC_004672	27.6346	27.1778	45.129	5.27828	9.7365	8.02337	0	0	5.20481	0	4.70344	8.79699	12.6817	25.0353	30.1668	1.15245	6.2393	0.418411	0	0	9.56095	10.9332	0	0	-1.70696	-0.290752	-1.33844	0.594721
XLOC_004674	274.572	243.398	277.401	278.196	245.131	164.479	179.333	244.711	225.542	358.869	379.411	219.925	148.129	204.243	294.649	403.935	129.855	323.432	247.673	249.029	191.219	98.3986	287.734	192.413	-3.8132	-1.79884	-1.54537	-1.66756
XLOC_003275	171.132	160.016	157.268	95.3195	143.47	74.439	165.323	111.868	105.831	218.442	101.908	219.925	298.371	133.239	156.744	77.7905	77.6013	79.4981	163.239	149.417	71.7071	87.4654	133.591	69.9682	-4.47193	-1.36364	-1.13523	-1.45177
XLOC_005044	131.581	96.0466	128.76	44.0891	61.2827	46.803	95.2708	125.851	62.4577	140.427	70.5517	61.579	159.93	94.625	117.219	61.6562	18.7179	58.9959	61.9183	112.063	62.1461	21.8664	30.8286	46.6455	-2.58963	-1.19709	-1.9029	-0.810183
XLOC_004020	2193.15	1843.1	1497.78	1068.07	558.13	275.915	563.219	328.612	626.312	397.876	258.689	263.91	905.154	1572.42	1368.34	826.885	864.533	1288.29	1086.38	747.087	1099.51	1005.85	1130.38	1096.17	-2.40757	-0.883234	-1.90677	-2.8396
XLOC_008701	2039.89	2057.74	1845.87	805.092	2039.22	1156.7	1221.71	1545.17	1098.21	1029.8	1293.45	1092.59	2965.57	2243.7	1909.37	1267.12	2028.16	1802.51	1328.43	1929.97	1195.12	1541.58	1541.43	1381.87	-4.07554	-1.81502	-2.13615	-2.54684
XLOC_007342	1367.66	1701.29	1516.92	799.814	808.129	596.404	518.385	412.513	617.638	686.532	592.634	631.624	418.847	1323.76	1312.56	549.72	804.479	564.855	427.799	597.669	525.852	481.06	498.396	612.222	-3.19335	-2.32517	-0.971932	-2.89032
XLOC_007341	88.7351	127.846	154.848	538.695	559.562	810.36	580.031	461.455	603.758	694.333	465.641	566.526	247.116	115.134	120.913	701.844	399.315	624.687	557.264	647.475	544.974	508.393	631.986	285.704	-1.89826	-2.42337	-1.11144	-2.01893
XLOC_008700	630.019	671.124	513.46	365.753	944.154	833.093	725.74	964.86	735.613	655.326	763.526	788.211	561.692	696.887	543.125	495.555	774.453	723.432	1103.27	946.31	678.827	951.186	1197.18	857.111	-2.88694	-2.09152	-2.83931	-2.38854
XLOC_007337	1240.01	1171.05	1193.55	1374.21	1895.18	2015.2	1709.27	2174.43	1691.56	1529.09	1983.29	1733.01	1230.12	1224.75	1333.86	1558.12	1382	1835.99	1435.38	1718.3	1620.58	1322.91	1233.14	1451.84	-5.09461	-2.82912	-4.36003	-3.01765
XLOC_008699	1918.2	2132.44	1485.57	530.311	434.706	316.032	246.583	300.645	400.77	218.442	264.961	318.451	1396.22	2208.2	1704.98	526.671	434.411	337.239	208.27	273.932	148.195	202.264	308.286	320.688	-2.48558	-1.74761	-2.11048	-1.84198
XLOC_007339	698.345	896.496	865.445	1374.53	1344.78	2041.5	1210.5	1223.55	1554.5	928.378	1393.79	1085.55	1539.06	953.322	989.839	1699.29	1377.71	1174.9	1452.26	1220.24	1051.7	1098.78	1356.46	1119.49	-2.94408	-2.08976	-1.82277	-2.94028
XLOC_007340	381.814	422.272	388.698	401.149	225.658	241.147	291.417	335.603	360.867	405.678	346.487	325.489	259.094	349.929	361.016	321.534	358.37	227.616	365.881	286.383	291.609	311.596	375.081	332.349	-4.19945	-2.36179	-2.53209	-3.12952
XLOC_007338	522.269	549.009	581.206	363.27	265.463	222.426	305.427	314.628	333.108	257.449	222.63	325.489	624.924	528.712	520.346	530.704	423.882	361.925	354.623	385.995	325.072	388.128	390.496	413.979	-4.22255	-2.53298	-3.26355	-3.58091
XLOC_006047	1260.29	1292.79	1385.53	444.617	532.644	669.505	467.948	440.48	442.409	241.846	523.65	380.03	2450.73	1449.5	1340.51	549.144	627.049	723.851	360.252	597.669	334.633	371.728	349.391	518.931	-4.33646	-1.98525	-1.5134	-1.95244
XLOC_006048	194.964	227.683	227.959	123.263	72.1646	103.858	84.0625	90.8926	149.205	23.4045	114.45	79.173	97.9307	227.44	243.92	137.142	122.836	103.766	168.868	161.869	81.268	158.531	87.3477	134.106	-3.51563	-1.38821	-1.2477	-1.76747
XLOC_004270	96.4677	130.435	127.287	139.098	167.525	159.13	64.4479	167.802	107.566	109.221	142.671	153.068	137.209	145.261	115.249	148.09	139.994	209.205	197.013	149.417	95.6095	98.3986	184.972	151.598	-2.65441	-1.9649	-3.0944	-1.78807
XLOC_003879	596.426	730.102	589.096	578.126	468.784	195.681	280.208	230.727	268.915	163.831	282.207	381.79	286.57	691.229	611.708	419.493	474.187	201.256	191.384	199.223	200.78	284.263	282.595	413.979	-3.00819	-1.23	-1.30556	-1.61354
XLOC_005613	66.171	95.3071	96.7801	26.3914	63.0009	31.202	42.0312	97.8843	41.6385	62.412	50.1701	31.6692	28.3576	78.9249	83.2357	35.726	28.4668	31.3808	39.4025	37.3543	47.8047	98.3986	41.1048	40.8148	-2.3198	-1.15323	-1.05961	-1.11076
XLOC_005614	150.976	170.924	187.459	276.023	433.56	376.207	336.25	272.678	421.59	421.281	431.149	232.241	287.98	132.956	178.661	512.265	424.662	254.812	208.27	224.126	396.779	295.196	323.7	332.349	-3.2172	-2.1746	-1.32787	-2.06665
XLOC_005615	1136.82	1128.89	844.617	657.301	372.851	155.118	409.104	314.628	548.24	163.831	249.283	251.594	957.642	1232.39	984.176	622.324	495.634	55.6486	67.5472	99.6116	100.39	81.9988	61.6572	198.243	-2.63897	-1.02878	-2.80373	-1.02485
XLOC_005616	486.902	542.076	593.304	657.611	444.156	635.183	672.5	545.356	730.408	546.105	489.158	647.459	359.666	410.183	473.31	616.562	727.658	779.081	461.572	522.961	482.828	716.123	657.677	501.439	-3.3454	-2.65843	-2.86385	-2.41856
XLOC_005617	108.13	114.905	134.966	327.874	142.325	91.3772	123.292	139.835	95.4215	171.633	137.968	87.9699	115.544	124.752	132.611	216.085	195.368	140.586	151.981	174.32	109.951	169.464	82.2096	145.767	-3.0973	-0.994242	-3.86427	-1.95188
XLOC_011421	42.2125	43.0777	34.6094	122.953	114.833	83.7996	154.115	41.9504	128.385	23.4045	45.4666	56.3008	2.81815	12.4469	21.1783	4.03358	17.548	1.67364	73.1761	0	47.8047	43.7327	25.6905	46.6455	-3.10414	-0.89524	-0.41537	-0.687817
XLOC_013405	73.2698	57.591	56.2797	22.3551	53.5507	47.2487	44.8333	27.967	46.8433	124.824	76.8229	40.4662	99.8681	71.5699	61.1955	73.1807	23.7873	20.5021	61.9183	49.8058	114.731	49.1993	56.5191	17.4921	-2.72448	-0.810326	-1.95568	-0.881426
XLOC_002499	156.681	233.877	227.959	708.22	471.647	458.669	521.187	342.595	378.216	335.464	437.42	418.737	282.696	233.663	261.527	761.771	625.49	748.537	230.786	199.223	382.438	317.062	328.838	384.825	-2.26339	-1.99459	-3.39887	-1.99415
XLOC_002500	3.5494	17.8412	11.1507	46.8835	20.6185	2.67446	0	0	0	140.427	12.5425	21.1128	2.28975	25.0353	6.40274	21.3204	3.11965	0	39.4025	0	0	5.46659	149.005	23.3227	-0.614388	0.729706	0.0957071	0.660781
XLOC_002501	1022.48	1145.9	914.046	558.876	619.699	702.49	549.208	356.579	407.71	530.502	617.719	564.767	826.774	1245.26	1187.59	546.263	494.074	409.206	281.447	211.675	372.877	420.927	405.91	542.254	-3.14693	-2.35566	-2.26035	-1.69269
XLOC_002496	271.022	307.46	314.956	880.541	1157.21	1765.14	1095.61	776.083	1193.64	1022	1017.51	797.008	471.159	340.452	348.088	1546.59	1298.94	1593.73	1328.43	1083.28	1137.75	1257.32	1577.4	932.91	-3.66403	-1.85797	-2.39804	-2.45098
XLOC_002495	566.003	609.004	599.09	669.72	436.424	469.367	546.406	608.281	523.951	702.135	487.59	578.842	837.695	625.883	654.681	474.81	448.06	417.574	500.975	547.864	506.73	420.927	549.777	565.576	-4.71521	-2.62933	-2.61989	-3.28595
XLOC_002497	243.134	342.68	347.882	121.09	147.479	151.998	198.948	244.711	173.494	179.434	170.892	205.85	280.758	393.493	350.058	139.447	134.145	218.829	174.497	323.738	157.756	147.598	267.181	180.751	-2.39889	-2.28493	-2.58656	-1.56326
XLOC_002498	129.933	85.7856	96.7801	148.723	312.427	369.521	207.354	244.711	291.469	319.861	517.379	337.805	203.963	105.375	102.567	408.544	270.63	446.444	332.107	249.029	377.657	191.331	385.357	291.534	-2.18169	-1.53955	-1.25056	-2.00725
XLOC_010561	298.53	272.24	240.898	46.8835	67.2964	37.4424	14.0104	83.9009	31.2289	54.6105	53.3057	68.6166	319.508	258.84	261.897	74.3332	111.527	30.544	33.7736	62.2572	23.9024	81.9988	61.6572	11.6614	-3.22968	-1.25577	-3.03521	-0.77242
XLOC_010560	374.208	330.663	469.278	396.802	270.045	328.512	299.823	300.645	331.373	436.884	249.283	336.045	415.853	297.595	468.632	373.971	397.365	395.817	337.736	224.126	200.78	327.995	364.805	349.841	-2.46538	-2.4763	-2.16995	-2.10458
XLOC_010559	38.4096	38.1783	43.4458	75.1378	177.834	228.666	170.927	118.86	150.94	93.618	181.866	154.827	123.47	39.0381	60.7029	102.568	175.87	284.519	163.239	124.514	205.56	174.931	220.938	186.582	-3.75222	-1.65709	-0.764679	-2.40267
XLOC_008606	212.711	205.774	215.546	283.164	382.587	299.985	481.958	489.422	293.204	655.326	354.326	409.94	113.078	177.652	168.441	128.498	378.257	399.582	202.642	373.543	176.877	213.197	308.286	396.487	-5.39439	-1.74492	-2.13257	-1.56737
XLOC_008607	400.449	267.988	297.388	119.848	193.298	149.77	126.094	139.835	149.205	226.243	249.283	158.346	112.374	220.085	219.54	132.532	136.095	139.331	264.56	124.514	301.17	147.598	200.386	134.106	-2.21091	-1.89743	-1.56944	-1.40992
XLOC_009344	619.498	697.193	997.992	2969.5	4352.79	2608.93	3527.82	3404.98	3639.9	4688.7	3101.14	3050.8	1889.57	718.104	995.38	5073.67	4106.24	4867.37	2623.08	2739.32	3461.06	3230.75	2985.24	3171.89	-1.94864	-2.37561	-0.972286	-3.26546
XLOC_011025	541.157	506.116	497.786	370.721	270.045	249.616	414.708	321.62	395.566	421.281	451.531	372.993	438.398	512.87	557.901	376.852	339.652	223.85	585.409	361.092	430.243	464.66	539.5	413.979	-4.48423	-2.39148	-3.05952	-2.48454
XLOC_011027	123.722	113.888	138.017	231.313	293.24	379.327	288.615	314.628	208.192	530.502	319.834	260.391	170.85	126.45	136.551	343.431	205.897	268.62	287.076	348.641	296.389	213.197	277.457	297.365	-3.36848	-1.71575	-2.63648	-2.71548
XLOC_009625	628.878	567.867	693.24	975.239	1440.14	950.769	1322.58	1517.21	981.974	1373.06	1084.93	1446.23	1063.32	597.312	593.485	1300.54	1387.07	1459.84	962.547	1494.17	975.216	989.453	1150.93	1177.8	-3.32918	-2.41412	-1.47589	-2.46737
XLOC_018177	117.13	106.585	100.252	73.2749	49.5416	129.711	109.281	118.86	116.241	62.412	175.595	124.917	226.156	115.276	102.198	129.651	30.8065	61.9248	56.2893	112.063	105.17	54.6659	82.2096	145.767	-3.66412	-1.45082	-1.11949	-1.39454
XLOC_010475	592.243	733.522	681.458	774.044	440.147	604.873	624.865	615.273	591.613	475.891	470.344	455.684	853.547	816.123	707.749	605.614	680.473	942.68	433.428	585.218	339.414	360.795	606.296	647.206	-3.2274	-2.35458	-3.38777	-1.88727
XLOC_010477	315.39	290.358	269.511	413.879	238.831	220.643	341.854	125.851	430.264	280.854	558.142	209.368	218.759	276.662	227.913	368.209	233.194	107.95	135.094	136.966	186.438	284.263	164.419	373.164	-3.66736	-1.21562	-2.95411	-1.15989
XLOC_010478	23.0711	19.2278	20.8288	82.5895	29.7822	37.8881	67.25	48.9422	52.0481	62.412	34.4919	75.6542	11.9771	14.8515	16.4994	24.2015	26.517	14.6444	5.62893	49.8058	38.2438	5.46659	15.4143	46.6455	-3.45306	-1.55053	-2.66771	-0.400504
XLOC_012086	36.5081	27.2702	37.6601	0	0	0	0	0	0	0	0	0	27.6531	20.3677	26.596	0	0	0	0	0	0	0	0	0	-2.574	#NAME?	-2.66527	#NAME?
XLOC_010476	301.065	254.953	310.222	118.606	186.139	283.492	151.312	118.86	102.361	124.824	131.696	161.865	271.951	419.518	399.31	149.819	186.399	300.837	264.56	161.869	200.78	153.064	323.7	227.397	-3.28556	-1.47424	-2.18456	-1.77624
XLOC_006485	85.6927	104.921	112.98	66.7547	139.747	63.7412	117.687	132.843	95.4215	148.228	116.018	154.827	205.02	133.38	160.192	115.245	65.1227	118.41	163.239	149.417	62.1461	81.9988	107.9	139.936	-2.85309	-1.78185	-2.19988	-1.55231
XLOC_007826	286.868	314.67	281.504	220.135	467.925	423.01	389.49	468.446	294.939	530.502	437.42	501.429	507.795	315.134	338.73	350.922	299.486	478.244	500.975	659.927	286.828	338.929	411.048	413.979	-4.04778	-2.05215	-1.88196	-1.72154
XLOC_007827	17.8738	15.6226	18.83	11.1775	39.5187	9.80634	33.625	6.99174	20.8192	7.8015	1.56781	8.79699	9.33512	13.2956	19.7007	8.06717	43.2851	15.4812	16.8868	37.3543	9.56095	54.6659	30.8286	17.4921	-3.41316	-0.267391	-1.4419	-0.747703
XLOC_001346	89.6224	131.082	90.0476	35.3955	69.0146	49.4774	61.6458	69.9174	55.518	124.824	76.8229	61.579	134.038	146.534	109.462	59.9275	59.6633	58.5775	118.208	24.9029	105.17	54.6659	46.2429	69.9682	-2.12226	-1.43473	-2.78625	-0.968153
XLOC_001347	174.681	199.673	217.545	432.819	319.873	275.469	411.906	300.645	305.349	608.517	365.301	348.361	237.253	188.967	207.474	450.609	315.085	283.683	495.346	535.412	406.34	481.06	554.915	320.688	-3.19669	-1.87471	-3.11685	-2.40828
XLOC_001345	288.642	314.67	346.199	332.221	398.624	467.138	400.698	496.413	385.156	390.075	512.675	369.474	317.042	317.397	317.059	612.529	468.337	491.633	422.17	597.669	415.901	431.861	524.086	489.777	-3.45743	-2.77344	-10.6291	-2.7454
XLOC_009717	677.175	590.978	503.677	366.995	360.25	317.369	439.927	356.579	333.108	187.236	385.682	487.354	400.001	484.016	435.263	224.152	367.339	339.75	382.767	311.286	315.511	338.929	369.943	320.688	-2.76752	-2.10695	-3.38215	-3.4985
XLOC_009716	288.516	339.907	282.977	327.874	136.311	57.5008	98.0729	160.81	310.554	148.228	36.0597	84.4511	100.22	267.468	218.309	88.7388	136.095	31.3808	28.1447	49.8058	119.512	103.865	154.143	104.952	-3.27512	-0.542199	-1.18496	-1.01034
XLOC_002904	113.581	111.854	141.383	2.17341	0	0	0	0	10.4096	0	1.56781	0	139.851	96.7467	147.263	0	0	0	0	0	0	0	0	0	-2.88441	1.03	-2.23089	#NAME?
XLOC_002903	112.06	94.3826	75.9513	216.099	570.158	728.789	367.073	720.149	319.228	366.67	487.59	339.564	83.6638	95.898	82.62	493.826	228.904	807.951	365.881	298.835	267.706	245.996	159.281	443.132	-2.38377	-1.33234	-3.56686	-1.59155
XLOC_013407	65.0301	67.2049	48.39	29.1858	79.8965	41.0083	72.8542	41.9504	60.7228	23.4045	68.9838	24.6316	25.3633	61.1032	72.154	17.2868	22.6175	86.1926	61.9183	136.966	71.7071	43.7327	51.381	52.4762	-2.55076	-1.17421	-1.11503	-1.02331
XLOC_015963	29.029	19.69	30.612	65.2022	40.9506	8.46911	70.0521	20.9752	43.3734	0	18.8138	3.5188	12.8578	19.3776	29.0586	69.7234	59.6633	34.7281	33.7736	37.3543	52.5852	65.5991	66.7953	11.6614	-2.16906	-0.21774	-1.33267	-1.07557
XLOC_015965	91.3971	75.4322	83.7358	67.3756	47.8234	37.8881	39.2292	13.9835	39.9035	109.221	51.7379	26.391	38.5734	97.4539	100.104	22.4728	35.486	45.1884	33.7736	24.9029	9.56095	16.3998	25.6905	52.4762	-3.38858	-0.817042	-1.17992	-0.86533
XLOC_018031	11.6623	15.715	17.6729	3.72584	15.4638	0	33.625	20.9752	17.3494	7.8015	10.9747	5.2782	10.2158	14.2857	22.6559	0	0	3.34729	16.8868	0	19.1219	27.3329	71.9334	5.83068	-2.30194	-0.315643	-1.3185	0.118707
XLOC_019466	21.9302	18.1185	17.6729	3.72584	9.16376	9.80634	8.40625	0	15.6144	0	15.6781	7.0376	26.4201	21.3578	21.4246	42.6407	9.35895	17.5733	11.2579	0	4.78047	16.3998	20.5524	5.83068	-3.04706	-0.432669	-2.99616	-0.358627
XLOC_012049	292.192	206.606	222.699	254.599	410.365	405.626	381.083	510.397	263.71	405.678	319.834	438.09	140.027	184.582	192.698	181.511	223.055	227.616	410.912	423.349	234.243	278.796	292.872	279.873	-2.40318	-2.17871	-2.60503	-2.03881
XLOC_003443	414.52	505.192	653.16	799.814	781.211	760.437	445.531	608.281	614.168	577.311	537.76	650.978	248.702	439.179	664.777	597.547	498.364	595.817	579.78	672.378	573.657	683.324	601.158	460.624	-2.12207	-2.42698	-1.11453	-2.88269
XLOC_003442	166.188	185.345	191.877	133.199	267.754	223.763	252.187	244.711	218.602	179.434	155.214	244.556	172.083	209.759	210.798	197.646	328.733	355.231	360.252	298.835	272.487	278.796	287.734	204.074	-3.7628	-2.18903	-3.16353	-2.49936
XLOC_005202	36.3814	10.5383	16.9365	189.086	142.897	114.556	154.115	132.843	79.8071	179.434	139.535	158.346	52.3119	9.05232	14.283	225.881	348.231	192.469	50.6604	112.063	95.6095	136.665	77.0715	151.598	-0.668032	-2.11933	-0.100562	-1.47153
XLOC_010005	1042.38	972.021	831.152	607.623	595.072	1055.96	969.521	880.959	1110.36	1107.81	1028.49	1296.68	640.6	865.487	700.608	893.151	862.583	453.976	1204.59	1058.37	1070.83	1268.25	965.963	1131.15	-3.1407	-2.04318	-2.65937	-3.36011
XLOC_010006	663.104	644.316	553.33	838.625	674.968	805.011	666.896	573.323	756.432	553.906	729.034	805.805	285.161	495.756	461.983	560.092	866.872	1142.68	709.245	709.733	893.948	852.788	914.582	746.328	-3.40137	-2.80135	-1.87336	-3.10219
XLOC_010007	71.2416	92.3489	124.657	173.252	175.257	164.033	221.365	181.785	145.735	179.434	145.807	160.105	126.112	84.8655	119.313	197.646	299.096	238.494	298.333	236.578	205.56	202.264	174.695	186.582	-1.83802	-2.91118	-2.31706	-2.27719
XLOC_010008	11.5356	16.547	8.20527	8.07266	3.15004	0	5.60417	0	50.3132	0	40.7632	19.3534	1.93748	11.4568	16.13	0	7.40917	19.2469	0	0	23.9024	38.2661	25.6905	0	-1.53828	0.412769	-0.458892	0.187334
XLOC_011607	326.925	389.455	386.7	347.435	716.492	1023.43	633.271	866.976	607.228	585.112	611.448	654.496	394.365	409.193	391.306	561.244	673.064	985.358	799.308	697.281	697.949	563.059	965.963	641.375	-3.3798	-1.82906	-5.37994	-2.37574
XLOC_011608	346.574	427.079	449.501	971.203	1513.74	1840.92	1462.69	1293.47	1438.26	1997.18	1973.88	1465.58	661.56	379.915	446.468	1317.25	1311.03	1294.98	2217.8	1581.33	2108.19	1645.44	1942.2	1206.95	-2.91352	-2.2142	-1.75274	-2.24135
XLOC_016753	76.1854	75.7095	84.7878	58.682	65.8645	46.803	98.0729	69.9174	46.8433	85.8165	61.1448	43.985	125.936	70.7212	78.803	31.1162	48.3546	5.43934	78.805	74.7087	33.4633	49.1993	66.7953	64.1375	-3.95049	-1.80506	-1.62408	-1.84965
XLOC_014195	639.019	575.448	494.315	2240.78	2058.98	2034.37	1605.59	1188.6	1269.97	1115.61	1456.5	1099.62	680.054	569.447	524.286	1596.72	1809.79	2135.15	1108.9	1531.53	1768.77	1727.44	1335.91	1241.94	-2.97355	-1.81401	-2.8834	-2.44078
XLOC_014194	10.5214	9.33658	12.6235	21.4236	15.7502	18.2754	36.4271	27.967	27.759	0	26.6528	15.8346	11.2726	7.77934	10.8354	35.1498	21.8375	25.1047	33.7736	37.3543	38.2438	27.3329	20.5524	23.3227	-2.71463	-1.02758	-2.40246	-2.01992
XLOC_014197	287.628	284.812	370.71	113.328	241.408	142.638	196.146	160.81	154.409	304.258	170.892	146.03	487.187	269.731	308.563	243.744	182.499	177.406	264.56	174.32	224.682	240.53	333.976	244.889	-2.68802	-1.62626	-1.61506	-2.23991
XLOC_016754	1336.6	1072.69	1355.34	734.301	694.441	1017.63	899.469	832.017	610.698	780.15	1058.27	920.166	1274.51	924.327	1140.8	768.11	879.351	1175.32	838.711	747.087	769.656	634.124	811.82	973.724	-2.98914	-2.49232	-2.65538	-2.82654
XLOC_004585	43.7337	26.2533	44.9186	58.3715	67.2964	107.424	22.4167	62.9256	62.4577	39.0075	76.8229	61.579	29.9428	24.7524	41.8641	81.2479	156.372	92.0504	140.723	62.2572	43.0243	92.932	92.4858	29.1534	-1.87752	-1.40222	-1.87967	-0.923157
XLOC_006356	18.1273	26.2533	25.247	21.1131	15.7502	29.419	28.0208	27.967	38.1686	23.4045	58.0091	26.391	44.562	20.6506	14.6524	139.447	51.0842	43.9331	16.8868	12.4514	33.4633	16.3998	5.1381	58.3068	-2.39561	-1.2892	-0.755935	-0.306374
XLOC_011334	70.2275	74.2304	59.646	23.2865	29.4959	24.9616	25.2187	27.967	19.0843	0	40.7632	8.79699	83.4876	93.0692	60.5798	30.54	11.3087	33.0545	22.5157	24.9029	38.2438	21.8664	20.5524	29.1534	-3.17662	-0.90554	-2.24518	-1.98855
XLOC_009702	194.583	209.287	181.147	466.972	450.742	334.307	305.427	482.43	494.457	335.464	440.556	320.211	184.765	192.079	148.987	344.007	317.034	265.272	320.849	298.835	315.511	442.794	303.148	309.026	-3.79307	-2.37941	-2.92702	-2.59249
XLOC_009701	575.764	714.942	678.618	531.553	648.622	743.944	568.823	531.372	588.144	553.906	606.744	566.526	829.592	854.596	733.853	499.012	897.679	944.772	568.522	809.344	726.632	716.123	565.191	647.206	-3.185	-3.13549	-3.66091	-2.801
XLOC_009705	390.688	420.701	439.192	271.365	173.252	127.037	232.573	286.661	215.132	413.479	174.027	253.353	230.384	498.726	457.427	189.002	150.523	206.695	242.044	199.223	210.341	142.131	215.8	169.09	-4.09028	-1.51656	-1.45313	-2.46302
XLOC_005793	3.42264	20.3371	18.0937	0.310487	3.43641	2.67446	0	0	3.46987	15.603	0	7.0376	5.46016	3.39462	22.4096	1.72868	0	4.60252	0	0	14.3414	0	5.1381	0	-0.61307	0.451733	-0.0121429	0.796078
XLOC_004058	1974.61	2408.56	2206.06	1680.35	624.281	294.636	697.719	1013.8	1427.85	413.479	272.8	413.459	2320.57	2252.47	2140.86	1943.61	1371.48	250.628	309.591	510.509	425.462	295.196	534.362	437.301	-3.33854	-0.577751	-4.62452	-2.07573
XLOC_005794	380.42	489.847	366.712	624.699	689	1161.16	622.062	936.893	794.601	850.363	901.493	753.023	602.027	560.82	532.905	918.505	962.412	974.061	1232.74	1232.69	994.338	1065.98	1125.24	962.063	-2.61153	-2.24327	-4.0231	-3.24933
XLOC_005795	1579.86	1304.81	1254.56	1754.87	1177.54	554.504	986.333	887.951	798.071	811.356	763.526	826.918	689.39	1172.13	1130.21	1287.87	1236.94	685.357	658.585	610.121	913.07	1104.25	601.158	798.804	-2.9781	-1.46245	-1.89892	-1.96992
XLOC_004059	543.819	703.571	623.706	1556.47	1455.89	1188.8	1714.87	1768.91	1436.53	1349.66	1550.57	2018.03	554.118	689.957	623.652	934.063	1180.4	1607.12	1446.64	1568.88	1415.02	1760.24	1726.4	1195.29	-2.96525	-2.66263	-3.19646	-2.84143
XLOC_005797	1288.05	1082.3	838.831	408.29	182.416	102.967	204.552	188.777	230.747	70.2135	90.9332	112.602	811.979	985.571	839.375	530.704	441.04	511.298	534.749	747.087	396.779	437.327	287.734	437.301	-2.25019	-0.773137	-3.23564	-1.6025
XLOC_001870	1701.94	1267.83	1357.76	920.283	1239.97	1632.31	1642.02	1055.75	1339.37	1778.74	1834.34	1493.73	2541.79	1246.11	1290.89	1033.17	1058.73	1515.07	1880.06	1133.08	1701.85	1661.84	1484.91	1183.63	-2.65447	-2.16779	-1.20286	-2.33574
XLOC_001871	101.665	104.274	118.345	162.695	84.1921	16.4925	50.4375	27.967	88.4818	0	7.83907	49.2632	79.0843	84.0168	82.3738	271.979	105.288	15.8996	28.1447	12.4514	19.1219	54.6659	20.5524	46.6455	-3.59197	-0.079761	-5.02759	-0.857549
XLOC_001872	445.45	482.636	379.125	459.21	690.432	761.328	700.521	482.43	567.324	475.891	606.744	519.023	397.007	469.023	414.208	590.056	525.661	605.859	579.78	510.509	540.193	475.593	467.567	588.899	-3.0552	-2.39484	-3.50453	-3.35694
XLOC_001873	66.4245	80.5164	72.9006	119.227	86.483	147.541	126.094	69.9174	117.976	101.419	166.188	161.865	44.3858	85.7142	79.0493	157.886	116.987	139.749	185.755	161.869	148.195	180.397	231.214	64.1375	-3.37896	-1.89247	-1.65375	-1.54289
XLOC_001874	1122.37	459.064	394.905	746.1	664.659	752.859	854.635	762.099	1075.66	772.348	653.779	1066.2	156.936	128.43	116.973	159.615	155.203	204.603	191.384	323.738	291.609	251.463	292.872	227.397	-0.710089	-2.38906	-2.70532	-2.42974
XLOC_001875	118.651	157.52	137.28	110.533	216.494	271.012	114.885	139.835	104.096	148.228	188.138	248.075	208.367	169.448	167.21	92.1962	263.22	269.457	326.478	460.704	234.243	202.264	169.557	256.55	-2.82671	-1.45907	-2.97351	-1.3839
XLOC_001876	313.869	271.131	285.606	46.573	51.2598	16.4925	50.4375	13.9835	17.3494	15.603	26.6528	24.6316	216.997	229.278	248.353	6.33849	19.1078	19.2469	11.2579	37.3543	23.9024	43.7327	41.1048	46.6455	-3.73936	-0.896302	-3.87393	-1.31783
XLOC_000683	49.0578	21.8162	53.755	93.767	115.692	102.521	28.0208	104.876	52.0481	54.6105	70.5517	45.7444	54.6016	14.5686	48.8825	29.9638	21.8375	102.929	78.805	49.8058	4.78047	43.7327	30.8286	40.8148	-1.27193	-1.26214	-0.865572	-0.780207
XLOC_000685	1059.75	1037.1	902.159	611.659	614.831	475.162	613.656	489.422	641.927	608.517	512.675	649.218	471.335	877.651	833.834	494.402	494.464	538.913	692.359	535.412	631.022	524.793	750.163	507.27	-3.55262	-3.10125	-1.70621	-2.59884
XLOC_002106	296.755	338.613	325.686	151.518	123.997	89.1485	72.8542	55.9339	111.036	148.228	73.6873	73.8948	109.908	267.043	319.891	101.992	111.527	51.0461	95.6918	24.9029	81.268	71.0657	87.3477	64.1375	-3.90223	-1.51297	-1.08922	-1.49589
XLOC_011200	561.313	479.031	540.075	269.503	297.822	210.836	344.656	223.736	334.843	382.273	335.512	327.248	791.724	450.494	533.028	198.222	277.649	279.917	264.56	398.446	301.17	295.196	411.048	460.624	-3.62472	-2.39366	-1.73309	-2.17752
XLOC_011201	209.795	245.432	292.129	729.023	913.799	1138.43	759.365	894.943	907.372	951.783	1124.12	816.361	386.791	259.406	287.015	1155.33	1011.55	941.843	878.113	734.635	1104.29	989.453	1037.9	1008.71	-2.59353	-2.67612	-2.21519	-2.85684
XLOC_009558	1156.34	1309.52	1368.28	4366.38	5207.88	6732.5	4130.27	4999.09	4503.9	4337.63	5001.33	4178.57	1618.15	1167.04	1322.91	4628.25	4737.19	6256.08	4762.08	5067.74	4053.84	4110.87	4059.1	3894.9	-3.54614	-2.56893	-2.57948	-3.19331
XLOC_009557	111.553	75.8019	79.002	136.614	236.253	218.86	229.771	160.81	161.349	218.442	213.223	207.609	121.18	76.6618	76.956	267.369	241.773	118.829	213.899	124.514	167.317	180.397	215.8	151.598	-2.16778	-2.47665	-1.83974	-2.30039
XLOC_019881	130.187	114.258	92.7826	122.021	66.7236	105.195	128.896	41.9504	88.4818	85.8165	87.7976	110.842	78.0275	120.792	114.387	86.4339	155.203	131.381	202.642	124.514	191.219	103.865	138.729	116.614	-2.5835	-1.76738	-2.17978	-1.83578
XLOC_019522	112.82	167.134	106.037	0.310487	3.72278	1.33723	2.80208	0	3.46987	7.8015	0	5.2782	45.6188	162.093	125.1	0	0	0	0	0	4.78047	5.46659	0	0	-1.943	-0.09996	-0.899725	0.554258
XLOC_018724	102.806	33.7411	56.5953	86.6258	137.456	164.033	210.156	167.802	135.325	312.06	167.756	130.196	162.924	47.949	62.3036	118.703	152.863	136.82	180.126	112.063	272.487	120.265	169.557	145.767	-0.87393	-1.39637	-0.541078	-1.51816
XLOC_020105	28.7755	17.4714	16.4105	11.1775	29.4959	10.6978	39.2292	13.9835	29.4939	39.0075	12.5425	10.5564	28.5338	22.2065	15.3912	19.0155	46.4048	31.7992	0	12.4514	38.2438	43.7327	35.9667	52.4762	-1.61456	-0.821925	-1.75233	-0.611109
XLOC_007248	175.188	141.897	181.147	539.316	497.42	613.788	355.865	356.579	511.806	444.685	354.326	443.369	244.298	117.822	162.531	428.136	354.86	244.77	343.365	435.801	329.853	388.128	298.01	361.502	-2.97389	-2.31988	-1.448	-2.9022
XLOC_014977	1406.2	1151.45	1021.45	1223.94	588.772	225.546	221.365	146.827	400.77	195.037	105.044	179.459	1232.59	1123.19	1078.12	489.216	400.485	11.7155	61.9183	99.6116	52.5852	147.598	77.0715	122.444	-2.60793	-0.0416037	-3.84914	-1.3504
XLOC_019171	474.986	376.329	332.208	208.026	311.854	396.265	347.458	335.603	222.072	327.663	277.503	380.03	418.847	398.019	345.994	304.247	223.835	189.122	180.126	236.578	401.56	251.463	159.281	134.106	-2.43239	-2.2611	-3.36916	-1.23572
XLOC_019173	396.646	511.755	411.631	240.317	165.52	195.235	243.781	146.827	157.879	124.824	181.866	130.196	195.861	429.137	351.535	216.661	149.743	100.837	140.723	124.514	133.853	207.73	133.591	163.259	-2.81403	-2.01939	-1.45467	-2.28644
XLOC_010171	579.313	527.378	548.911	432.508	632.872	759.545	498.771	685.19	409.445	655.326	614.583	534.857	423.251	664.921	775.963	384.343	483.935	771.55	568.522	697.281	707.51	426.394	760.439	810.465	-4.40282	-2.29158	-1.78496	-2.23164
XLOC_011793	58.8187	57.8683	29.7704	20.4921	4.58188	9.80634	30.8229	41.9504	13.8795	31.206	34.4919	36.9474	65.3458	47.3832	45.4349	61.6562	7.01921	9.62345	28.1447	24.9029	38.2438	21.8664	10.2762	40.8148	-1.56762	-0.926924	-2.26671	-1.29349
XLOC_007210	1448.79	1625.86	1537.54	198.712	160.366	108.315	288.615	419.504	268.915	343.266	172.46	281.504	632.322	1467.89	1399.74	80.6717	58.8834	28.8704	281.447	124.514	363.316	136.665	102.762	169.09	-4.1182	-1.34457	-1.33032	-0.927094
XLOC_008557	99.003	94.2902	84.1566	320.733	143.756	587.489	344.656	272.678	277.59	304.258	261.825	346.602	85.249	101.414	74.7397	311.738	332.633	525.106	450.315	510.509	205.56	360.795	513.81	297.365	-3.60928	-1.42844	-2.6987	-1.65192
XLOC_007208	199.274	197.732	244.475	1181.4	356.241	293.744	297.021	566.331	1070.46	366.67	105.044	399.384	246.588	160.82	167.333	728.35	516.692	107.113	163.239	211.675	286.828	344.395	318.562	373.164	-3.01016	-0.487568	-2.00516	-1.80954
XLOC_007207	282.431	356.731	324.003	187.534	167.525	214.402	89.6667	118.86	137.06	171.633	191.273	144.271	289.389	383.309	355.229	258.726	227.344	237.657	225.157	186.772	133.853	153.064	174.695	198.243	-3.10843	-2.01376	-2.82976	-2.45811
XLOC_007206	499.578	572.397	489.897	675.93	516.034	655.687	689.312	552.347	426.794	514.899	528.353	647.459	506.034	539.745	533.275	782.515	1156.22	952.722	568.522	473.155	721.851	841.855	709.058	804.634	-3.52941	-2.6644	-4.87906	-2.28468
XLOC_007204	376.617	338.335	336.521	72.0329	46.6779	60.1753	95.2708	90.8926	64.1927	78.015	70.5517	91.4887	211.185	297.029	289.847	59.3513	38.2157	39.749	73.1761	149.417	52.5852	87.4654	66.7953	81.6296	-3.9526	-2.19764	-2.4823	-1.33812
XLOC_008558	1713.85	1656.92	1836.93	1764.5	2144.03	2171.21	2003.49	1887.77	2250.21	2348.25	2119.69	2086.65	3232.59	1535.08	1407.37	2428.79	2291.77	1082.01	1818.14	2029.59	2117.75	2071.84	1613.36	1766.7	-4.23788	-3.5411	-1.0145	-3.24906
XLOC_018345	494.001	452.778	335.259	535.279	353.95	310.683	512.781	475.438	489.252	374.472	555.006	489.113	588.288	564.497	416.917	323.839	374.748	233.055	709.245	410.898	645.364	366.261	554.915	478.116	-2.37555	-2.39329	-2.49494	-1.9777
XLOC_019373	1274.36	1357.96	1097.51	3076.92	909.217	435.045	703.323	811.042	2066.31	132.625	279.071	650.978	1567.6	1298.73	1149.78	2235.76	1529.8	169.456	247.673	261.48	191.219	491.993	236.353	507.27	-3.22497	-0.0769773	-2.66048	-1.2136
XLOC_017932	41.3252	66.188	56.5953	53.0932	97.9377	43.237	14.0104	6.99174	31.2289	46.809	25.085	45.7444	32.9371	67.751	66.1206	18.4392	39.3856	49.7909	28.1447	37.3543	43.0243	16.3998	20.5524	40.8148	-2.12783	-0.606069	-1.50351	-1.49365
XLOC_008493	986.734	809.139	824.419	130.715	208.476	143.975	182.135	132.843	216.867	85.8165	192.841	121.399	354.03	749.504	726.834	96.2298	171.971	101.255	174.497	124.514	143.414	136.665	107.9	145.767	-3.14983	-1.81799	-1.45831	-2.63277
XLOC_008070	1230.76	772.348	752.886	1223.63	1712.48	1215.99	947.104	783.075	863.999	795.753	805.857	626.346	1333.51	718.104	781.381	1399.65	1449.47	927.617	686.73	809.344	717.071	945.72	822.096	664.698	-1.7643	-1.57878	-1.4802	-2.87317
XLOC_008072	10452.7	11932.8	10932.7	15155.2	14135.1	16020.4	9812.89	8159.36	12940.9	7450.43	11852.7	7681.54	11236	12072.8	10338.2	20294.7	12301.2	7314.66	10002.6	7645.19	12467.5	11239.3	8991.67	9743.07	-3.87853	-1.79048	-3.69255	-2.56857
XLOC_008073	509.086	514.991	530.713	1111.85	901.199	1769.6	1328.19	1363.39	1360.19	1248.24	1271.5	1124.26	560.988	578.641	534.26	1531.03	1536.43	1171.97	1210.22	884.053	1419.8	1377.58	1140.66	1142.81	-5.53516	-2.42333	-4.64241	-2.63065
XLOC_000958	15.3385	10.9081	7.88968	0	10.0229	38.3339	2.80208	6.99174	1.73494	0	12.5425	15.8346	13.9146	13.7199	5.78709	0	9.7489	28.0335	11.2579	49.8058	0	0	10.2762	0	-1.6153	0.28903	-1.27737	0.687654
XLOC_000926	438.478	567.128	436.773	428.472	400.915	355.703	568.823	286.661	374.746	280.854	318.266	329.008	179.305	589.532	531.305	298.485	401.265	322.176	157.61	199.223	329.853	278.796	190.11	431.471	-2.68512	-2.06193	-0.965707	-1.35405
XLOC_002401	1290.97	1250.82	1265.4	1743.69	1074.74	1644.34	1569.17	1069.74	837.974	1076.61	1072.39	1236.86	665.964	1027.44	1069.5	1299.39	2011.78	571.549	759.906	1021.02	1027.8	1104.25	976.239	1148.64	-5.96473	-1.99696	-2.05379	-2.89012
XLOC_000925	470.803	510.739	598.774	263.293	353.091	520.182	327.844	335.603	426.794	327.663	460.937	380.03	475.034	475.105	514.805	255.268	376.308	697.491	382.767	423.349	325.072	355.328	452.153	530.592	-3.00844	-2.25358	-4.41209	-2.47457
XLOC_002400	64.1428	74.0455	99.0944	300.862	254.294	238.027	392.292	286.661	464.963	226.243	343.351	503.188	87.5387	78.9249	78.1873	148.666	232.414	340.168	737.39	709.733	659.705	530.259	688.505	798.804	-2.13624	-1.74418	-3.9731	-2.9268
XLOC_000927	144.385	171.109	186.722	356.128	209.048	238.472	257.792	216.744	274.12	273.052	202.248	297.338	297.315	169.59	254.263	358.989	302.606	526.361	309.591	473.155	219.902	377.195	277.457	361.502	-2.96782	-2.39732	-1.88784	-1.93455
XLOC_013705	1220.87	1178.35	992.627	884.266	1048.11	830.419	1179.68	1363.39	945.541	1451.08	1400.06	1328.35	1056.28	1185.15	963.736	603.309	853.614	992.471	1823.77	1631.14	1199.9	1530.64	1351.32	1335.23	-3.21967	-2.28006	-3.26433	-2.69831
XLOC_019565	145.272	139.771	98.7788	686.486	599.081	460.898	706.125	447.471	390.361	569.509	711.788	603.474	174.725	138.331	101.705	664.965	414.913	476.57	275.818	435.801	406.34	426.394	282.595	839.619	-2.33346	-2.27392	-1.92199	-1.10805
XLOC_018734	105.214	117.123	84.7878	124.505	64.1463	60.621	22.4167	76.9091	45.1084	0	37.6275	28.1504	86.1297	99.5755	91.4854	129.075	51.8642	35.1465	22.5157	12.4514	38.2438	21.8664	35.9667	52.4762	-2.64759	-0.49818	-3.77237	-1.09155
XLOC_002945	259.74	248.76	291.182	229.45	335.909	265.663	327.844	363.57	274.12	296.457	263.393	394.105	701.543	326.166	354.737	305.976	464.048	490.378	669.843	585.218	348.974	481.06	462.429	583.068	-3.59824	-2.51585	-1.14124	-2.19725
XLOC_002944	248.965	312.637	375.338	383.451	451.029	377.544	302.625	125.851	314.024	288.655	274.368	244.556	330.956	306.506	393.03	399.901	323.664	348.118	258.931	161.869	200.78	218.664	292.872	320.688	-2.30575	-1.71715	-2.94546	-2.02524
XLOC_019964	99.1297	110.19	104.354	61.4764	40.0915	42.7913	36.4271	13.9835	31.2289	78.015	39.1954	77.4136	38.3973	100.707	111.186	63.9611	42.1153	37.657	33.7736	62.2572	43.0243	109.332	66.7953	99.1216	-4.24148	-1.12821	-1.08593	-1.20479
XLOC_018570	9.63409	15.3453	30.1912	3.10487	30.6413	2.22871	22.4167	6.99174	1.73494	0	1.56781	1.7594	12.6817	8.76943	27.7042	20.7441	0.779912	13.3891	0	0	0	5.46659	0	0	-0.801143	0.468165	-0.721756	1.14224
XLOC_018571	256.064	157.797	138.858	246.837	273.767	340.102	411.906	279.67	405.975	288.655	675.728	511.985	79.965	128.147	128.671	235.677	163.002	197.072	394.025	174.32	195.999	147.598	364.805	326.518	-1.55082	-1.45282	-2.00617	-1.32235
XLOC_003781	14.4511	24.3121	14.517	17.0768	13.1729	8.91485	22.4167	6.99174	6.93975	7.8015	7.83907	0	25.0111	20.6506	15.145	28.8113	5.45939	15.8996	5.62893	0	9.56095	10.9332	25.6905	0	-1.65422	-0.642874	-2.04258	0.127296
XLOC_003780	549.143	502.789	413.84	525.965	574.167	554.058	596.844	657.223	419.855	663.127	558.142	538.376	411.097	477.934	485.993	550.296	549.838	630.127	652.956	659.927	917.851	907.454	801.544	810.465	-2.82928	-2.95221	-3.47909	-2.78077
XLOC_005512	5474.45	5672.39	4323.86	2269.04	1644.32	1211.08	1280.55	1531.19	1764.43	764.547	1149.21	1004.62	2770.94	4489.81	3749.91	1724.07	1941.2	1844.36	895	996.116	1285.95	1793.04	1130.38	2011.59	-2.82415	-1.63179	-2.08981	-1.58292
XLOC_018443	1161.03	963.701	837.779	769.386	1266.6	1381.36	1238.52	1510.22	1020.14	1053.2	1279.34	1187.59	1580.45	989.532	827.555	2209.83	1515.76	2231.8	2364.15	2191.45	2342.43	2257.7	1752.09	1749.21	-2.59962	-2.44885	-1.51502	-2.88934
XLOC_018600	142.103	114.165	106.879	80.7266	131.156	165.371	78.4583	118.86	112.771	85.8165	72.1195	154.827	111.317	121.782	105.768	89.3151	214.476	101.674	50.6604	124.514	124.292	158.531	87.3477	93.291	-2.7039	-1.69278	-3.79735	-1.50885
XLOC_009346	921.07	861.831	901.738	399.286	736.251	720.766	1241.32	1552.17	1138.12	1076.61	1091.2	1029.25	1647.74	803.535	774.609	799.802	571.676	771.968	1311.54	1419.47	1333.75	1049.59	1207.45	1212.78	-4.8888	-1.56925	-1.11657	-3.28778
XLOC_007243	764.769	680.184	604.875	403.943	462.197	692.238	467.948	496.413	567.324	670.929	475.048	515.504	384.853	579.914	610.477	305.4	277.649	422.595	326.478	373.543	578.437	426.394	416.186	349.841	-3.09476	-2.43546	-2.10123	-2.19288
XLOC_015598	252.768	251.995	316.113	234.107	321.304	317.815	308.229	370.562	109.301	234.045	279.071	323.729	188.464	450.919	412.238	97.3822	243.723	375.315	140.723	398.446	133.853	158.531	138.729	297.365	-2.89505	-1.8517	-1.30727	-0.930929
XLOC_017477	196.738	235.633	216.598	114.259	83.0466	84.2454	137.302	125.851	116.241	54.6105	148.942	144.271	96.1693	196.888	195.776	101.416	103.728	126.36	118.208	24.9029	119.512	114.798	35.9667	104.952	-3.4761	-1.81227	-1.49533	-0.982205
XLOC_002403	397.153	349.336	311.59	302.104	309.563	303.105	414.708	307.636	296.674	421.281	396.657	355.399	293.264	346.393	372.221	220.695	221.885	211.297	546.006	236.578	258.146	366.261	380.219	297.365	-3.04044	-2.71805	-3.06709	-1.62326
XLOC_002410	367.11	326.041	355.246	172.941	513.171	334.753	311.031	503.405	395.566	288.655	227.333	295.579	362.484	341.725	353.998	107.754	377.477	407.951	360.252	348.641	200.78	377.195	318.562	303.196	-4.0478	-1.55588	-5.07921	-2.32417
XLOC_000929	85.0589	73.5833	96.1489	69.8595	62.1418	80.6794	98.0729	34.9587	71.1324	195.037	100.34	138.993	261.383	75.5303	191.344	46.6743	84.2305	188.285	56.2893	124.514	200.78	153.064	138.729	75.7989	-2.91378	-0.9943	-0.908495	-1.24696
XLOC_002404	55.6496	59.7171	82.1579	332.842	392.324	482.294	277.406	300.645	350.457	483.693	481.319	336.045	130.868	61.8104	78.9261	281.775	348.621	392.469	461.572	348.641	262.926	349.862	277.457	291.534	-2.2076	-2.22441	-1.33357	-2.18231
XLOC_012976	467.127	341.848	342.728	262.982	272.049	222.871	190.542	174.793	190.843	327.663	359.03	198.812	326.025	405.799	416.178	283.503	223.055	125.105	135.094	199.223	119.512	92.932	195.248	169.09	-2.4135	-1.89992	-2.956	-1.82293
XLOC_015506	296.629	339.167	372.603	402.701	405.496	338.319	400.698	349.587	317.493	468.09	285.342	378.271	548.658	397.312	323.339	348.617	329.513	488.285	354.623	622.572	215.121	278.796	298.01	233.227	-3.14243	-2.75501	-1.88157	-1.15523
XLOC_015507	117.511	148.553	121.185	88.7992	86.483	40.1168	47.6354	104.876	58.9879	85.8165	64.2804	77.4136	72.9196	141.725	174.721	29.9638	58.8834	56.4855	67.5472	161.869	105.17	125.732	71.9334	69.9682	-2.92908	-1.77372	-1.32236	-1.39885
XLOC_019148	210.429	415.062	202.186	81.658	32.3595	0	11.2083	13.9835	138.795	0	0	5.2782	125.76	148.798	181.986	80.6717	52.2541	25.1047	16.8868	37.3543	14.3414	38.2661	20.5524	46.6455	-1.19446	0.603418	-2.42964	-1.11742
XLOC_019149	307.404	345.823	288.342	197.78	204.18	285.275	226.969	293.653	216.867	280.854	297.885	179.459	302.951	308.769	249.214	184.392	148.963	91.632	253.302	385.995	239.024	213.197	251.767	274.042	-3.42262	-2.38241	-3.12821	-2.15744
XLOC_019150	52.4805	65.8183	61.6447	45.0206	60.9963	94.4974	22.4167	27.967	39.9035	31.206	51.7379	45.7444	95.4648	60.8203	63.0424	107.178	50.3043	139.331	73.1761	136.966	28.6828	32.7995	66.7953	52.4762	-3.13849	-1.11031	-1.91653	-0.727778
XLOC_010129	993.579	1194.9	956.44	584.026	510.88	636.52	456.74	657.223	464.963	444.685	587.93	519.023	504.977	1050.35	883.579	292.723	405.554	362.344	388.396	597.669	391.999	475.593	400.772	431.471	-3.03057	-2.76957	-1.54074	-2.47668
XLOC_005289	273.431	305.704	282.345	146.86	248.853	221.088	176.531	118.86	178.698	163.831	227.333	188.256	283.752	367.892	365.449	167.106	89.6899	136.82	208.27	249.029	310.731	147.598	344.253	256.55	-4.10734	-2.1728	-2.8241	-1.84406
XLOC_005288	196.612	239.793	233.955	135.683	86.1966	86.4741	128.896	90.8926	71.1324	70.2135	97.2045	89.7293	208.543	214.71	239.61	49.5555	87.3502	55.2302	78.805	136.966	66.9266	92.932	46.2429	69.9682	-3.2543	-2.05783	-3.7484	-1.40517
XLOC_004582	7.09881	8.0424	20.6184	7.76217	2.57731	6.68614	8.40625	0	5.20481	0	1.56781	10.5564	2.64201	5.09193	18.5926	9.79585	4.28952	12.9707	22.5157	0	0	0	5.1381	0	-0.671275	-0.324401	-0.0472341	0.936119
XLOC_006354	482.465	514.898	580.996	301.483	346.218	189.886	212.958	258.694	206.457	234.045	214.791	205.85	264.554	518.245	603.212	229.338	135.315	131.799	140.723	211.675	133.853	158.531	210.662	215.735	-3.38948	-2.21487	-1.39104	-2.22095
XLOC_008780	18.1273	20.2447	13.7806	0.620974	2.57731	2.67446	8.40625	0	3.46987	15.603	4.70344	14.0752	38.5734	14.71	11.6973	0	0	0	0	24.9029	9.56095	0	0	29.1534	-2.4075	-0.0514842	-0.563478	0.315473
XLOC_004122	1171.3	840.569	880.804	528.449	375.714	322.272	271.802	181.785	237.686	210.64	318.266	357.158	379.922	925.458	861.292	308.281	308.455	232.218	208.27	186.772	172.097	322.529	200.386	344.01	-2.41785	-1.57553	-1.27649	-1.68518
XLOC_005901	657.907	656.888	691.978	412.016	278.636	394.036	322.24	202.76	279.325	319.861	274.368	246.316	591.459	617.962	724.126	296.18	163.782	393.725	258.931	199.223	248.585	349.862	298.01	274.042	-5.06607	-2.17593	-3.19877	-2.42651
XLOC_004124	3717.87	4205.71	4183.53	7938.22	7720.75	8117.87	6447.59	3474.89	7520.95	7497.24	7798.31	5983.72	3687.02	3292.78	3253.95	6737.81	4706.38	4689.55	4908.43	4071.62	6496.66	6117.11	7337.21	5440.03	-3.87287	-2.22951	-3.83157	-2.29321
XLOC_004125	2998.48	2555.73	2447.48	1359.62	1269.18	1477.64	1109.62	852.992	1169.35	834.76	1110.01	1233.34	1796.22	2499.29	2165.48	1447.48	1001.8	709.625	782.422	884.053	1018.24	1038.65	1099.55	1171.97	-3.19168	-2.44171	-2.6145	-2.80592
XLOC_005902	7.98616	14.9755	13.3599	18.3187	24.914	37.4424	8.40625	13.9835	10.4096	7.8015	14.1103	14.0752	36.2837	15.2758	11.6973	27.6589	21.4476	8.78663	16.8868	0	19.1219	27.3329	15.4143	11.6614	-1.73813	-0.827777	-0.673505	-0.746197
XLOC_013192	76.5657	106.215	108.772	305.83	338.486	436.382	215.76	335.603	317.493	358.869	360.597	286.782	131.22	95.4737	115.003	214.932	403.215	405.022	253.302	485.606	258.146	245.996	277.457	373.164	-2.44208	-2.45229	-2.67109	-1.72352
XLOC_013190	284.206	325.763	382.492	358.612	368.555	648.11	411.906	335.603	289.734	304.258	363.733	394.105	201.145	356.152	408.791	318.077	491.735	579.917	371.51	547.864	262.926	464.66	339.115	361.502	-2.74572	-1.86847	-1.57733	-1.96309
XLOC_015743	991.678	1148.95	1053.22	444.617	391.464	305.334	364.271	265.686	253.301	374.472	343.351	327.248	597.624	1075.1	1058.92	399.901	329.513	212.553	320.849	211.675	387.218	300.662	400.772	344.01	-3.74782	-2.48349	-1.74796	-2.26016
XLOC_015744	523.283	502.234	522.297	277.265	228.521	164.925	269	377.554	178.698	210.64	167.756	258.632	281.11	469.306	444.375	244.32	180.55	223.431	275.818	249.029	234.243	169.464	231.214	192.413	-5.44107	-1.80126	-1.9624	-2.54821
XLOC_015745	452.295	408.868	449.186	148.723	393.183	373.532	585.635	769.091	489.252	577.311	517.379	673.85	906.387	1062.94	969.646	761.771	1542.67	1853.14	1587.36	1892.62	1940.87	2159.3	1880.54	2483.87	-4.17268	-1.46157	-3.63697	-2.71676
XLOC_013191	178.865	178.412	167.156	211.752	135.738	139.072	246.583	181.785	149.205	132.625	163.053	170.662	187.583	164.498	154.897	218.966	177.82	163.18	135.094	174.32	234.243	163.998	169.557	116.614	-4.72079	-2.15016	-3.33127	-2.03864
XLOC_006969	190.654	226.759	146.327	97.1824	145.761	127.928	148.51	125.851	194.313	156.03	166.188	96.7669	126.464	217.114	203.41	108.331	133.755	41.0043	180.126	112.063	133.853	109.332	97.6239	157.428	-2.2225	-2.14157	-1.90051	-2.0513
XLOC_008307	16.0991	18.0261	11.6767	0.310487	2.57731	36.1052	19.6146	48.9422	8.67468	0	17.246	7.0376	17.2612	15.983	12.9286	20.7441	18.3279	24.6862	11.2579	0	9.56095	21.8664	5.1381	29.1534	-2.23897	0.115843	-2.79881	-0.257354
XLOC_007005	1002.58	790.281	731.216	381.278	491.979	792.53	495.969	531.372	430.264	460.288	667.889	346.602	802.292	826.307	800.959	1017.04	845.815	848.956	585.409	846.698	760.095	481.06	729.61	851.28	-2.5598	-1.86324	-5.82721	-2.26076
XLOC_008353	67.4386	80.0542	75.6357	113.328	115.692	170.274	106.479	90.8926	121.446	70.2135	97.2045	72.1354	148.833	85.7142	89.6384	74.9094	144.674	128.452	118.208	149.417	86.0485	174.931	113.038	46.6455	-3.54032	-1.82301	-1.61286	-1.33892
XLOC_008354	2771.7	2878.16	3136.41	1206.24	2146.04	1698.73	1588.78	1712.98	2321.35	1856.76	2000.53	1558.83	2650.29	3005.65	2735.2	1422.13	1902.6	941.424	1649.28	1631.14	1257.26	2088.24	1397.56	1935.79	-3.96503	-2.40884	-3.91386	-2.40455
XLOC_008356	1167.12	1150.62	970.746	1425.13	763.456	293.299	868.646	587.306	1155.47	764.547	956.367	740.707	846.501	1030.13	850.58	988.228	1024.41	279.498	754.277	622.572	712.29	994.919	534.362	728.836	-3.33118	-1.37308	-3.11611	-2.22142
XLOC_008355	13.9441	19.3202	27.4561	64.8917	79.3238	35.6594	36.4271	125.851	34.6987	171.633	56.4413	109.083	16.7328	19.0947	32.6294	100.263	44.8449	76.9876	101.321	224.126	33.4633	16.3998	184.972	58.3068	-1.58013	-0.74218	-1.41787	-0.287892
XLOC_007004	576.524	518.411	509.779	290.305	192.725	281.264	280.208	286.661	201.253	600.715	269.664	383.549	309.292	542.573	533.89	100.263	304.166	357.741	247.673	323.738	167.317	327.995	205.524	338.18	-3.88146	-1.33971	-1.80468	-1.89433
XLOC_007003	646.245	637.383	606.664	660.095	765.46	1116.59	630.469	685.19	766.842	709.936	719.627	710.797	1021.75	608.486	584.989	1147.84	861.413	1046.03	996.321	1021.02	1166.44	727.056	822.096	868.772	-4.92309	-2.38583	-1.58792	-2.56153
XLOC_008350	919.929	570.641	523.664	998.215	755.151	480.511	599.646	594.298	569.059	452.487	482.887	659.775	775.872	659.405	570.337	670.151	538.919	213.39	303.962	373.543	425.462	366.261	344.253	565.576	-1.63304	-1.86489	-2.69758	-2.11075
XLOC_008351	13.0567	7.67263	20.408	26.0809	23.1958	2.67446	0	0	0	0	1.56781	0	0.880671	4.10183	21.1783	3.45736	11.6987	1.67364	0	0	0	0	10.2762	17.4921	-1.11142	0.818444	0.306562	0.670274
XLOC_008352	391.829	374.018	441.086	317.318	333.618	413.649	347.458	230.727	425.06	460.288	396.657	362.436	170.674	374.823	471.464	446.575	389.956	385.775	326.478	249.029	315.511	224.13	369.943	408.148	-3.53396	-2.4128	-1.14282	-2.17477
XLOC_006915	476.507	457.862	360.19	291.547	95.9331	29.8648	56.0417	20.9752	197.783	39.0075	28.2207	54.5414	362.837	345.261	300.929	144.057	151.693	121.758	146.352	112.063	109.951	245.996	92.4858	198.243	-2.78846	0.0417522	-3.3986	-1.33493
XLOC_008255	1118.06	1049.67	981.161	386.246	396.333	406.517	552.01	489.422	494.457	366.67	518.947	584.12	1494.85	992.219	914.238	481.725	400.485	365.691	591.038	410.898	387.218	388.128	405.91	553.915	-3.93881	-2.55804	-1.84725	-2.32082
XLOC_006912	999.791	736.111	839.883	400.528	998.85	944.529	994.739	1342.41	704.384	1100.01	992.427	1405.76	1229.77	793.351	1006.46	913.319	917.567	1310.04	1153.93	1382.11	1070.83	1104.25	1197.18	1364.38	-2.69254	-1.69828	-2.21038	-3.19763
XLOC_008256	607.708	598.835	533.868	724.987	681.555	905.303	717.333	594.298	869.203	889.371	732.169	677.369	342.581	463.083	511.973	598.123	609.501	594.143	596.667	510.509	544.974	563.059	554.915	524.762	-3.84726	-2.80134	-2.33314	-4.18016
XLOC_017531	499.832	403.969	357.771	538.384	645.186	482.739	588.437	678.199	558.65	421.281	804.289	543.654	578.249	343.422	334.174	456.371	371.628	363.181	478.459	560.315	908.29	486.526	688.505	711.344	-2.53721	-2.37057	-1.59791	-1.95714
XLOC_017527	32.832	33.2789	39.9744	52.7828	30.9277	96.2804	81.2604	62.9256	91.9517	54.6105	81.5264	93.2481	33.8178	18.6704	18.962	76.0619	51.8642	110.042	28.1447	0	47.8047	65.5991	25.6905	52.4762	-3.14787	-1.67349	-1.46518	-0.647182
XLOC_018962	146.793	166.672	171.785	195.296	67.5827	135.06	75.6562	167.802	157.879	101.419	128.561	105.564	327.081	170.155	179.892	189.002	90.0799	135.147	146.352	124.514	100.39	65.5991	118.176	104.952	-3.61575	-1.56149	-1.36076	-2.01923
XLOC_017782	138.3	173.79	167.156	303.035	124.284	93.606	22.4167	13.9835	114.506	148.228	109.747	87.9699	116.777	155.587	159.453	190.731	68.2423	115.481	39.4025	24.9029	38.2438	32.7995	46.2429	169.09	-3.08262	-0.429487	-2.60947	-0.0988149
XLOC_017780	79.3545	95.0297	66.2733	101.529	58.419	112.773	53.2396	41.9504	43.3734	7.8015	18.8138	77.4136	94.7602	79.7736	65.1356	62.8087	53.424	80.3349	78.805	62.2572	90.829	81.9988	87.3477	116.614	-2.47991	-0.711395	-2.43299	-2.27518
XLOC_018669	154.526	136.259	135.808	42.8472	53.5507	29.8648	78.4583	13.9835	45.1084	101.419	48.6022	70.376	89.8285	131.259	183.34	76.0619	89.6899	23.431	33.7736	37.3543	9.56095	27.3329	15.4143	29.1534	-3.73605	-1.03555	-1.52566	-1.24344
XLOC_018670	344.926	314.948	363.872	615.385	339.632	319.597	700.521	552.347	543.035	561.708	507.972	658.015	452.489	298.727	375.176	516.875	648.107	423.85	422.17	460.704	583.218	727.056	431.6	629.714	-3.7905	-2.03553	-2.28835	-2.13012
XLOC_005968	4255.99	2532.15	2619.69	2111.93	4983.08	3917.63	4250.76	5117.95	2906.02	4103.59	4171.95	3930.5	4822.03	2991.93	2633.99	3516.13	4133.53	5465.7	5032.27	6375.14	5564.47	5379.12	5210.03	5585.8	-1.69144	-2.06933	-1.56921	-3.56383
XLOC_004194	758.938	855.175	814.32	1616.39	1430.98	2117.72	1387.03	1447.29	1998.65	1451.08	1831.21	1185.83	1530.78	828.994	826.816	2684.06	1801.21	1594.56	1705.57	1357.21	1415.02	1437.71	1515.74	1527.64	-4.06705	-2.37224	-1.38832	-3.61293
XLOC_000532	90.6365	67.7595	242.055	90.6622	142.897	12.9265	14.0104	13.9835	57.2529	0	6.27126	15.8346	51.9596	41.867	171.52	47.2506	82.6707	9.62345	5.62893	0	52.5852	32.7995	35.9667	5.83068	-0.49602	0.300636	-0.296107	-0.0645221
XLOC_000530	118.651	125.443	111.718	139.098	144.043	225.546	198.948	174.793	176.964	93.618	167.756	154.827	59.5334	104.526	98.2575	106.602	116.597	80.7533	168.868	112.063	133.853	131.198	107.9	134.106	-4.11246	-2.12194	-1.84486	-2.60195
XLOC_001966	11.1553	11.4627	10.5196	1.86292	37.2278	29.8648	5.60417	20.9752	22.5542	0	12.5425	10.5564	17.4373	11.174	13.0517	37.4547	23.0074	23.8494	0	12.4514	43.0243	21.8664	0	0	-4.53432	-0.300183	-2.1216	0.408907
XLOC_000529	672.105	669.645	859.028	432.819	715.346	417.215	420.312	489.422	366.072	624.12	406.064	543.654	793.485	1098.73	1279.81	383.19	760.414	882.847	827.453	884.053	693.169	748.923	806.682	717.174	-2.75566	-2.08177	-2.10508	-3.42789
XLOC_001964	314.756	275.568	312.011	387.798	444.729	448.417	762.167	1216.56	438.939	858.165	937.553	840.993	442.273	397.029	386.381	351.498	583.374	716.319	793.679	1083.28	664.486	770.789	899.167	798.804	-3.78176	-1.28693	-3.78349	-2.54791
XLOC_001965	366.349	254.584	243.949	491.19	648.336	480.956	624.865	664.215	602.023	795.753	749.415	638.662	254.69	301.98	262.636	475.387	435.971	473.641	591.038	498.058	611.9	459.193	596.02	378.994	-2.08854	-2.61377	-3.43147	-2.48968
XLOC_001967	138.046	133.208	180.095	108.981	128.865	130.603	131.698	139.835	126.65	101.419	116.018	135.474	127.873	132.532	203.903	100.84	139.604	258.996	123.837	261.48	172.097	185.864	133.591	180.751	-2.54551	-3.28022	-1.86163	-1.85039
XLOC_001968	193.316	206.699	246.263	272.607	262.885	486.305	215.76	349.587	202.988	553.906	261.825	364.196	267.372	196.747	248.968	271.979	458.198	480.336	455.943	498.058	286.828	333.462	262.043	314.857	-2.96871	-1.44412	-2.69834	-1.90353
XLOC_009849	175.569	174.992	158.109	99.3558	105.383	94.4974	187.74	160.81	116.241	70.2135	83.0942	116.12	113.607	196.747	153.912	109.483	113.477	100	157.61	74.7087	109.951	163.998	128.452	64.1375	-4.09645	-1.62069	-1.89708	-1.48934
XLOC_009848	388.279	406.557	400.691	850.423	566.721	721.212	694.917	720.149	699.18	553.906	605.176	749.504	394.717	357.991	338.237	697.234	675.014	605.441	562.893	547.864	764.876	841.855	529.224	629.714	-5.41662	-2.85225	-3.66574	-2.32694
XLOC_011478	534.565	601.886	502.941	529.38	696.732	1404.54	582.833	825.025	801.541	873.768	1161.75	770.617	525.585	522.913	474.542	594.666	853.224	494.143	652.956	747.087	544.974	672.39	714.196	658.867	-3.43506	-1.61895	-4.1436	-3.26916
XLOC_011479	36.1278	32.5394	38.712	11.1775	68.4418	41.8998	14.0104	76.9091	34.6987	54.6105	62.7126	38.7068	62.1754	62.3761	87.0527	40.9121	114.647	120.921	78.805	62.2572	62.1461	98.3986	51.381	29.1534	-3.5334	-0.96478	-2.30383	-1.43531
XLOC_005626	861.364	425.415	506.833	1361.8	1954.17	1794.11	1955.85	2104.51	1243.95	1646.12	1398.49	1541.23	1043.24	543.564	495.474	1925.17	1717.76	1799.59	1649.28	1979.78	1711.41	1738.38	1567.12	1673.41	-1.36723	-2.4602	-1.19446	-3.61566
XLOC_005627	592.243	773.919	735.423	167.352	217.067	188.103	263.396	167.802	277.59	187.236	235.172	223.444	515.897	828.429	823.738	271.403	249.182	190.795	208.27	161.869	215.121	278.796	256.905	297.365	-2.87156	-2.42518	-2.0128	-2.22841
XLOC_003886	22.8176	97.5256	33.2419	31.3592	113.974	28.5275	42.0312	69.9174	50.3132	0	34.4919	22.8722	51.4312	23.6209	28.8123	15.5581	65.9026	38.9122	33.7736	49.8058	14.3414	38.2661	15.4143	29.1534	-0.342301	-0.428353	-1.23147	-1.1455
XLOC_003885	446.718	489.847	454.025	433.75	338.773	425.684	470.75	566.331	464.963	475.891	475.048	459.203	456.54	412.588	403.003	299.638	349.791	452.721	467.201	522.961	382.438	404.528	472.705	355.672	-4.32812	-2.93887	-3.89311	-2.77348
XLOC_003884	37.142	49.8259	57.1213	45.3311	73.5965	132.386	95.2708	48.9422	58.9879	93.618	164.621	65.0978	159.93	134.229	158.714	119.855	472.627	471.549	264.56	199.223	301.17	295.196	313.424	344.01	-2.25114	-1.11188	-3.38095	-2.5224
XLOC_014035	64.1428	95.8617	83.841	91.9041	94.2149	45.4657	81.2604	34.9587	79.8071	46.809	61.1448	77.4136	111.845	95.1908	94.8099	112.94	120.106	76.9876	67.5472	37.3543	43.0243	92.932	77.0715	34.9841	-2.34541	-1.65402	-3.3721	-1.30291
XLOC_016602	14.1976	15.0679	12.8339	79.7951	38.6596	11.1436	75.6562	118.86	74.6023	187.236	36.0597	59.8196	18.318	15.8416	16.9919	36.3023	22.2275	5.02093	56.2893	62.2572	57.3657	21.8664	35.9667	5.83068	-3.64971	-0.543077	-3.79072	-0.818799
XLOC_014272	77.7066	58.0532	70.7967	65.5127	81.9011	150.215	179.333	76.9091	128.385	132.625	188.138	128.436	220.696	65.3464	98.0112	43.217	170.801	228.452	135.094	99.6116	167.317	131.198	179.833	262.381	-2.78994	-1.52174	-0.645421	-1.52455
XLOC_004069	522.016	486.704	441.507	487.464	640.031	395.819	529.594	629.256	470.168	405.678	451.531	397.624	289.917	480.622	567.258	394.139	348.231	413.808	540.377	535.412	473.267	426.394	667.953	524.762	-3.5827	-2.3899	-1.6524	-2.69789
XLOC_007252	20.1555	37.901	31.0327	46.573	32.9323	9.80634	8.40625	48.9422	31.2289	23.4045	42.331	61.579	48.4369	26.5912	26.1035	54.7415	61.6131	34.3097	28.1447	12.4514	4.78047	16.3998	30.8286	34.9841	-1.73552	-0.923405	-1.40632	-0.852427
XLOC_008599	133.229	145.595	164.737	66.4442	90.4921	121.688	123.292	69.9174	64.1927	70.2135	109.747	98.5263	85.7774	292.503	256.725	100.84	115.427	130.126	84.434	49.8058	95.6095	92.932	143.867	151.598	-3.22036	-1.91951	-0.938666	-1.42648
XLOC_008598	295.234	353.866	337.678	211.131	158.361	136.843	246.583	454.463	242.891	124.824	192.841	302.617	169.617	332.531	308.44	104.873	187.569	125.942	213.899	149.417	167.317	153.064	210.662	279.873	-3.44178	-1.17864	-1.62007	-1.97489
XLOC_019593	107.876	132.746	128.76	181.635	218.785	260.314	254.99	230.727	249.831	241.846	191.273	184.737	158.169	113.154	123.13	224.152	256.591	202.929	298.333	273.932	248.585	306.129	323.7	169.09	-3.20564	-2.84721	-2.47659	-2.27123
XLOC_009641	568.919	427.079	453.92	1545.29	2739.96	2485.46	1925.03	2894.58	2062.84	2769.53	2227.86	2086.65	760.019	357.85	387.612	2019.67	2522.63	2637.66	1941.98	2241.26	1668.38	2208.5	2055.24	1854.16	-2.6816	-2.35676	-1.16336	-3.18928
XLOC_011270	610.497	351.832	340.203	3331.83	2765.45	4039.77	4878.43	5180.88	3868.91	4634.09	4560.77	5257.08	669.134	316.831	292.556	3241.27	2583.46	2529.29	3101.54	3312.09	3288.97	3520.48	3149.66	3504.24	-1.5069	-2.33599	-1.01618	-4.24991
XLOC_011271	56.9172	62.9526	52.7031	48.7464	23.7685	35.2137	81.2604	48.9422	39.9035	15.603	72.1195	14.0752	79.7888	57.5671	64.52	77.2143	32.7563	49.7909	0	12.4514	19.1219	10.9332	46.2429	58.3068	-3.48357	-0.850076	-2.56769	-0.117186
XLOC_007064	87.8477	89.3908	75.9513	31.3592	48.1097	31.202	19.6146	27.967	29.4939	54.6105	48.6022	33.4286	104.271	89.9574	84.7132	61.6562	42.8952	31.7992	45.0315	12.4514	19.1219	38.2661	51.381	99.1216	-3.52221	-1.63837	-3.20076	-0.525693
XLOC_018800	270.769	282.963	218.071	289.063	422.965	230.449	378.281	412.513	284.53	631.921	387.25	316.692	299.076	266.478	260.05	246.049	241.773	441.423	377.138	473.155	430.243	606.791	472.705	559.746	-2.89964	-1.67044	-3.71775	-2.53368
XLOC_009758	30.1699	41.8759	35.8717	30.4277	16.6093	13.818	19.6146	0	8.67468	0	20.3816	17.594	27.4769	29.8444	25.611	2.88113	4.28952	7.5314	5.62893	0	23.9024	21.8664	30.8286	0	-2.62349	-0.524698	-3.70893	-0.037379
XLOC_011374	257.966	257.449	262.674	150.276	171.248	121.688	196.146	167.802	81.542	319.861	144.239	147.79	370.939	667.467	637.935	229.914	317.424	355.649	242.044	361.092	348.974	338.929	339.115	344.01	-6.49384	-1.33974	-1.77462	-2.92299
XLOC_011375	39.1702	52.8765	73.5318	223.24	216.494	263.434	154.115	125.851	138.795	171.633	170.892	121.399	205.901	55.304	75.1091	277.741	224.615	214.645	106.95	124.514	124.292	147.598	107.9	75.7989	-1.67653	-1.85811	-0.455408	-2.25311
XLOC_009757	159.089	61.2886	72.2695	176.046	196.162	271.903	106.479	90.8926	138.795	78.015	131.696	82.6918	95.1125	51.2022	55.5315	123.889	219.545	186.193	78.805	99.6116	100.39	81.9988	82.2096	128.275	-0.865982	-1.14921	-1.47742	-2.34813
XLOC_009754	93.8056	75.8944	75.1098	34.464	69.0146	56.6093	42.0312	34.9587	36.4337	101.419	95.6367	42.2256	133.51	98.5854	108.354	86.4339	74.0917	125.942	78.805	87.1601	86.0485	81.9988	46.2429	34.9841	-2.94976	-1.12626	-2.65622	-1.61485
XLOC_009753	162.132	187.841	160.213	157.727	82.4738	205.042	100.875	62.9256	79.8071	218.442	133.264	138.993	35.2269	156.86	141.845	232.795	98.6589	63.18	84.434	112.063	138.634	109.332	200.386	174.921	-3.46339	-1.24705	-0.748441	-1.64111
XLOC_009752	101.538	122.115	248.052	679.035	958.472	628.943	313.833	279.67	367.807	327.663	486.022	263.91	110.612	107.355	238.133	910.438	678.134	597.072	287.076	211.675	516.291	306.129	251.767	344.01	-0.988091	-1.02712	-1.02843	-1.58461
XLOC_011372	83.1574	87.3571	110.456	508.267	246.562	309.345	266.198	391.537	346.987	273.052	293.181	239.278	113.783	59.5473	72.5234	300.214	258.151	150.21	242.044	336.189	229.463	251.463	215.8	215.735	-2.67321	-1.89381	-1.53469	-2.45703
XLOC_011373	83.0307	77.7432	90.2579	280.059	455.324	159.576	44.8333	118.86	90.2167	156.03	90.9332	86.2105	82.2547	105.092	105.399	97.9585	122.836	341.005	78.805	112.063	138.634	60.1325	149.005	116.614	-3.73718	-0.36202	-2.87943	-1.67669
XLOC_007168	606.187	630.265	573.527	344.64	487.111	380.664	372.677	321.62	308.819	553.906	412.335	364.196	354.911	698.584	696.545	342.278	425.052	539.75	495.346	323.738	535.413	546.659	529.224	437.301	-4.40531	-2.30291	-1.56031	-2.48638
XLOC_007167	791.263	638.862	487.477	531.243	475.084	514.833	563.219	587.306	425.06	1029.8	443.691	566.526	745.4	651.343	533.398	470.201	494.074	484.938	461.572	398.446	587.998	426.394	359.667	583.068	-2.07344	-1.65659	-2.59877	-2.29209
XLOC_008531	9.63409	23.0179	12.2027	2.79438	0	0	0	0	1.73494	7.8015	0	1.7594	0.176134	10.8911	8.24969	4.03358	0	3.34729	5.62893	0	0	0	0	0	-1.08347	0.624089	-0.228216	1.14636
XLOC_016281	2075.51	1798.82	2009.24	1422.96	1516.6	2190.38	1981.07	1887.77	2073.25	2184.42	2768.76	2364.63	3563.37	1910.61	2031.27	2389.61	1932.23	2235.57	2600.57	1929.97	2614.92	2580.23	2456.01	2647.13	-3.76295	-2.30797	-1.44114	-3.17702
XLOC_013681	79.608	106.585	110.982	179.461	197.021	168.045	89.6667	62.9256	128.385	85.8165	78.3907	117.88	44.0336	92.0791	135.443	112.364	119.327	143.933	101.321	62.2572	86.0485	60.1325	71.9334	69.9682	-2.54529	-1.34355	-0.986837	-2.2633
XLOC_013682	130.06	155.209	140.016	152.76	145.188	160.467	142.906	90.8926	145.735	241.846	170.892	110.842	144.782	144.979	137.536	90.4675	128.686	148.954	185.755	236.578	133.853	142.131	195.248	110.783	-3.48557	-1.85068	-5.07055	-1.84505
XLOC_013684	9.88762	12.6645	8.10007	10.2461	8.01829	0	22.4167	6.99174	12.1446	0	6.27126	17.594	13.5623	10.8911	15.2681	10.3721	0	0	22.5157	0	0	10.9332	0	11.6614	-2.16537	-0.343411	-2.59619	0.272361
XLOC_013680	388.026	372.446	384.806	1087.95	992.55	1181.22	1115.23	971.852	801.541	1263.84	948.528	1001.1	863.586	381.612	401.28	1392.74	1102.41	1168.2	1198.96	784.441	1309.85	1306.51	1079	950.402	-5.53698	-2.91793	-1.00894	-2.40133
XLOC_016282	469.535	585.431	549.648	667.857	392.61	535.783	935.896	734.133	978.504	865.966	660.05	745.985	377.456	450.777	416.794	747.366	736.237	551.884	804.937	796.893	989.558	907.454	852.925	775.481	-3.17229	-1.94525	-3.4999	-3.3936
XLOC_017774	17.24	17.7487	17.5677	9.93558	32.3595	37.4424	44.8333	6.99174	6.93975	7.8015	42.331	21.1128	10.9203	15.983	18.5926	33.4211	14.4284	49.7909	39.4025	0	14.3414	0	0	29.1534	-6.0942	-0.542745	-1.96836	0.297612
XLOC_017773	3113.46	3265.12	2485.56	2284.25	1071.3	777.821	860.239	1244.53	1420.91	826.959	484.455	1050.36	3999.13	3321.92	2814.74	1855.45	1016.23	476.988	410.912	796.893	420.682	672.39	524.086	653.037	-2.83776	-1.10541	-2.50739	-1.91601
XLOC_017772	488.93	450.282	388.277	672.514	566.435	597.295	350.26	314.628	456.288	288.655	301.02	332.526	272.48	248.939	305.362	489.216	507.333	484.52	281.447	224.126	282.048	256.93	349.391	320.688	-3.12377	-1.55659	-3.28215	-2.68132
XLOC_019244	75.1713	94.2902	80.3695	26.7019	42.9551	45.02	33.625	27.967	62.4577	70.2135	21.9494	47.5038	84.3683	82.8853	94.1942	28.2351	46.0148	28.0335	67.5472	24.9029	28.6828	103.865	46.2429	29.1534	-3.07626	-1.35952	-3.82743	-0.703906
XLOC_008736	409.449	494.376	470.225	1071.18	846.502	1272.15	980.729	748.116	981.974	795.753	892.086	753.023	644.299	522.913	502.246	900.065	1360.95	830.964	816.195	933.859	750.534	907.454	729.61	670.529	-3.38803	-2.44129	-2.85842	-2.94873
XLOC_007358	1654.02	840.292	1044.49	581.852	690.146	464.018	540.802	454.463	489.252	429.082	587.93	698.481	1350.6	784.157	917.07	444.27	488.225	422.595	439.057	460.704	592.779	563.059	513.81	373.164	-1.47848	-2.46437	-1.78013	-2.58169
XLOC_008735	269.628	258.743	222.279	157.417	215.062	209.945	126.094	195.769	150.94	226.243	194.409	230.481	233.906	286.28	273.102	153.276	218.375	312.553	202.642	149.417	210.341	235.063	323.7	186.582	-3.33537	-2.37482	-3.2795	-1.8841
XLOC_008729	39.804	38.3632	38.3964	166.421	181.843	361.497	151.312	272.678	102.361	93.618	148.942	286.782	77.3229	47.949	37.3083	297.909	139.214	328.871	360.252	311.286	119.512	196.797	190.11	128.275	-5.56575	-1.11103	-1.38938	-1.15376
XLOC_003849	479.043	514.621	408.791	1659.24	1532.93	1212.42	865.844	755.108	936.866	780.15	1108.44	936	481.023	519.801	486.116	1242.34	1319.22	1857.33	1266.51	809.344	1481.95	1273.72	1053.31	950.402	-3.11811	-1.74593	-4.55614	-2.20899
XLOC_003847	79.8616	64.8938	36.7133	94.6985	33.2186	63.2955	184.937	160.81	65.9276	46.809	116.018	119.639	40.687	53.1824	52.207	58.1989	51.4742	13.8076	101.321	124.514	38.2438	98.3986	51.381	64.1375	-1.46757	-0.930476	-2.81161	-1.25458
XLOC_018018	2264.01	2388.13	2517.75	1664.83	2910.35	1688.03	2342.54	2754.74	2137.44	2496.48	2077.35	1912.47	6638.5	3084.44	3326.23	5927.06	4811.28	2313.39	3754.5	4034.27	4570.13	4772.33	3899.82	4798.65	-4.2355	-2.32695	-1.13122	-3.21623
XLOC_005944	635.597	684.991	595.723	313.902	278.636	130.157	299.823	251.703	249.831	179.434	195.977	343.083	264.73	557.566	524.04	335.94	191.858	112.971	320.849	249.029	172.097	251.463	123.314	145.767	-3.83659	-1.84891	-1.48582	-1.47677
XLOC_005943	549.777	655.872	644.85	479.702	426.974	361.943	308.229	370.562	281.06	397.876	333.944	364.196	373.229	642.715	653.942	238.558	352.52	428.871	258.931	410.898	234.243	289.729	380.219	268.211	-3.40273	-2.61305	-1.8086	-2.10283
XLOC_005947	137.286	100.854	111.718	210.2	246.276	300.876	226.969	293.653	222.072	140.427	260.257	226.962	115.192	93.9178	101.582	253.54	231.634	343.097	146.352	174.32	310.731	213.197	195.248	198.243	-2.64161	-2.30274	-3.26621	-1.87876
XLOC_000039	1071.41	892.059	741.42	734.612	400.342	122.133	431.521	272.678	395.566	327.663	189.706	232.241	778.866	891.371	990.455	443.694	921.466	675.734	613.554	884.053	750.534	1033.19	750.163	903.756	-2.44844	-0.946029	-3.0667	-2.47909
XLOC_009887	1150.64	1026.19	848.824	810.681	1131.44	1606.46	977.927	1608.1	2139.18	741.142	1751.25	833.955	610.481	1011.17	825.338	1730.98	1399.94	1084.94	1818.14	1618.69	2022.14	2099.17	1644.19	2081.55	-2.73333	-1.36746	-2.0244	-3.11208
XLOC_011510	494.888	412.473	434.879	509.819	1007.73	698.479	818.208	1139.65	884.818	826.959	1030.05	844.511	412.154	349.646	437.603	679.947	477.696	743.098	788.05	846.698	712.29	759.856	780.991	921.248	-3.39256	-2.20122	-3.1433	-3.4561
XLOC_011512	1097.02	1305.36	1169.04	589.304	744.556	585.706	526.792	580.314	381.686	405.678	517.379	566.526	507.443	1418.53	1311.82	235.1	392.296	655.65	382.767	336.189	272.487	415.461	359.667	402.317	-3.49206	-2.34109	-1.11574	-2.79362
XLOC_011511	94.5662	73.5833	102.145	413.258	264.604	371.304	470.75	391.537	444.144	429.082	454.666	378.271	174.373	68.3167	81.8812	492.673	425.442	336.402	444.686	273.932	482.828	639.591	390.496	256.55	-2.60791	-2.69995	-0.907868	-1.5414
XLOC_006766	12276.7	9858.69	12515.7	7335.25	8742.51	7706	12060.2	14340.1	9396.42	14815	10325.6	11578.6	14786.6	11196.3	14274.3	10764.5	7861.12	11659	14984.2	15639	12304.9	11906.2	12578.1	9853.86	-2.97416	-1.98114	-2.78872	-2.59969
XLOC_008117	576.398	409.33	519.036	593.03	846.502	756.871	787.385	922.909	624.577	951.783	928.146	825.158	1010.48	722.913	848.856	1015.31	1331.31	1228.87	1283.4	1357.21	1544.09	1257.32	1248.56	1411.03	-2.56314	-2.64162	-2.57816	-3.56864
XLOC_008118	3642.95	2906.26	2756.55	2866.1	2627.71	3175.47	2902.96	3069.37	2035.08	3378.05	2593.17	3254.89	4681.3	3271.28	2983.19	2467.98	2702.01	3671.56	3382.99	3424.15	2237.26	1913.31	3247.28	3026.13	-2.70876	-2.79688	-2.00414	-2.16429
XLOC_015296	164.033	163.067	42.7095	19.5607	73.3101	64.1869	67.25	69.9174	102.361	93.618	42.331	116.12	220.344	134.936	41.741	15.5581	64.7327	46.0252	90.0629	62.2572	47.8047	38.2661	102.762	58.3068	-0.822332	-1.28112	-0.568129	-1.4206
XLOC_005780	831.701	734.909	659.682	443.686	564.717	359.269	493.167	580.314	704.384	569.509	503.268	483.835	607.663	813.436	727.327	248.93	411.014	443.097	427.799	498.058	482.828	475.593	482.981	431.471	-3.10547	-2.42262	-2.79303	-3.98485
XLOC_007124	141.849	177.95	178.096	76.0693	131.156	77.1135	64.4479	97.8843	102.361	109.221	120.722	147.79	91.766	186.421	154.158	85.8577	218.765	170.293	129.465	261.48	105.17	180.397	143.867	93.291	-2.99121	-1.905	-1.58351	-1.30541
XLOC_007123	151.23	194.774	183.777	993.868	1441	1059.53	882.656	1258.51	785.926	1029.8	830.942	712.557	451.08	190.523	196.761	1029.14	1258.78	1327.2	1131.42	834.247	874.826	803.589	1130.38	950.402	-2.96409	-2.09715	-0.911071	-2.71347
XLOC_007122	36.1278	70.3479	59.8564	6.20974	10.882	9.80634	8.40625	0	17.3494	0	1.56781	10.5564	22.3691	71.9942	49.9906	30.54	12.8686	3.7657	5.62893	0	0	5.46659	0	0	-1.66368	-0.322455	-0.955424	0.55577
XLOC_007121	849.195	1004.19	887.326	446.17	653.204	280.818	294.219	265.686	209.927	327.663	233.604	230.481	285.69	927.863	894.291	170.563	239.433	371.967	247.673	199.223	191.219	202.264	215.8	262.381	-3.49992	-1.21219	-0.959113	-2.93129
XLOC_008473	6589.21	3703.11	4163.02	403.943	559.849	223.317	538	1055.75	628.047	858.165	573.82	807.564	7116.18	3037.62	3041.3	182.088	251.912	350.21	844.34	1070.82	549.754	776.256	606.296	792.973	-1.6357	-1.33129	-0.902074	-2.06094
XLOC_008476	144.004	186.916	170.102	250.252	256.299	206.825	238.177	265.686	166.554	226.243	346.487	288.541	269.309	421.074	363.109	342.855	444.55	496.235	562.893	448.252	401.56	426.394	560.053	501.439	-2.95016	-2.29767	-2.19744	-2.81204
XLOC_008478	35.8743	25.0516	23.7742	80.4161	58.7053	62.404	11.2083	48.9422	26.0241	0	51.7379	36.9474	33.1132	28.8543	28.443	66.8423	49.9144	33.0545	50.6604	74.7087	90.829	49.1993	51.381	17.4921	-2.09151	-0.702773	-3.5476	-1.15483
XLOC_008477	252.261	328.814	340.413	184.119	197.594	194.344	173.729	90.8926	154.409	54.6105	145.807	175.94	103.391	297.736	333.805	91.62	132.975	183.264	140.723	161.869	81.268	76.5322	149.005	110.783	-2.68141	-1.6377	-0.983635	-1.73649
XLOC_020199	131.328	132.653	137.175	162.074	77.0329	112.773	84.0625	48.9422	65.9276	78.015	111.315	59.8196	68.6924	115.7	92.7166	35.726	86.1803	73.6403	50.6604	87.1601	57.3657	76.5322	35.9667	58.3068	-5.44786	-1.35512	-1.97597	-1.73707
XLOC_003908	2846.49	2865.13	2463.37	1678.8	3590.76	2818.88	2625.55	2565.97	2121.83	2691.52	2536.72	1879.04	2473.1	3140.45	2647.41	1775.35	3094.3	4093.73	1987.01	2589.9	2901.75	3340.09	2728.33	3440.1	-3.58702	-2.1466	-2.99203	-2.41143
XLOC_005647	360.771	438.634	375.233	217.962	341.923	318.706	204.552	230.727	324.433	421.281	243.011	336.045	314.576	487.411	430.215	352.65	397.365	259.833	275.818	323.738	377.657	448.26	344.253	268.211	-3.24131	-2.01399	-2.22218	-2.33433
XLOC_005648	1667.21	1832.1	1665.88	2005.43	2148.62	1006.04	1429.06	825.025	1181.49	1006.39	1105.31	1340.66	1091.33	1533.52	1649.69	906.404	1273.99	608.788	1142.67	896.504	1137.75	912.92	822.096	1008.71	-4.17102	-1.54977	-2.27399	-2.89261
XLOC_005649	15.592	12.9418	15.2534	3.72584	2.86368	0	0	0	1.73494	0	0	1.7594	6.1647	16.5488	11.3279	0	10.9188	0	0	0	0	0	10.2762	0	-3.34893	0.251653	-1.14061	1.21061
XLOC_005651	554.467	548.177	586.256	566.328	901.485	851.814	602.448	901.934	549.975	741.142	663.186	837.474	566.272	573.549	574.523	416.612	721.029	1035.15	861.227	747.087	511.511	655.991	703.92	524.762	-4.78577	-2.35513	-6.98586	-2.31456
XLOC_003909	301.192	407.112	302.017	257.394	344.214	306.225	319.437	328.612	298.409	265.251	277.503	249.835	312.991	414.002	373.822	158.462	369.678	469.875	275.818	211.675	262.926	235.063	169.557	145.767	-2.46731	-3.13886	-2.85143	-2.07511
XLOC_005650	1327.6	1120.67	1098.56	174.494	159.507	102.521	156.917	398.529	197.783	218.442	142.671	216.406	1494.68	1087.98	1076.52	111.788	147.013	161.507	264.56	273.932	200.78	125.732	149.005	81.6296	-3.22629	-1.22075	-2.35653	-1.23928
XLOC_016139	1832	1775.24	1750.67	2798.42	2590.77	1881.48	2367.76	1964.68	2140.91	2449.67	2571.22	1914.23	957.114	1241.16	1320.94	1939	1728.29	1798.33	1626.76	2216.36	2046.04	1618.11	2307.01	2792.9	-5.42015	-2.7801	-2.61704	-2.23544
XLOC_013569	190.273	231.103	249.524	436.855	512.025	622.257	451.135	279.67	376.481	374.472	553.439	365.955	261.736	230.834	265.714	652.864	528.001	509.624	500.975	448.252	597.559	595.858	354.529	419.809	-2.88327	-2.0501	-3.72721	-2.31376
XLOC_016138	906.239	851.94	840.198	1809.21	1481.67	2235.4	1566.36	1279.49	1311.61	1178.03	1638.37	1363.53	757.554	804.949	700.608	2644.88	1584.39	1616.74	1390.35	1270.05	1811.8	1503.31	1926.79	1574.28	-4.61981	-2.23893	-3.85214	-2.66078
XLOC_008505	117.637	121.653	137.386	175.425	133.161	223.317	207.354	160.81	182.168	46.809	120.722	161.865	139.146	88.2601	90.8697	172.292	126.736	195.398	118.208	211.675	148.195	109.332	128.452	186.582	-3.58967	-1.58249	-1.88979	-1.88754
XLOC_008507	1171.43	847.04	955.914	1231.7	1376	1707.19	1546.75	2111.5	1452.14	1802.15	1541.16	2007.47	1838.31	756.01	738.409	1507.98	1377.32	1781.18	1609.87	1830.36	1419.8	1295.58	1284.52	1119.49	-2.58645	-2.49536	-0.818425	-2.47705
XLOC_010260	137.413	150.864	195.664	657.922	871.703	1376.9	989.135	929.901	862.264	1006.39	837.213	995.82	267.02	158.557	206.365	911.59	1174.55	1390.38	1103.27	1008.57	951.314	973.053	1202.32	897.925	-2.40392	-2.28777	-1.95495	-3.19838
XLOC_010259	449.76	496.503	456.55	201.195	146.334	124.808	72.8542	132.843	126.65	62.412	75.2551	121.399	193.924	470.155	347.349	339.397	361.489	227.197	157.61	161.869	114.731	158.531	123.314	174.921	-4.21089	-1.44835	-1.28496	-2.64164
XLOC_010261	1157.36	1241.58	1361.23	764.108	489.116	715.863	613.656	475.438	693.975	585.112	788.611	534.857	1220.96	1205.66	1252.48	849.934	840.355	617.993	681.101	535.412	549.754	683.324	698.782	618.053	-3.61297	-2.42567	-5.68301	-3.13093
XLOC_011876	41.8322	37.4388	47.6537	99.6663	189.003	204.15	131.698	209.752	161.349	195.037	217.926	135.474	120.476	34.7949	52.5764	189.002	182.889	213.39	247.673	224.126	114.731	92.932	159.281	169.09	-3.04898	-2.053	-0.617686	-1.48413
XLOC_011453	13.5638	16.8243	7.67929	1.55243	4.00915	0	0	0	0	0	0	0	0.528403	12.5884	8.37282	1.72868	0	0	0	0	0	0	0	0	-1.46433	0.933716	-0.247002	#NAME?
XLOC_004120	243.895	260.592	311.379	233.176	245.417	283.492	184.937	230.727	147.47	226.243	205.384	212.887	174.901	282.461	348.826	184.392	247.232	212.553	270.189	323.738	296.389	311.596	251.767	169.09	-2.95238	-2.51449	-1.61486	-2.26566
XLOC_005895	3484.75	1753.89	1904.15	1095.71	1866.54	2274.18	2042.72	1489.24	1646.46	2012.79	2165.15	1835.05	2851.09	1577.65	1597.73	1018.77	846.595	1359.42	1581.73	1469.27	1448.48	1180.78	1556.84	1679.24	-1.31215	-2.31375	-1.46146	-3.11871
XLOC_005894	233.246	305.057	247.631	385.004	300.972	60.1753	148.51	83.9009	190.843	109.221	87.7976	211.128	184.413	295.615	234.193	59.3513	95.1493	71.1298	16.8868	112.063	23.9024	49.1993	61.6572	46.6455	-2.78615	-0.681686	-2.0962	-0.61072
XLOC_017645	38.6631	63.6921	58.4888	102.461	109.392	249.616	100.875	398.529	176.964	124.824	236.74	123.158	81.7263	60.1131	58.1172	180.359	135.705	127.197	112.579	186.772	157.756	120.265	113.038	104.952	-2.02399	-0.856838	-2.35006	-2.03111
XLOC_019343	16.9864	14.9755	15.569	14.5929	14.032	20.0584	2.80208	27.967	13.8795	46.809	15.6781	17.594	31.1758	11.3154	13.6674	18.4392	19.8878	16.7364	5.62893	12.4514	9.56095	27.3329	15.4143	11.6614	-3.94777	-0.661246	-0.794357	-0.888643
XLOC_019344	56.4101	61.8433	51.5459	151.207	89.9194	42.3456	44.8333	104.876	90.2167	15.603	76.8229	107.323	35.403	61.1032	53.3152	140.599	74.0917	35.1465	78.805	112.063	86.0485	114.798	71.9334	40.8148	-3.46033	-0.972403	-1.92494	-1.61466
XLOC_019346	352.405	345.176	295.705	446.791	155.211	213.511	392.292	237.719	320.963	85.8165	271.232	329.008	192.515	290.523	254.386	110.635	235.533	148.117	135.094	224.126	325.072	306.129	118.176	332.349	-3.42382	-1.26056	-2.31075	-1.32103
XLOC_001901	1013.61	849.813	679.249	852.286	603.09	779.158	1370.22	1237.54	1256.09	881.569	892.086	550.692	403.876	583.875	519.484	392.41	558.417	740.169	405.283	834.247	927.412	732.523	601.158	792.973	-2.34198	-1.68514	-2.46196	-1.93729
XLOC_001902	142.99	159.461	209.76	116.743	37.5141	98.9549	50.4375	27.967	78.0722	70.2135	40.7632	73.8948	303.303	158.981	326.663	60.5038	79.1611	128.871	39.4025	12.4514	33.4633	49.1993	77.0715	64.1375	-2.29613	-1.15893	-1.5344	-1.00558
XLOC_004237	615.948	639.325	579.944	215.167	151.488	114.11	269	118.86	196.048	210.64	174.027	138.993	568.738	621.781	556.423	129.075	155.982	34.7281	112.579	99.6116	215.121	142.131	138.729	209.905	-4.3543	-1.79022	-4.0678	-1.64988
XLOC_008365	136.398	121.56	146.538	156.175	176.116	141.3	176.531	111.868	128.385	31.206	97.2045	153.068	54.9539	114.993	147.632	132.532	100.609	87.0295	95.6918	211.675	210.341	109.332	246.629	128.275	-3.42509	-1.50752	-1.17249	-1.3971
XLOC_008369	28.1417	15.715	31.3483	41.2947	27.2049	12.0351	22.4167	0	45.1084	7.8015	23.5172	12.3158	13.9146	14.2857	25.1185	26.5064	29.2467	15.4812	16.8868	24.9029	38.2438	10.9332	35.9667	29.1534	-1.60786	-0.508564	-1.48974	-1.28976
XLOC_008370	86.9604	60.5491	98.358	71.412	38.3732	48.1402	42.0312	6.99174	41.6385	7.8015	50.1701	56.3008	26.9485	62.3761	74.0009	61.08	52.6441	28.8704	33.7736	37.3543	33.4633	27.3329	25.6905	87.4603	-2.08093	-0.938701	-1.15405	-0.81673
XLOC_002960	56.2834	40.5818	40.1848	29.4962	8.87739	0.445743	14.0104	6.99174	3.46987	0	4.70344	0	84.3683	37.1994	41.8641	0.576226	5.06943	0	11.2579	12.4514	0	0	0	5.83068	-2.31793	0.304171	-1.07027	0.216527
XLOC_002958	29.6629	29.3039	30.5068	27.3228	12.6002	3.1202	22.4167	27.967	13.8795	7.8015	10.9747	8.79699	51.4312	37.7651	33.9838	24.2015	18.3279	7.5314	0	0	43.0243	32.7995	10.2762	11.6614	-5.59874	-0.766002	-2.16491	0.114823
XLOC_009182	131.455	168.058	168.734	477.839	468.497	649.001	414.708	496.413	614.168	499.296	498.565	406.421	209.6	178.783	191.22	1077.54	423.102	564.855	371.51	224.126	516.291	366.261	472.705	268.211	-2.87222	-2.63131	-3.64019	-1.71372
XLOC_006447	74.2839	90.5925	90.5735	270.745	370.56	205.487	238.177	398.529	171.759	226.243	341.784	258.632	92.1182	91.6547	82.9894	324.415	166.121	180.335	281.447	149.417	267.706	218.664	292.872	192.413	-3.17939	-1.82714	-4.11375	-2.0488
XLOC_006446	274.065	303.023	261.096	403.633	210.48	223.317	257.792	363.57	338.313	280.854	188.138	207.609	356.672	300.565	231.976	441.966	308.065	232.218	180.126	99.6116	272.487	158.531	246.629	268.211	-3.70272	-1.83296	-2.24724	-1.55567
XLOC_020134	14.9582	20.2447	14.517	15.2139	0	0	5.60417	0	24.2891	7.8015	9.40689	14.0752	4.93176	22.9137	19.4545	13.2532	28.0768	5.85775	16.8868	0	4.78047	5.46659	5.1381	5.83068	-2.3872	-0.0481671	-0.73373	-0.206142
XLOC_011036	37.2687	34.3882	28.0873	417.294	390.033	430.142	305.427	307.636	350.457	257.449	333.944	357.158	40.687	23.7623	28.9355	356.108	373.968	257.741	208.27	211.675	401.56	213.197	308.286	239.058	-2.82819	-2.64056	-1.84828	-1.76947
XLOC_009939	745.501	842.141	676.093	373.516	556.412	546.926	254.99	377.554	459.758	288.655	402.928	559.489	790.667	753.889	646.923	309.434	419.983	652.721	444.686	473.155	368.096	371.728	328.838	326.518	-3.17782	-1.8946	-3.29041	-2.66947
XLOC_009937	1197.8	1712.2	1331.04	5859.2	6112.51	6982.56	5612.57	5509.49	6021.97	4423.45	5788.37	5496.36	1671.16	1561.67	1241.15	5343.35	4475.14	4050.64	4829.62	4494.97	4708.77	5138.59	4685.95	4023.17	-2.4048	-3.0935	-2.73853	-3.64218
XLOC_009936	615.568	677.503	479.167	0.93146	2.86368	0.891485	8.40625	0	0	0	7.83907	5.2782	616.118	732.248	542.632	10.3721	2.72969	0.836822	5.62893	0	9.56095	0	5.1381	0	-2.54171	0.182676	-2.72121	0.20322
XLOC_005984	118.018	148.368	183.356	256.773	189.575	181.417	246.583	181.785	209.927	280.854	192.841	191.774	207.31	274.398	247.244	319.229	215.256	248.954	281.447	398.446	320.292	213.197	164.419	221.566	-2.19788	-2.53292	-2.84865	-1.65584
XLOC_011585	544.833	529.134	429.83	371.032	404.637	539.794	784.583	846	697.445	585.112	708.652	415.218	665.259	540.452	484.638	358.989	513.572	498.746	681.101	821.796	750.534	830.921	534.362	623.883	-3.00714	-1.76739	-2.60732	-2.6023
XLOC_011586	774.15	873.663	762.459	770.318	418.956	767.569	762.167	608.281	709.589	663.127	708.652	789.97	817.615	799.574	664.777	781.363	409.064	409.206	557.264	423.349	635.803	573.992	508.672	612.222	-3.71688	-2.55937	-3.18721	-2.84305
XLOC_009980	3321.61	2637.07	2359.33	1689.36	2642.89	2637.9	3051.47	2796.7	2513.92	2855.35	2919.27	2992.74	3911.59	2975.81	2752.19	1970.69	2065.6	2646.45	2752.55	2876.28	2787.02	2760.63	2676.95	2641.3	-2.48507	-2.70487	-2.38523	-5.04685
XLOC_006020	20.7894	20.4295	18.3041	84.1419	81.042	85.5826	103.677	97.8843	53.783	39.0075	81.5264	119.639	11.6249	23.1966	23.0252	118.703	88.91	67.3642	118.208	74.7087	23.9024	76.5322	82.2096	34.9841	-3.89207	-1.76183	-1.54721	-0.999429
XLOC_006021	60.0863	48.3468	65.3266	70.17	59.5644	143.529	56.0417	69.9174	34.6987	70.2135	119.154	63.3384	138.442	46.9589	107.369	24.2015	70.5821	136.82	28.1447	74.7087	43.0243	16.3998	97.6239	139.936	-2.73834	-1.18264	-1.0704	-0.51138
XLOC_004242	1314.42	1250.82	1271.08	297.136	463.343	441.731	364.271	440.48	399.035	499.296	487.59	404.662	1777.37	1353.32	1309.98	347.464	393.076	518.411	348.994	473.155	301.17	399.061	323.7	466.455	-5.2988	-2.72789	-2.51908	-2.39978
XLOC_004244	1555.65	1793.27	1932.02	499.884	538.944	506.809	711.729	706.166	661.011	748.944	681.999	735.429	1240.51	1678.36	1839.06	352.074	427.782	441.423	602.296	933.859	736.193	672.39	585.743	606.391	-3.20928	-2.68438	-2.35613	-2.38236
XLOC_004245	14.5779	8.59705	11.6767	0.310487	0.286368	4.01168	0	6.99174	0	0	0	0	17.7896	10.6082	11.6973	0	1.55982	1.25523	0	0	0	0	0	0	-1.96999	0.850911	-1.79871	#NAME?
XLOC_000773	728.515	765.415	610.03	573.78	354.237	301.322	543.604	412.513	511.806	647.524	567.549	381.79	249.582	643.563	445.483	447.152	533.85	248.536	613.554	398.446	454.145	508.393	534.362	274.042	-3.11102	-2.01552	-1.17991	-1.97359
XLOC_002201	180.893	199.396	169.05	91.2831	103.379	68.1986	78.4583	76.9091	57.2529	93.618	65.8482	80.9324	108.675	179.208	186.665	78.943	60.0532	73.2219	78.805	37.3543	57.3657	21.8664	97.6239	81.6296	-3.58243	-2.43835	-1.87887	-1.11387
XLOC_000774	549.777	510.461	408.159	256.462	325.027	462.681	271.802	293.653	322.698	156.03	413.903	381.79	353.678	470.438	387.612	493.826	377.088	354.812	253.302	273.932	310.731	245.996	380.219	239.058	-2.74344	-1.80885	-2.74987	-2.39967
XLOC_013382	49.0578	52.8765	53.5446	104.324	95.3604	52.5976	72.8542	62.9256	69.3975	85.8165	87.7976	107.323	63.2322	53.3238	53.9308	55.894	125.176	40.1674	45.0315	87.1601	57.3657	65.5991	82.2096	52.4762	-4.42294	-2.12499	-3.35764	-1.9586
XLOC_010039	1125.92	1006.22	993.889	704.184	824.738	778.712	720.135	566.331	598.553	514.899	830.942	555.97	373.229	1002.12	1038.72	713.944	916.007	541.005	523.491	448.252	769.656	759.856	642.262	658.867	-3.83687	-2.48061	-1.10517	-2.3104
XLOC_010294	1698.64	1422.58	1062.9	1138.24	1357.38	1354.17	1171.27	1398.35	1386.21	1279.45	1157.05	967.669	728.315	1108.91	1032.81	936.368	716.349	691.633	1092.01	1207.79	1042.14	951.186	1130.38	1008.71	-2.1294	-3.09224	-2.24815	-3.55265
XLOC_010297	467.634	595.692	481.376	257.704	300.972	337.427	308.229	202.76	272.385	304.258	330.809	304.376	565.391	701.272	632.517	290.418	265.17	387.867	320.849	286.383	449.364	360.795	339.115	349.841	-2.87289	-2.81267	-3.22019	-2.68068
XLOC_011913	1904	2087.97	1809.58	884.266	962.768	633.4	650.083	524.38	617.638	686.532	401.361	649.218	1027.22	2137.9	2366.06	443.694	628.609	408.369	343.365	448.252	339.414	420.927	313.424	413.979	-3.77188	-1.9773	-1.36414	-2.79882
XLOC_011912	8.36645	21.8162	19.882	12.73	24.3412	18.7212	14.0104	13.9835	8.67468	0	7.83907	17.594	9.33512	13.5785	14.8987	2.30491	0.389956	12.5523	0	37.3543	0	16.3998	5.1381	17.4921	-1.20713	-0.902676	-2.12771	0.15768
XLOC_018806	41.959	32.0772	33.4522	0.620974	0.286368	0	11.2083	0	1.73494	0	0	3.5188	32.0564	28.1471	42.1104	0	0.389956	1.25523	0	0	9.56095	0	0	0	-2.74684	0.855773	-2.24743	1.20467
XLOC_020169	624.188	548.547	396.693	333.773	122.279	47.6945	84.0625	111.868	275.855	31.206	42.331	98.5263	602.732	561.81	478.605	336.516	221.105	34.7281	56.2893	49.8058	14.3414	16.3998	25.6905	69.9682	-2.17515	-0.26318	-3.1145	-0.749383
XLOC_013069	699.613	694.604	734.477	371.032	631.154	536.228	532.396	685.19	510.071	600.715	694.542	642.181	873.274	1130.41	1080.34	447.728	670.334	1073.64	990.692	1108.18	960.875	1071.45	945.41	927.079	-5.03009	-2.4982	-2.9149	-3.77495
XLOC_013066	46.9028	54.3555	47.5485	17.0768	10.5956	0.445743	11.2083	0	17.3494	0	3.13563	10.5564	39.4541	48.7977	41.8641	23.6253	9.7489	4.60252	5.62893	12.4514	4.78047	5.46659	10.2762	11.6614	-3.58942	-0.160093	-3.16377	-1.29173
XLOC_015601	87.8477	116.291	129.496	86.9363	120.847	86.4741	182.135	111.868	121.446	70.2135	109.747	96.7669	174.725	105.233	102.936	106.602	112.697	127.615	56.2893	87.1601	133.853	103.865	118.176	93.291	-2.38678	-1.76821	-1.64646	-1.88101
XLOC_000575	431.886	444.181	450.659	561.05	684.705	801.445	804.198	818.033	773.782	514.899	696.11	594.677	204.844	327.581	335.775	519.18	453.519	397.072	607.925	572.767	525.852	601.325	652.539	536.423	-5.53576	-2.59866	-1.98085	-3.61399
XLOC_000573	2606.02	2767.97	2780.95	1799.58	1910.36	2540.29	2289.3	2216.38	2088.86	3354.64	2259.22	3666.59	2715.99	3293.35	3229.81	2127.43	2644.29	1692.89	3039.62	3050.6	2380.68	2301.43	2486.84	2909.51	-4.80172	-1.94367	-3.28214	-2.97392
XLOC_009639	71.2416	77.7432	59.2252	35.085	8.01829	18.2754	47.6354	34.9587	17.3494	0	39.1954	24.6316	73.0957	66.9023	49.7444	39.7596	48.7445	15.0628	33.7736	24.9029	71.7071	16.3998	35.9667	5.83068	-2.88714	-0.692622	-2.38863	-0.475242
XLOC_000407	489.184	547.345	520.719	252.115	253.722	209.053	297.021	153.818	209.927	257.449	203.816	256.872	217.526	482.036	439.696	163.072	152.473	333.892	309.591	298.835	253.365	284.263	267.181	198.243	-4.15639	-2.46138	-1.41875	-2.74566
XLOC_001825	210.302	162.512	183.356	76.3798	189.862	132.386	198.948	174.793	164.819	296.457	283.774	172.421	304.36	167.185	197.623	191.883	196.928	219.666	230.786	273.932	248.585	284.263	231.214	279.873	-2.95265	-1.45496	-1.63124	-3.40557
XLOC_000405	74.6642	87.9117	77.3189	33.5326	35.7959	22.7329	36.4271	34.9587	31.2289	93.618	20.3816	59.8196	50.5505	101.98	102.321	39.1834	44.455	41.0043	73.1761	37.3543	52.5852	43.7327	41.1048	23.3227	-3.5139	-0.855348	-1.51341	-1.43911
XLOC_001823	18.5076	15.2528	19.5664	0	19.7594	0	0	0	0	0	1.56781	7.0376	28.886	18.9533	15.5143	0	0.389956	0	0	0	0	0	0	0	-2.99126	1.03064	-1.61151	#NAME?
XLOC_001824	967.339	867.562	792.65	522.549	523.193	407.855	596.844	475.438	480.577	460.288	602.041	376.511	498.636	821.498	787.661	445.423	558.807	587.449	332.107	435.801	803.119	415.461	534.362	548.084	-3.3212	-2.69128	-1.98554	-1.64366
XLOC_011297	413.125	334.176	409.948	565.707	675.255	423.01	521.187	433.488	657.541	319.861	548.735	425.775	414.444	295.473	314.843	644.797	783.422	430.126	422.17	448.252	564.096	710.657	328.838	583.068	-3.10993	-2.11211	-2.42025	-1.90273
XLOC_011296	187.611	213.262	197.768	313.592	266.608	378.881	302.625	398.529	211.662	436.884	200.68	327.248	291.678	232.107	219.786	230.491	376.308	477.825	185.755	336.189	219.902	273.329	262.043	373.164	-3.95003	-1.96316	-2.68915	-1.97335
XLOC_000371	14.4511	19.4127	21.6703	22.0446	3.72278	0	0	20.9752	0	0	12.5425	5.2782	4.05109	15.1343	12.0667	26.5064	0	14.6444	0	0	9.56095	16.3998	0	0	-2.33331	0.322435	-0.877995	0.669984
XLOC_018780	34.4799	40.9515	39.4484	172.941	185.566	76.6677	294.219	146.827	239.421	117.022	145.807	248.075	4.57949	32.3903	48.39	112.364	69.4122	106.276	185.755	186.772	253.365	191.331	113.038	192.413	-3.50281	-1.38782	-0.365112	-2.07112
XLOC_018782	27.5079	35.405	31.5587	16.7663	24.6276	57.5008	22.4167	34.9587	17.3494	0	34.4919	8.79699	31.8803	26.5912	24.9953	16.7106	28.0768	20.0837	16.8868	24.9029	14.3414	27.3329	25.6905	23.3227	-2.99992	-0.526264	-2.95382	-2.08312
XLOC_020013	78.9742	71.8269	58.068	114.88	12.0274	26.7446	30.8229	62.9256	27.759	70.2135	37.6275	45.7444	26.9485	82.1781	71.4152	77.7905	23.0074	43.0963	11.2579	0	43.0243	27.3329	15.4143	5.83068	-2.71405	-0.616971	-1.04185	-0.134866
XLOC_020014	172.907	170.924	121.08	225.413	84.1921	196.573	168.125	132.843	124.915	218.442	194.409	200.571	158.345	225.176	162.901	262.759	121.666	135.565	242.044	224.126	296.389	185.864	226.076	209.905	-2.40069	-1.84078	-2.28706	-2.63017
XLOC_020011	28.7755	25.3289	18.1989	0.620974	6.01372	0	2.80208	0	5.20481	0	0	10.5564	16.3805	27.0155	21.1783	0	1.94978	0	0	0	0	0	0	0	-2.1656	0.370185	-2.02157	#NAME?
XLOC_002355	21.5499	10.0761	18.0937	5.27828	12.0274	2.22871	5.60417	6.99174	3.46987	0	4.70344	1.7594	38.9257	17.5389	27.7042	12.1008	0.779912	46.862	11.2579	0	0	0	15.4143	5.83068	-1.50215	-0.444464	-1.39615	0.273182
XLOC_016157	573.989	735.094	720.486	135.062	249.14	162.25	238.177	230.727	244.626	366.67	164.621	232.241	786.263	895.048	945.759	207.441	205.897	269.038	343.365	311.286	291.609	366.261	303.148	320.688	-2.92491	-1.72635	-3.42588	-3.54819
XLOC_013585	1790.8	2027.33	1617.38	1583.79	1711.33	1513.3	1431.86	1321.44	2182.55	1162.42	1552.14	1803.38	817.439	1324.89	1105.21	1081	1532.53	1722.18	1350.94	1506.63	1415.02	1842.24	1192.04	2081.55	-3.13835	-2.4232	-2.08886	-2.23233
XLOC_016160	816.996	852.864	862.184	176.977	473.938	339.21	226.969	321.62	341.783	156.03	299.453	277.985	1028.98	1003.53	844.67	279.47	228.514	317.992	360.252	336.189	282.048	235.063	287.734	221.566	-5.14488	-1.58661	-3.26352	-2.40095
XLOC_006343	405.012	410.44	441.822	236.901	368.841	388.688	128.896	265.686	164.819	163.831	225.765	226.962	603.26	529.419	467.893	256.421	420.373	308.369	135.094	385.995	162.536	163.998	256.905	250.719	-4.39883	-1.43677	-2.97696	-1.27994
XLOC_006344	2330.56	2169.88	2291.79	2429.56	2317	2109.25	2392.98	2649.87	2781.1	2371.66	2025.62	2691.88	2132.28	2085	1790.43	2077.87	2605.69	1210.04	2082.7	2577.45	2395.02	2552.9	1885.68	2238.98	-4.75499	-3.24188	-3.43449	-3.0693
XLOC_007027	14.7047	11.4627	16.6209	34.7745	43.2415	36.5509	22.4167	34.9587	15.6144	15.603	23.5172	33.4286	3.17042	10.3253	9.23473	20.1679	8.57903	35.1465	39.4025	37.3543	43.0243	27.3329	15.4143	11.6614	-2.46169	-1.5541	-0.993846	-1.14915
XLOC_008378	692.641	776.323	609.504	528.759	773.479	469.813	504.375	328.612	638.457	483.693	359.03	587.639	793.309	924.185	709.966	439.084	686.713	586.612	394.025	448.252	721.851	535.726	596.02	478.116	-3.05441	-1.9256	-2.90576	-2.17062
XLOC_013810	60.3398	59.3474	58.2784	23.2865	17.7548	11.5893	16.8125	48.9422	22.5542	15.603	18.8138	22.8722	24.4827	57.85	69.1989	6.91472	14.0384	26.3599	28.1447	12.4514	14.3414	43.7327	15.4143	29.1534	-5.84897	-1.03477	-1.12258	-0.985083
XLOC_016388	55.2693	54.7253	47.7589	60.5449	81.9011	77.5592	22.4167	90.8926	24.2891	148.228	123.857	107.323	47.3801	56.1527	47.0355	66.8423	100.999	86.6111	123.837	199.223	57.3657	81.9988	71.9334	99.1216	-3.65306	-0.959602	-3.28281	-1.04276
XLOC_013814	60.9737	69.6084	57.7525	0	0	2.22871	0	0	1.73494	0	0	1.7594	83.8399	68.5996	64.2737	2.30491	0.389956	0.418411	0	0	0	0	0	0	-3.35849	0.38944	-2.8152	#NAME?
XLOC_013187	31.9446	52.5067	57.2265	104.945	65.2918	110.99	302.625	370.562	279.325	343.266	318.266	270.947	54.4255	55.1626	61.5648	63.3849	84.2305	76.5692	382.767	373.543	358.535	338.929	447.015	320.688	-1.8158	-1.06707	-3.86348	-3.07666
XLOC_015739	934.38	840.107	749.204	905.38	683.846	722.995	557.615	503.405	520.481	335.464	402.928	540.135	472.04	786.562	737.424	588.327	783.032	532.219	258.931	261.48	382.438	360.795	375.081	314.857	-3.18369	-1.73206	-1.9756	-2.54422
XLOC_015740	147.173	139.217	172.205	162.385	272.908	258.085	240.979	223.736	315.758	179.434	302.588	188.256	301.013	141.725	173.12	349.193	343.941	145.189	163.239	112.063	315.511	202.264	174.695	169.09	-3.15145	-2.13135	-1.28345	-1.47162
XLOC_015741	558.397	589.961	528.293	293.41	297.249	277.698	613.656	314.628	482.312	483.693	542.464	650.978	361.956	595.331	547.681	380.309	249.182	283.683	641.698	460.704	415.901	409.994	457.291	489.777	-4.18008	-1.58093	-2.02473	-2.49526
XLOC_015742	420.224	537.177	634.961	1862.92	2494.55	2066.91	1602.79	1475.26	1415.71	1786.54	1351.46	1444.47	476.267	435.643	589.052	1072.93	1833.18	1629.71	1204.59	1220.24	1362.43	1322.91	1243.42	880.433	-2.30392	-2.2007	-2.65442	-2.82019
XLOC_016264	568.285	539.765	387.541	1355.9	1773.76	2227.82	2645.17	2524.02	1660.33	2652.51	1925.28	2329.44	381.507	569.023	504.216	1224.48	1470.13	2356.91	1699.94	1967.33	2108.19	2033.57	2245.35	2046.57	-2.35937	-2.1894	-2.34844	-3.47459
XLOC_008601	568.792	603.272	635.908	540.558	755.438	555.395	720.135	832.017	766.842	811.356	1001.83	751.263	692.032	595.049	587.329	583.717	803.31	653.139	697.988	759.538	736.193	1055.05	765.577	845.449	-4.16666	-2.41828	-3.42084	-2.64535
XLOC_017651	221.711	212.245	233.85	137.546	74.7419	49.9232	81.2604	76.9091	121.446	171.633	75.2551	144.271	137.561	181.188	186.049	133.685	108.798	100.837	106.95	249.029	176.877	147.598	113.038	122.444	-4.36202	-1.33779	-2.65657	-1.50559
XLOC_019098	173.414	115.552	118.345	472.871	613.399	402.06	327.844	328.612	492.722	647.524	611.448	380.03	218.935	113.861	133.349	390.105	648.497	779.918	439.057	610.121	377.657	623.191	380.219	437.301	-2.05795	-1.9252	-1.47597	-2.10965
XLOC_004195	91.6506	144.024	147.064	72.3434	141.179	83.3539	95.2708	69.9174	62.4577	46.809	94.0689	112.602	197.799	159.406	172.997	93.9249	96.7091	151.465	78.805	87.1601	71.7071	76.5322	82.2096	116.614	-2.03512	-1.6085	-3.18326	-2.41003
XLOC_005976	193.696	229.809	243.633	1130.79	1262.31	1591.75	944.302	978.843	1349.78	1170.22	1316.96	1073.23	415.677	212.305	213.384	793.464	1077.84	834.311	697.988	547.864	750.534	661.457	924.858	757.989	-3.1091	-2.56649	-1.26046	-2.53604
XLOC_005977	539.509	744.061	695.239	826.205	660.364	1252.09	1028.36	818.033	1233.54	881.569	1456.5	840.993	592.692	854.737	700.854	1446.9	1620.27	1143.52	1525.44	1294.95	1367.22	1377.58	1120.11	1440.18	-2.62649	-1.93725	-2.44325	-3.29091
XLOC_004197	238.317	282.039	236.585	419.468	754.006	513.496	515.583	713.157	579.469	764.547	512.675	724.872	207.838	319.519	283.075	211.475	785.761	971.132	754.277	896.504	564.096	803.589	662.815	792.973	-3.29274	-2.24218	-2.24645	-2.67434
XLOC_004196	116.243	145.318	176.834	90.6622	154.925	92.7145	201.75	153.818	117.976	148.228	125.425	119.639	143.021	134.795	152.927	38.0309	172.361	103.347	95.6918	149.417	57.3657	169.464	92.4858	122.444	-2.27069	-1.94112	-3.98417	-1.48254
XLOC_004198	460.535	484.115	411.526	623.458	538.944	435.491	739.75	985.835	405.975	530.502	587.93	892.015	506.21	617.397	511.85	697.81	559.977	574.06	652.956	585.218	760.095	655.991	580.605	588.899	-3.61007	-1.68508	-3.12202	-3.20336
XLOC_004199	781.122	816.997	940.976	870.916	1162.08	890.594	736.948	419.504	520.481	959.584	591.066	559.489	318.099	854.313	990.701	894.879	1041.96	825.943	574.151	535.412	631.022	590.392	560.053	647.206	-3.33512	-1.61893	-1.0202	-3.7906
XLOC_004200	122.454	165.008	156.636	203.058	194.157	176.514	100.875	216.744	183.903	54.6105	177.163	179.459	263.673	150.636	148.987	172.868	183.279	258.996	118.208	124.514	133.853	185.864	231.214	279.873	-2.7161	-1.65209	-1.51479	-1.44386
XLOC_008031	2878.44	3293.59	3382.46	1719.79	1792.95	1770.94	1104.02	1440.3	2559.03	1380.87	1110.01	1842.09	4076.63	4140.87	3704.73	2076.72	1498.21	1347.28	945.661	1207.79	788.778	1087.85	986.515	1072.85	-3.56537	-1.86751	-4.07708	-2.82478
XLOC_006691	103.82	86.9873	91.7307	41.9157	63.5736	97.6176	86.8646	55.9339	48.5782	62.412	62.7126	54.5414	35.403	70.4384	83.4819	57.0464	49.1345	62.7616	39.4025	62.2572	28.6828	21.8664	77.0715	34.9841	-3.44128	-1.84317	-1.34607	-1.05598
XLOC_008033	773.263	825.594	970.325	226.655	342.209	369.966	383.885	286.661	282.795	273.052	388.818	242.797	1349.01	1310.32	1280.3	188.426	304.166	269.875	264.56	224.126	253.365	267.863	303.148	180.751	-3.06877	-2.33394	-5.25273	-2.56763
XLOC_006687	824.983	902.135	1035.65	426.609	569.871	755.98	619.26	1104.69	634.987	741.142	708.652	740.707	1477.06	1013.15	1070.37	453.49	766.654	909.625	737.39	1407.01	817.461	1191.72	816.958	682.19	-3.11125	-1.92322	-2.23038	-1.70241
XLOC_006688	68.7063	83.4746	75.1098	57.1296	27.7777	40.1168	84.0625	13.9835	38.1686	7.8015	53.3057	63.3384	35.403	70.2969	63.1655	34.5736	24.1773	16.318	67.5472	74.7087	71.7071	38.2661	30.8286	34.9841	-3.35668	-0.817903	-1.61292	-1.38546
XLOC_006689	1153.81	956.121	940.66	541.799	549.826	686.889	666.896	636.248	739.083	608.517	716.491	716.075	828.888	793.068	734.838	599.852	378.257	253.139	427.799	585.218	592.779	606.791	616.572	641.375	-3.09705	-3.16828	-4.04895	-2.92127
XLOC_006690	250.36	288.417	248.472	323.838	215.348	262.988	218.562	251.703	260.241	241.846	293.181	277.985	289.036	318.953	247.121	342.855	323.274	364.436	174.497	273.932	272.487	349.862	282.595	256.55	-3.54204	-2.91094	-2.98229	-2.25354
XLOC_006692	402.35	487.721	456.655	247.768	265.176	154.227	134.5	160.81	150.94	210.64	197.545	181.218	411.274	470.013	457.057	187.85	159.492	152.302	123.837	199.223	191.219	142.131	143.867	116.614	-3.37733	-2.06911	-3.85388	-2.14542
XLOC_008032	100.144	109.081	119.713	113.949	86.483	116.339	109.281	76.9091	117.976	109.221	120.722	110.842	105.681	99.2926	121.036	76.6381	134.925	84.1006	146.352	112.063	109.951	136.665	149.005	128.275	-3.48573	-2.83586	-3.28282	-2.96373
XLOC_017302	13.0567	6.74822	18.9352	18.9397	2.00457	0	0	0	0	0	6.27126	3.5188	1.23294	5.94058	6.27961	23.0491	0	0	0	0	14.3414	0	0	0	-1.09435	0.82337	-0.700557	1.23335
XLOC_007186	180.386	180.538	195.559	825.584	993.982	890.148	756.562	622.265	608.963	343.266	636.533	411.699	503.744	177.369	228.775	912.166	991.658	610.461	450.315	635.024	415.901	606.791	493.258	507.27	-4.41224	-1.66284	-0.789849	-2.58465
XLOC_007187	196.738	140.326	93.8346	119.848	7.73192	0	28.0208	0	27.759	31.206	1.56781	8.79699	66.4026	142.008	115.373	76.0619	10.5288	3.7657	5.62893	0	4.78047	0	5.1381	5.83068	-1.47986	0.589908	-1.49415	-0.395687
XLOC_007184	4083.97	3818.29	3223.09	1480.4	1633.73	1301.57	1207.7	950.876	1188.43	1131.22	995.562	1284.36	3327.35	3745.4	2864.86	1932.09	1449.47	809.207	1086.38	1133.08	1080.39	1038.65	1186.9	1043.69	-3.07258	-2.51511	-2.91091	-4.27512
XLOC_008544	690.486	871.167	538.497	318.249	156.07	123.025	361.469	97.8843	196.048	124.824	174.027	290.301	225.276	792.785	513.204	137.142	188.349	112.553	157.61	174.32	224.682	273.329	128.452	157.428	-2.07178	-1.10353	-0.847276	-1.80421
XLOC_008545	146.413	133.578	178.307	63.3393	51.5462	142.638	47.6354	27.967	88.4818	124.824	75.2551	54.5414	314.928	141.725	253.155	48.9792	45.6249	161.088	28.1447	12.4514	71.7071	60.1325	82.2096	81.6296	-2.7306	-1.00106	-1.43112	-0.940374
XLOC_008546	213.978	274.736	273.719	127.61	195.589	176.96	238.177	132.843	72.8673	156.03	163.053	154.827	211.361	471.004	448.192	273.707	244.113	467.783	292.704	361.092	358.535	251.463	390.496	285.704	-2.86953	-1.77217	-1.39059	-2.57676
XLOC_016447	37.3955	40.7666	51.9667	54.3352	99.0832	63.2955	56.0417	55.9339	85.0119	15.603	100.34	68.6166	60.4141	44.2715	45.558	61.6562	47.5746	87.0295	39.4025	112.063	109.951	92.932	92.4858	81.6296	-2.51084	-1.34116	-2.48371	-1.73517
XLOC_016449	754.628	957.785	843.775	791.12	901.199	819.721	882.656	839.009	563.854	803.554	727.466	656.256	586.703	1105.8	959.426	681.099	802.53	1171.13	951.289	821.796	769.656	770.789	1048.17	1043.69	-3.06494	-2.82776	-1.72384	-2.78851
XLOC_016448	186.724	247.096	244.58	61.7869	151.202	143.529	145.708	111.868	74.6023	187.236	90.9332	58.0602	90.7092	249.646	340.946	61.08	108.798	164.017	78.805	211.675	143.414	136.665	118.176	75.7989	-2.72774	-1.32454	-0.843315	-1.34766
XLOC_013872	1620.3	727.883	869.864	1100.99	836.766	1031.45	2390.18	1685.01	1939.66	1770.94	1467.47	1864.96	1117.57	674.398	691.127	908.709	808.769	772.386	934.403	1656.04	1845.26	1372.11	1320.49	1906.63	-1.16165	-1.64366	-1.72058	-2.03281
XLOC_013873	65.5372	73.2136	64.1694	109.602	62.1418	53.0434	42.0312	104.876	121.446	101.419	26.6528	52.782	88.2433	48.6562	55.6546	87.0102	95.9292	116.737	73.1761	124.514	86.0485	71.0657	97.6239	93.291	-3.79653	-1.12095	-1.60538	-2.2192
XLOC_013033	79.4813	97.8954	88.154	94.0775	168.67	121.242	142.906	188.777	166.554	148.228	134.832	110.842	20.6077	47.5247	43.8342	23.0491	66.2925	97.9081	61.9183	174.32	66.9266	109.332	123.314	157.428	-3.26585	-2.23268	-1.35869	-1.33217
XLOC_015567	303.601	357.563	304.331	167.663	182.989	249.616	232.573	139.835	161.349	163.831	244.579	135.474	240.071	339.886	279.751	254.116	304.946	174.896	180.126	112.063	195.999	153.064	184.972	233.227	-3.3789	-2.07065	-2.51203	-2.10917
XLOC_015568	123.215	138.662	146.222	1359.93	1926.97	2602.69	2104.36	2531.01	2135.71	2449.67	2180.83	2368.15	235.668	133.522	143.815	1762.68	1822.26	2223.44	1818.14	1905.07	1797.46	1541.58	1921.65	1119.49	-3.53715	-2.52393	-1.60522	-2.4496
XLOC_017918	2729.24	2777.59	2433.18	3533.65	2586.47	2021.89	1765.31	2363.21	2592	1989.38	2426.98	2602.15	3767.34	2966.19	2398.69	3112.77	2194.28	2165.28	1660.53	1444.37	1089.95	2082.77	1284.52	2524.69	-3.82729	-2.24471	-2.14633	-1.64937
XLOC_019361	15.592	23.665	20.1976	3.72584	0.572735	16.0467	25.2187	0	6.93975	0	26.6528	12.3158	18.4941	39.4625	37.062	4.60981	13.6485	9.20504	0	0	4.78047	21.8664	15.4143	34.9841	-2.29815	0.0379178	-1.46917	0.108433
XLOC_018068	60.2131	49.5486	40.1848	69.549	109.965	105.195	75.6562	6.99174	140.53	124.824	206.952	138.993	48.0847	53.6067	58.7329	117.55	90.0799	94.1424	129.465	186.772	119.512	213.197	159.281	192.413	-2.32124	-0.96624	-3.33061	-2.168
XLOC_019511	56.0299	45.1114	38.6068	35.085	28.9231	19.1669	33.625	13.9835	62.4577	39.0075	26.6528	33.4286	45.2665	33.3804	39.4015	84.129	60.8331	19.2469	5.62893	0	14.3414	21.8664	25.6905	81.6296	-2.40662	-1.24283	-2.73069	0.237752
XLOC_019512	620.638	545.219	500.311	106.807	67.8691	93.606	170.927	251.703	206.457	163.831	164.621	191.774	641.657	511.88	410.514	114.669	106.068	98.745	253.302	410.898	305.95	333.462	200.386	268.211	-3.1915	-1.42921	-2.17012	-2.02264
XLOC_019683	35.3673	37.5312	44.8134	64.5813	77.3192	25.4073	16.8125	20.9752	39.9035	85.8165	25.085	33.4286	6.6931	31.1173	35.2151	29.3875	33.5362	52.3014	67.5472	112.063	4.78047	81.9988	66.7953	58.3068	-2.99075	-0.741727	-0.664459	-0.893837
XLOC_019388	20.1555	20.4295	22.0911	4.34682	4.58188	4.45743	0	0	6.93975	0	12.5425	1.7594	10.9203	23.1966	19.2082	1.72868	1.16987	3.34729	11.2579	12.4514	9.56095	5.46659	10.2762	0	-4.32496	0.0579691	-1.51317	-0.829246
XLOC_019389	182.541	178.227	118.871	118.606	86.483	205.042	126.094	83.9009	164.819	132.625	67.416	191.774	212.77	219.094	169.057	88.1626	54.9838	23.8494	67.5472	99.6116	57.3657	60.1325	149.005	69.9682	-2.16876	-1.43478	-2.87874	-1.25306
XLOC_001172	14.0708	9.89123	42.1835	42.5367	126.574	47.6945	2.80208	20.9752	22.5542	85.8165	23.5172	19.3534	6.34083	5.09193	26.7191	19.5917	40.9454	21.7574	5.62893	0	4.78047	10.9332	15.4143	17.4921	-0.334739	-0.154535	-0.0780845	-0.439631
XLOC_001173	211.063	208.917	259.623	397.113	471.647	455.103	439.927	447.471	371.276	343.266	376.275	450.406	427.302	209.335	227.667	712.216	797.85	516.737	388.396	385.995	587.998	327.995	400.772	279.873	-2.98247	-3.19506	-1.25327	-1.91213
XLOC_017673	101.919	86.3402	77.3189	228.829	132.588	128.82	224.167	216.744	248.096	179.434	213.223	235.759	75.3855	63.932	54.7927	147.514	106.068	151.883	146.352	174.32	76.4876	153.064	149.005	227.397	-2.8322	-2.19119	-2.6509	-1.66397
XLOC_017672	85.0589	115.182	104.67	168.284	77.892	65.9699	67.25	125.851	62.4577	109.221	70.5517	35.188	89.3001	92.0791	119.682	45.5219	148.963	122.176	33.7736	37.3543	76.4876	76.5322	82.2096	64.1375	-2.73429	-1.10629	-2.58031	-1.5477
XLOC_019129	42.7196	31.4301	30.8224	84.4524	81.3284	116.785	103.677	139.835	90.2167	132.625	130.129	51.0226	53.721	27.8642	35.3382	147.514	54.2039	56.9039	56.2893	49.8058	66.9266	54.6659	35.9667	81.6296	-2.38878	-1.82292	-1.55411	-1.89366
XLOC_017674	60.0863	56.2044	51.7563	125.747	12.6002	56.1636	61.6458	195.769	34.6987	15.603	28.2207	38.7068	64.8174	54.3139	53.6845	92.1962	55.7637	46.862	56.2893	37.3543	90.829	21.8664	46.2429	64.1375	-3.7509	-0.0731455	-3.2059	-1.15368
XLOC_016468	268.614	280.19	275.297	425.677	429.838	394.036	417.51	461.455	333.108	475.891	412.335	292.06	216.469	311.315	347.103	375.123	449.229	654.395	332.107	423.349	368.096	497.46	318.562	349.841	-5.56343	-2.78706	-2.11156	-2.49938
XLOC_016467	94.5662	99.3745	103.197	1027.71	968.495	933.831	1022.76	706.166	1127.71	717.738	785.475	770.617	170.146	95.0494	109.955	829.19	551.788	647.7	551.635	485.606	769.656	579.458	637.124	478.116	-4.51886	-2.54081	-1.65431	-2.42278
XLOC_005529	785.939	680.276	666.731	298.999	143.184	127.037	179.333	174.793	201.253	179.434	89.3654	160.105	405.461	730.692	771.531	224.728	267.12	241.005	185.755	149.417	148.195	158.531	328.838	262.381	-3.44559	-1.57403	-1.66467	-1.47194
XLOC_005530	215.753	272.055	251.944	290.616	302.977	217.522	378.281	293.653	244.626	234.045	322.97	265.669	186.702	279.915	289.232	353.227	292.077	409.624	332.107	336.189	229.463	295.196	277.457	309.026	-3.11206	-2.51403	-2.15235	-2.9037
XLOC_005533	1173.96	1068.25	1062.16	930.529	517.752	337.873	448.333	454.463	981.974	577.311	349.623	464.481	1351.83	844.129	847.378	790.582	464.048	364.436	382.767	174.32	363.316	557.592	349.391	367.333	-4.13114	-1.25629	-1.79586	-1.58846
XLOC_005534	963.282	1015.93	1311.9	2507.18	3029.77	2958.39	3351.29	2244.35	3213.1	3362.45	2743.68	2980.42	1799.92	942.856	1081.82	2405.74	2863.45	2338.08	2144.62	1954.88	2390.24	2509.16	2070.65	2408.07	-2.5455	-2.95661	-1.47079	-3.35172
XLOC_014116	24.5923	39.0103	31.0327	0.620974	0.572735	8.91485	5.60417	0	3.46987	0	1.56781	0	20.96	40.8769	38.909	2.88113	2.33974	0	0	0	14.3414	5.46659	0	0	-2.13139	0.378619	-1.61774	0.778339
XLOC_016669	11.1553	10.7232	10.8352	0.310487	1.43184	0.445743	0	6.99174	1.73494	0	0	3.5188	5.10789	5.23337	16.9919	12.1008	0	0	16.8868	12.4514	0	0	0	5.83068	-5.61695	0.452349	-0.432474	0.296562
XLOC_016671	1111.09	1271.99	1380.27	1493.75	1014.03	737.258	652.885	629.256	1259.56	678.73	741.576	645.699	1125.85	1124.04	1042.91	1033.75	993.218	971.55	686.73	572.767	659.705	841.855	909.444	1061.18	-3.21138	-1.47565	-4.53426	-2.11688
XLOC_014118	227.796	275.66	231.851	266.398	193.871	308.454	367.073	167.802	215.132	234.045	214.791	197.053	258.213	281.188	236.655	250.082	361.879	193.306	236.415	323.738	200.78	317.062	231.214	244.889	-3.20766	-1.92763	-3.53858	-2.37748
XLOC_016670	430.238	473.577	397.009	291.858	311.282	381.556	280.208	279.67	305.349	304.258	283.774	256.872	576.664	532.955	474.788	209.746	247.232	276.988	371.51	186.772	229.463	240.53	179.833	163.259	-3.49772	-3.096	-3.36955	-1.58706
XLOC_016672	855.913	539.21	625.599	2052.01	2778.91	3713.04	3225.2	4530.65	2074.98	3354.64	3209.32	2989.22	1713.26	684.44	775.84	4436.94	5477.32	5860.26	4345.54	5266.96	3972.57	4635.67	4172.14	5107.68	-2.0409	-2.00537	-0.89365	-3.14432
XLOC_016673	109.778	172.126	187.985	396.181	400.342	552.275	428.719	251.703	343.517	538.303	402.928	431.053	315.28	211.315	234.685	596.97	628.609	839.751	799.308	684.83	525.852	595.858	493.258	448.963	-1.92259	-2.18553	-2.21853	-2.17143
XLOC_016674	380.673	418.297	493.473	415.742	387.169	392.699	414.708	489.422	431.999	530.502	437.42	457.444	300.133	410.89	533.152	448.88	414.133	812.972	461.572	572.767	396.779	453.727	529.224	437.301	-2.90747	-3.2429	-1.83147	-2.88609
XLOC_017907	27.1276	20.2447	18.4093	7.45168	8.59103	0	2.80208	0	0	0	6.27126	0	26.9485	17.8218	14.4062	5.18604	0	6.27616	0	0	0	0	5.1381	0	-2.26076	0.335428	-1.61234	1.13314
XLOC_017906	38.4096	43.8172	38.9224	133.82	41.8097	25.4073	30.8229	20.9752	57.2529	31.206	4.70344	14.0752	12.6817	43.5643	20.6858	51.8604	58.1035	97.0713	84.434	37.3543	43.0243	38.2661	51.381	34.9841	-3.76148	-0.0651744	-0.683708	-1.37337
XLOC_019348	3345.31	2625.52	2197.33	2221.84	1216.78	1385.37	748.156	1335.42	1632.58	787.951	700.813	1076.75	2880.85	2756.29	2869.04	2597.05	777.572	789.541	326.478	473.155	382.438	557.592	657.677	705.513	-2.23065	-1.33579	-5.36586	-1.78075
XLOC_003438	236.162	268.357	311.379	158.038	206.185	255.411	246.583	454.463	183.903	397.876	337.08	234	188.992	328.712	301.052	265.064	464.048	361.089	337.736	286.383	382.438	327.995	298.01	309.026	-2.84986	-1.45241	-1.88366	-3.23215
XLOC_003437	26.7473	25.8836	25.6678	5.89925	28.9231	0	16.8125	0	6.93975	7.8015	20.3816	17.594	43.5052	37.0579	27.7042	14.9819	9.35895	31.3808	11.2579	0	9.56095	16.3998	30.8286	0	-5.51929	-0.245897	-2.18745	0.0123097
XLOC_003436	560.425	462.207	492.211	481.876	548.967	593.729	423.115	510.397	543.035	585.112	522.082	462.722	494.761	485.431	542.879	400.477	393.856	492.888	377.138	224.126	262.926	267.863	457.291	419.809	-3.32685	-3.20777	-4.04186	-1.80541
XLOC_005198	254.67	294.888	284.554	311.729	215.635	244.713	372.677	356.579	253.301	413.479	285.342	276.226	295.553	309.759	275.934	214.356	235.144	312.971	208.27	348.641	234.243	262.396	272.319	349.841	-3.73518	-2.20717	-4.11276	-2.25227
XLOC_007001	244.021	255.97	247.631	81.9685	102.233	74.8848	50.4375	76.9091	100.626	39.0075	73.6873	73.8948	162.748	264.922	255.002	119.279	95.5392	45.6068	135.094	87.1601	81.268	125.732	61.6572	87.4603	-5.34627	-1.87243	-2.0145	-1.7779
XLOC_008347	349.489	305.426	329.263	164.868	158.075	235.798	112.083	76.9091	105.831	93.618	109.747	130.196	380.626	322.489	334.913	295.604	187.959	274.478	225.157	99.6116	138.634	136.665	179.833	116.614	-3.89514	-1.45205	-3.49887	-1.70629
XLOC_007000	26.7473	24.7743	28.7184	111.465	232.53	287.504	84.0625	160.81	220.337	265.251	125.425	89.7293	38.3973	26.4497	37.9239	171.715	490.565	264.854	197.013	87.1601	262.926	174.931	195.248	99.1216	-3.76696	-1.17256	-2.34435	-1.35643
XLOC_006999	462.943	448.433	747.837	380.657	398.624	435.491	344.656	419.504	319.228	538.303	243.011	364.196	375.166	646.958	864.001	316.348	313.915	465.691	624.811	361.092	458.925	502.926	529.224	530.592	-1.71217	-2.22061	-1.36026	-2.51721
XLOC_006998	630.906	750.901	716.699	566.638	223.08	290.624	445.531	293.653	281.06	421.281	297.885	376.511	1182.57	894.058	786.306	775.601	484.715	929.709	230.786	373.543	401.56	349.862	400.772	478.116	-3.50043	-1.7289	-2.21979	-2.18855
XLOC_006997	863.646	787.785	902.264	408.29	417.524	507.701	568.823	524.38	485.782	655.326	402.928	460.963	1640.51	774.963	808.469	532.433	627.439	708.788	658.585	809.344	458.925	557.592	770.715	378.994	-3.86964	-2.56574	-1.13215	-1.82214
XLOC_006996	106.989	112.594	132.757	175.425	77.0329	141.746	98.0729	76.9091	60.7228	117.022	67.416	80.9324	132.453	135.078	189.866	171.715	61.6131	272.804	61.9183	298.835	114.731	114.798	184.972	262.381	-3.11664	-1.37745	-2.23464	-0.898413
XLOC_006995	1343.7	1613.93	1573.2	1296.9	1804.69	1930.96	1429.06	2342.23	1217.93	1965.98	1528.62	1641.52	828.536	1914.42	2162.03	951.926	1069.65	1761.51	1666.16	1954.88	1524.97	1153.45	1752.09	1521.81	-3.37393	-2.21948	-1.2049	-2.56316
XLOC_006994	1191.46	1363.88	1337.14	924.63	783.502	371.304	622.062	426.496	449.349	655.326	318.266	589.399	381.859	1074.54	1147.08	175.173	481.206	358.16	455.943	535.412	215.121	306.129	303.148	402.317	-3.80561	-1.51479	-1.0389	-1.66139
XLOC_008345	103.059	100.484	128.234	83.8314	103.092	130.603	47.6354	48.9422	81.542	109.221	112.883	86.2105	314.224	102.687	225.697	57.6226	92.8095	107.95	78.805	49.8058	52.5852	49.1993	128.452	99.1216	-2.85193	-1.67056	-1.01238	-1.23853
XLOC_019198	5.83116	15.4377	11.6767	61.4764	20.3321	83.3539	0	27.967	50.3132	0	0	10.5564	14.0907	5.79914	5.54084	0	32.3664	131.381	16.8868	62.2572	33.4633	21.8664	15.4143	52.4762	-1.19488	0.102529	-0.81848	-0.785687
XLOC_008082	126.764	165.1	159.266	323.838	657.5	406.517	526.792	671.207	437.204	514.899	548.735	568.286	275.826	182.461	203.041	858.001	771.723	897.491	844.34	809.344	1228.58	973.053	1382.15	1119.49	-2.8649	-2.18777	-2.16859	-2.23691
XLOC_006722	219.683	200.32	224.172	265.466	169.816	127.482	319.437	391.537	291.469	202.839	252.418	313.173	224.219	159.123	190.112	348.041	308.065	168.62	292.704	211.675	248.585	437.327	298.01	384.825	-4.08309	-1.66272	-2.55427	-1.88659
XLOC_006721	521.509	454.812	581.838	2837.85	5354.21	4937.94	6767.03	7502.14	6297.82	8831.3	6573.85	6793.04	1302.34	553.889	647.293	5171.05	6463.52	5892.9	6540.82	6350.24	6525.34	6024.18	6859.36	5912.31	-3.03136	-1.87131	-1.03311	-4.17422
XLOC_008081	229.063	252.92	303.174	425.056	292.095	608.439	437.125	391.537	341.783	499.296	456.234	376.511	272.304	253.748	366.311	539.924	628.219	881.173	484.088	560.315	482.828	502.926	498.396	618.053	-2.79093	-2.20248	-2.30175	-3.28142
XLOC_008080	2425.38	1483.22	1476.21	684.623	1376.28	1074.69	893.864	964.86	957.685	1146.82	1260.52	1018.69	1874.07	1373.97	1470.05	925.996	1073.16	1056.07	1193.33	1245.14	927.412	1126.12	1217.73	1282.75	-1.71706	-2.34878	-2.5672	-3.18754
XLOC_006723	730.036	831.972	925.617	1124.89	918.094	1386.26	809.802	755.108	832.77	624.12	848.188	812.842	1429.86	856.859	774.116	1552.93	1288.8	1202.51	866.856	946.31	745.754	710.657	888.891	699.682	-3.08371	-1.99809	-1.51466	-2.95933
XLOC_008079	192.048	188.765	199.136	273.849	613.399	1119.71	812.604	1160.63	655.806	842.562	973.613	853.308	313.519	279.632	273.964	1022.23	690.222	2415.07	855.598	958.761	979.997	787.189	899.167	868.772	-5.18952	-1.56961	-3.75677	-3.65362
XLOC_008078	365.842	369.396	469.278	654.506	484.534	538.011	518.385	356.579	527.421	538.303	529.921	402.902	208.191	335.502	474.911	783.668	550.228	366.946	371.51	435.801	411.121	404.528	596.02	443.132	-2.77386	-2.56138	-1.34816	-2.49303
XLOC_008077	340.996	365.606	367.659	726.539	969.068	1017.18	1350.6	1055.75	1079.13	1193.63	1379.68	1074.99	499.869	370.862	332.696	892.575	1020.13	1200	979.434	1407.01	898.729	1186.25	899.167	1020.37	-4.59348	-2.46091	-2.19542	-2.42721
XLOC_008076	50.4522	71.5496	81.7371	140.961	81.042	73.9933	98.0729	76.9091	85.0119	70.2135	62.7126	110.842	73.0957	53.6067	92.8398	73.757	44.8449	153.557	129.465	87.1601	62.1461	54.6659	102.762	99.1216	-2.09168	-1.86769	-1.90135	-1.68987
XLOC_000930	44.7478	98.4501	67.3253	195.296	278.063	115.447	67.25	34.9587	36.4337	39.0075	28.2207	43.985	21.6645	65.4879	64.8893	130.803	76.4314	25.1047	50.6604	49.8058	57.3657	16.3998	15.4143	46.6455	-1.38195	-0.08402	-1.01484	-1.09223
XLOC_002412	202.823	265.307	215.756	180.082	185.853	136.397	140.104	223.736	142.265	148.228	141.103	190.015	92.6466	276.096	232.838	191.883	232.414	198.327	180.126	199.223	157.756	196.797	210.662	180.751	-2.78969	-2.42932	-1.06494	-3.32838
XLOC_002411	742.712	906.295	1018.4	806.024	712.196	618.245	697.719	671.207	759.902	842.562	769.797	756.542	331.661	722.913	873.113	441.966	556.467	422.177	624.811	585.218	497.169	601.325	590.881	792.973	-2.6812	-3.41008	-1.20108	-2.66165
XLOC_003332	75.5516	82.4577	90.2579	85.6944	118.556	174.285	78.4583	97.8843	90.2167	23.4045	119.154	59.8196	102.862	87.9772	91.7316	214.356	119.717	75.314	123.837	136.966	71.7071	109.332	102.762	122.444	-3.49327	-1.16319	-3.60648	-2.29114
XLOC_003331	45.2549	57.0363	55.7537	81.3475	137.17	188.103	89.6667	62.9256	72.8673	70.2135	100.34	105.564	80.4934	51.3436	63.1655	79.5192	106.848	134.31	67.5472	62.2572	114.731	136.665	87.3477	69.9682	-3.02961	-1.34665	-2.15067	-1.58727
XLOC_003329	23.5782	24.2196	37.6601	17.6977	38.946	28.0818	72.8542	13.9835	45.1084	85.8165	40.7632	26.391	42.8006	29.9858	34.8457	32.8449	44.8449	26.7783	56.2893	99.6116	28.6828	60.1325	56.5191	64.1375	-1.84601	-0.76473	-2.47539	-1.42277
XLOC_003328	96.7212	97.1559	120.239	286.579	265.749	349.462	221.365	167.802	282.795	241.846	261.825	248.075	76.6184	100.99	110.57	229.914	226.954	209.624	219.528	124.514	210.341	245.996	298.01	128.275	-2.96159	-2.38073	-2.45768	-1.59464
XLOC_005109	93.5521	99.0047	115.295	294.652	527.203	789.41	316.635	384.546	305.349	390.075	445.259	367.714	122.237	89.9574	109.709	374.547	465.218	652.303	472.83	498.058	406.34	442.794	339.115	303.196	-3.1827	-1.45158	-2.72237	-2.42479
XLOC_005110	27.5079	25.0516	44.2874	165.489	128.006	138.18	173.729	97.8843	225.542	78.015	111.315	86.2105	50.7267	22.4894	27.3348	158.462	205.117	228.871	67.5472	49.8058	143.414	158.531	56.5191	104.952	-1.62908	-1.4878	-1.15467	-1.06418
XLOC_015897	29.9164	35.8673	22.0911	208.647	46.1052	57.9465	106.479	118.86	58.9879	7.8015	51.7379	31.6692	31.1758	33.0975	27.3348	159.615	139.214	82.8454	22.5157	62.2572	47.8047	32.7995	97.6239	87.4603	-2.08879	-0.345016	-3.38421	-0.971265
XLOC_017986	244.275	242.936	230.168	161.453	121.706	138.626	232.573	153.818	178.698	312.06	272.8	168.902	187.407	231.117	241.211	172.868	170.021	194.979	123.837	199.223	167.317	191.331	195.248	221.566	-4.94121	-1.58108	-2.94355	-2.43772
XLOC_020238	25.4796	41.8759	47.5485	225.413	6.30009	0.891485	0	6.99174	65.9276	0	48.6022	0	8.98285	44.6958	64.8893	130.227	0	0	5.62893	62.2572	0	32.7995	10.2762	75.7989	-1.74449	0.905406	-0.485015	0.0212407
XLOC_015272	49.0578	51.8596	60.6979	122.953	95.6468	78.005	78.4583	69.9174	85.0119	39.0075	67.416	63.3384	34.6985	42.8571	45.0655	66.266	100.609	72.3851	22.5157	37.3543	71.7071	81.9988	51.381	75.7989	-3.15117	-1.74863	-2.90754	-1.26525
XLOC_003617	80.2418	104.274	94.3606	58.682	42.9551	73.1018	58.8437	146.827	81.542	46.809	68.9838	56.3008	102.862	87.27	96.1643	46.6743	64.7327	82.4269	67.5472	62.2572	66.9266	54.6659	61.6572	116.614	-2.94586	-1.18021	-3.61039	-1.67052
XLOC_002591	32.9587	23.5725	61.2239	67.0652	77.0329	30.3105	22.4167	20.9752	52.0481	39.0075	18.8138	42.2256	16.0282	18.529	38.4165	29.9638	81.5008	10.8787	16.8868	24.9029	9.56095	5.46659	25.6905	34.9841	-1.00567	-0.986687	-0.993451	-0.833693
XLOC_000895	636.484	663.821	700.919	2720.18	2304.69	2758.7	3838.85	3027.42	2618.02	2418.46	2720.16	3040.24	529.46	700.14	769.191	2314.12	1956.41	2886.2	2409.18	2901.19	2777.45	2629.43	2569.05	2495.53	-4.36665	-2.65137	-2.43292	-3.85231
XLOC_002365	43.8605	41.2289	49.5472	233.486	238.258	240.701	151.312	97.8843	130.12	187.236	116.018	98.5263	79.965	44.2715	60.9492	267.369	223.835	200	180.126	174.32	219.902	158.531	184.972	110.783	-3.40315	-1.46357	-1.79158	-2.25455
XLOC_000891	223.612	260.222	213.127	4.34682	11.7411	30.7562	42.0312	6.99174	24.2891	0	15.6781	3.5188	108.146	238.048	224.096	30.54	61.2231	22.1758	16.8868	0	23.9024	10.9332	5.1381	5.83068	-3.23263	-0.136147	-1.41525	-0.272374
XLOC_002364	1459.82	1863.71	1549.95	703.563	924.108	914.218	907.875	559.339	704.384	678.73	838.781	709.038	1591.9	1892.5	1560.55	438.508	432.851	518.829	574.151	585.218	525.852	524.793	539.5	594.73	-2.93786	-2.57818	-3.19789	-4.16529
XLOC_002366	809.771	863.587	816.214	1050.69	1093.06	1155.36	1401.04	1223.55	1148.53	1380.87	1009.67	1120.74	958.699	854.454	840.976	1019.34	1207.3	1630.55	1277.77	1506.63	1209.46	1235.45	1299.94	1247.77	-4.81973	-3.10553	-3.77956	-3.58683
XLOC_000893	657.78	552.43	586.677	792.673	764.601	702.49	602.448	447.471	626.312	499.296	540.896	487.354	844.035	549.787	658.374	977.856	951.883	367.365	697.988	348.641	425.462	278.796	518.948	326.518	-3.47866	-2.2827	-2.201	-1.4829
XLOC_000894	47.7902	33.3713	41.6575	62.0974	128.865	83.7996	47.6354	90.8926	64.1927	93.618	76.8229	96.7669	121.533	59.9716	75.2322	201.103	198.098	358.578	140.723	136.966	100.39	131.198	92.4858	122.444	-2.50372	-1.79686	-1.41824	-2.59916
XLOC_015353	152.244	233.137	262.463	322.906	437.283	381.11	316.635	139.835	376.481	280.854	355.894	329.008	602.027	218.387	265.96	577.379	330.293	386.193	394.025	298.835	344.194	289.729	400.772	274.042	-1.92018	-1.96993	-0.792564	-2.60916
XLOC_015351	7.98616	13.1267	19.0404	1.55243	0	0	0	0	0	0	0	0	14.6191	12.1641	9.72724	0	1.16987	0	0	0	0	0	0	0	-1.28551	0.92528	-2.32668	#NAME?
XLOC_012838	969.874	903.892	1093.93	720.95	441.865	579.02	641.677	489.422	667.951	483.693	633.397	767.098	730.077	591.088	695.929	632.696	586.494	354.394	821.824	585.218	554.535	524.793	575.467	466.455	-3.35805	-2.42266	-3.21483	-2.26633
XLOC_015352	340.996	341.571	355.562	687.107	158.361	41.8998	159.719	188.777	593.348	23.4045	34.4919	128.436	512.022	275.954	291.325	501.317	352.91	104.603	118.208	49.8058	129.073	147.598	77.0715	209.905	-5.3911	0.127179	-1.44605	-1.12401
XLOC_005081	513.903	533.109	652.634	130.404	236.826	230.449	187.74	524.38	279.325	335.464	335.512	325.489	898.461	613.153	682.508	217.814	244.502	274.896	551.635	448.252	391.999	399.061	452.153	402.317	-2.91426	-1.34295	-2.29744	-2.87482
XLOC_019654	386.885	405.355	308.224	297.446	443.87	438.611	269	272.678	518.746	210.64	561.278	251.594	202.202	288.826	250.569	266.217	494.464	176.988	337.736	373.543	262.926	273.329	349.391	309.026	-2.83057	-1.4937	-2.51016	-2.86072
XLOC_018244	83.7913	82.2728	75.9513	96.2509	25.7731	42.3456	36.4271	69.9174	72.8673	7.8015	25.085	8.79699	43.329	82.7439	68.5832	80.0955	64.3428	10.0419	16.8868	12.4514	28.6828	32.7995	61.6572	29.1534	-4.27991	-0.484693	-1.70258	-0.814145
XLOC_003622	958.339	1048.93	956.755	779.632	618.84	892.823	465.146	489.422	870.938	538.303	614.583	578.842	431.001	670.296	612.693	375.7	492.125	1194.14	714.874	510.509	372.877	705.19	662.815	670.529	-4.22696	-2.02398	-2.19386	-2.15573
XLOC_003621	413.886	544.572	499.364	789.257	944.726	988.211	717.333	887.951	626.312	585.112	747.848	561.248	312.991	522.771	471.71	1016.46	1108.26	812.554	866.856	1133.08	774.437	699.723	745.024	647.206	-2.87249	-2.29129	-1.99449	-2.21909
XLOC_005354	1279.94	1539.24	1410.57	2080.88	3294.66	2880.83	2659.18	3237.17	2156.53	2894.36	2422.27	3050.8	1113.52	1751.77	1718.27	2369.44	4014.99	4796.24	3225.38	4308.2	2390.24	3028.49	2430.32	2787.07	-3.443	-2.62642	-2.08869	-2.09858
XLOC_005357	454.831	475.518	470.33	308.313	200.457	180.972	386.687	167.802	327.903	397.876	192.841	360.677	224.571	313.437	313.611	145.209	209.796	220.921	197.013	336.189	272.487	158.531	241.491	198.243	-5.43916	-1.57203	-2.46712	-1.87652
XLOC_005358	999.664	1232.71	924.776	904.138	1264.89	1055.96	795.792	1139.65	1146.79	787.951	810.56	916.647	899.694	1168.32	844.546	770.991	1206.52	637.24	619.183	946.31	1018.24	896.521	739.886	688.021	-2.71233	-2.47274	-2.48682	-2.36992
XLOC_018089	232.232	127.662	105.511	150.897	89.3467	83.7996	159.719	118.86	133.59	117.022	178.731	167.143	183.356	140.877	150.957	104.297	121.276	243.934	168.868	236.578	262.926	224.13	200.386	221.566	-1.19764	-1.98525	-2.83613	-2.77439
XLOC_019526	0.253529	32.6318	0.210391	29.4962	33.7914	29.419	33.625	34.9587	29.4939	7.8015	25.085	38.7068	0.704537	0.282885	0.615648	31.1162	22.6175	25.1047	84.434	37.3543	23.9024	16.3998	46.2429	46.6455	0.748806	-1.71042	-1.51298	-0.83697
XLOC_019528	95.5803	73.8607	66.5889	61.1659	31.7868	49.9232	11.2083	55.9339	62.4577	15.603	61.1448	63.3384	57.772	84.1583	73.2622	123.889	115.427	89.1215	135.094	74.7087	210.341	158.531	128.452	128.275	-2.38477	-1.13901	-2.43757	-1.65074
XLOC_011353	639.78	491.696	452.868	364.512	324.741	381.556	381.083	440.48	501.397	374.472	344.919	475.038	405.637	418.387	413.223	369.937	496.804	269.457	360.252	311.286	435.023	481.06	349.391	419.809	-2.42096	-2.73154	-6.00729	-2.63911
XLOC_009725	1064.06	1078.33	923.934	1848.33	2863.39	2529.14	2303.31	1845.82	2324.82	2309.24	2655.88	1979.32	1468.43	1140.31	961.397	2824.09	2331.55	2607.54	2274.09	2291.07	2863.5	2908.23	2692.36	2792.9	-3.58267	-2.69153	-2.21045	-3.21441
XLOC_009726	842.223	680.831	632.437	932.081	1519.18	1565.45	1911.02	2251.34	1500.72	1279.45	2056.97	1569.38	1344.26	776.802	680.661	1484.94	1476.76	1215.48	1469.15	1954.88	1993.46	1935.17	1351.32	1539.3	-2.70968	-2.01107	-1.38102	-2.58156
XLOC_011354	84.8054	82.1804	126.866	244.974	276.345	287.058	260.594	223.736	154.409	124.824	252.418	204.09	79.7888	66.9023	96.2874	139.447	155.982	241.005	118.208	112.063	105.17	163.998	195.248	99.1216	-1.96723	-2.03074	-2.46087	-1.7819
XLOC_019516	43.9872	30.2283	47.1277	16.7663	32.9323	32.5392	8.40625	20.9752	12.1446	62.412	40.7632	22.8722	32.9371	30.1273	57.009	48.403	10.1389	91.2136	11.2579	87.1601	14.3414	38.2661	25.6905	17.4921	-2.17347	-0.738986	-1.44123	-0.185895
XLOC_003641	149.455	136.259	124.236	127.3	208.476	187.658	187.74	202.76	216.867	179.434	222.63	200.571	123.47	132.532	130.025	184.392	299.876	215.9	202.642	211.675	239.024	267.863	174.695	169.09	-3.43843	-2.76888	-4.78251	-2.47839
XLOC_003640	286.361	257.634	217.019	387.798	64.1463	45.9115	106.479	146.827	117.976	31.206	18.8138	114.361	177.896	208.628	178.661	167.682	232.024	48.1173	163.239	174.32	43.0243	81.9988	46.2429	58.3068	-2.8647	-0.046046	-3.42693	-0.675844
XLOC_003639	426.182	543.278	603.824	883.025	818.438	863.849	784.583	1027.79	726.939	1318.45	832.509	965.91	401.586	504.667	563.688	660.355	620.42	1552.3	895	1319.85	903.509	967.586	1073.86	880.433	-2.53808	-2.36903	-2.57857	-2.57283
XLOC_003637	38.9167	34.1109	24.9314	35.3955	252.003	33.4307	98.0729	34.9587	32.9638	54.6105	53.3057	211.128	103.215	39.321	35.092	69.7234	166.901	53.1382	275.818	112.063	43.0243	109.332	46.2429	23.3227	-2.20458	-0.0989554	-0.635875	-0.131184
XLOC_005372	1964.47	1789.39	1603.81	1821.32	2720.78	2033.03	1877.4	2209.39	1842.5	2348.25	2257.65	2540.57	1871.07	1699.15	1622.6	1415.21	1557.87	2362.77	1970.13	2154.1	1477.17	1732.91	2255.63	1620.93	-3.30784	-2.77575	-3.7659	-2.60054
XLOC_020070	549.017	476.905	343.464	176.977	142.611	87.8113	159.719	125.851	201.253	140.427	213.223	262.15	532.102	383.451	330.234	157.31	151.693	117.992	258.931	74.7087	124.292	136.665	174.695	163.259	-2.13021	-1.68608	-1.98913	-1.33578
XLOC_020068	93.5521	103.719	100.988	158.969	196.734	171.165	89.6667	125.851	123.181	156.03	90.9332	75.6542	152.708	146.534	139.383	142.904	108.018	96.6529	28.1447	136.966	81.268	92.932	92.4858	122.444	-4.24135	-1.66961	-4.45545	-1.2909
XLOC_019162	209.542	181.37	202.291	87.5573	161.225	120.351	103.677	209.752	102.361	179.434	134.832	191.774	397.887	187.694	222.618	175.749	189.129	251.883	112.579	199.223	172.097	142.131	154.143	227.397	-3.75747	-1.71262	-1.25863	-2.03096
XLOC_015560	264.557	266.693	258.045	223.24	141.752	117.676	120.49	195.769	111.036	132.625	174.027	177.699	270.895	290.381	281.105	140.023	160.272	93.3056	146.352	298.835	152.975	125.732	154.143	221.566	-5.86853	-1.97796	-4.84889	-1.49158
XLOC_015557	89.8759	72.2891	85.6293	71.412	44.1006	53.0434	70.0521	69.9174	48.5782	31.206	36.0597	59.8196	20.7838	63.6491	63.5349	48.9792	35.876	11.2971	50.6604	49.8058	23.9024	21.8664	46.2429	46.6455	-3.17178	-1.83833	-0.999763	-1.58992
XLOC_005916	310.066	237.482	187.669	85.3839	126.288	45.02	112.083	139.835	180.433	132.625	136.4	175.94	194.452	179.915	190.112	53.0128	159.102	57.3223	112.579	224.126	239.024	218.664	87.3477	151.598	-1.99396	-1.58155	-4.65687	-1.42828
XLOC_007565	15.085	12.2947	67.2201	70.17	97.6513	52.5976	70.0521	13.9835	50.3132	7.8015	45.4666	33.4286	8.45445	7.35501	28.5661	29.3875	36.2659	97.0713	33.7736	62.2572	76.4876	43.7327	20.5524	40.8148	-0.0321002	-0.79147	-0.318539	-1.20513
XLOC_007566	757.797	554.371	624.337	1127.38	1193.58	1816.85	2502.26	3356.03	3816.86	2036.19	2492.83	2603.91	817.791	534.511	589.422	1105.2	1196.78	1179.92	1936.35	2988.35	2337.65	2547.43	1901.1	2582.99	-2.64308	-1.37051	-2.10735	-2.51612
XLOC_000349	721.67	716.975	735.529	304.277	185.566	299.539	386.687	377.554	312.289	483.693	286.91	371.233	477.324	659.971	592.377	389.529	288.957	121.339	382.767	373.543	411.121	311.596	390.496	198.243	-6.23147	-2.00801	-2.6426	-2.12252
XLOC_000348	125.243	82.1804	78.8968	98.4243	189.003	136.843	126.094	139.835	79.8071	124.824	112.883	116.12	88.0671	80.9051	83.1125	186.697	108.018	107.532	146.352	161.869	210.341	142.131	128.452	81.6296	-1.88525	-2.03567	-4.51961	-1.78713
XLOC_000346	324.263	297.939	289.078	376.931	276.058	290.178	280.208	146.827	253.301	241.846	271.232	248.075	323.206	305.799	272.24	577.379	455.469	250.21	202.642	298.835	282.048	322.529	262.043	233.227	-4.05343	-2.15137	-3.53606	-2.6049
XLOC_000345	447.732	387.607	412.472	715.051	899.767	591.5	739.75	832.017	876.143	733.341	744.712	628.105	552.709	454.172	443.636	462.71	1079.4	1132.22	759.906	1120.63	621.461	967.586	714.196	1067.02	-3.78352	-2.85154	-3.00688	-2.09735
XLOC_000344	101.031	119.712	93.4138	196.849	272.049	228.666	201.75	237.719	213.397	296.457	337.08	258.632	49.4937	97.4539	78.3105	172.868	140.384	147.699	197.013	199.223	200.78	174.931	205.524	227.397	-2.95354	-2.41843	-1.63891	-3.57771
XLOC_001772	425.928	368.286	336.626	336.257	184.993	161.805	162.521	209.752	314.024	101.419	125.425	156.587	381.683	262.659	238.748	141.175	187.959	144.77	129.465	174.32	90.829	98.3986	61.6572	139.936	-3.05791	-1.27776	-1.94342	-1.52976
XLOC_001773	351.518	413.213	356.929	264.845	376.86	453.32	288.615	286.661	383.421	460.288	376.275	295.579	326.025	400.141	373.575	221.847	371.628	399.582	281.447	136.966	334.633	306.129	313.424	326.518	-3.4524	-2.26829	-3.28764	-1.93749
XLOC_005759	323.376	354.513	303.91	601.723	396.905	460.006	535.198	426.496	596.818	460.288	395.089	515.504	516.25	311.598	235.793	466.743	424.272	547.281	281.447	460.704	334.633	300.662	246.629	367.333	-3.68096	-2.62459	-1.28956	-2.13299
XLOC_004030	825.743	972.668	910.364	729.334	452.174	495.22	473.552	594.298	929.926	780.15	346.487	385.308	842.979	827.014	740.009	1012.43	611.451	344.352	309.591	410.898	458.925	388.128	447.015	437.301	-3.61416	-1.54485	-3.85773	-2.89684
XLOC_004028	643.329	775.213	603.718	1862.3	2461.04	2199.74	1614	1272.5	1443.47	1848.96	1729.3	1687.26	613.652	830.692	715.137	1957.44	2882.95	3621.35	1812.52	1668.49	2079.51	2017.17	2096.34	1591.78	-2.90853	-2.29878	-2.72888	-3.10619
XLOC_005761	462.31	382.153	371.025	358.612	498.279	446.188	470.75	307.636	369.542	273.052	412.335	364.196	318.803	488.684	495.104	303.095	589.224	414.645	489.717	485.606	626.242	251.463	611.434	338.18	-3.02456	-2.38435	-2.11889	-1.65444
XLOC_005760	238.19	211.876	262.253	854.46	575.312	690.01	930.292	804.05	569.059	577.311	438.988	1129.53	656.452	209.335	268.915	536.467	664.485	838.495	782.422	610.121	798.339	470.127	472.705	419.809	-3.23684	-1.74363	-0.640019	-1.83466
XLOC_005762	727.628	849.351	793.386	726.539	1068.44	822.841	1017.16	1048.76	851.854	1193.63	1034.76	1036.29	1435.32	962.941	731.883	1004.94	1030.65	1241.84	1125.79	1369.66	1027.8	1465.05	1032.76	1329.4	-3.69709	-2.74151	-1.54116	-2.71068
XLOC_008335	1028.82	922.195	819.685	655.438	735.678	960.13	893.864	1188.6	976.769	826.959	1146.07	1002.86	977.369	989.107	871.266	1131.71	993.608	973.224	1373.46	983.664	1085.17	1049.59	1068.72	1078.68	-3.14285	-2.40698	-3.86528	-3.0263
XLOC_009873	996.368	798.231	751.518	232.244	114.547	68.6444	95.2708	48.9422	111.036	23.4045	25.085	45.7444	648.35	762.941	748.382	69.7234	118.157	23.431	22.5157	62.2572	33.4633	5.46659	15.4143	34.9841	-2.70698	-0.387932	-3.52877	-0.563006
XLOC_011500	71.8754	95.7693	96.5697	162.695	144.902	197.464	114.885	76.9091	88.4818	195.037	84.662	65.0978	53.8971	74.6816	65.3819	160.767	175.48	56.0671	73.1761	37.3543	71.7071	71.0657	66.7953	87.4603	-2.6516	-1.29671	-2.63679	-2.03942
XLOC_012936	418.449	427.172	546.281	171.389	306.127	215.294	490.365	685.19	211.662	546.105	269.664	369.474	1102.07	1048.94	1029.12	406.24	359.15	695.817	1097.64	996.116	1013.46	836.388	904.306	653.037	-2.69995	-1.04645	-4.81265	-2.53855
XLOC_012935	2407.13	2627.09	3156.29	4895.76	5129.7	5170.61	4396.47	3600.75	4868.23	5461.05	6682.03	5017.81	4258.4	2782.74	3188.81	5513.91	3906.97	4093.73	5319.34	4519.88	5153.35	5204.19	6371.24	4565.43	-2.82584	-2.60821	-2.1614	-2.95057
XLOC_008490	24.3388	19.3202	20.6184	68.6176	84.1921	68.6444	95.2708	174.793	62.4577	101.419	105.044	82.6918	15.1475	21.7821	25.4878	63.3849	68.6323	158.578	78.805	62.2572	119.512	54.6659	77.0715	58.3068	-3.04679	-1.46662	-1.99659	-1.65417
XLOC_003756	17.747	6.65578	14.517	0.310487	10.5956	0	0	0	1.73494	0	0	1.7594	6.6931	4.38472	29.428	8.64339	3.89956	1.25523	0	0	0	5.46659	0	0	-1.19645	1.02259	0.025092	1.14224
XLOC_003755	47.5366	53.0613	202.186	43.7786	62.4281	8.91485	19.6146	20.9752	10.4096	7.8015	10.9747	3.5188	30.119	31.2588	169.057	1.72868	8.96899	7.11298	5.62893	0	4.78047	5.46659	0	5.83068	-0.203521	-0.101415	0.0547945	-0.396459
XLOC_018195	45.1281	51.2125	51.7563	130.404	53.2644	82.4624	47.6354	209.752	86.7468	54.6105	137.968	126.677	40.687	51.3436	51.4682	170.563	80.331	116.737	146.352	62.2572	176.877	87.4654	118.176	174.921	-3.7487	-0.963123	-2.95327	-1.44658
XLOC_006980	117.384	113.518	147.8	316.076	473.366	245.158	319.437	328.612	407.71	288.655	252.418	255.113	275.122	110.042	147.14	384.343	316.254	319.247	320.849	286.383	267.706	453.727	364.805	349.841	-2.75024	-2.07069	-1.03551	-2.35685
XLOC_006979	754.375	614.55	815.162	175.736	150.343	111.881	198.948	76.9091	215.132	156.03	147.375	202.331	1673.28	631.682	983.314	157.886	133.755	239.749	157.61	211.675	143.414	180.397	205.524	274.042	-2.8234	-1.83097	-1.04877	-2.06579
XLOC_006978	2805.17	1704.25	1827.78	1043.86	1733.96	2005.84	1897.01	1908.74	1466.02	1973.78	1906.46	2151.74	2748.05	1869.59	1875.88	1673.36	2428.26	1237.24	1896.95	1768.11	1467.61	1618.11	1798.33	1603.44	-1.80841	-2.40201	-2.09869	-3.4329
XLOC_008318	492.226	376.883	414.366	311.729	453.606	543.36	470.75	601.289	317.493	358.869	457.802	529.579	680.935	562.375	518.499	376.852	522.151	775.734	540.377	622.572	391.999	371.728	441.877	437.301	-2.86255	-2.13808	-2.80528	-2.28901
XLOC_008319	1044.03	908.236	930.667	180.703	199.885	117.676	254.99	272.678	166.554	156.03	177.163	249.835	424.484	880.762	956.964	82.9766	182.889	112.971	151.981	161.869	176.877	142.131	143.867	128.275	-3.72274	-1.93062	-1.38901	-3.15555
XLOC_002913	340.869	397.313	319.585	587.752	348.223	420.781	392.292	685.19	447.614	499.296	417.039	665.053	367.768	354.031	268.423	272.555	303.386	177.406	292.704	560.315	592.779	442.794	431.6	250.719	-3.13429	-2.02014	-2.6167	-1.63945
XLOC_002911	113.201	136.536	146.117	141.272	142.325	90.04	114.885	76.9091	88.4818	202.839	122.29	75.6542	158.345	139.462	145.909	96.2298	156.372	113.808	90.0629	112.063	90.829	158.531	143.867	169.09	-2.96342	-1.51423	-3.94674	-1.88666
XLOC_002910	289.023	272.517	310.117	660.405	930.122	859.392	840.625	866.976	478.843	834.76	732.169	802.286	446.677	397.878	427.876	591.784	1133.99	1539.33	444.686	871.601	516.291	830.921	719.334	618.053	-3.94692	-2.50323	-4.10743	-1.9645
XLOC_002909	239.078	238.868	249.209	174.804	296.39	287.95	221.365	209.752	246.361	78.015	291.613	174.18	120.652	242.432	263.744	314.62	312.745	232.636	191.384	273.932	258.146	344.395	262.043	256.55	-5.35848	-1.62623	-1.43711	-2.43712
XLOC_018438	27.3811	27.3626	25.3522	5.89925	24.6276	0	5.60417	0	17.3494	7.8015	0	5.2782	5.81243	23.9038	28.9355	24.7777	7.40917	0	0	24.9029	0	5.46659	0	0	-4.52238	0.171626	-0.692349	0.948787
XLOC_001889	645.611	465.535	406.687	283.785	285.508	371.749	386.687	272.678	294.939	678.73	370.004	311.414	348.394	421.499	445.237	255.844	314.305	321.758	461.572	348.641	415.901	284.263	318.562	291.534	-2.02332	-1.51574	-3.00478	-2.30885
XLOC_001890	121.567	140.973	126.34	139.409	174.111	208.162	179.333	370.562	116.241	366.67	217.926	204.09	156.055	174.964	158.837	287.537	134.925	289.959	264.56	348.641	463.706	218.664	662.815	285.704	-3.68135	-1.27879	-4.00031	-1.18164
XLOC_019224	6.21145	9.52146	18.7248	0.620974	0	0	2.80208	0	6.93975	0	0	1.7594	0.880671	6.22347	14.7756	0	0	1.67364	0	0	0	5.46659	0	0	-0.837446	0.682924	-0.0770086	1.14224
XLOC_013459	899.9	1101.16	1068.58	599.55	744.269	694.021	714.531	769.091	622.842	663.127	780.772	614.03	943.199	1018.95	1067.78	557.211	554.128	566.11	940.032	747.087	607.12	699.723	698.782	647.206	-3.24377	-3.33665	-4.00816	-2.63321
XLOC_009561	391.829	377.808	418.889	1103.78	566.721	467.138	574.427	496.413	844.914	483.693	501.701	589.399	561.34	317.397	349.442	719.13	619.25	346.026	337.736	435.801	391.999	453.727	529.224	641.375	-4.24611	-1.55706	-1.62717	-2.11367
XLOC_009560	55.0157	63.1375	50.8095	139.098	94.2149	125.699	98.0729	13.9835	104.096	85.8165	100.34	70.376	76.6184	54.5968	52.0839	91.62	102.558	28.4519	84.434	37.3543	81.268	76.5322	51.381	75.7989	-3.17044	-1.37324	-2.18076	-1.84138
XLOC_011206	270.895	270.114	351.038	1039.82	1337.05	1220	907.875	1055.75	903.902	873.768	815.264	811.083	465.171	272.135	384.041	841.867	1351.59	1092.47	940.032	1157.98	970.436	940.253	1171.49	769.65	-2.67741	-2.43885	-1.94763	-2.70884
XLOC_011754	1912.75	1580.19	1494.94	5536.29	5146.31	4904.95	3695.95	3111.32	6191.99	2855.35	2552.4	3601.49	1949.98	1508.63	1546.39	6461.23	4380.77	3085.36	1441.01	2253.71	2404.58	2339.7	1716.13	1976.6	-2.91296	-1.68722	-2.76972	-2.3997
XLOC_010146	70.3542	78.113	93.6242	171.078	148.625	156.901	246.583	237.719	197.783	249.648	194.409	211.128	78.2036	79.915	88.7765	190.731	159.882	166.528	106.95	273.932	195.999	273.329	143.867	151.598	-2.76963	-2.40912	-3.8599	-1.44792
XLOC_011753	609.61	709.765	604.665	367.927	379.723	356.594	361.469	300.645	334.843	390.075	299.453	418.737	472.568	640.169	570.214	174.02	295.197	254.394	275.818	311.286	310.731	453.727	215.8	285.704	-3.43514	-3.17156	-2.73666	-1.9656
XLOC_013018	314.376	306.998	350.407	467.904	672.964	620.474	448.333	629.256	490.987	678.73	476.616	717.835	533.158	374.257	436.864	743.332	659.026	959.416	1356.57	684.83	956.095	584.925	1007.07	734.666	-3.80222	-2.44719	-2.48526	-1.65873
XLOC_013016	585.144	582.196	486.425	415.431	495.129	349.016	389.49	489.422	386.891	343.266	343.351	376.511	266.843	597.453	545.341	328.449	253.471	343.097	337.736	236.578	315.511	284.263	369.943	291.534	-3.29527	-2.77579	-1.40271	-2.72666
XLOC_013015	124.356	143.931	111.402	138.788	57.8462	65.5242	33.625	90.8926	79.8071	39.0075	164.621	61.579	57.0675	157.567	136.058	67.9947	63.9528	64.4353	56.2893	87.1601	90.829	114.798	56.5191	180.751	-2.95131	-0.882732	-1.14463	-1.07647
XLOC_015555	472.451	433.55	503.677	653.264	560.135	431.925	627.667	587.306	574.264	460.288	489.158	482.075	631.265	486.845	533.89	629.239	605.212	777.826	292.704	585.218	368.096	530.259	482.981	769.65	-3.74172	-2.79899	-2.90254	-1.58611
XLOC_017817	11.4088	11.3703	8.83644	17.0768	4.58188	8.02337	0	6.99174	12.1446	0	1.56781	1.7594	30.2951	10.7496	11.4511	25.9302	1.16987	1.67364	45.0315	0	0	0	5.1381	17.4921	-2.85133	-0.00292596	-0.666508	0.651655
XLOC_017816	159.977	123.687	118.345	123.574	123.138	51.7061	106.479	13.9835	97.1565	109.221	144.239	87.9699	125.231	151.626	151.942	77.2143	118.937	153.975	140.723	249.029	167.317	213.197	154.143	209.905	-2.56563	-1.25033	-3.22182	-2.18581
XLOC_019281	16.7329	19.69	16.3053	34.464	38.946	70.8731	50.4375	20.9752	93.6866	54.6105	116.018	42.2256	16.2044	13.437	23.3946	47.8268	32.7563	118.829	101.321	124.514	62.1461	38.2661	87.3477	104.952	-3.26155	-0.933422	-1.79033	-1.46297
XLOC_007558	35.7476	40.3969	46.2861	37.8794	64.7191	55.2721	78.4583	69.9174	46.8433	39.0075	68.9838	68.6166	95.2886	41.867	48.39	19.5917	15.5982	33.4729	50.6604	49.8058	23.9024	76.5322	66.7953	29.1534	-2.95346	-2.00329	-1.08792	-1.27423
XLOC_007556	15.9723	17.0092	25.9833	110.223	114.833	30.3105	64.4479	76.9091	53.783	15.603	53.3057	31.6692	33.1132	13.5785	23.8872	165.377	74.4816	90.7952	67.5472	12.4514	62.1461	81.9988	61.6572	52.4762	-1.8434	-0.827181	-1.27361	-1.25835
XLOC_008919	266.966	121.191	136.018	80.4161	129.724	113.664	67.25	62.9256	53.783	23.4045	72.1195	80.9324	166.271	109.052	138.275	81.8241	69.0222	90.7952	39.4025	49.8058	47.8047	32.7995	51.381	29.1534	-1.12376	-1.2791	-2.26964	-2.15885
XLOC_002947	146.286	181.093	183.356	40.9843	95.3604	98.5091	89.6667	55.9339	46.8433	124.824	67.416	86.2105	85.6013	209.193	214.246	103.721	66.6825	157.741	50.6604	74.7087	57.3657	71.0657	77.0715	46.6455	-3.0352	-1.51281	-1.2205	-2.27168
XLOC_004691	444.943	486.796	465.596	205.853	228.808	184.537	274.604	223.736	303.614	249.648	180.299	290.301	370.41	475.105	446.222	157.886	191.468	97.4897	281.447	112.063	234.243	338.929	318.562	285.704	-4.4765	-2.41099	-2.99366	-1.68217
XLOC_000974	361.278	333.991	347.988	956.299	1537.22	1318.95	1176.87	1342.41	874.408	1279.45	1252.68	1161.2	642.89	356.577	355.599	1146.11	1145.3	1191.22	1322.8	1232.69	1295.51	1618.11	1520.88	1387.7	-4.67199	-2.5903	-1.44806	-3.254
XLOC_002456	1045.3	1028.32	1128.65	1974.7	1855.66	1798.57	2286.5	1873.79	1316.82	2036.19	1887.65	2452.6	938.443	1028.85	1173.67	1708.51	2084.71	2867.37	1851.92	2154.1	1720.97	2006.24	1895.96	2501.36	-4.31327	-2.60482	-3.1415	-2.86909
XLOC_002458	253.529	249.961	222.91	187.845	140.034	140.409	156.917	62.9256	183.903	109.221	83.0942	135.474	178.776	195.332	179.4	228.762	53.034	92.4688	140.723	49.8058	152.975	131.198	107.9	99.1216	-3.85474	-1.66057	-4.29813	-1.61333
XLOC_002457	588.187	655.964	634.961	566.949	456.756	796.988	664.094	601.289	640.192	655.326	721.195	694.963	608.896	571.145	563.688	658.05	657.856	411.298	585.409	734.635	678.827	672.39	703.92	600.56	-4.17442	-2.73112	-4.58411	-3.50394
XLOC_000979	260.374	334.823	358.191	386.867	278.349	479.173	434.323	279.67	399.035	624.12	413.903	487.354	371.115	394.766	427.26	405.663	535.02	580.336	450.315	336.189	444.584	311.596	493.258	204.074	-2.63763	-1.97697	-3.81892	-1.77873
XLOC_002452	332.63	363.11	428.041	156.485	151.775	168.045	193.344	286.661	209.927	304.258	194.409	198.812	143.373	277.652	359.785	105.449	170.021	161.088	157.61	161.869	253.365	317.062	113.038	233.227	-2.94278	-1.93933	-1.25296	-1.45537
XLOC_002454	1128.2	1140.08	1115.71	818.754	825.598	930.711	1042.37	964.86	1158.94	1217.03	1280.9	1562.35	1596.13	1100.28	1004.86	1367.38	549.058	448.955	1395.98	821.796	1252.48	1213.58	1325.63	1160.31	-6.53228	-2.17212	-1.95867	-2.5733
XLOC_000975	1257.25	1196.01	1033.13	4848.56	5376.55	5808.03	4289.99	4740.4	4908.14	4782.32	5046.79	5009.01	1716.96	1260.54	1105.21	4457.11	5290.92	6456.5	4283.62	4631.94	4369.35	4652.07	4434.18	3737.47	-3.32671	-3.5512	-2.09765	-3.7036
XLOC_000976	209.034	245.432	233.219	0	0	0	0	0	0	0	0	0	427.83	251.626	222.003	0	0	0	0	0	0	0	0	0	-3.62995	#NAME?	-1.43367	#NAME?
XLOC_000977	273.558	307.183	268.67	128.542	100.801	100.738	47.6354	48.9422	27.759	39.0075	83.0942	54.5414	95.1125	274.398	269.777	31.1162	63.5628	51.4645	50.6604	124.514	47.8047	60.1325	66.7953	69.9682	-3.75579	-1.03306	-1.06075	-1.31877
XLOC_002455	18991.5	25637.6	26081.5	12489.3	4325.87	1278.84	2959	3363.03	10720.2	1887.96	1080.22	2419.17	24590.5	27083.6	25200.7	8761.52	7012.58	1183.27	945.661	1494.17	1606.24	1913.31	2235.07	2839.54	-2.56921	-0.109042	-4.30147	-1.49297
XLOC_000978	1377.42	1406.22	1295.28	602.965	488.543	761.328	546.406	573.323	652.336	631.921	587.93	661.534	1135.54	1248.8	1062.12	617.138	565.826	298.745	495.346	448.252	530.632	513.859	447.015	635.545	-4.56188	-2.97467	-3.61077	-2.87991
XLOC_018173	866.688	836.409	601.825	431.577	322.163	231.786	666.896	496.413	418.12	468.09	457.802	647.459	448.79	573.832	408.421	240.286	255.421	344.352	602.296	361.092	411.121	437.327	452.153	501.439	-2.40611	-1.73439	-2.46787	-2.46811
XLOC_018172	68.326	69.331	75.7409	84.1419	180.984	118.122	92.4687	48.9422	107.566	85.8165	78.3907	82.6918	34.6985	55.8698	90.8697	40.9121	97.879	132.218	78.805	124.514	138.634	54.6659	82.2096	104.952	-4.14641	-1.41354	-1.09457	-1.6382
XLOC_019398	32.9587	74.5077	43.7614	17.6977	7.73192	6.68614	5.60417	0	19.0843	0	0	5.2782	34.6985	20.792	35.9539	3.45736	6.2393	0.418411	5.62893	0	0	10.9332	25.6905	11.6614	-1.22836	0.0379159	-1.86167	0.0824976
XLOC_014193	24.7191	16.6394	31.8743	9.00412	6.58645	139.072	47.6354	48.9422	81.542	93.618	81.5264	61.579	87.3626	56.577	75.1091	122.736	175.87	266.946	168.868	136.966	114.731	136.665	190.11	110.783	-1.68516	-0.602216	-2.238	-2.20733
XLOC_016749	142.99	92.3489	112.77	39.7423	41.8097	10.6978	36.4271	6.99174	20.8192	31.206	21.9494	19.3534	61.2947	88.9673	102.813	5.18604	17.548	62.7616	61.9183	37.3543	23.9024	21.8664	30.8286	29.1534	-2.18849	-1.02833	-1.9983	-1.22598
XLOC_016751	5566.48	5228.67	4670.27	2151.67	2883.15	4090.58	2356.55	3467.9	3197.49	2894.36	3549.53	3029.68	3317.49	4929.55	4305.11	2374.63	4637.36	2094.98	4007.8	3498.86	3265.06	3427.55	3622.36	3673.33	-3.50971	-2.35834	-2.36392	-3.8183
XLOC_016752	93.2986	43.1701	50.494	251.184	218.212	509.038	297.021	384.546	239.421	390.075	401.361	387.068	177.543	46.676	49.2519	391.258	404.774	546.445	388.396	498.058	320.292	377.195	333.976	268.211	-1.205	-1.83361	-0.286439	-2.21694
XLOC_014192	991.678	841.771	801.907	2231.16	1971.93	2501.95	1818.55	1831.84	2371.66	2379.46	1914.3	1681.99	1281.2	881.328	824.353	2934.14	2035.18	2463.18	1429.75	1369.66	2242.04	1814.91	1793.2	1685.07	-3.13424	-2.80944	-1.9999	-2.45266
XLOC_017859	90.1295	91.8867	76.2669	172.01	115.979	104.304	140.104	174.793	126.65	187.236	177.163	211.128	78.732	90.8061	69.5683	320.382	122.446	80.7533	135.094	186.772	200.78	207.73	56.5191	134.106	-3.33258	-2.11572	-2.90529	-1.42314
XLOC_017858	223.993	122.855	129.601	87.5573	99.9423	100.738	106.479	195.769	102.361	179.434	172.46	218.165	184.589	150.778	193.437	85.2815	111.917	111.716	247.673	199.223	124.292	81.9988	184.972	81.6296	-1.49079	-1.4803	-2.9697	-1.17492
XLOC_017857	32.5784	55.1875	41.5523	9.62509	2.86368	21.8414	30.8229	13.9835	17.3494	15.603	10.9747	5.2782	44.3858	50.0706	28.0736	4.60981	17.938	7.5314	11.2579	0	4.78047	32.7995	35.9667	5.83068	-1.92419	-0.746556	-1.84227	0.0171309
XLOC_012026	39.5505	35.1277	50.1784	37.5689	31.2141	42.3456	56.0417	13.9835	52.0481	54.6105	45.4666	38.7068	89.1239	35.9264	45.3117	34.5736	44.8449	31.7992	16.8868	12.4514	52.5852	27.3329	66.7953	64.1375	-2.43112	-1.6486	-1.00248	-0.733586
XLOC_012027	67.3119	97.4332	91.9411	207.405	260.881	167.599	170.927	139.835	168.289	85.8165	180.299	117.88	97.05	91.5133	88.1608	135.413	216.036	329.289	326.478	286.383	224.682	169.464	118.176	180.751	-2.41681	-1.72322	-4.36249	-1.4865
XLOC_012029	60.9737	83.1048	64.3798	46.2625	67.01	51.2604	36.4271	118.86	58.9879	85.8165	25.085	49.2632	58.1243	71.287	60.9492	38.6072	16.7681	63.5985	56.2893	49.8058	43.0243	38.2661	92.4858	46.6455	-2.54584	-1.09186	-3.19715	-1.47433
XLOC_012028	967.466	901.026	837.042	235.039	195.589	67.7529	148.51	132.843	232.482	234.045	153.646	230.481	283.048	799.574	788.399	217.237	143.894	90.3767	298.333	174.32	152.975	125.732	200.386	204.074	-3.78975	-1.61548	-1.08009	-1.69379
XLOC_017537	11.0285	20.7993	14.6222	0.310487	0.286368	0	5.60417	0	1.73494	0	0	3.5188	3.17042	9.90097	15.5143	0	1.55982	1.25523	0	0	0	0	0	5.83068	-1.65684	0.551847	-0.639627	1.15117
XLOC_005369	3.04235	4.06742	32.1899	22.6655	5.72735	0	0	0	13.8795	0	0	17.594	4.75563	2.97029	10.2198	1.72868	9.7489	6.27616	0	0	0	0	0	0	0.325466	0.417424	-0.68724	#NAME?
XLOC_003634	54.7622	64.2468	73.0058	176.977	140.034	234.461	156.917	146.827	152.674	210.64	147.375	161.865	118.362	51.4851	74.3703	133.685	159.102	118.829	202.642	149.417	114.731	142.131	118.176	151.598	-2.81266	-2.39527	-1.26183	-2.20991
XLOC_003633	12.4229	10.0761	14.517	97.8033	119.129	134.614	218.562	118.86	182.168	148.228	249.283	133.714	31.3519	11.0325	18.8388	119.279	105.288	108.787	135.094	136.966	119.512	142.131	138.729	128.275	-2.48513	-1.62508	-1.00052	-4.0189
XLOC_003632	456.986	460.081	476.011	576.264	352.805	306.225	316.635	412.513	312.289	452.487	384.115	285.023	196.214	413.012	404.974	586.022	506.553	522.177	405.283	485.606	396.779	459.193	298.01	501.439	-5.50768	-2.02813	-1.46009	-2.5041
XLOC_003628	658.794	848.334	635.698	995.731	912.081	1302.91	736.948	776.083	723.469	858.165	801.153	872.662	470.983	878.358	831.741	1033.17	824.367	1140.59	512.233	759.538	607.12	705.19	904.306	588.899	-2.61423	-2.31108	-1.70541	-2.27182
XLOC_005367	386.378	410.809	389.224	351.782	261.454	272.349	280.208	279.67	303.614	280.854	230.469	263.91	479.966	362.376	329.618	284.08	418.033	448.536	270.189	336.189	286.828	306.129	262.043	297.365	-4.88795	-3.07867	-2.3052	-3.45528
XLOC_005368	396.139	454.534	394.063	131.957	81.6147	61.0667	81.2604	111.868	76.3372	78.015	125.425	87.9699	149.714	339.462	312.011	25.354	38.9956	61.9248	45.0315	112.063	100.39	27.3329	128.452	134.106	-3.59563	-1.9329	-1.3814	-1.03308
XLOC_005370	895.083	909.253	864.709	943.88	1283.21	1339.9	1151.66	1055.75	1171.08	1170.22	1048.87	1064.44	1682.61	920.932	843.931	1263.09	1238.5	1346.03	951.289	1319.85	1070.83	1000.39	1125.24	1014.54	-5.289	-3.20258	-1.3098	-3.03527
XLOC_011497	144.511	179.521	156.636	279.128	204.753	213.956	179.333	174.793	133.59	109.221	175.595	84.4511	148.833	187.836	175.583	141.752	175.48	178.243	168.868	199.223	210.341	202.264	174.695	157.428	-3.17279	-1.56092	-3.09863	-3.12325
XLOC_009870	107.116	129.51	118.345	153.691	100.801	80.6794	193.344	76.9091	102.361	171.633	112.883	188.256	188.816	145.12	163.762	131.956	281.938	361.089	208.27	249.029	176.877	360.795	236.353	233.227	-3.40274	-1.51624	-2.92045	-1.96271
XLOC_009869	64.6498	68.8688	100.252	631.22	714.773	1011.39	871.448	1055.75	846.649	897.172	882.68	879.699	175.958	85.7142	93.4554	725.469	977.23	1084.94	1395.98	1245.14	1228.58	1262.78	1192.04	717.174	-2.00403	-2.72601	-1.24408	-2.32537
XLOC_017845	14.0708	19.0429	11.8871	7.76217	1.14547	14.7095	14.0104	13.9835	3.46987	0	7.83907	5.2782	21.3122	18.8119	19.5776	22.4728	1.55982	17.9917	5.62893	0	4.78047	0	0	23.3227	-2.04178	-0.445355	-3.96459	0.660216
XLOC_000708	2757.38	2813.27	2306.73	1949.86	1236.82	1740.18	1689.66	1761.92	1873.73	1747.54	1853.16	1996.92	1039.72	2514.28	2040.01	1090.22	1598.43	1212.97	1350.94	1456.82	1897.85	1552.51	1495.19	1854.16	-3.24108	-2.99026	-1.30875	-2.84293
XLOC_000711	861.237	446.307	504.834	33.5326	65.2918	31.202	19.6146	90.8926	26.0241	101.419	17.246	15.8346	598.68	349.222	408.914	6.91472	38.2157	12.9707	45.0315	12.4514	33.4633	21.8664	25.6905	52.4762	-1.42786	-0.442014	-1.79613	-1.09593
XLOC_002147	90.6365	84.3065	207.13	184.74	197.307	60.621	33.625	41.9504	65.9276	23.4045	20.3816	43.985	26.9485	58.2743	144.308	51.8604	92.8095	0	67.5472	112.063	28.6828	27.3329	35.9667	99.1216	-0.882061	-0.142428	-0.334232	-0.73585
XLOC_005684	1345.35	1250.82	1202.81	1594.35	2468.77	2262.14	3236.41	3349.04	2427.18	3541.88	2992.96	3378.05	1346.72	1352.05	1327.58	1345.49	1659.65	1464.02	3281.67	2926.09	2983.01	3148.76	3211.31	3084.43	-4.12615	-2.10456	-6.70494	-4.5192
XLOC_005685	5000.6	4403.91	4082.75	4794.23	4721.91	5043.13	3917.31	3831.47	4011.17	3861.74	3787.84	3564.54	5944.53	4530.26	3919.34	5750.74	5218.39	2556.91	3945.88	2988.35	4120.77	3974.21	3165.07	3638.35	-3.27092	-2.96952	-2.20754	-2.96454
XLOC_003948	29.2826	26.3458	26.8249	15.2139	25.2003	6.68614	14.0104	48.9422	34.6987	0	1.56781	28.1504	3.34655	27.4398	27.9504	1.15245	10.9188	17.5733	5.62893	49.8058	9.56095	0	30.8286	23.3227	-4.12992	-0.259556	-0.485058	-0.100709
XLOC_008178	239.078	207.993	255.415	200.574	211.626	229.557	291.417	111.868	150.94	109.221	199.112	202.331	419.2	236.068	208.705	140.599	226.954	153.557	309.591	149.417	229.463	278.796	236.353	221.566	-3.2816	-1.7123	-1.33179	-2.11813
XLOC_008180	217.401	213.724	199.136	140.34	109.965	53.0434	98.0729	97.8843	138.795	101.419	108.179	119.639	169.265	175.954	159.699	91.0438	177.43	197.49	129.465	74.7087	95.6095	114.798	128.452	58.3068	-4.4434	-2.05051	-4.36548	-1.77548
XLOC_006836	292.699	170.554	151.482	436.234	482.529	388.688	610.854	587.306	546.505	631.921	426.446	510.226	208.015	160.254	150.095	470.777	396.195	452.721	337.736	398.446	473.267	552.125	652.539	454.793	-1.41988	-2.5663	-2.48289	-2.09655
XLOC_006835	69.8472	45.9434	45.9705	0.620974	0.572735	2.67446	0	0	0	0	3.13563	10.5564	149.89	61.6689	58.6097	0	0	10.4603	0	0	14.3414	0	5.1381	0	-1.96956	0.747548	-0.798354	0.796078
XLOC_006834	1389.84	920.808	764.142	848.871	736.824	845.574	891.062	755.108	730.408	592.914	705.517	869.143	650.64	917.113	766.482	672.456	790.441	632.219	652.956	622.572	884.387	710.657	678.229	816.296	-1.65455	-3.00492	-2.54202	-2.838
XLOC_006833	1396.31	1311.28	1151.05	1344.72	1738.25	1835.12	1361.81	2160.45	1530.21	2434.07	1925.28	2144.71	2111.32	1411.45	1184.01	1656.65	1743.49	2282.01	2988.96	3200.02	2203.8	2055.44	1885.68	2058.23	-3.36861	-2.28084	-1.6989	-2.11865
XLOC_006832	199.4	188.673	228.064	192.502	117.697	238.472	154.115	209.752	128.385	163.831	136.4	218.165	250.991	252.899	259.927	198.222	246.452	379.499	253.302	174.32	205.56	185.864	241.491	180.751	-3.33483	-2.00677	-5.75824	-2.6366
XLOC_006831	510.227	446.862	480.745	291.858	457.902	350.354	277.406	314.628	414.65	265.251	370.004	314.932	256.452	429.278	482.668	284.08	299.486	200.419	219.528	261.48	406.34	382.661	339.115	233.227	-3.91824	-2.39084	-1.72007	-1.94566
XLOC_008177	308.798	373.001	312.537	301.793	190.148	308.454	285.812	209.752	279.325	413.479	363.733	350.12	215.941	371.004	317.428	281.198	257.371	297.072	303.962	186.772	320.292	349.862	385.357	390.656	-3.20166	-2.08026	-1.93698	-2.10646
XLOC_008179	513.015	568.237	490.317	22.6655	24.914	16.0467	42.0312	13.9835	55.518	39.0075	36.0597	22.8722	315.456	494.2	387.12	9.21962	16.3782	6.69457	0	87.1601	71.7071	27.3329	10.2762	34.9841	-3.70867	-1.15542	-2.14921	-0.172776
XLOC_013276	247.698	214.926	263.621	348.677	431.556	579.465	305.427	328.612	395.566	335.464	478.183	374.752	335.007	207.213	280.736	567.583	565.046	582.846	495.346	273.932	391.999	481.06	524.086	425.64	-3.28604	-2.18987	-2.09712	-2.24536
XLOC_013275	125.243	101.593	156.952	189.707	179.266	312.911	100.875	62.9256	163.084	78.015	214.791	123.158	353.501	104.385	245.767	116.974	157.152	237.657	151.981	49.8058	114.731	103.865	169.557	151.598	-2.20451	-1.02284	-0.90932	-1.496
XLOC_013272	52.1002	49.7335	86.1553	34.7745	295.245	156.456	28.0208	34.9587	128.385	15.603	65.8482	244.556	71.5105	52.7581	73.8778	76.0619	239.433	134.728	191.384	37.3543	62.1461	213.197	41.1048	34.9841	-1.62281	-0.125647	-2.51522	-0.227982
XLOC_015835	19.5217	25.3289	21.3547	26.0809	45.5324	91.823	11.2083	20.9752	10.4096	85.8165	32.9241	26.391	71.8628	22.3479	37.5546	45.5219	24.9572	106.276	33.7736	12.4514	23.9024	10.9332	25.6905	23.3227	-2.90062	-0.372698	-0.79543	-1.3389
XLOC_018661	4.69028	19.69	28.2977	11.488	13.7456	40.5626	0	0	13.8795	31.206	10.9747	10.5564	7.04537	28.4299	29.428	24.2015	0.389956	6.69457	0	0	9.56095	0	20.5524	11.6614	-0.563776	-0.154716	-0.78149	0.262678
XLOC_010413	416.294	318.461	408.685	152.76	215.062	145.312	201.75	279.67	152.674	195.037	166.188	179.459	496.17	699.999	714.891	245.472	323.664	485.357	377.138	398.446	568.876	595.858	580.605	542.254	-2.80849	-2.15339	-2.38224	-2.39755
XLOC_010414	203.077	226.851	198.715	50.2989	45.8188	34.7679	70.0521	55.9339	58.9879	39.0075	53.3057	40.4662	115.016	126.308	205.257	25.9302	31.1965	8.36822	73.1761	24.9029	71.7071	32.7995	46.2429	163.259	-3.79122	-2.16665	-1.59918	-0.449669
XLOC_000539	309.052	309.679	314.64	309.866	381.442	456.886	198.948	167.802	473.638	319.861	291.613	228.722	268.253	246.251	295.511	413.154	373.578	287.867	270.189	261.48	215.121	273.329	344.253	373.164	-6.66741	-1.54493	-3.4523	-2.31486
XLOC_000538	643.076	748.868	630.017	787.084	728.805	596.404	532.396	447.471	449.349	421.281	473.48	429.293	248.702	700.565	683.37	314.043	448.06	965.274	484.088	398.446	568.876	486.526	524.086	594.73	-3.37051	-1.99361	-1.08793	-2.86356
XLOC_000537	194.457	181.925	176.203	286.269	410.078	390.916	238.177	258.694	275.855	171.633	232.037	277.985	82.2547	202.687	192.452	223.576	576.745	436.403	382.767	485.606	234.243	426.394	277.457	215.735	-4.30304	-1.90569	-1.25378	-1.61013
XLOC_001970	681.232	638.215	605.191	640.845	470.215	494.774	577.229	468.446	562.12	670.929	605.176	631.624	357.024	562.092	498.552	735.265	513.572	334.729	472.83	435.801	592.779	579.458	488.119	454.793	-4.07279	-2.90366	-2.17072	-2.93003
XLOC_001971	1055.06	1075.28	1119.7	700.148	524.053	874.101	745.354	797.058	895.227	858.165	743.144	869.143	559.755	994.624	914.484	537.619	790.831	435.566	495.346	622.572	439.803	716.123	482.981	495.608	-5.03402	-2.72525	-1.8304	-2.36912
XLOC_001972	711.655	717.992	593.935	388.109	443.011	621.365	465.146	545.356	437.204	468.09	592.634	536.617	535.624	759.546	583.512	494.978	563.487	672.805	557.264	435.801	406.34	475.593	601.158	495.608	-3.27141	-2.68018	-2.40918	-2.75606
XLOC_001973	217.147	231.751	191.141	154.312	79.8965	54.3806	42.0312	76.9091	81.542	23.4045	54.8735	35.188	74.1525	197.595	204.149	194.188	118.937	43.5147	11.2579	0	19.1219	76.5322	20.5524	64.1375	-3.37526	-0.795278	-1.11599	-0.0530408
XLOC_003545	1213.26	1124.09	1245.94	961.578	1491.97	1216.88	989.135	1153.64	999.324	1123.42	1092.77	1191.11	592.692	1186.28	1408.23	957.112	844.255	1459.42	1204.59	1506.63	1252.48	1000.39	1407.84	1329.4	-4.24332	-2.81166	-1.33336	-2.86748
XLOC_003544	37.5223	28.5644	43.8666	25.7704	15.4638	18.7212	30.8229	20.9752	29.4939	39.0075	32.9241	19.3534	87.0103	26.5912	67.9676	9.21962	17.938	52.7198	45.0315	62.2572	14.3414	16.3998	15.4143	11.6614	-2.25706	-1.73477	-0.972732	-0.393987
XLOC_005282	2176.29	1862.88	2133.9	2193.9	1767.75	1939.43	1591.58	1768.91	1906.7	1482.28	1760.66	1581.7	3079.53	1864.64	1902.48	2109.56	1893.24	1282.01	1356.57	1556.43	1290.73	1902.37	1382.15	1632.59	-3.59718	-3.03357	-1.72425	-2.74117
XLOC_005287	1077.62	1089.88	1029.02	716.293	1069.87	497.003	694.917	580.314	789.396	756.745	471.912	640.421	846.677	1064.5	976.295	716.249	774.453	800.002	709.245	759.538	697.949	595.858	657.677	705.513	-5.04906	-1.94195	-3.13515	-3.63211
XLOC_016393	182.541	195.144	157.478	70.4805	78.4647	67.7529	58.8437	125.851	58.9879	23.4045	92.5011	73.8948	101.101	155.87	123.499	81.8241	26.1271	74.4771	61.9183	24.9029	109.951	54.6659	87.3477	46.6455	-3.21866	-1.39073	-2.20461	-1.08841
XLOC_016390	152.878	142.36	99.8308	122.642	138.316	179.189	179.333	307.636	166.554	202.839	94.0689	202.331	162.572	153.607	129.409	201.679	148.183	215.9	163.239	236.578	162.536	147.598	113.038	99.1216	-2.23025	-1.53626	-3.11507	-1.66818
XLOC_009981	1741.74	1975.66	1936.23	1954.2	1314.43	2435.98	2303.31	1824.84	2392.48	1646.12	2304.69	2035.62	1231.88	1554.45	1479.03	1785.15	1519.27	1585.36	2358.52	1693.4	2036.48	1913.31	2296.73	1813.34	-3.91163	-2.41408	-3.075	-2.92718
XLOC_009982	92.9183	85.6931	85.8397	257.083	178.98	226.883	196.146	209.752	152.674	210.64	163.053	181.218	123.646	75.9546	75.971	308.281	244.892	216.737	270.189	211.675	167.317	153.064	133.591	145.767	-4.41747	-2.59539	-1.73996	-1.80353
XLOC_009983	1189.3	1210.61	885.433	627.804	532.93	427.021	274.604	244.711	336.578	366.67	307.292	274.466	465.523	1317.54	1114.08	381.462	416.083	432.218	377.138	410.898	387.218	273.329	339.115	239.058	-2.58997	-1.53809	-1.11806	-2.30919
XLOC_009984	437.971	436.138	449.186	523.17	367.982	353.474	518.385	426.496	565.589	429.082	435.852	431.053	578.073	473.549	473.803	581.412	571.676	389.122	512.233	647.475	430.243	513.859	472.705	623.883	-5.96488	-2.65309	-3.07687	-2.64536
XLOC_011591	308.798	167.226	161.37	1183.58	904.635	710.068	1759.71	1824.84	2048.96	1989.38	1454.93	2201.01	120.652	118.953	125.962	689.743	616.521	456.068	1441.01	1319.85	1467.61	1618.11	1063.59	1749.21	-1.34843	-1.56086	-5.05995	-2.59799
XLOC_020052	173.033	250.424	191.035	280.68	345.359	570.996	375.479	244.711	220.337	257.449	522.082	255.113	198.151	250.353	186.418	273.707	317.424	398.327	303.962	261.48	382.438	404.528	421.324	396.487	-2.33923	-1.4286	-2.6372	-2.50164
XLOC_018677	289.657	299.787	247	185.982	252.29	252.736	140.104	237.719	159.614	148.228	211.655	239.278	147.072	304.526	270.762	222.423	208.627	200	247.673	174.32	181.658	180.397	251.767	163.259	-3.31559	-2.15589	-1.53897	-2.35076
XLOC_020054	140.582	56.2968	66.3785	129.783	233.962	141.3	339.052	216.744	124.915	436.884	252.418	381.79	148.657	59.8302	70.4302	135.989	179.77	332.637	332.107	199.223	162.536	196.797	220.938	227.397	-0.932555	-1.1411	-0.939931	-1.94397
XLOC_018679	201.048	246.818	207.236	78.5532	39.8051	50.3689	56.0417	55.9339	105.831	23.4045	64.2804	75.6542	362.66	230.41	177.922	54.7415	30.4166	29.7072	45.0315	62.2572	38.2438	49.1993	25.6905	58.3068	-3.1371	-1.35651	-1.43335	-1.79628
XLOC_008508	2033.68	1624.1	1617.91	810.681	1292.66	1154.03	1160.06	1202.58	950.745	1451.08	1398.49	1066.2	1766.63	1695.75	1503.29	850.51	991.658	1243.52	1581.73	1357.21	1443.7	1355.71	1371.87	1790.02	-2.88376	-2.50864	-3.60261	-3.09878
XLOC_005309	554.721	350.723	321.478	702.942	979.663	829.527	919.083	1055.75	605.493	865.966	959.502	888.496	664.379	415.982	357.445	719.13	984.249	1088.29	1165.19	933.859	1085.17	1055.05	1073.86	857.111	-1.6868	-2.6316	-1.55662	-3.19585
XLOC_012051	15.592	12.0174	3.99744	0.310487	24.6276	0	0	13.9835	8.67468	0	0	10.5564	3.87495	11.5983	4.80206	0	0	0	0	0	0	0	0	0	-0.840947	0.415976	-0.701665	#NAME?
XLOC_010417	174.301	198.749	215.125	167.973	84.7648	94.4974	159.719	202.76	138.795	163.831	79.9585	133.714	255.571	218.67	256.972	228.762	120.496	139.331	129.465	236.578	90.829	147.598	118.176	163.259	-3.25518	-1.68816	-3.4888	-1.55858
XLOC_003502	517.325	235.91	246.368	169.836	306.7	182.754	235.375	272.678	164.819	460.288	235.172	204.09	792.428	279.066	272.855	152.124	315.474	288.285	343.365	373.543	143.414	229.597	215.8	239.058	-1.06289	-1.42102	-0.587921	-1.58776
XLOC_008185	541.537	586.448	538.181	671.583	597.363	889.257	655.687	839.009	588.144	1154.62	749.415	837.474	497.932	600.989	540.416	1132.86	515.522	584.52	410.912	485.606	970.436	502.926	770.715	682.19	-4.36539	-2.11349	-3.39952	-1.59293
XLOC_008181	243.641	281.299	322.53	547.078	507.157	437.274	453.937	377.554	289.734	358.869	335.512	360.677	274.769	327.439	297.851	664.965	738.967	643.516	540.377	697.281	415.901	623.191	570.329	670.529	-2.84032	-2.27228	-3.50683	-2.52113
XLOC_008182	740.304	671.032	701.656	314.834	250.285	446.634	341.854	433.488	300.144	335.464	446.827	304.376	973.846	729.843	718.708	462.71	297.926	550.629	377.138	311.286	564.096	470.127	549.777	553.915	-4.34289	-2.2896	-2.48554	-2.1536
XLOC_008184	43.3534	35.7748	36.7133	11.7985	10.0229	35.2137	11.2083	20.9752	13.8795	15.603	31.3563	24.6316	36.1075	65.205	57.8709	23.6253	45.2349	48.5357	61.9183	37.3543	62.1461	21.8664	20.5524	11.6614	-3.22817	-1.08082	-1.81265	-0.720778
XLOC_008186	1892.72	1863.16	1846.71	601.102	701.6	592.392	487.562	314.628	379.951	686.532	531.489	561.248	1279.97	2382.88	2481.06	320.958	476.136	446.444	433.428	460.704	540.193	557.592	518.948	553.915	-6.3239	-2.06148	-1.61868	-3.29886
XLOC_010564	94.8198	106.77	88.8904	106.186	57.8462	21.3956	44.8333	48.9422	41.6385	70.2135	76.8229	52.782	101.806	98.8683	68.337	47.8268	38.2157	10.0419	33.7736	12.4514	47.8047	21.8664	77.0715	46.6455	-3.41183	-1.25518	-2.2761	-0.810399
XLOC_003819	641.681	496.133	506.517	159.28	197.594	274.132	630.469	454.463	485.782	717.738	614.583	728.391	696.435	426.308	547.558	175.749	176.26	197.072	675.472	522.961	478.047	481.06	400.772	460.624	-2.75516	-1.11193	-2.04118	-2.43183
XLOC_016117	805.207	1023.14	813.373	860.048	1236.53	1171.41	1011.55	783.075	890.023	1373.06	1204.08	967.669	1039.19	1242.15	933.077	1196.25	1484.95	1166.11	1069.5	971.213	1152.09	1131.58	1197.18	1020.37	-2.8337	-2.4029	-2.77049	-3.67481
XLOC_013548	532.157	555.203	507.99	833.657	913.799	1598.43	624.865	629.256	610.698	514.899	888.951	624.587	674.947	612.446	500.03	1161.67	1293.09	1231.38	849.969	1058.37	764.876	1131.58	780.991	1020.37	-4.49373	-1.28899	-2.7491	-2.58637
XLOC_016118	651.569	749.237	979.583	660.716	939.572	1218.21	706.125	713.157	654.071	826.959	652.211	645.699	1758.52	931.399	1112.6	757.161	1415.15	1235.15	1069.5	1170.44	984.777	1131.58	1063.59	1177.8	-2.23628	-2.02392	-1.54376	-3.88917
XLOC_016119	602.131	545.959	494.21	997.594	878.003	643.207	994.739	1034.78	1034.02	912.775	948.528	965.91	723.031	530.268	468.139	1150.72	787.321	717.993	962.547	709.733	1123.41	863.721	678.229	752.158	-3.34256	-2.94831	-2.1104	-2.31006
XLOC_013549	152.751	240.532	199.451	291.547	249.999	280.372	165.323	132.843	156.144	179.434	133.264	98.5263	166.271	213.295	199.224	145.785	207.457	197.908	146.352	136.966	119.512	278.796	154.143	227.397	-2.17018	-1.43066	-2.99958	-1.51388
XLOC_008110	518.34	459.341	439.613	99.6663	243.412	271.012	196.146	300.645	192.578	202.839	239.876	207.609	389.785	548.373	560.733	156.157	136.485	177.406	208.27	149.417	253.365	322.529	200.386	169.09	-3.52801	-1.92355	-2.39016	-1.79236
XLOC_008111	261.895	256.34	257.624	162.074	219.644	187.212	117.687	188.777	95.4215	62.412	169.324	149.549	191.634	323.055	263.374	187.85	179.38	204.603	151.981	112.063	210.341	180.397	241.491	209.905	-6.47505	-1.58989	-1.97927	-1.9833
XLOC_011546	298.91	226.389	189.878	113.638	136.025	186.766	257.792	258.694	128.385	257.449	177.163	182.977	115.016	230.551	204.149	111.212	160.662	266.109	118.208	99.6116	172.097	163.998	179.833	145.767	-2.10343	-1.71122	-1.59856	-2.20338
XLOC_011544	527.72	528.487	472.118	569.433	805.552	760.437	521.187	818.033	484.047	436.884	666.321	540.135	457.421	573.549	611.708	1230.82	762.364	1119.67	906.258	1008.57	865.266	628.658	863.201	711.344	-3.97846	-2.11087	-2.76873	-2.5938
XLOC_009934	446.591	434.105	620.234	386.867	499.425	532.217	263.396	391.537	416.385	561.708	440.556	327.248	1023.34	451.343	598.656	439.084	496.414	674.478	489.717	522.961	372.877	338.929	472.705	513.1	-2.2659	-2.13916	-1.21869	-2.55231
XLOC_011545	57.2975	93.828	76.6877	9.93558	50.6871	50.8147	190.542	90.8926	48.5782	46.809	45.4666	98.5263	135.623	210.325	175.337	48.403	94.7593	136.402	208.27	249.029	124.292	120.265	174.695	93.291	-2.0567	-0.432869	-2.21777	-1.44033
XLOC_011685	285.473	294.611	276.244	542.11	1034.93	1391.16	624.865	1111.69	829.3	1193.63	1205.65	1029.25	252.4	292.645	235.301	946.164	1024.02	1056.91	692.359	1220.24	645.364	918.387	909.444	874.603	-4.95854	-1.83119	-3.14386	-2.10285
XLOC_011686	3544.97	4134.53	4331.01	2671.43	2768.31	2151.6	3558.65	4453.74	2869.59	4368.84	2721.73	4083.56	5866.68	4799.43	4597.91	3737.98	2818.99	3548.96	4632.61	4793.81	3838.72	4039.81	4439.32	3731.64	-3.29085	-1.96823	-2.89963	-3.27662
XLOC_010075	200.034	182.294	146.222	183.808	100.801	295.973	126.094	174.793	88.4818	140.427	219.494	170.662	168.208	187.128	156.867	233.372	103.338	161.088	118.208	149.417	172.097	125.732	231.214	134.106	-2.68451	-1.38431	-3.48213	-1.8893
XLOC_019591	128.793	139.771	154.007	56.8191	81.3284	55.7178	47.6354	55.9339	38.1686	62.412	90.9332	70.376	205.373	209.052	220.279	59.3513	142.724	120.502	84.434	186.772	124.292	65.5991	77.0715	99.1216	-3.47896	-1.92212	-4.76865	-1.26095
XLOC_019592	19.3949	25.0516	12.2027	39.4318	6.01372	12.4808	2.80208	6.99174	31.2289	0	10.9747	3.5188	13.2101	19.6605	13.9137	2.88113	24.9572	0	5.62893	0	28.6828	5.46659	10.2762	5.83068	-1.55964	0.0992237	-2.14904	0.0918969
XLOC_006955	273.304	308.754	300.439	1298.15	1323.59	1217.32	983.531	664.215	1464.29	943.981	1280.9	789.97	350.331	244.413	234.193	1003.21	1159.73	1090.8	1198.96	921.407	1190.34	1131.58	1320.49	921.248	-3.98848	-2.0255	-2.1038	-2.78723
XLOC_008291	496.283	617.046	606.138	338.741	459.906	406.517	465.146	538.364	444.144	530.502	569.117	489.113	468.341	641.866	558.27	414.883	435.971	407.114	709.245	672.378	597.559	584.925	549.777	542.254	-3.10132	-2.72684	-2.68029	-3.17593
XLOC_006953	1122.63	1018.06	1050.7	1214.93	1820.15	1380.91	2406.99	2363.21	1754.02	1731.93	1890.78	1995.16	918.012	1038.61	1074.06	1319.56	1383.17	1697.91	1964.5	1942.43	1563.21	1475.98	1505.46	1976.6	-4.31366	-2.22282	-3.6265	-2.81909
XLOC_006952	1206.92	1548.49	1320	1222.08	990.545	1203.95	924.687	1216.56	1240.48	1201.43	1011.24	1265.01	2367.6	1541.3	1229.57	1331.08	979.18	881.592	754.277	1182.89	454.145	727.056	709.058	623.883	-2.96492	-3.15521	-1.54237	-1.61679
XLOC_008289	763.375	636.829	523.138	869.053	714.773	806.348	829.417	818.033	883.083	655.326	710.22	737.188	539.852	552.899	465.676	957.112	870.772	696.236	759.906	1045.92	936.973	869.188	447.015	851.28	-2.41566	-3.30864	-3.46519	-1.99489
XLOC_016239	262.022	323.822	301.386	237.212	470.215	430.142	184.937	272.678	296.674	226.243	362.165	193.534	379.569	342.008	330.603	284.08	411.014	387.03	360.252	261.48	344.194	338.929	508.672	291.534	-3.24133	-1.53265	-3.77536	-2.03455
XLOC_013648	728.642	906.665	854.715	515.408	540.662	624.485	375.479	335.603	388.626	296.457	346.487	309.654	412.154	872.276	772.762	573.345	446.89	402.93	348.994	485.606	353.755	306.129	421.324	472.285	-3.18071	-1.83507	-1.50229	-2.45016
XLOC_013649	19.5217	10.0761	10.204	4.03633	2.29094	5.34891	0	13.9835	0	0	14.1103	1.7594	1.76134	6.08203	8.00343	9.21962	6.62925	4.18411	5.62893	0	0	0	0	23.3227	-1.30317	0.263647	-0.751508	0.922816
XLOC_007160	47.6634	68.0368	82.0527	247.148	201.03	314.249	204.552	216.744	168.289	265.251	233.604	175.94	90.8853	61.386	86.6833	209.746	177.82	235.565	219.528	273.932	253.365	169.464	272.319	239.058	-1.93272	-2.29618	-2.3213	-2.59658
XLOC_008523	143.244	149.2	158.425	205.232	143.184	105.195	148.51	272.678	157.879	117.022	106.611	100.286	100.925	159.83	150.588	152.124	175.87	155.23	151.981	136.966	143.414	142.131	133.591	116.614	-4.29731	-1.41332	-2.1148	-3.52093
XLOC_007163	27.2543	41.3213	30.8224	70.17	107.101	72.2103	56.0417	69.9174	111.036	140.427	54.8735	56.3008	41.0393	35.9264	32.8756	42.6407	99.4388	58.1591	50.6604	62.2572	38.2438	92.932	87.3477	52.4762	-2.18416	-1.4388	-3.15385	-1.56082
XLOC_007161	1532.07	1610.79	1392.69	1362.73	908.931	859.392	1033.97	1048.76	1023.61	1123.42	928.146	1117.22	693.088	1529.56	1278.09	1113.27	1052.49	865.274	793.679	759.538	1118.63	891.054	1145.8	997.047	-3.77495	-2.80268	-1.44318	-2.54292
XLOC_007158	725.726	765.692	625.389	325.701	433.274	426.13	344.656	237.719	504.867	132.625	484.455	387.068	360.723	723.054	612.816	344.007	425.832	232.218	534.749	485.606	339.414	426.394	364.805	460.624	-3.28731	-1.60361	-1.60661	-2.5586
XLOC_007157	1151.53	1177.98	1052.17	302.725	260.022	135.952	302.625	391.537	222.072	179.434	374.708	241.038	579.482	968.598	925.443	206.865	258.151	98.745	208.27	286.383	282.048	338.929	256.905	326.518	-4.08702	-1.66322	-1.95087	-2.57504
XLOC_008525	801.911	641.266	602.351	906.311	1810.42	1841.81	1230.11	1237.54	1257.83	1661.72	1473.75	1432.15	1158.08	711.173	656.035	1304.58	1979.81	1676.15	1868.81	1332.3	1539.31	1503.31	1710.99	1475.16	-2.68848	-2.22084	-1.61245	-3.05019
XLOC_019938	54.6354	36.6992	50.9147	171.699	46.6779	19.6127	137.302	195.769	135.325	78.015	62.7126	138.993	101.629	42.1499	49.9906	191.883	22.6175	59.8328	78.805	87.1601	47.8047	54.6659	71.9334	99.1216	-2.3276	-0.869413	-1.0013	-1.91624
XLOC_019939	44.7478	35.3126	40.3952	154.622	71.3055	115.002	78.4583	76.9091	71.1324	132.625	108.179	126.677	47.7324	40.3111	40.1403	140.023	113.477	115.481	56.2893	24.9029	90.829	120.265	102.762	93.291	-3.09149	-1.75709	-3.3045	-1.23179
XLOC_019940	149.075	137.645	162.948	100.908	95.074	124.808	58.8437	41.9504	123.181	54.6105	50.1701	59.8196	143.549	105.94	138.275	116.398	38.9956	47.6988	73.1761	0	105.17	43.7327	56.5191	99.1216	-3.56524	-1.28754	-2.66736	-0.696532
XLOC_007731	63.8892	57.9607	58.3836	35.706	41.5233	51.2604	28.0208	6.99174	27.759	23.4045	32.9241	29.9098	73.2719	74.9645	72.5234	54.7415	33.1463	21.339	73.1761	49.8058	33.4633	27.3329	35.9667	40.8148	-4.18542	-1.33579	-5.88067	-1.40731
XLOC_003692	541.791	571.842	507.99	409.843	729.092	600.861	353.062	300.645	385.156	304.258	456.234	336.045	489.301	571.993	508.279	521.485	352.52	580.754	332.107	410.898	420.682	470.127	529.224	478.116	-4.08104	-1.56695	-3.59464	-2.69292
XLOC_003691	2192.26	1880.9	1376.38	2002.95	983.1	986.874	750.958	1020.79	1570.12	811.356	686.703	802.286	2715.99	2275.81	1733.54	2064.04	1490.41	124.268	337.736	348.641	239.024	377.195	231.214	600.56	-2.14147	-1.29128	-2.18767	-1.40797
XLOC_005423	116.877	169.353	176.939	60.2344	57.8462	185.875	95.2708	62.9256	85.0119	109.221	90.9332	72.1354	93.5273	241.725	203.041	141.752	230.464	76.9876	118.208	37.3543	143.414	136.665	138.729	93.291	-2.23981	-1.20093	-1.22378	-1.45369
XLOC_007203	51.4663	48.6242	48.8108	7.76217	14.8911	8.91485	11.2083	0	12.1446	39.0075	14.1103	5.2782	30.8235	58.6986	50.1138	1.15245	8.96899	9.20504	11.2579	37.3543	0	0	5.1381	17.4921	-4.96732	-0.214987	-1.70813	0.246266
XLOC_007202	1711.95	2015.96	1426.35	2509.35	2319.86	3047.54	3665.12	3139.29	3112.48	3526.28	3739.24	3267.2	2051.79	2099.43	1762.48	3645.21	3220.26	2376.57	4030.32	4233.49	4340.67	4734.07	3899.82	4029	-2.54281	-2.69906	-3.4344	-3.80562
XLOC_003699	2262.24	2980.12	2077.09	667.857	1919.24	1756.23	1028.36	1426.31	1065.25	1022	1365.57	988.782	2744.52	4651.34	3407.37	1204.89	2750.75	3006.7	2836.98	1917.52	1496.29	2476.36	2378.94	2244.81	-2.3548	-1.6365	-1.89531	-2.25452
XLOC_003698	691.5	883.092	775.293	884.266	853.089	846.02	672.5	887.951	936.866	787.951	641.236	832.196	1223.96	857.283	707.626	1014.73	668.775	741.006	450.315	423.349	573.657	628.658	405.91	454.793	-3.02793	-3.0383	-1.80723	-2.44255
XLOC_005429	259.233	367.917	416.996	421.02	313.286	206.379	313.833	524.38	357.397	366.67	233.604	383.549	188.288	325.035	416.055	254.116	300.266	227.197	275.818	423.349	172.097	213.197	349.391	378.994	-2.10842	-1.85375	-1.43458	-1.61997
XLOC_007239	54.889	63.045	73.4266	69.2386	121.706	137.734	140.104	83.9009	86.7468	132.625	61.1448	66.8572	128.754	66.478	88.8996	71.4521	113.477	197.49	95.6918	112.063	52.5852	131.198	66.7953	69.9682	-2.7816	-1.61394	-1.58777	-1.54969
XLOC_007238	2561.15	2747.36	2478.31	1093.22	1515.17	1651.48	1742.9	1615.09	1351.52	1833.35	1908.03	1989.88	3165.49	3418.24	2903.89	1562.73	1949	1882.01	1801.26	2104.29	1735.31	1639.98	1659.61	1772.53	-4.23553	-2.52949	-3.62023	-3.40746
XLOC_008588	1792.7	1429.88	1573.1	315.455	599.081	817.938	1992.28	2146.46	902.167	2512.08	1401.63	1729.49	2515.9	2161.52	2151.57	563.549	782.642	938.496	2426.07	2091.84	1634.92	1814.91	1788.06	1620.93	-3.12896	-0.855155	-3.45535	-2.61147
XLOC_002076	174.808	219.918	212.285	193.744	221.076	343.668	283.01	370.562	190.843	460.288	413.903	323.729	163.981	249.787	211.291	301.943	312.745	294.98	405.283	323.738	444.584	344.395	277.457	291.534	-3.06772	-1.68768	-2.27803	-2.41177
XLOC_002078	661.076	648.569	712.386	1358.38	1711.05	1640.78	1608.4	1510.22	1608.29	1677.32	2157.31	1801.62	760.196	692.927	729.666	1181.84	1462.73	1566.53	1638.02	1556.43	1811.8	1727.44	1757.23	1498.49	-4.31715	-2.9281	-4.43328	-3.77273
XLOC_001853	513.903	635.627	568.899	414.81	503.148	534	420.312	419.504	373.011	382.273	528.353	416.978	600.97	690.522	561.102	469.624	578.695	416.319	455.943	510.509	544.974	388.128	436.738	606.391	-3.23246	-2.84979	-3.22009	-2.63082
XLOC_000441	76.3122	101.408	110.35	67.9966	40.3778	24.5158	33.625	83.9009	36.4337	46.809	54.8735	91.4887	85.7774	107.921	127.809	106.602	63.1729	74.0587	67.5472	87.1601	71.7071	54.6659	82.2096	40.8148	-2.44552	-1.20091	-2.35101	-1.96267
XLOC_005569	259.74	283.795	294.338	60.8554	79.8965	106.087	84.0625	90.8926	71.1324	78.015	65.8482	79.173	192.162	478.5	403.988	71.4521	114.647	235.984	106.95	87.1601	133.853	147.598	128.452	145.767	-3.97777	-2.55782	-1.27024	-2.40448
XLOC_005570	869.857	884.571	733.109	850.113	746.56	800.554	851.833	720.149	560.385	764.547	848.188	666.812	443.858	795.755	727.573	667.27	620.81	726.78	844.34	572.767	740.973	563.059	703.92	483.947	-3.3116	-2.95487	-1.81317	-2.27971
XLOC_014173	7.60586	14.6057	13.5703	0	23.4821	36.5509	53.2396	6.99174	29.4939	15.603	51.7379	33.4286	20.4316	17.256	29.1817	16.7106	10.5288	9.20504	16.8868	49.8058	19.1219	10.9332	25.6905	29.1534	-1.67058	-0.60349	-1.85805	-0.894517
XLOC_010785	73.7769	93.9204	78.0552	79.4846	57.8462	44.1285	67.25	27.967	34.6987	163.831	67.416	103.805	61.4709	89.3917	104.045	119.279	17.938	97.0713	56.2893	37.3543	76.4876	49.1993	66.7953	46.6455	-2.95015	-0.789559	-1.97569	-1.96262
XLOC_010786	472.578	357.748	461.389	170.147	274.34	157.347	224.167	244.711	288	257.449	272.8	269.188	588.641	370.155	432.678	201.103	223.835	259.833	140.723	361.092	205.56	245.996	159.281	174.921	-2.76598	-2.35057	-2.04366	-1.41038
XLOC_010787	88.6083	80.6089	93.519	187.534	178.407	160.467	184.937	153.818	190.843	171.633	224.197	146.03	160.106	91.5133	86.9296	150.395	178.21	173.641	230.786	136.966	282.048	251.463	133.591	279.873	-3.75009	-2.92262	-1.46236	-1.69575
XLOC_012364	64.5231	76.2641	86.4709	331.6	150.343	197.018	204.552	174.793	144	273.052	155.214	295.579	129.811	74.8231	112.787	203.984	192.248	220.921	168.868	174.32	200.78	224.13	190.11	151.598	-2.78795	-1.62982	-1.91156	-2.84956
XLOC_001891	590.849	699.874	562.902	1341.92	557.844	303.105	484.76	468.446	945.541	85.8165	195.977	392.346	595.51	745.543	610.477	1124.79	597.413	53.975	50.6604	249.029	291.609	180.397	231.214	425.64	-3.09399	-0.443937	-2.97687	-0.943808
XLOC_006266	280.023	292.577	285.501	54.0247	44.6733	27.1903	72.8542	111.868	79.8071	31.206	42.331	59.8196	353.501	227.581	237.394	32.2687	47.5746	73.2219	67.5472	74.7087	14.3414	32.7995	56.5191	64.1375	-5.50654	-1.1261	-1.96227	-1.15277
XLOC_019985	455.591	391.767	309.486	203.99	135.452	172.502	95.2708	55.9339	117.976	109.221	167.756	211.128	296.258	381.612	337.868	285.808	129.855	121.339	123.837	124.514	215.121	185.864	190.11	297.365	-2.3967	-1.44507	-2.98824	-1.55402
XLOC_018597	70.6078	59.902	75.5305	64.5813	66.4373	17.8297	92.4687	48.9422	65.9276	31.206	47.0344	54.5414	57.5959	84.4412	87.0527	63.3849	47.1847	74.8955	78.805	37.3543	52.5852	38.2661	61.6572	40.8148	-3.10562	-1.32233	-2.22942	-1.65889
XLOC_018598	38.1561	38.0858	45.5498	25.4599	12.3138	41.4541	50.4375	34.9587	52.0481	15.603	21.9494	33.4286	92.4705	45.9688	55.7777	36.3023	10.1389	40.1674	22.5157	12.4514	19.1219	38.2661	25.6905	5.83068	-3.24616	-1.16205	-1.40338	-0.887984
XLOC_014626	23.8317	36.9765	34.925	76.6902	114.261	69.9816	61.6458	69.9174	104.096	54.6105	108.179	79.173	56.0107	43.4228	37.6777	93.3487	161.832	161.507	112.579	87.1601	57.3657	87.4654	61.6572	34.9841	-2.17843	-1.93269	-2.28828	-1.41876
XLOC_011269	980.776	665.116	717.33	948.227	1413.8	1605.12	1342.2	1671.03	933.396	1092.21	1470.61	1259.73	855.308	629.985	601.488	1086.19	1048.59	1650.63	844.34	1282.5	913.07	1044.12	904.306	991.216	-2.21917	-2.27928	-2.32286	-2.66956
XLOC_002316	38.5364	52.5991	44.4978	162.385	115.406	141.3	140.104	125.851	138.795	70.2135	120.722	146.03	111.845	54.8797	58.7329	95.6536	82.6707	135.984	146.352	74.7087	66.9266	60.1325	102.762	34.9841	-2.68244	-2.30026	-1.24112	-1.0625
XLOC_008023	18.3808	13.3116	62.3811	33.5326	34.0777	15.601	14.0104	0	15.6144	23.4045	7.83907	7.0376	19.1986	10.6082	44.9423	11.5245	48.3546	8.36822	0	12.4514	0	5.46659	5.1381	0	-0.221196	-0.532723	-0.48558	0.329496
XLOC_008024	7.4791	6.4709	60.0668	28.8753	20.3321	5.34891	25.2187	6.99174	10.4096	0	7.83907	29.9098	1.58521	3.96039	38.1702	9.21962	17.1581	45.1884	28.1447	12.4514	9.56095	0	15.4143	5.83068	0.307477	-0.43113	0.480535	-0.3225
XLOC_006684	600.736	551.505	512.619	706.978	772.906	656.579	815.406	797.058	687.035	967.386	589.498	682.647	555.88	673.266	611.462	807.869	599.752	938.914	979.434	622.572	482.828	601.325	626.848	723.005	-3.65182	-2.74103	-3.38544	-1.99525
XLOC_003024	7.85939	12.0174	10.4144	4.03633	5.15462	4.90317	11.2083	0	12.1446	0	6.27126	0	1.05681	7.49645	12.9286	13.2532	7.79912	10.0419	16.8868	0	0	5.46659	5.1381	5.83068	-2.2817	-0.117856	-0.288896	0.126223
XLOC_004751	221.584	253.197	259.202	98.1138	63.2872	45.4657	137.302	62.9256	98.8914	15.603	29.7885	73.8948	136.328	162.659	170.781	76.0619	37.8257	28.8704	67.5472	62.2572	33.4633	81.9988	56.5191	34.9841	-3.59826	-0.879566	-3.12099	-1.56803
XLOC_005451	609.737	657.166	561.64	318.559	310.995	416.324	372.677	433.488	288	374.472	308.859	364.196	205.373	521.781	473.064	233.948	148.183	269.038	348.994	373.543	229.463	311.596	277.457	320.688	-3.67392	-2.80448	-1.23199	-2.59369
XLOC_005452	801.531	853.511	795.28	355.507	780.638	505.472	493.167	447.471	314.024	413.479	457.802	320.211	623.691	1128	1134.27	454.643	503.823	389.959	540.377	398.446	621.461	464.66	590.881	361.502	-4.67539	-1.68468	-1.71531	-2.23859
XLOC_003714	25.0993	12.6645	14.6222	8.38314	2.86368	6.2404	0	6.99174	5.20481	0	0	1.7594	13.2101	18.9533	15.2681	0	17.938	0	0	0	0	0	15.4143	5.83068	-1.39321	-0.127002	-2.451	0.783493
XLOC_005444	618.103	732.968	592.357	206.784	180.984	210.391	182.135	132.843	194.313	109.221	137.968	165.384	459.534	880.48	794.433	181.511	336.532	304.603	191.384	373.543	152.975	229.597	380.219	314.857	-3.11344	-2.26023	-1.67791	-1.50884
XLOC_005446	605.807	629.988	543.546	546.146	337.914	395.819	383.885	482.43	494.457	304.258	426.446	448.647	340.996	462.517	395.739	577.955	426.612	306.277	444.686	498.058	468.486	464.66	390.496	367.333	-3.73354	-2.45347	-2.7159	-3.13227
XLOC_005448	52.2269	60.6415	51.7563	34.7745	57.2735	38.7796	56.0417	0	81.542	23.4045	34.4919	58.0602	20.0793	52.3337	49.2519	7.49094	56.1537	87.0295	50.6604	12.4514	76.4876	49.1993	30.8286	5.83068	-3.4589	-0.855766	-1.19161	-0.508962
XLOC_005449	218.035	161.403	174.73	705.426	686.137	549.601	795.792	727.141	818.89	811.356	799.585	543.654	337.297	142.008	164.871	515.723	467.167	580.754	697.988	884.053	693.169	628.658	544.639	629.714	-2.64204	-2.74146	-1.00874	-2.569
XLOC_005450	1047.83	927.557	935.506	3498.88	2826.45	5856.61	3278.44	2586.94	3945.25	2301.44	4358.52	2813.28	1639.46	1022.2	997.72	4554.49	4382.33	3669.04	3833.3	3050.6	4111.21	4094.47	3452.8	3754.96	-3.85065	-1.66436	-1.74615	-3.19209
XLOC_001864	65.1569	40.9515	35.6614	0	2.29094	0	0	6.99174	5.20481	0	0	1.7594	64.289	40.0282	42.3566	0.576226	0.389956	25.1047	22.5157	0	0	0	0	11.6614	-1.5904	0.46059	-1.87185	0.708039
XLOC_001726	633.822	472.098	495.998	287.511	371.705	404.734	260.594	377.554	314.024	351.067	368.436	311.414	314.224	492.22	459.027	471.929	411.014	362.762	219.528	236.578	277.267	251.463	318.562	209.905	-2.61308	-2.833	-2.1563	-2.64525
XLOC_000301	200.414	211.506	323.582	70.17	49.5416	57.5008	39.2292	69.9174	55.518	132.625	73.6873	93.2481	451.08	207.779	435.51	71.4521	57.7135	120.921	45.0315	62.2572	90.829	49.1993	97.6239	75.7989	-1.84789	-1.35907	-1.42176	-1.69669
XLOC_000300	212.077	206.884	266.566	595.824	469.356	500.569	703.323	594.298	751.228	546.105	572.252	650.978	257.508	215.841	272.117	345.736	503.823	392.888	495.346	572.767	473.267	475.593	529.224	518.931	-2.7897	-2.71104	-3.08963	-3.75792
XLOC_000298	606.06	776.045	845.984	807.887	764.315	818.829	736.948	580.314	640.192	897.172	570.684	698.481	664.026	821.074	916.085	953.655	799.8	1053.56	968.176	921.407	568.876	852.788	667.953	822.127	-2.58975	-2.69759	-2.65271	-2.38638
XLOC_001723	2884.14	3387.7	2903.3	1045.41	1398.33	1625.18	1081.6	1097.7	877.878	1318.45	989.291	1115.46	2527	3918.95	3521.26	903.523	1508.74	1705.44	1238.37	747.087	1123.41	956.653	1269.11	1329.4	-3.42196	-2.33665	-2.2123	-2.32614
XLOC_001724	50.1987	53.1538	51.9667	33.2221	48.1097	28.0818	92.4687	104.876	81.542	39.0075	51.7379	68.6166	64.289	45.1202	52.5764	112.364	21.4476	32.2176	78.805	149.417	62.1461	81.9988	118.176	180.751	-5.12448	-1.1559	-2.48498	-1.27866
XLOC_000513	852.617	726.589	746.785	469.146	376.001	525.976	397.896	356.579	293.204	366.67	420.174	360.677	566.448	754.737	862.277	405.663	299.096	428.453	365.881	311.286	329.853	295.196	292.872	349.841	-3.51799	-2.53412	-2.28132	-3.44766
XLOC_000512	926.648	894.832	842.828	393.076	402.06	554.95	577.229	643.24	426.794	452.487	523.65	494.391	335.36	926.59	928.275	390.681	359.54	478.662	388.396	485.606	635.803	448.26	359.667	629.714	-4.39172	-2.5362	-1.09494	-2.05565
XLOC_001943	995.861	1350.66	1293.17	698.285	1054.98	579.02	703.323	964.86	775.517	756.745	998.698	714.316	713.696	1353.04	1471.89	620.019	720.639	1356.91	1041.35	1195.34	951.314	1147.98	1017.34	1113.66	-2.67164	-2.31392	-1.53246	-3.57318
XLOC_001944	219.429	258.466	211.969	290.926	296.677	290.178	201.75	167.802	215.132	148.228	170.892	358.917	124.703	200.141	219.417	301.366	179.77	218.41	275.818	124.514	229.463	240.53	282.595	174.921	-3.20362	-1.69982	-1.85854	-1.85675
XLOC_001945	579.693	592.457	683.141	248.389	358.246	311.574	456.74	433.488	170.024	452.487	330.809	416.978	767.593	849.504	831.002	364.175	290.517	710.462	602.296	809.344	478.047	404.528	601.158	653.037	-3.45499	-1.84014	-4.24781	-2.06957
XLOC_018709	116.243	98.5425	116.557	312.66	366.837	315.14	473.552	587.306	385.156	546.105	448.395	480.316	340.115	95.7566	123.253	481.725	567.386	644.353	444.686	311.286	387.218	338.929	513.81	390.656	-3.42239	-2.16114	-0.478353	-2.44293
XLOC_011667	141.469	140.881	206.078	221.067	312.713	198.355	308.229	244.711	267.18	241.846	255.554	260.391	391.194	162.517	225.943	360.141	278.429	394.561	298.333	336.189	248.585	284.263	323.7	344.01	-2.12014	-2.79465	-1.13895	-3.0853
XLOC_011659	13.8173	9.79878	8.20527	12.4195	2.29094	0	0	0	5.20481	0	0	7.0376	14.9714	13.0127	9.35786	0	27.6869	15.8996	0	12.4514	4.78047	0	0	5.83068	-1.88842	0.510059	-2.13877	0.332131
XLOC_011663	321.474	313.838	297.073	1700.85	1537.22	1411.67	1244.12	1258.51	1686.36	1630.51	1277.77	1205.19	392.075	265.912	259.188	1244.07	1826.94	1307.95	1255.25	1108.18	1328.97	1251.85	858.063	1084.51	-4.63848	-2.82934	-2.0305	-2.7543
XLOC_011661	28.2685	36.7917	25.1418	77.9322	24.3412	40.1168	50.4375	27.967	34.6987	62.412	15.6781	31.6692	30.8235	29.2786	26.596	26.5064	30.4166	66.9457	78.805	74.7087	47.8047	43.7327	71.9334	58.3068	-2.32284	-1.04131	-3.76094	-2.08536
XLOC_006051	28.0149	12.2947	21.8807	2.48389	0	4.45743	14.0104	6.99174	10.4096	31.206	9.40689	19.3534	5.28403	10.1839	13.7905	0	0	2.09205	0	12.4514	14.3414	5.46659	0	11.6614	-1.39455	-0.194643	-1.20643	-0.21239
XLOC_006050	48.5508	62.3979	65.3266	262.051	143.47	238.918	168.125	237.719	289.734	483.693	133.264	262.15	76.9707	56.8599	70.7996	288.113	119.717	100.419	191.384	261.48	205.56	245.996	421.324	69.9682	-2.71559	-1.23112	-2.72911	-1.0237
XLOC_004929	17.8738	10.0761	15.2534	204.611	325.886	349.016	347.458	90.8926	248.096	273.052	343.351	226.962	22.8975	6.6478	15.3912	331.906	186.009	193.724	163.239	174.32	167.317	147.598	262.043	122.444	-1.86965	-1.63599	-0.890722	-1.86559
XLOC_004928	28.7755	30.9679	41.5523	65.8232	20.9048	5.34891	92.4687	69.9174	48.5782	31.206	47.0344	51.0226	70.806	34.2291	38.1702	24.7777	32.7563	75.314	73.1761	49.8058	33.4633	5.46659	20.5524	34.9841	-2.30936	-0.860647	-1.25253	-0.631714
XLOC_011580	9.2538	8.13484	18.3041	0	0	0	11.2083	13.9835	5.20481	0	3.13563	7.0376	8.98285	9.3352	13.0517	0	0	0	0	0	0	0	0	0	-1.10536	0.201975	-2.22736	#NAME?
XLOC_011575	20.0288	27.0853	20.6184	52.4723	32.3595	32.985	19.6146	27.967	24.2891	70.2135	32.9241	26.391	4.93176	25.0353	28.0736	63.9611	37.8257	20.9205	28.1447	62.2572	43.0243	32.7995	30.8286	29.1534	-2.53417	-1.1576	-0.628871	-1.5214
XLOC_018841	15.085	13.3116	17.4625	86.9363	36.0823	289.733	25.2187	27.967	72.8673	31.206	78.3907	42.2256	16.0282	15.4172	20.3164	131.38	14.8183	251.883	11.2579	186.772	62.1461	87.4654	61.6572	122.444	-2.88507	0.115584	-2.70052	-0.556707
XLOC_003509	248.331	255.138	297.283	305.209	426.688	450.646	456.74	503.405	499.662	319.861	680.431	364.196	399.296	210.891	271.501	396.444	311.185	243.934	332.107	298.835	525.852	415.461	447.015	472.285	-3.33196	-1.9651	-1.61201	-2.27234
XLOC_003511	102.806	132.931	106.879	32.2906	40.0915	16.0467	36.4271	41.9504	34.6987	0	31.3563	36.9474	90.3569	173.126	201.563	37.4547	21.8375	50.2093	95.6918	49.8058	81.268	38.2661	46.2429	52.4762	-2.80604	-1.15575	-1.42488	-1.42817
XLOC_003508	271.783	307.552	275.192	234.418	308.131	223.317	549.208	482.43	300.144	390.075	327.673	288.541	376.751	329.278	303.638	497.86	473.407	798.328	940.032	996.116	559.315	677.857	575.467	647.206	-3.85139	-1.65115	-3.18194	-1.95954
XLOC_018602	26.7473	46.1282	35.5562	6.20974	4.29551	13.818	5.60417	0	0	0	3.13563	0	43.8574	27.2984	29.428	2.30491	0	0	16.8868	0	0	0	0	11.6614	-1.90111	0.279011	-1.90026	0.63688
XLOC_019989	85.8195	92.8111	86.1553	113.638	42.9551	9.80634	50.4375	13.9835	76.3372	62.412	26.6528	56.3008	35.7553	65.0635	82.1275	81.8241	85.4004	61.9248	95.6918	99.6116	4.78047	76.5322	30.8286	46.6455	-4.48596	-0.632922	-1.38092	-0.640631
XLOC_015703	35.494	45.2963	37.6601	60.5449	23.7685	58.838	44.8333	62.9256	45.1084	46.809	54.8735	33.4286	19.9032	42.2913	43.2185	47.8268	37.8257	50.6277	16.8868	62.2572	105.17	38.2661	41.1048	58.3068	-2.94247	-1.87821	-1.41641	-0.842404
XLOC_011469	221.077	233.969	239.32	349.298	372.564	389.133	406.302	391.537	374.746	187.236	302.588	295.579	238.662	250.919	261.527	515.723	260.881	576.152	292.704	311.286	411.121	267.863	344.253	489.777	-4.62597	-2.29736	-4.45214	-2.0811
XLOC_011470	679.584	699.504	556.17	319.801	220.217	164.925	148.51	216.744	261.975	101.419	86.2298	123.158	360.371	609.759	459.766	196.493	164.951	332.637	264.56	161.869	267.706	306.129	236.353	233.227	-3.05475	-1.22877	-1.92496	-2.33729
XLOC_011471	1799.17	2247.9	2544.79	4696.73	3356.8	2883.95	4839.2	3104.33	4646.16	3783.73	3595	4263.02	3305.69	2260.25	2435.38	3543.79	3830.54	2676.99	3439.28	3324.54	3193.36	3607.95	3560.7	3673.33	-2.54937	-2.4189	-2.25204	-4.24483
XLOC_011473	315.009	295.812	263.095	346.503	472.793	500.569	439.927	580.314	348.722	234.045	536.193	457.444	233.554	305.516	326.54	340.55	294.807	430.963	433.428	510.509	219.902	541.192	493.258	460.624	-3.47268	-2.0112	-2.5654	-1.93809
XLOC_011474	343.278	390.565	411.947	472.871	691.005	868.307	588.437	419.504	600.288	756.745	605.176	712.557	263.849	394.059	407.805	624.053	585.324	869.039	619.183	597.669	860.485	481.06	642.262	507.27	-3.44253	-2.18804	-2.1612	-2.1973
XLOC_011476	576.017	587.188	433.091	313.281	90.4921	39.6711	168.125	76.9091	74.6023	117.022	78.3907	87.9699	415.853	657.142	514.559	108.907	100.219	26.7783	33.7736	37.3543	124.292	120.265	123.314	58.3068	-2.63082	-0.508242	-2.12538	-0.903847
XLOC_011468	422.759	519.243	581.732	2601.26	4196.72	3300.72	2774.06	2356.22	3563.56	2106.4	2858.13	2239.71	532.806	482.885	519.977	3312.72	3888.25	3141.01	2493.62	2652.16	3623.6	3482.22	3401.42	2209.83	-2.66517	-2.07703	-4.30371	-2.31852
XLOC_009843	139.314	119.157	121.291	158.969	101.088	115.447	159.719	125.851	164.819	140.427	116.018	154.827	119.067	141.867	123.499	111.788	157.542	115.481	140.723	124.514	119.512	240.53	87.3477	116.614	-3.51612	-2.54919	-3.40713	-1.38272
XLOC_009842	476.507	520.907	470.646	638.05	642.322	922.242	627.667	664.215	501.397	803.554	467.209	809.324	518.892	731.965	559.994	1094.25	816.958	1192.05	765.535	697.281	1032.58	1005.85	1043.03	653.037	-4.15456	-2.19565	-2.41708	-2.26441
XLOC_011466	168.85	184.698	177.676	312.35	264.604	270.566	201.75	195.769	202.988	163.831	217.926	133.714	146.544	180.764	183.217	367.056	341.602	300.837	208.27	361.092	200.78	262.396	215.8	279.873	-4.47972	-1.96922	-3.05404	-2.06314
XLOC_011467	97.355	126.922	140.962	36.6374	61.8554	74.439	56.0417	41.9504	17.3494	70.2135	40.7632	77.4136	102.862	192.786	197.5	53.589	89.2999	192.887	230.786	62.2572	152.975	114.798	143.867	145.767	-2.45257	-1.39648	-1.62491	-1.36704
XLOC_002506	129.426	147.814	191.667	654.196	764.888	425.238	689.312	1041.77	777.252	624.12	446.827	652.737	262.968	146.676	185.68	457.524	494.464	431.8	405.283	572.767	482.828	628.658	385.357	513.1	-2.29017	-1.87472	-1.74608	-2.40204
XLOC_001041	313.362	403.599	410.684	1752.39	1393.18	1795.9	1462.69	1139.65	1507.66	1357.46	1465.91	1578.18	487.716	354.455	378.501	1278.65	1801.6	1614.23	1345.31	1593.79	1515.41	1716.51	1649.33	1131.15	-2.79271	-2.899	-2.51866	-2.77434
XLOC_002504	171.132	163.344	210.602	1091.98	746.274	677.529	748.156	755.108	530.891	787.951	655.346	679.128	195.685	162.235	197.131	953.078	750.665	932.638	697.988	635.024	697.949	765.322	929.996	612.222	-2.84296	-2.28563	-3.22901	-2.65515
XLOC_002505	680.598	546.421	602.246	360.165	294.672	270.12	271.802	146.827	197.783	226.243	183.434	151.308	386.439	606.93	621.435	262.183	253.471	116.737	185.755	99.6116	229.463	185.864	205.524	233.227	-3.17758	-1.71217	-2.03147	-1.96324
XLOC_002507	558.144	541.614	621.076	214.236	287.227	255.856	269	181.785	190.843	171.633	272.8	190.015	691.679	845.685	819.182	377.428	400.485	479.917	692.359	323.738	344.194	459.193	431.6	437.301	-3.77433	-2.3259	-3.2542	-1.76917
XLOC_002508	667.288	640.341	686.718	977.412	1311.56	1680.9	1272.15	1328.43	1616.96	1279.45	1955.06	1697.82	1341.97	657.566	666.993	1747.12	1210.81	1625.11	1424.12	1768.11	1510.63	1454.11	1366.73	1842.5	-4.83535	-2.28567	-1.1796	-2.99183
XLOC_013927	245.923	207.346	249.735	108.36	68.4418	110.544	44.8333	104.876	45.1084	132.625	87.7976	80.9324	336.593	253.041	286.646	46.0981	45.2349	112.971	185.755	149.417	167.317	125.732	184.972	134.106	-3.3215	-1.52609	-2.79704	-2.62697
XLOC_000796	702.401	701.075	642.641	321.043	241.981	142.192	165.323	132.843	133.59	195.037	167.756	130.196	208.191	528.995	518.376	207.441	174.31	99.5818	90.0629	261.48	205.56	92.932	241.491	174.921	-4.3211	-1.50514	-1.1999	-1.2821
XLOC_000795	100.651	122.67	245.948	118.295	164.948	81.5709	33.625	41.9504	12.1446	46.809	48.6022	31.6692	61.1186	78.0763	191.959	74.3332	112.307	158.578	22.5157	87.1601	43.0243	38.2661	61.6572	69.9682	-0.99913	-0.399812	-0.634858	-1.19385
XLOC_006674	551.045	586.356	567.636	216.409	205.326	188.995	204.552	335.603	140.53	187.236	163.053	207.609	434.699	554.879	740.994	229.338	195.758	209.205	208.27	286.383	181.658	218.664	184.972	174.921	-5.00797	-1.91785	-1.90249	-2.33761
XLOC_006676	125.877	157.058	296.862	2777.3	2857.38	2272.84	2701.21	2419.14	2548.62	2465.27	2256.09	2201.01	163.276	141.584	291.079	3153.69	1793.02	1363.6	2082.7	2714.42	2046.04	1880.51	1500.33	1685.07	-1.08641	-3.38884	-1.29886	-2.24137
XLOC_008008	125.623	123.687	126.971	344.951	193.298	300.876	453.937	545.356	345.252	460.288	122.29	307.895	228.622	119.66	121.529	509.96	394.636	264.854	332.107	448.252	344.194	442.794	282.595	285.704	-6.2484	-1.36312	-1.32896	-2.2743
XLOC_006677	179.625	143.284	130.232	282.853	579.322	184.092	378.281	111.868	414.65	507.097	264.961	198.812	201.145	152.758	103.183	280.622	460.538	157.322	230.786	161.869	305.95	415.461	447.015	309.026	-2.56201	-1.05557	-1.63811	-1.53208
XLOC_006675	522.142	569.993	587.097	2261.28	1771.18	1852.06	1709.27	1719.97	1842.5	1763.14	1732.43	1650.32	841.217	496.322	591.515	2128	1452.2	2075.32	1384.72	1519.08	1663.6	1629.04	1859.99	1457.67	-4.05555	-3.32905	-1.85221	-3.22205
XLOC_005728	210.049	159.739	153.375	25.4599	14.032	27.1903	28.0208	41.9504	38.1686	39.0075	23.5172	12.3158	148.481	171.711	172.628	25.9302	67.4624	47.6988	28.1447	37.3543	28.6828	60.1325	66.7953	40.8148	-2.49061	-1.40281	-3.5864	-1.42943
XLOC_005729	16.6061	26.5307	14.4118	30.1172	26.6322	1.78297	16.8125	0	20.8192	15.603	14.1103	14.0752	9.33512	25.4596	18.4695	19.0155	4.67947	4.60252	39.4025	12.4514	0	0	30.8286	17.4921	-1.57832	-0.646224	-1.14281	-0.0635857
XLOC_018075	139.821	240.348	147.59	270.434	463.056	773.809	504.375	531.372	478.843	374.472	487.59	585.88	244.122	233.239	152.188	455.795	683.593	479.08	596.667	610.121	449.364	590.392	549.777	711.344	-1.654	-1.84162	-2.06337	-2.7768
XLOC_011384	8.23968	11.5552	13.1495	6.20974	10.0229	14.7095	11.2083	0	0	0	0	3.5188	5.6363	10.1839	7.01839	8.06717	5.84934	2.51047	11.2579	0	0	0	5.1381	0	-2.14545	0.14438	-1.72611	0.716556
XLOC_011386	210.302	266.139	350.828	419.157	315.577	421.227	277.406	552.347	405.975	358.869	327.673	307.895	477.852	274.54	340.207	802.107	611.841	433.474	315.22	535.412	420.682	420.927	277.457	448.963	-1.96302	-2.16234	-1.8119	-2.10792
XLOC_011387	126.004	165.378	162.001	236.901	453.033	644.99	274.604	202.76	454.553	148.228	398.225	165.384	125.408	111.174	128.178	389.529	327.563	469.457	270.189	174.32	382.438	278.796	226.076	169.09	-2.79278	-0.988983	-3.73745	-1.65386
XLOC_011388	116.116	40.0271	86.8917	35.706	90.4921	111.881	61.6458	118.86	27.759	46.809	68.9838	38.7068	128.05	58.5572	76.0941	59.3513	61.6131	105.858	174.497	24.9029	57.3657	54.6659	97.6239	81.6296	-1.07941	-0.994018	-1.27848	-0.660707
XLOC_009769	525.819	521.462	504.203	1454.32	1205.61	1166.95	1129.24	1041.77	1471.23	1076.61	1296.58	981.745	818.32	485.572	494.243	1082.15	880.521	698.746	658.585	709.733	817.461	705.19	791.267	629.714	-5.49981	-2.79121	-1.6603	-3.29495
XLOC_006872	523.537	537.547	495.156	356.128	551.83	533.554	437.125	405.521	362.602	405.678	591.066	452.166	774.462	550.07	495.104	587.175	448.839	541.424	557.264	385.995	540.193	655.991	452.153	507.27	-4.58639	-2.42361	-2.03531	-2.47882
XLOC_008215	60.5934	98.9123	107.089	63.3393	28.9231	64.1869	61.6458	69.9174	62.4577	85.8165	70.5517	51.0226	59.5334	104.385	123.253	72.6045	31.1965	84.9374	106.95	49.8058	95.6095	147.598	118.176	69.9682	-1.84156	-2.00102	-1.54974	-1.4947
XLOC_006868	203.457	246.726	231.851	258.636	453.606	488.088	417.51	405.521	451.084	491.494	465.641	306.135	206.782	286.421	274.21	634.425	652.786	803.767	557.264	410.898	444.584	497.46	395.634	542.254	-3.371	-2.35223	-2.57684	-2.80342
XLOC_006871	286.361	316.704	302.438	397.113	358.819	605.764	397.896	356.579	305.349	538.303	401.361	365.955	345.928	352.899	339.838	580.26	447.67	802.094	534.749	473.155	454.145	355.328	369.943	542.254	-4.31392	-2.11268	-5.72767	-2.51988
XLOC_006870	223.993	201.43	167.156	109.291	78.1783	100.738	86.8646	69.9174	58.9879	109.221	59.577	65.0978	63.2322	165.205	148.125	44.3694	39.3856	23.0126	5.62893	37.3543	43.0243	21.8664	51.381	81.6296	-2.78774	-2.00642	-1.2017	-0.628516
XLOC_006869	140.328	130.897	135.703	282.853	294.386	209.945	249.385	244.711	333.108	179.434	222.63	228.722	42.4484	99.0097	128.301	106.026	224.615	186.193	151.981	298.835	148.195	333.462	210.662	186.582	-4.8472	-2.40477	-1.04452	-1.51579
XLOC_006867	469.535	360.336	333.576	610.417	394.901	463.127	557.615	314.628	274.12	452.487	465.641	392.346	233.906	357.567	353.875	659.203	668.385	329.708	416.541	373.543	482.828	437.327	529.224	553.915	-2.42918	-2.02723	-2.16364	-2.75401
XLOC_006866	14392.3	13257.8	11213.6	3618.41	5961.89	5230.34	5861.96	4607.56	4951.51	5960.35	6667.91	5441.82	20043.6	15942.4	12673.7	4711.23	4367.51	5391.22	4593.21	4358.01	5225.06	4564.6	4896.61	6145.54	-3.0075	-2.57672	-2.13501	-2.92602
XLOC_008217	788.474	791.206	731.952	359.233	383.732	622.257	316.635	209.752	385.156	421.281	443.691	406.421	396.478	778.924	845.901	342.278	583.374	642.679	394.025	448.252	458.925	491.993	405.91	518.931	-4.526	-1.84199	-1.4747	-3.23248
XLOC_018395	266.839	292.484	243.213	236.28	368.269	221.534	238.177	321.62	282.795	195.037	344.919	304.376	211.713	283.875	271.255	276.589	193.028	322.176	264.56	311.286	310.731	404.528	282.595	320.688	-3.4409	-2.22312	-2.73012	-2.70868
XLOC_019893	0	30.5981	3.15587	0	0	0.445743	2.80208	0	0	0	0	0	0	1.83875	3.57076	0	0.389956	22.1758	0	0	0	0	0	0	0.568084	1.0086	-0.0919589	#NAME?
XLOC_003561	244.655	275.753	170.207	153.691	130.584	183.646	173.729	314.628	175.229	132.625	188.138	153.068	180.185	245.403	202.548	125.617	111.137	146.444	180.126	161.869	210.341	147.598	262.043	145.767	-2.08621	-1.69384	-2.66012	-2.04102
XLOC_005311	172.907	173.143	194.086	97.4929	146.047	120.351	156.917	202.76	100.626	241.846	183.434	151.308	273.537	268.316	319.275	207.441	136.485	194.143	303.962	373.543	234.243	262.396	380.219	233.227	-3.88889	-1.7076	-3.35642	-2.16668
XLOC_019767	17.747	18.0261	14.9378	0	0	0	0	0	0	0	1.56781	3.5188	10.9203	25.6011	19.947	1.72868	0	2.09205	0	0	0	0	5.1381	0	-3.31532	0.878567	-1.35362	1.13314
XLOC_019762	134.624	170.092	138.753	160.832	101.66	107.87	53.2396	62.9256	183.903	54.6105	51.7379	40.4662	82.4308	145.827	120.175	157.31	78.7711	68.6194	50.6604	49.8058	95.6095	147.598	113.038	128.275	-2.93103	-0.808962	-1.86599	-1.27163
XLOC_019765	20.9161	6.9331	5.47018	0	6.87282	2.22871	0	0	0	0	0	0	4.05109	7.07212	5.54084	0	0	2.51047	0	0	0	0	0	0	-0.394248	1.06088	-1.90436	#NAME?
XLOC_018343	209.415	228.238	237.216	179.772	113.974	129.265	92.4687	76.9091	100.626	46.809	108.179	86.2105	220.344	198.727	188.265	169.411	71.7519	52.7198	61.9183	49.8058	62.1461	54.6659	46.2429	110.783	-3.98751	-1.48897	-3.63005	-1.44348
XLOC_019766	70.2275	107.509	84.7878	83.521	131.443	246.05	30.8229	209.752	93.6866	195.037	181.866	121.399	66.7549	96.4638	90.1309	273.131	67.0724	83.2638	67.5472	211.675	95.6095	147.598	87.3477	104.952	-2.22116	-1.05303	-2.43382	-1.18227
XLOC_000522	28.7755	7.11799	16.9365	1.86292	1.14547	0.445743	0	0	0	0	1.56781	0	72.5673	26.4497	32.5062	2.88113	3.11965	3.34729	0	12.4514	9.56095	16.3998	20.5524	29.1534	-0.707606	0.210462	-0.810112	-0.573563
XLOC_000518	298.784	363.757	301.807	330.668	458.474	616.016	375.479	398.529	395.566	592.914	528.353	429.293	238.31	398.161	323.954	407.968	766.654	953.14	467.201	672.378	473.267	694.257	513.81	647.206	-3.13234	-2.20223	-2.0012	-2.46817
XLOC_001955	1021.34	983.114	873.966	627.494	1116.55	1067.11	484.76	894.943	546.505	624.12	711.788	519.023	1386.35	1149.79	1024.93	949.045	900.409	1454.81	895	697.281	726.632	721.59	698.782	781.312	-3.64927	-1.62612	-2.6931	-3.31434
XLOC_019354	30.5502	24.9592	19.1456	7.76217	26.9185	41.8998	11.2083	13.9835	13.8795	15.603	6.27126	10.5564	14.443	20.2263	32.6294	13.8294	2.33974	2.92888	0	24.9029	0	5.46659	0	5.83068	-2.13136	-0.557587	-1.278	0.653872
XLOC_010921	10.6482	15.5301	22.0911	105.255	88.4876	43.6828	176.531	132.843	138.795	62.412	72.1195	52.782	11.4487	15.4172	20.8089	77.7905	92.8095	162.762	61.9183	87.1601	57.3657	147.598	97.6239	157.428	-1.49548	-1.11338	-1.76717	-1.26103
XLOC_016203	1454.24	1385.97	1272.45	391.213	215.921	191.224	392.292	90.8926	168.289	358.869	174.027	387.068	773.758	1472.27	1161.85	157.886	315.474	202.511	151.981	323.738	210.341	240.53	205.524	174.921	-3.90009	-1.15709	-1.69871	-1.85624
XLOC_009429	19.7752	18.7656	36.7133	18.6292	19.1866	41.8998	0	0	17.3494	0	3.13563	5.2782	32.0564	15.4172	31.0287	9.79585	10.9188	24.2678	0	0	0	0	15.4143	5.83068	-1.32058	0.246629	-1.49423	0.783493
XLOC_009428	115.863	123.132	138.648	50.9198	58.7053	39.6711	47.6354	41.9504	46.8433	23.4045	47.0344	38.7068	78.0275	131.824	149.726	38.6072	40.9454	29.2888	45.0315	24.9029	33.4633	87.4654	87.3477	75.7989	-3.4362	-2.16459	-1.68465	-1.08036
XLOC_011090	11.5356	12.8494	24.195	28.8753	2.57731	8.91485	8.40625	0	8.67468	15.603	1.56781	42.2256	25.8917	18.1046	15.3912	1.72868	0.779912	10.8787	28.1447	37.3543	4.78047	10.9332	0	0	-1.22696	0.102236	-1.86795	0.202324
XLOC_019608	263.797	262.533	182.725	141.272	119.415	94.4974	103.677	62.9256	72.8673	148.228	92.5011	117.88	88.5955	295.19	270.885	183.816	89.2999	78.6612	90.0629	161.869	76.4876	131.198	87.3477	215.735	-2.34791	-1.8817	-0.951204	-1.23549
XLOC_018184	81.8898	115.367	106.353	75.4483	46.9643	77.5592	103.677	69.9174	71.1324	85.8165	84.662	82.6918	66.0504	100.283	88.0377	88.7388	55.7637	82.8454	39.4025	49.8058	76.4876	43.7327	71.9334	75.7989	-2.54796	-2.34537	-2.29102	-1.8053
XLOC_018363	71.1148	118.325	90.9943	63.6498	16.6093	68.1986	22.4167	34.9587	48.5782	39.0075	21.9494	54.5414	30.4712	91.3719	89.1459	18.4392	25.3471	50.6277	11.2579	12.4514	28.6828	65.5991	25.6905	34.9841	-1.98111	-1.1295	-1.02807	-0.589469
XLOC_019794	447.605	478.661	438.456	565.707	91.924	20.5042	176.531	83.9009	562.12	39.0075	32.9241	107.323	290.093	356.011	393.522	440.813	181.72	175.314	50.6604	49.8058	71.7071	87.4654	82.2096	151.598	-4.43235	0.229619	-2.72689	-1.13814
XLOC_018368	101.919	100.946	88.0488	180.082	136.025	221.98	179.333	160.81	175.229	132.625	219.494	205.85	124.527	100.707	93.7017	212.051	221.105	305.858	135.094	348.641	234.243	191.331	174.695	285.704	-3.64822	-2.454	-2.71926	-1.54238
XLOC_018371	343.912	300.712	275.508	25.4599	33.2186	30.7562	30.8229	83.9009	45.1084	7.8015	37.6275	59.8196	277.411	310.183	273.964	16.7106	46.4048	26.3599	95.6918	74.7087	62.1461	43.7327	51.381	81.6296	-3.14874	-0.855216	-3.84509	-1.81046
XLOC_006826	618.61	728.161	661.681	866.879	554.694	745.727	434.323	398.529	761.637	296.457	293.181	415.218	676.179	705.232	663.792	686.286	807.989	698.746	225.157	410.898	368.096	464.66	426.462	244.889	-3.60077	-1.31127	-5.00244	-1.84388
XLOC_008162	470.93	667.704	707.336	531.243	463.343	345.896	375.479	468.446	638.457	304.258	244.579	269.188	498.988	553.182	604.567	400.477	434.411	529.708	512.233	498.058	554.535	322.529	549.777	396.487	-2.2812	-1.63092	-3.38709	-2.34532
XLOC_008165	275.839	294.98	330.735	1347.82	1558.98	1767.82	1656.03	1160.63	1809.54	1669.52	1955.06	1502.53	468.517	276.237	349.565	1631.87	2281.63	1805.86	1486.04	1357.21	2132.09	2126.5	1613.36	1778.36	-3.43146	-2.71971	-1.91077	-2.42389
XLOC_006825	188.499	145.595	210.707	230.071	512.025	572.779	540.802	545.356	395.566	585.112	501.701	554.211	466.227	223.338	273.964	640.764	794.341	1050.63	788.05	1157.98	1066.05	923.853	1099.55	781.312	-2.45668	-2.122	-1.32606	-2.57607
XLOC_006822	9.76086	9.6139	14.9378	27.9438	21.7639	14.7095	5.60417	34.9587	10.4096	15.603	12.5425	28.1504	26.9485	9.3352	17.2382	31.6924	27.2969	27.6151	11.2579	24.9029	4.78047	10.9332	15.4143	34.9841	-1.92789	-0.985026	-1.02403	-0.637372
XLOC_006821	331.996	434.197	411.105	493.985	401.201	235.352	762.167	832.017	164.819	772.348	227.333	800.527	267.724	625.6	537.461	373.971	359.15	470.712	303.962	734.635	224.682	295.196	272.319	274.042	-2.87256	-0.921185	-1.35522	-0.884799
XLOC_006820	116.243	116.384	128.97	404.875	267.467	473.824	389.49	363.57	392.096	444.685	291.613	329.008	197.623	127.015	140.122	766.957	427.392	553.558	444.686	547.864	454.145	388.128	436.738	344.01	-4.04506	-2.46069	-2.04527	-2.66378
XLOC_006819	283.318	279.543	292.655	243.111	240.835	266.108	383.885	440.48	308.819	390.075	302.588	226.962	403.876	271.711	295.881	414.883	197.708	489.122	371.51	560.315	578.437	349.862	344.253	448.963	-5.4014	-2.02283	-2.20254	-2.06755
XLOC_006818	346.067	347.857	358.086	268.261	297.249	315.586	257.792	188.777	249.831	195.037	233.604	260.391	335.712	382.885	372.221	554.906	395.026	283.264	264.56	373.543	444.584	333.462	344.253	309.026	-5.75732	-2.58809	-3.87795	-2.49876
XLOC_006816	413.759	488.46	382.176	389.661	335.05	546.035	417.51	692.182	353.927	382.273	495.429	503.188	438.75	530.975	422.704	485.759	447.67	773.642	776.793	796.893	530.632	552.125	616.572	571.407	-2.97194	-2.0039	-2.99006	-2.45539
XLOC_001064	220.95	273.719	221.542	116.122	72.451	94.0517	30.8229	167.802	133.59	117.022	95.6367	126.677	77.3229	194.766	192.329	111.212	93.5895	58.1591	112.579	74.7087	71.7071	158.531	102.762	87.4603	-2.9788	-1.43874	-1.20672	-1.65551
XLOC_001059	150.469	198.934	124.552	328.185	351.659	324.055	254.99	286.661	284.53	163.831	189.706	228.722	60.9425	134.229	148.125	382.614	292.077	371.967	388.396	249.029	152.975	169.464	179.833	198.243	-2.06591	-2.06004	-1.28989	-1.35031
XLOC_001056	114.341	126.552	118.976	219.204	207.33	333.861	148.51	181.785	277.59	319.861	101.908	181.218	115.016	116.124	104.045	201.103	178.6	160.67	146.352	174.32	186.438	120.265	164.419	180.751	-4.28368	-1.49388	-4.06589	-2.70509
XLOC_008048	492.353	386.497	387.12	1803.31	2276.62	2183.25	2984.22	3950.33	2074.98	2941.17	2096.17	2677.81	722.151	403.677	398.448	1704.48	1394.87	2394.57	3962.77	4395.36	3021.26	3285.42	2666.67	2582.99	-2.79217	-1.94575	-1.45474	-2.19426
XLOC_008050	102.679	118.14	119.818	178.53	147.193	351.691	170.927	202.76	163.084	249.648	206.952	221.684	57.2436	113.437	126.577	240.863	134.145	137.239	151.981	211.675	267.706	125.732	236.353	99.1216	-3.58838	-1.76835	-1.42936	-1.45389
XLOC_006703	2153.47	1046.71	1154.31	1425.13	1708.76	2115.05	2460.23	2489.06	1703.71	2855.35	2292.14	2380.47	1856.1	1157.42	1111.74	1169.16	1364.07	1946.87	3439.28	3536.21	2328.09	2645.83	2954.41	2413.9	-1.25005	-2.22679	-1.72083	-2.48702
XLOC_002277	1455.13	1653.04	1539.43	1144.76	1511.45	2150.26	1263.74	1216.56	1299.47	1513.49	1233.87	1407.52	1613.04	2102.68	1831.18	1017.62	1982.15	2703.77	2077.08	1905.07	1630.14	2317.83	2147.73	1381.87	-3.96346	-2.21772	-2.91414	-2.45348
XLOC_000840	4196.28	4324.31	3139.15	1673.52	592.781	139.517	641.677	286.661	1462.55	148.228	94.0689	225.203	2182.66	4370.15	3214.67	1294.78	784.982	7.5314	50.6604	161.869	195.999	273.329	262.043	454.793	-2.57902	0.0179627	-1.57302	-0.787017
XLOC_000836	157.188	178.874	181.042	715.362	672.964	989.549	683.708	671.207	697.445	499.296	802.721	531.338	311.053	179.632	203.78	840.714	815.008	828.872	872.484	809.344	721.851	552.125	657.677	565.576	-3.70871	-2.27683	-1.72706	-2.4275
XLOC_000835	719.134	714.572	773.083	1048.2	1067.29	1321.18	1221.71	1342.41	1119.03	920.577	1296.58	957.113	786.792	708.768	757.001	1238.89	1300.11	1265.69	827.453	983.664	893.948	880.121	765.577	1131.15	-4.49862	-2.85272	-4.25343	-2.82554
XLOC_002272	1198.81	1241.3	1418.88	1047.89	1736.82	1557.87	1546.75	2006.63	1492.05	1638.31	1624.26	1400.48	2740.3	1350.92	1407	1463.61	2170.11	1421.34	1531.07	1929.97	1386.34	1377.58	1690.43	1387.7	-3.462	-2.59601	-1.22062	-2.8016
XLOC_002274	187.611	262.533	205.763	116.122	107.674	65.5242	182.135	139.835	185.638	171.633	155.214	158.346	257.861	271.994	204.642	145.785	107.238	41.4227	112.579	273.932	162.536	229.597	179.833	139.936	-2.48451	-1.84861	-2.78584	-1.62299
XLOC_000838	333.644	400.733	410.684	1553.37	1183.84	1149.12	1639.22	1957.69	1804.33	1692.93	1218.19	1959.97	510.261	401.272	430.092	2351	1731.4	1250.21	2144.62	1942.43	2213.36	1814.91	1767.51	1539.3	-3.18764	-2.29045	-2.9856	-2.92392
XLOC_000839	1134.79	751.641	678.092	1091.67	1171.82	879.004	1118.03	832.017	907.372	936.18	959.502	943.038	581.419	623.903	636.827	704.149	628.609	305.858	602.296	796.893	683.608	880.121	765.577	804.634	-1.80176	-3.07048	-4.40506	-2.94113
XLOC_002275	50.3255	54.448	76.5825	10.2461	14.032	0	11.2083	0	6.93975	0	0	7.0376	42.2722	40.8769	36.077	12.1008	4.67947	2.51047	0	0	4.78047	5.46659	5.1381	5.83068	-2.10036	0.00808329	-3.61587	-0.397167
XLOC_019440	133.103	139.679	123.289	190.639	172.393	136.397	168.125	216.744	130.12	70.2135	186.57	181.218	211.009	197.029	180.631	145.209	292.857	182.427	258.931	286.383	291.609	245.996	282.595	361.502	-4.00173	-1.89749	-3.69063	-2.84259
XLOC_017572	535.199	544.295	473.17	339.052	325.027	293.744	574.427	314.628	317.493	366.67	268.096	404.662	411.978	521.781	476.512	235.677	380.597	218.829	281.447	224.126	501.95	300.662	349.391	338.18	-3.74136	-1.96839	-3.09096	-1.82009
XLOC_019006	282.431	233.969	213.653	344.33	204.18	203.259	277.406	223.736	345.252	343.266	244.579	270.947	107.442	138.189	146.524	216.661	246.062	196.235	180.126	361.092	286.828	224.13	179.833	139.936	-2.78442	-2.20401	-2.66794	-1.48155
XLOC_018852	304.868	233.877	227.433	238.454	129.724	118.122	196.146	83.9009	189.108	234.045	161.485	142.511	270.366	202.404	263.251	109.483	115.817	92.8872	95.6918	87.1601	124.292	196.797	138.729	157.428	-2.57195	-1.65489	-2.71605	-1.71446
XLOC_018854	88.7351	99.3745	94.7814	113.017	131.729	142.192	156.917	188.777	114.506	101.419	136.4	123.158	96.5216	103.819	82.3738	137.142	169.241	123.431	168.868	149.417	172.097	207.73	184.972	274.042	-4.14485	-2.34376	-3.11307	-2.12617
XLOC_008063	949.719	868.394	722.695	531.243	434.42	713.634	728.542	769.091	536.095	936.18	1031.62	568.286	565.743	815.275	728.312	732.96	550.228	1136.4	951.289	871.601	1262.04	612.258	760.439	1265.26	-2.8805	-1.80845	-2.47299	-1.84439
XLOC_008064	18793.6	18113.7	17238.3	12224.5	14067.5	13903.2	11609	10054.1	13282.7	11023.5	12702.4	12820.7	22525.5	19099.8	17994.7	13129.3	14522	7819.26	11449.2	9425.75	8375.39	11119	11447.7	12221.1	-4.53287	-3.2225	-3.07254	-2.87164
XLOC_002380	13.3103	14.3284	5.78577	13.9719	1.14547	6.68614	11.2083	6.99174	5.20481	7.8015	3.13563	0	1.58521	6.36491	5.66397	38.0309	0	7.11298	0	0	0	16.3998	0	5.83068	-1.26856	-0.48856	-0.845513	0.803702
XLOC_000911	311.207	314.578	345.568	285.027	301.259	433.262	400.698	265.686	307.084	327.663	257.122	269.188	270.542	329.985	301.421	209.17	340.822	342.679	135.094	261.48	401.56	224.13	364.805	279.873	-4.09593	-2.35738	-3.33862	-1.52855
XLOC_000641	123.722	137.46	387.751	165.179	142.325	9.3606	16.8125	6.99174	38.1686	0	10.9747	17.594	92.4705	56.1527	198.608	43.7932	44.8449	11.7155	5.62893	24.9029	9.56095	5.46659	20.5524	0	-0.542046	0.465755	-0.646106	-0.202116
XLOC_000639	86.3265	93.828	81.1059	177.288	312.713	232.232	98.0729	258.694	149.205	187.236	235.172	214.647	51.6073	87.5529	86.3139	153.852	308.455	285.775	242.044	199.223	186.438	224.13	231.214	198.243	-3.76909	-1.71723	-1.88293	-3.28251
XLOC_002056	318.559	453.61	365.45	517.271	665.518	690.901	568.823	447.471	442.409	624.12	459.37	527.82	301.19	481.895	489.564	720.859	407.894	720.922	669.843	286.383	669.266	606.791	426.462	443.132	-2.46775	-2.5449	-1.99276	-1.73023
XLOC_002058	97.355	104.181	134.861	67.9966	41.8097	64.1869	39.2292	20.9752	58.9879	0	54.8735	36.9474	366.712	106.082	186.541	46.6743	41.3353	85.7742	33.7736	24.9029	43.0243	21.8664	25.6905	122.444	-2.49007	-0.965694	-0.720342	-0.234619
XLOC_002059	258.219	299.048	311.274	283.164	319.873	216.631	308.229	307.636	268.915	475.891	282.207	242.797	196.566	304.101	284.799	219.542	247.622	231.381	281.447	161.869	449.364	295.196	277.457	268.211	-3.38186	-2.03204	-2.19173	-1.64775
XLOC_001406	46.7761	68.4066	60.3824	138.477	88.7739	45.9115	75.6562	27.967	34.6987	46.809	70.5517	68.6166	66.2265	58.4158	52.5764	235.677	122.446	149.373	84.434	49.8058	43.0243	54.6659	66.7953	110.783	-2.42253	-0.979981	-3.11102	-1.42628
XLOC_002837	30.4235	24.1272	31.1379	1.24195	4.00915	9.80634	0	13.9835	1.73494	0	4.70344	0	21.3122	30.9759	39.4015	5.76226	5.84934	2.09205	5.62893	0	0	10.9332	10.2762	11.6614	-2.89327	0.28701	-1.76025	-0.271314
XLOC_013286	287.121	310.418	469.173	247.148	202.462	162.25	148.51	111.868	171.759	171.633	148.942	193.534	156.407	190.099	311.641	64.5373	237.873	123.431	135.094	199.223	86.0485	136.665	174.695	268.211	-1.84403	-2.17189	-1.42649	-1.40479
XLOC_013285	347.461	280.929	313.378	222.309	197.88	351.245	218.562	251.703	237.686	358.869	238.308	309.654	226.509	283.875	312.011	286.384	196.928	205.858	247.673	323.738	219.902	267.863	236.353	215.735	-3.23861	-2.15527	-2.6538	-2.65461
XLOC_015843	65.2837	61.8433	50.5992	103.703	156.357	124.808	84.0625	104.876	58.9879	54.6105	67.416	21.1128	46.8517	55.5869	61.5648	157.31	74.8716	46.4436	163.239	99.6116	71.7071	65.5991	46.2429	17.4921	-2.94986	-1.07657	-2.88783	-0.625341
XLOC_015844	2216.73	2384.34	2206.38	1505.24	604.808	940.517	1260.94	664.215	968.095	904.974	917.171	1008.14	1295.29	1545.83	1282.27	639.611	841.525	680.336	534.749	622.572	798.339	863.721	770.715	635.545	-4.50568	-1.82344	-3.20999	-2.48799
XLOC_019999	356.588	316.519	284.975	275.712	189.862	207.716	347.458	195.769	202.988	101.419	294.749	202.331	357.376	314.71	296.619	406.816	201.607	181.172	247.673	373.543	219.902	229.597	236.353	501.439	-3.15395	-1.64626	-3.37211	-1.41264
XLOC_015463	196.231	237.389	216.388	200.264	115.692	94.9432	81.2604	97.8843	86.7468	93.618	152.078	89.7293	228.798	214.144	212.399	221.847	122.056	71.5483	146.352	74.7087	138.634	125.732	92.4858	69.9682	-3.39681	-1.52059	-4.60076	-1.70181
XLOC_012945	73.0163	98.6349	113.191	32.9116	28.064	41.8998	50.4375	55.9339	32.9638	85.8165	87.7976	31.6692	76.6184	91.3719	76.3404	61.08	35.096	56.4855	5.62893	87.1601	33.4633	60.1325	56.5191	46.6455	-2.22436	-1.11868	-3.24528	-0.818137
XLOC_012943	547.242	527.193	562.902	190.639	312.141	236.689	212.958	286.661	213.397	343.266	271.232	277.985	473.977	568.457	560.856	211.475	312.355	279.08	337.736	236.578	282.048	240.53	364.805	297.365	-4.93059	-2.3626	-3.34812	-2.51117
XLOC_015457	799.249	750.624	561.85	397.423	329.895	367.738	610.854	349.587	390.361	436.884	583.227	314.932	1634.35	914.85	676.721	649.407	410.624	716.319	478.459	635.024	607.12	639.591	544.639	653.037	-2.489	-1.97349	-1.10901	-3.12216
XLOC_015458	640.287	600.776	526.61	1070.87	1000.28	1391.61	1714.87	1342.41	1070.46	1739.73	1426.71	1586.98	793.133	609.9	658.621	1136.89	738.577	1230.96	1941.98	1830.36	1367.22	1301.05	1402.7	1247.77	-3.35211	-2.29721	-2.85643	-2.36365
XLOC_008687	3068.46	3100.21	2612.22	1236.05	365.978	239.364	285.812	153.818	740.818	179.434	78.3907	200.571	2826.25	3241.86	2714.15	867.221	612.231	104.184	95.6918	124.514	138.634	317.062	138.729	215.735	-3.42229	-0.0569579	-3.3964	-1.07517
XLOC_008688	105.848	133.67	112.244	78.8637	57.8462	61.9582	134.5	104.876	71.1324	62.412	68.9838	86.2105	81.1979	119.236	96.1643	77.7905	81.8908	58.5775	61.9183	49.8058	62.1461	49.1993	35.9667	52.4762	-3.0096	-1.70072	-2.36865	-2.42178
XLOC_007331	892.041	993.745	917.833	412.637	196.448	292.853	518.385	461.455	348.722	413.479	348.055	424.015	415.677	842.573	824.107	239.71	478.866	176.569	208.27	286.383	454.145	300.662	375.081	320.688	-4.14389	-1.98887	-1.52448	-1.95648
XLOC_012540	1712.46	1262.66	1378.06	698.906	1256.87	1066.66	1431.86	1601.11	834.505	1981.58	1274.63	1820.98	5279.8	2041.86	1794.37	1136.32	1785.61	2081.18	2133.37	2266.16	1572.78	2104.64	1875.41	1894.97	-2.63499	-1.63276	-0.643862	-2.99967
XLOC_006363	153.258	89.1135	95.5177	17.0768	30.6413	32.0935	120.49	90.8926	53.783	109.221	90.9332	51.0226	112.55	98.0197	99.6119	6.91472	36.6559	12.5523	106.95	74.7087	43.0243	43.7327	113.038	40.8148	-1.67388	-0.823299	-3.69896	-1.08637
XLOC_008149	17.6202	14.236	15.043	30.4277	66.7236	26.2988	42.0312	20.9752	46.8433	54.6105	54.8735	36.9474	29.5906	14.5686	18.2232	41.4883	81.8908	33.4729	56.2893	12.4514	52.5852	49.1993	35.9667	17.4921	-3.15392	-1.49257	-1.41527	-1.00161
XLOC_006807	766.671	771.423	807.062	142.513	156.07	82.9081	123.292	34.9587	104.096	54.6105	83.0942	137.233	251.696	581.47	662.93	50.7079	99.4388	21.339	61.9183	24.9029	100.39	60.1325	61.6572	110.783	-5.14628	-1.30273	-1.19576	-1.16926
XLOC_006808	924.366	985.055	854.821	749.205	504.293	728.343	826.614	517.389	603.758	686.532	559.71	733.669	711.935	943.139	860.676	407.392	403.994	494.562	636.069	722.184	468.486	415.461	457.291	513.1	-3.82178	-2.52448	-2.83947	-2.17329
XLOC_006809	547.115	645.703	486.53	306.761	260.022	185.429	291.417	237.719	209.927	132.625	294.749	170.662	192.867	503.96	343.655	216.661	226.175	169.456	140.723	224.126	219.902	174.931	210.662	361.502	-2.80095	-1.91913	-1.15706	-1.55856
XLOC_008150	1039.72	780.39	684.509	1208.41	1833.04	1564.11	1328.19	1685.01	1622.17	1809.95	2028.75	2118.32	876.444	732.531	733.976	820.546	974.5	1577.41	1857.55	1768.11	1328.97	1579.84	1541.43	1352.72	-2.18385	-2.4966	-3.23996	-2.87916
XLOC_006810	23.4514	19.5976	20.8288	49.0569	56.7008	87.8113	50.4375	27.967	72.8673	78.015	50.1701	65.0978	47.7324	22.7722	23.5178	97.9585	78.3812	61.9248	61.9183	49.8058	38.2438	32.7995	92.4858	104.952	-3.44206	-1.72276	-1.1467	-1.10904
XLOC_007436	46.5225	67.1124	47.7589	4.96779	13.4593	19.6127	8.40625	0	12.1446	0	21.9494	7.0376	8.98285	70.5798	45.9274	8.06717	1.55982	20.5021	0	0	0	10.9332	15.4143	23.3227	-2.22268	-0.332324	-0.435612	0.240533
XLOC_006572	33.339	48.9939	34.1886	47.5045	42.6688	14.7095	14.0104	13.9835	32.9638	39.0075	26.6528	54.5414	34.3462	40.7354	33.245	34.5736	23.3974	25.5231	50.6604	24.9029	4.78047	54.6659	30.8286	29.1534	-2.14515	-1.05348	-3.16236	-0.838694
XLOC_006567	68.5795	82.735	79.3176	52.1618	66.7236	17.8297	64.4479	76.9091	78.0722	78.015	76.8229	89.7293	71.8628	77.2276	73.139	5.18604	46.0148	6.27616	56.2893	74.7087	95.6095	114.798	41.1048	75.7989	-3.38147	-1.65605	-4.72614	-1.53215
XLOC_019260	104.707	128.771	119.713	202.437	256.585	153.335	112.083	216.744	105.831	163.831	68.9838	100.286	149.01	182.178	155.513	201.103	148.573	138.494	180.126	161.869	167.317	191.331	174.695	116.614	-3.27726	-1.2995	-3.20729	-2.67133
XLOC_012083	1044.16	1095.62	1006.3	859.428	936.995	709.622	997.542	880.959	909.107	858.165	793.314	770.617	797.888	1084.3	1007.45	859.153	806.039	828.872	799.308	796.893	831.802	945.72	888.891	886.264	-4.54817	-3.27592	-2.70006	-3.86643
XLOC_010473	806.982	971.004	921.935	500.194	270.045	458.669	347.458	321.62	369.542	241.846	324.538	334.286	907.268	901.413	932.83	422.95	418.813	328.871	444.686	273.932	401.56	513.859	436.738	361.502	-3.41836	-2.09282	-5.77355	-2.3082
XLOC_010474	1432.31	1393.55	1343.03	1224.25	1473.65	1205.73	1670.04	1538.18	1603.08	1287.25	1442.39	1544.75	1805.2	1320.93	1251.24	1486.09	1461.17	1117.16	1367.83	1332.3	1649.26	1585.31	1644.19	1702.56	-4.95622	-3.10245	-2.27388	-3.2976
XLOC_012084	582.482	580.07	591.41	499.884	569.299	752.414	425.917	349.587	534.361	468.09	620.855	533.098	572.789	499.292	464.938	534.162	611.061	317.155	405.283	423.349	449.364	431.861	482.981	460.624	-6.61294	-2.18889	-3.21735	-3.98925
XLOC_014989	61.6075	57.0363	50.2836	13.0404	9.16376	18.7212	5.60417	76.9091	5.20481	0	4.70344	15.8346	48.4369	61.6689	49.8675	9.79585	4.67947	10.4603	28.1447	37.3543	14.3414	0	20.5524	5.83068	-3.30769	0.488364	-2.87909	-0.354932
XLOC_014990	319.573	135.796	193.981	332.531	558.703	377.544	563.219	839.009	314.024	366.67	406.064	582.361	1005.02	211.032	266.699	435.051	661.755	661.089	754.277	734.635	635.803	535.726	590.881	355.672	-1.2051	-1.50656	-0.157527	-2.03844
XLOC_012526	23.1979	32.0772	34.5042	12.73	15.1775	0	5.60417	6.99174	3.46987	7.8015	1.56781	15.8346	17.9657	34.9363	40.6328	8.06717	4.28952	8.36822	11.2579	0	0	0	15.4143	17.4921	-2.33476	-0.430396	-1.4074	0.155436
XLOC_007323	266.839	154.192	171.995	73.2749	102.806	84.6911	375.479	468.446	194.313	288.655	368.436	316.692	352.269	248.656	230.622	74.9094	175.48	229.708	579.78	722.184	511.511	546.659	534.362	647.206	-1.70754	-0.807445	-2.07851	-2.88395
XLOC_008683	7.22557	20.8917	13.3599	4.03633	9.7365	0	0	20.9752	24.2891	15.603	7.83907	19.3534	10.0397	18.9533	18.962	24.7777	10.5288	5.85775	50.6604	12.4514	9.56095	10.9332	77.0715	11.6614	-1.02463	-0.320691	-1.64341	-0.0167806
XLOC_007326	36.0011	38.3632	58.4888	89.7307	64.7191	94.0517	134.5	258.694	76.3372	265.251	156.781	230.481	210.833	69.7312	76.8329	179.206	239.043	347.699	382.767	373.543	277.267	245.996	298.01	274.042	-1.84461	-0.928567	-0.584852	-2.45151
XLOC_005660	1252.69	1298.43	1130.54	722.192	265.176	148.432	254.99	223.736	430.264	140.427	105.044	168.902	631.441	1224.47	1008.56	463.286	630.559	174.059	95.6918	211.675	129.073	256.93	236.353	256.55	-3.82175	-0.49376	-1.66973	-1.52034
XLOC_003922	673.119	631.005	648.006	1096.95	964.486	471.15	386.687	370.562	360.867	351.067	343.351	350.12	557.641	442.432	643.353	1059.1	1069.65	525.942	506.604	659.927	320.292	360.795	488.119	326.518	-4.941	-0.83254	-2.44215	-1.73791
XLOC_005661	552.186	606.138	616.131	427.54	841.348	1567.23	728.542	1174.61	551.71	1958.18	1381.24	1020.45	990.403	963.082	785.567	1070.63	1325.85	2479.5	1063.87	1270.05	1424.58	1164.38	1978.17	1766.7	-4.10414	-1.1021	-3.03742	-2.01055
XLOC_003923	2302.67	2316.49	2450.32	628.425	880.007	858.946	1098.42	1202.58	674.89	1349.66	950.096	1036.29	2862.71	2724.04	2782.24	904.675	802.14	866.947	1350.94	1257.6	1061.26	994.919	1238.28	1300.24	-4.85286	-2.03442	-5.32424	-3.09357
XLOC_000372	117.511	174.067	186.407	396.181	289.231	315.586	465.146	377.554	307.084	475.891	272.8	418.737	136.856	159.547	188.758	356.108	398.145	422.595	439.057	323.738	267.706	349.862	354.529	367.333	-2.1176	-2.27793	-2.63676	-2.64427
XLOC_001785	635.597	636.089	525.453	355.197	313.859	656.579	299.823	552.347	364.337	296.457	429.581	394.105	343.638	817.821	726.588	590.632	497.584	485.775	540.377	460.704	745.754	639.591	493.258	489.777	-3.23277	-1.72677	-1.32294	-2.35278
XLOC_001786	44.2408	53.1538	57.1213	63.0288	51.8325	25.8531	28.0208	0	8.67468	7.8015	4.70344	3.5188	25.0111	73.4087	67.4751	35.726	85.7903	41.0043	5.62893	0	23.9024	43.7327	15.4143	5.83068	-2.96772	0.0727988	-1.06948	0.0238022
XLOC_001789	578.046	622.777	571.213	2543.51	1456.18	2013.42	1513.12	1335.42	1493.78	1708.53	1478.45	1162.96	706.651	490.805	515.051	940.401	1151.54	1041.01	675.472	983.664	1161.65	1005.85	1140.66	880.433	-4.39873	-1.97723	-2.27158	-2.43713
XLOC_001790	267.726	296.922	279.084	158.038	184.134	237.135	221.365	279.67	277.59	249.648	233.604	260.391	62.5277	241.584	243.797	155.005	190.299	133.055	202.642	112.063	124.292	196.797	149.005	215.735	-4.25678	-2.51559	-0.812861	-1.92163
XLOC_001787	17.3667	18.3034	22.1963	49.6779	39.8051	69.9816	86.8646	90.8926	67.6625	54.6105	29.7885	86.2105	26.5963	19.2362	28.1967	29.3875	39.7755	18.4101	112.579	24.9029	4.78047	43.7327	41.1048	34.9841	-2.92036	-1.548	-2.37424	-0.258747
XLOC_001788	151.23	158.075	162.843	875.883	116.265	122.579	316.635	370.562	680.095	156.03	65.8482	374.752	233.73	150.353	154.035	463.286	254.251	176.988	163.239	273.932	243.804	333.462	205.524	355.672	-4.75372	-0.307208	-1.92964	-1.83007
XLOC_019325	14.8314	25.0516	22.9327	11.7985	8.01829	2.22871	0	6.99174	0	23.4045	20.3816	21.1128	16.7328	15.8416	24.7491	0	0	7.5314	16.8868	0	0	16.3998	61.6572	23.3227	-1.96361	-0.186581	-1.96914	0.19416
XLOC_002374	299.671	280.837	323.161	569.433	382.301	692.684	767.771	1006.81	746.023	920.577	802.721	686.166	392.251	267.751	298.097	629.815	521.761	423.013	827.453	921.407	807.9	628.658	852.925	635.545	-3.82884	-1.99189	-2.29897	-2.69764
XLOC_000908	505.156	549.749	587.729	108.981	204.466	114.556	159.719	202.76	204.723	218.442	299.453	209.368	474.858	501.414	473.187	114.093	141.164	149.791	275.818	273.932	176.877	322.529	375.081	233.227	-3.72796	-1.72321	-4.93148	-2.00679
XLOC_002376	916.633	1221.71	863.131	1796.17	2424.39	2731.07	1731.69	1608.1	1446.94	1607.11	1512.94	1951.17	1020.17	1230.69	939.11	1945.34	2353.77	2601.26	1699.94	1519.08	1209.46	1547.04	1217.73	950.402	-2.37092	-2.09739	-2.82084	-2.28755
XLOC_000909	236.923	294.056	235.533	63.0288	121.706	86.0283	182.135	76.9091	83.277	46.809	48.6022	54.5414	146.368	316.69	288.123	36.8785	103.338	103.347	78.805	136.966	109.951	120.265	113.038	87.4603	-2.93624	-0.968863	-1.45744	-2.33246
XLOC_002375	680.598	795.643	765.194	1318.02	898.335	1080.03	1047.98	964.86	1223.13	803.554	1089.63	1198.15	1019.99	711.314	636.211	1755.19	1175.33	709.206	1367.83	983.664	1171.22	852.788	873.477	775.481	-3.64799	-2.70941	-1.95625	-2.15874
XLOC_003265	344.799	379.564	413.209	204.921	96.2195	112.327	145.708	286.661	201.253	109.221	164.621	182.977	520.477	319.66	327.402	202.832	203.167	73.6403	180.126	261.48	143.414	136.665	159.281	233.227	-3.47097	-1.47401	-1.77465	-1.86973
XLOC_003264	145.399	132.191	153.27	47.5045	76.1738	51.2604	109.281	90.8926	128.385	46.809	70.5517	63.3384	178.952	126.591	153.912	76.6381	66.2925	37.657	84.434	12.4514	81.268	92.932	71.9334	81.6296	-3.75413	-1.41272	-2.54887	-1.27169
XLOC_003263	34.4799	24.497	21.5651	267.95	203.035	162.25	364.271	251.703	284.53	312.06	219.494	404.662	16.0282	21.7821	18.3463	251.235	339.652	175.314	247.673	236.578	200.78	399.061	241.491	378.994	-1.99279	-1.82839	-2.70055	-1.77321
XLOC_003262	430.619	382.06	451.921	661.337	503.148	378.436	829.417	503.405	813.685	803.554	556.574	958.872	571.732	365.487	394.507	546.839	880.131	392.051	523.491	560.315	516.291	1142.52	611.434	682.19	-3.55773	-1.78376	-1.99167	-1.49743
XLOC_010375	216.767	284.442	272.983	546.146	736.537	521.073	748.156	922.909	818.89	1084.41	714.923	710.797	355.263	306.647	244.412	575.074	701.141	747.7	737.39	510.509	764.876	563.059	688.505	658.867	-2.83342	-2.11691	-2.4433	-2.71908
XLOC_010374	674.894	716.698	698.079	173.562	426.401	295.973	266.198	251.703	352.192	241.846	355.894	292.06	499.693	783.733	664.408	169.411	191.078	271.13	388.396	286.383	282.048	300.662	364.805	244.889	-5.05586	-1.98424	-2.18685	-2.51613
XLOC_012010	72.7628	109.081	110.771	375.068	514.889	528.205	549.208	685.19	437.204	694.333	462.505	573.564	195.509	114.003	109.585	508.232	425.442	423.432	506.604	522.961	626.242	606.791	534.362	332.349	-2.18493	-2.33257	-1.53077	-2.32207
XLOC_010373	64.6498	68.6839	69.7448	88.1783	77.3192	118.122	112.083	188.777	164.819	148.228	128.561	86.2105	116.072	64.9221	60.4567	126.194	109.188	151.046	84.434	149.417	90.829	147.598	154.143	169.09	-4.65643	-1.70368	-1.38281	-1.8945
XLOC_010372	80.2418	94.2902	112.665	27.0124	26.6322	31.202	53.2396	13.9835	39.9035	46.809	47.0344	45.7444	165.566	99.4341	180.754	41.4883	28.4668	46.862	33.7736	0	33.4633	54.6659	30.8286	34.9841	-2.55923	-1.52619	-1.78189	-0.833868
XLOC_010377	237.049	259.206	259.623	206.163	166.666	205.487	109.281	188.777	248.096	124.824	116.018	135.474	196.39	262.942	295.265	286.384	252.692	363.181	118.208	224.126	157.756	273.329	195.248	151.598	-4.28674	-1.78442	-2.31938	-1.73534
XLOC_012008	231.218	259.298	278.453	268.571	192.725	144.866	327.844	272.678	175.229	304.258	202.248	334.286	145.663	245.969	304.13	103.145	242.553	195.816	371.51	336.189	320.292	229.597	267.181	262.381	-3.43207	-1.82153	-1.53326	-2.48027
XLOC_012009	404.378	370.413	383.754	801.677	395.76	392.254	636.073	713.157	471.903	397.876	268.096	612.271	219.639	254.455	230.129	251.811	350.571	496.235	405.283	323.738	396.779	349.862	262.043	489.777	-4.49653	-1.55658	-3.71687	-2.24933
XLOC_010379	1914.27	2169.04	2024.81	927.114	406.069	44.1285	330.646	363.57	843.179	124.824	90.9332	260.391	1370.32	1804.24	1542.81	497.86	616.521	476.988	714.874	485.606	449.364	524.793	565.191	647.206	-3.99434	-0.259456	-2.8476	-2.48992
XLOC_009773	122.581	85.6007	90.1527	242.49	107.388	218.414	198.948	90.8926	124.915	124.824	227.333	149.549	118.715	67.751	82.0044	235.1	151.303	131.381	135.094	348.641	162.536	136.665	220.938	204.074	-2.30346	-1.52925	-1.76863	-1.32843
XLOC_011390	1030.34	1144.42	1122.12	561.05	813.857	1436.63	526.792	971.852	463.228	663.127	736.873	728.391	671.072	1446.96	1307.02	677.642	776.793	752.303	427.799	747.087	530.632	426.394	724.472	705.513	-4.18402	-1.37644	-1.46525	-1.9841
XLOC_017818	152.624	121.838	94.8866	114.259	102.233	65.9699	36.4271	90.8926	83.277	62.412	109.747	61.579	39.8063	111.881	101.336	198.798	95.9292	39.749	84.434	0	52.5852	125.732	87.3477	75.7989	-2.09254	-1.63506	-1.11718	-0.756958
XLOC_000358	770.727	775.398	825.471	417.294	657.5	631.617	843.427	664.215	766.842	733.341	630.261	705.519	529.284	718.528	824.353	675.913	548.668	434.31	720.503	796.893	688.388	541.192	554.915	553.915	-4.70334	-2.50782	-2.20829	-2.57954
XLOC_001777	623.427	658.275	622.864	577.816	786.365	691.347	580.031	510.397	633.252	351.067	570.684	416.978	531.397	674.256	642.86	715.673	769.383	364.854	439.057	298.835	587.998	634.124	395.634	396.487	-4.96825	-2.10113	-3.03714	-1.84732
XLOC_000354	1184.11	1106.15	982.423	544.283	409.792	286.613	778.979	706.166	562.12	538.303	518.947	689.684	646.061	961.95	852.181	329.025	337.702	500.001	394.025	460.704	368.096	393.594	318.562	378.994	-3.4232	-1.87622	-2.35446	-3.06532
XLOC_000355	310.066	268.727	331.577	529.38	426.688	339.21	350.26	286.661	331.373	390.075	333.944	436.331	472.216	256.718	291.817	416.612	388.786	372.386	382.767	323.738	243.804	289.729	323.7	309.026	-3.24844	-2.36731	-1.55757	-2.77263
XLOC_000357	283.445	360.614	317.376	117.985	134.593	153.335	86.8646	125.851	111.036	202.839	109.747	112.602	372.876	366.76	345.256	199.951	216.816	156.486	157.61	199.223	119.512	76.5322	128.452	128.275	-3.0511	-1.94163	-4.64007	-1.72158
XLOC_000356	643.202	566.296	771.716	1242.57	1469.64	1505.72	622.062	461.455	569.059	717.738	765.093	737.188	336.769	462.941	717.23	705.877	671.114	1307.12	500.975	410.898	344.194	295.196	462.429	717.174	-2.66997	-1.17647	-1.3839	-1.61355
XLOC_000353	500.973	506.764	526.61	247.458	324.168	351.245	308.229	426.496	218.602	319.861	377.843	332.526	392.427	506.223	483.653	354.955	336.922	493.306	529.12	747.087	248.585	502.926	549.777	437.301	-5.24969	-2.36534	-2.9353	-1.63183
XLOC_000351	16.9864	14.4209	14.517	5.27828	2.57731	0	44.8333	83.9009	24.2891	0	23.5172	35.188	2.11361	9.19376	14.7756	28.2351	26.1271	16.318	22.5157	0	0	5.46659	0	11.6614	-3.40532	0.173593	-0.470784	0.434616
XLOC_001774	74.5375	66.6502	73.9526	63.6498	39.8051	103.412	126.094	62.9256	76.3372	62.412	86.2298	91.4887	71.3344	53.3238	72.6465	50.7079	70.972	19.6653	39.4025	149.417	76.4876	38.2661	35.9667	58.3068	-4.03045	-1.6178	-2.60893	-0.606961
XLOC_001775	379.659	415.154	346.094	174.183	102.233	108.761	218.562	76.9091	206.457	132.625	186.57	128.436	106.914	271.287	237.517	98.5347	156.762	148.117	129.465	112.063	181.658	185.864	154.143	134.106	-3.46141	-1.57402	-1.24207	-2.33184
XLOC_001776	98.4959	131.267	163.369	360.475	547.248	575.454	313.833	321.62	308.819	366.67	373.14	408.181	311.405	146.252	172.135	676.49	909.768	776.989	681.101	373.543	530.632	497.46	513.81	361.502	-2.01543	-2.01113	-1.24152	-2.07153
XLOC_011335	866.435	857.024	673.463	806.024	1127.14	966.37	1092.81	811.042	870.938	1373.06	1084.93	939.519	971.557	897.311	785.075	602.733	847.375	1141.01	1356.57	1195.34	1376.78	1065.98	1228.01	909.587	-2.87669	-2.46857	-3.23632	-2.741
XLOC_011336	22.9444	18.5807	38.1861	43.7786	31.7868	22.2871	2.80208	13.9835	5.20481	54.6105	4.70344	14.0752	8.10218	14.2857	36.3233	23.0491	24.1773	11.7155	0	0	9.56095	5.46659	15.4143	34.9841	-1.37352	-0.229472	-0.407098	0.260941
XLOC_017635	112.82	146.889	112.559	361.407	311.568	373.087	372.677	293.653	381.686	491.494	294.749	376.511	191.282	145.827	110.324	497.283	258.151	342.26	332.107	211.675	272.487	284.263	318.562	378.994	-2.65295	-2.5794	-1.87881	-2.38711
XLOC_017634	36.2546	36.237	22.9327	1.24195	30.9277	18.2754	22.4167	27.967	45.1084	0	40.7632	8.79699	2.99428	33.8048	18.7157	13.2532	17.938	6.69457	5.62893	37.3543	33.4633	5.46659	0	29.1534	-2.05355	-0.428271	-0.272162	-0.168725
XLOC_019067	36.3814	42.8004	35.6614	45.3311	33.2186	47.6945	30.8229	41.9504	34.6987	23.4045	20.3816	42.2256	33.8178	28.4299	37.062	35.726	20.6677	82.0085	33.7736	24.9029	38.2438	32.7995	0	34.9841	-3.28766	-1.89425	-2.92887	-0.960743
XLOC_001034	586.666	717.437	544.914	95.009	49.5416	103.858	61.6458	69.9174	46.8433	62.412	67.416	72.1354	621.754	817.679	681.892	132.532	63.1729	192.051	28.1447	99.6116	114.731	81.9988	102.762	99.1216	-2.77583	-1.88638	-2.81685	-1.50178
XLOC_001033	161.118	165.747	150.114	334.084	265.176	217.968	546.406	454.463	298.409	234.045	329.241	380.03	272.48	192.079	149.479	462.133	454.299	374.059	461.572	659.927	463.706	524.793	385.357	390.656	-4.3083	-1.6737	-1.71305	-2.23918
XLOC_005520	1193.61	1159.49	1052.06	824.653	769.756	806.348	683.708	692.182	558.65	663.127	782.339	652.737	1414.36	1300.14	1182.29	863.187	780.692	882.01	596.667	859.15	721.851	535.726	806.682	792.973	-3.94173	-3.04037	-3.48476	-2.49463
XLOC_005522	132.976	117.031	96.2541	26.3914	16.6093	9.3606	19.6146	27.967	32.9638	0	31.3563	21.1128	52.1357	125.742	102.813	24.2015	12.4786	13.8076	5.62893	24.9029	47.8047	16.3998	35.9667	17.4921	-2.64929	-0.945327	-1.31427	-0.712391
XLOC_005521	519.354	582.288	556.696	678.724	495.989	505.026	686.51	769.091	619.372	429.082	460.937	570.045	341.172	345.544	336.021	177.478	462.098	376.988	365.881	473.155	348.974	470.127	457.291	518.931	-4.12671	-2.31755	-6.16064	-2.71687
XLOC_003782	284.713	350.815	380.703	36.6374	167.239	144.866	162.521	125.851	83.277	101.419	90.9332	98.5263	338.178	416.831	411.253	51.8604	92.8095	89.5399	174.497	149.417	133.853	229.597	133.591	169.09	-2.78622	-1.42077	-3.1473	-2.19743
XLOC_005517	10.9017	8.0424	12.0975	76.0693	27.7777	18.2754	50.4375	118.86	19.0843	15.603	29.7885	52.782	8.80671	5.37481	10.7123	28.8113	24.5672	51.4645	61.9183	49.8058	28.6828	38.2661	10.2762	40.8148	-2.32593	-0.417555	-1.63448	-1.1135
XLOC_007477	4.30999	16.1772	10.5196	14.9034	11.1683	0	5.60417	0	13.8795	0	0	0	1.93748	6.36491	14.7756	0	0.779912	4.18411	0	0	0	0	5.1381	0	-0.814008	0.337486	-0.256973	1.13314
XLOC_008865	387.899	412.196	392.065	140.651	48.6825	38.7796	64.4479	83.9009	197.783	31.206	106.611	61.579	165.918	120.792	144.308	58.7751	58.8834	71.5483	101.321	136.966	105.17	49.1993	87.3477	134.106	-4.93505	-0.664116	-2.67131	-1.65855
XLOC_007479	670.964	719.101	659.788	189.397	125.429	185.429	302.625	251.703	180.433	195.037	213.223	269.188	558.17	649.08	588.19	180.359	234.364	146.444	112.579	112.063	219.902	169.464	226.076	314.857	-4.43846	-1.98559	-3.69183	-1.30833
XLOC_007481	425.421	493.267	543.231	123.263	90.7785	86.0283	131.698	279.67	223.807	85.8165	142.671	274.466	255.747	377.651	432.801	65.6898	95.1493	148.117	270.189	249.029	152.975	191.331	143.867	122.444	-3.04315	-1.02037	-1.97226	-1.65233
XLOC_017520	119.539	126.275	146.327	179.772	43.5279	34.7679	81.2604	48.9422	142.265	46.809	32.9241	36.9474	95.9932	96.8881	120.298	101.416	30.8065	91.2136	50.6604	49.8058	43.0243	43.7327	51.381	29.1534	-3.23074	-0.433191	-2.92264	-2.41504
XLOC_018948	140.328	152.806	175.046	85.0734	22.623	53.4891	98.0729	90.8926	78.0722	46.809	65.8482	107.323	104.271	161.952	174.475	80.0955	71.7519	74.8955	45.0315	124.514	66.9266	65.5991	82.2096	69.9682	-3.15052	-1.4036	-1.973	-1.50285
XLOC_018385	231.725	221.027	215.441	197.47	147.479	192.115	134.5	139.835	123.181	117.022	126.993	135.474	113.254	235.926	211.906	181.511	152.863	92.0504	61.9183	149.417	57.3657	109.332	143.867	128.275	-4.75108	-2.32728	-1.52531	-1.43005
XLOC_018382	21.5499	20.2447	29.3496	6.52022	27.4913	12.0351	25.2187	6.99174	34.6987	7.8015	51.7379	21.1128	5.6363	17.3974	27.8273	10.9483	39.3856	27.1967	11.2579	0	19.1219	10.9332	0	5.83068	-2.27413	-0.5069	-0.619243	-0.10029
XLOC_009144	146.54	154.377	132.231	131.336	101.374	158.239	145.708	160.81	124.915	163.831	144.239	177.699	137.385	144.413	137.905	289.266	225.785	63.18	140.723	62.2572	109.951	103.865	154.143	128.275	-3.68553	-2.64225	-5.15989	-1.84268
XLOC_001808	716.726	804.979	653.476	210.2	96.5059	50.8147	131.698	97.8843	133.59	46.809	92.5011	121.399	315.985	683.167	662.068	82.9766	120.886	55.6486	73.1761	99.6116	114.731	98.3986	77.0715	139.936	-3.25243	-1.15119	-1.42562	-2.02398
XLOC_001810	8.49321	4.99183	23.9846	13.3509	4.86825	0	0	0	6.93975	0	3.13563	1.7594	1.40907	2.97029	13.5443	1.72868	21.0576	7.11298	0	0	0	0	5.1381	0	-0.316839	0.390797	0.120101	1.13314
XLOC_001812	586.792	581.734	494.946	693.938	564.144	451.092	465.146	601.289	659.276	546.105	431.149	570.045	606.43	661.668	530.812	1767.86	556.077	430.126	574.151	473.155	803.119	710.657	482.981	483.947	-3.42516	-2.59803	-3.19054	-2.08133
XLOC_000391	1615.1	1493.76	1679.34	1081.74	1014.31	1658.61	1493.51	1412.33	1448.67	1373.06	1511.37	1630.96	1964.78	1564.35	1677.03	1282.68	737.797	1187.87	1598.62	1108.18	1386.34	1284.65	1618.5	1539.3	-4.08205	-2.65912	-3.07118	-2.82272
XLOC_000389	353.039	332.974	377.968	199.954	232.244	144.866	232.573	237.719	215.132	156.03	147.375	156.587	276.531	322.772	319.768	138.871	185.619	86.6111	45.0315	124.514	129.073	180.397	133.591	198.243	-3.97622	-2.26415	-3.56613	-1.3384
XLOC_001811	203.33	237.759	292.129	1155.32	851.943	1028.33	879.854	901.934	827.565	764.547	794.882	735.429	516.426	219.66	257.71	1525.27	1045.86	955.65	928.774	722.184	846.144	541.192	698.782	705.513	-2.44924	-2.72102	-1.03708	-2.46752
XLOC_001809	17.3667	15.9924	86.6813	43.7786	31.2141	14.2638	0	0	3.46987	7.8015	1.56781	7.0376	11.2726	8.48655	39.5246	0	22.2275	0.836822	0	0	0	0	0	0	0.011032	0.332459	-0.209884	#NAME?
XLOC_000390	8.36645	8.59705	14.2014	0	2.57731	0.891485	2.80208	20.9752	10.4096	0	0	14.0752	8.98285	4.80904	8.49595	0	5.06943	5.02093	22.5157	0	9.56095	27.3329	10.2762	0	-1.66638	0.381663	-1.72208	-0.0482771
XLOC_008039	18.2541	15.1604	21.1443	3.41535	4.29551	7.13188	2.80208	34.9587	39.9035	23.4045	10.9747	29.9098	16.7328	16.9731	26.1035	4.60981	7.79912	2.92888	16.8868	74.7087	14.3414	0	20.5524	23.3227	-2.61131	-0.250977	-1.90713	0.0349038
XLOC_020035	60.0863	61.1037	36.8185	124.195	105.67	81.1252	98.0729	62.9256	85.0119	156.03	103.476	86.2105	13.0339	75.2474	73.139	109.483	108.408	137.239	123.837	74.7087	114.731	98.3986	77.0715	128.275	-1.94166	-1.88426	-0.609734	-2.14606
XLOC_018657	32.0714	24.5894	31.0327	21.7341	9.16376	35.6594	11.2083	6.99174	1.73494	15.603	15.6781	8.79699	12.5055	18.529	31.3981	11.5245	24.1773	33.4729	16.8868	12.4514	28.6828	27.3329	30.8286	40.8148	-2.85527	-0.509327	-1.11554	-1.3674
XLOC_018659	530.255	488.922	469.068	118.295	134.306	134.614	89.6667	104.876	88.4818	132.625	175.595	112.602	240.247	491.796	505.201	76.0619	67.4624	132.636	123.837	124.514	71.7071	136.665	133.591	122.444	-3.99052	-2.16508	-1.4667	-2.32197
XLOC_016265	1555.02	2067.08	1494.62	431.887	1079.03	721.657	722.937	915.918	690.505	865.966	777.636	953.594	1330.69	2296.6	1699.44	946.74	1135.16	974.479	1013.21	1070.82	1348.09	1191.72	827.234	1049.52	-2.43908	-2.09055	-1.86509	-2.62785
XLOC_017900	106.482	98.9123	95.5177	65.5127	36.9414	94.0517	56.0417	76.9091	48.5782	62.412	42.331	65.0978	144.43	119.519	86.5602	75.4856	105.288	123.85	56.2893	74.7087	81.268	87.4654	35.9667	34.9841	-4.16087	-1.78896	-2.0102	-1.43438
XLOC_017899	75.9319	80.5164	64.485	50.2989	41.8097	51.2604	30.8229	13.9835	15.6144	31.206	43.8988	7.0376	92.4705	88.8259	86.8064	50.1317	33.5362	41.4227	5.62893	24.9029	81.268	49.1993	46.2429	46.6455	-3.15887	-0.955274	-4.96193	-0.734793
XLOC_000247	5.45087	20.4295	10.4144	14.5929	9.7365	20.9499	11.2083	0	5.20481	0	25.085	22.8722	16.2044	17.6803	8.86534	28.2351	7.01921	3.34729	11.2579	12.4514	4.78047	43.7327	0	5.83068	-0.676922	-0.37685	-1.6038	0.262177
XLOC_011265	360.771	453.055	320.321	198.401	277.777	365.955	406.302	405.521	470.168	202.839	448.395	450.406	261.559	438.472	332.45	316.348	288.957	227.616	529.12	410.898	664.486	535.726	385.357	472.285	-2.47465	-1.75767	-1.95105	-2.30649
XLOC_002341	506.17	538.009	412.262	132.267	77.892	83.3539	126.094	34.9587	88.4818	101.419	117.586	95.0075	209.248	367.043	327.279	55.894	68.2423	49.7909	112.579	62.2572	138.634	54.6659	66.7953	81.6296	-2.89286	-1.6901	-1.87624	-1.38974
XLOC_000883	94.3127	103.257	102.145	280.059	157.789	331.187	252.187	125.851	225.542	273.052	175.595	241.038	88.9478	85.1484	84.7132	255.268	269.46	241.005	242.044	136.966	277.267	169.464	113.038	151.598	-4.35858	-1.8089	-5.21249	-1.50412
XLOC_000884	685.161	662.527	591.095	453.621	193.871	144.421	442.729	384.546	390.361	249.648	396.657	443.369	334.303	609.051	530.812	384.343	260.101	208.787	270.189	361.092	358.535	453.727	272.319	332.349	-3.71862	-1.55805	-1.79581	-2.32491
XLOC_009270	21.1697	6.10113	3.78705	7.1412	1.43184	0.445743	5.60417	0	0	23.4045	3.13563	3.5188	2.64201	5.79914	3.07824	0	0	0	0	0	0	0	0	0	-0.147155	0.538327	-1.20345	#NAME?
XLOC_006851	259.994	241.087	263.831	138.788	148.052	238.472	187.74	139.835	149.205	93.618	166.188	142.511	371.467	245.12	265.96	284.656	198.878	211.297	157.61	112.063	191.219	218.664	184.972	151.598	-4.38884	-1.97314	-2.11919	-2.19069
XLOC_006849	150.343	162.974	177.36	294.342	390.892	400.277	361.469	391.537	333.108	257.449	293.181	221.684	90.8853	151.061	172.997	338.245	314.305	454.813	253.302	224.126	372.877	371.728	369.943	303.196	-3.59771	-2.34937	-1.70298	-2.25901
XLOC_008192	44.3675	38.6405	54.4914	124.195	105.956	147.541	154.115	69.9174	121.446	163.831	117.586	138.993	114.135	47.5247	45.1886	89.8913	125.176	192.051	185.755	124.514	109.951	142.131	92.4858	139.936	-2.5167	-2.15898	-0.818643	-2.04526
XLOC_015084	110.919	131.452	148.852	211.752	141.179	262.097	308.229	468.446	265.445	405.678	322.97	376.511	121.885	113.154	181.247	242.591	256.981	171.548	394.025	423.349	348.974	399.061	339.115	425.64	-2.78096	-1.60759	-1.90606	-3.40365
XLOC_011462	43.2267	41.7835	41.5523	86.9363	120.847	95.8347	89.6667	20.9752	72.8673	46.809	103.476	100.286	39.1018	40.4526	39.7709	80.0955	72.5318	130.126	73.1761	62.2572	95.6095	16.3998	118.176	99.1216	-5.54245	-1.41046	-5.88364	-1.11236
XLOC_011463	126.511	172.68	200.608	200.264	175.257	323.163	221.365	76.9091	159.614	202.839	247.715	98.5263	117.305	170.297	197.254	327.297	219.155	224.687	135.094	124.514	133.853	109.332	113.038	122.444	-2.15533	-1.34436	-1.99129	-3.55
XLOC_011465	891.787	952.701	875.123	875.883	599.081	739.933	706.125	496.413	523.951	826.959	749.415	709.038	456.892	899.999	809.578	626.358	584.544	538.495	433.428	522.961	645.364	453.727	703.92	688.021	-4.47255	-2.42273	-1.62519	-2.26169
XLOC_017785	157.188	107.417	106.774	68.6176	79.3238	38.7796	100.875	48.9422	62.4577	7.8015	65.8482	66.8572	87.1865	128.854	140.614	63.3849	58.8834	48.9541	67.5472	0	66.9266	81.9988	46.2429	52.4762	-2.09882	-1.19497	-2.08346	-0.878105
XLOC_017784	5.57763	10.3534	14.7274	2.48389	1.14547	0	14.0104	0	8.67468	0	4.70344	1.7594	1.93748	10.8911	5.91022	6.33849	0	7.11298	0	0	0	0	0	0	-1.1731	0.361401	-0.500397	#NAME?
XLOC_010016	1311.12	1055.13	965.066	1143.52	1522.62	1322.07	966.719	790.066	950.745	881.569	758.822	1113.7	800.883	961.385	994.765	1074.66	1020.13	1301.68	1114.53	1195.34	764.876	929.32	842.648	822.127	-2.6289	-2.05948	-3.14846	-2.44926
XLOC_010018	320.334	385.388	301.596	207.716	87.9148	42.7913	92.4687	76.9091	135.325	46.809	15.6781	47.5038	371.643	342.291	287.631	196.493	47.1847	0	11.2579	12.4514	14.3414	21.8664	35.9667	23.3227	-2.93307	-0.523996	-2.96948	-1.09849
XLOC_010015	57.2975	65.356	79.6332	143.134	114.833	170.274	142.906	83.9009	116.241	101.419	68.9838	128.436	100.573	60.1131	65.7512	145.785	147.403	156.486	67.5472	49.8058	119.512	103.865	102.762	81.6296	-2.57775	-1.91744	-1.78614	-1.75298
XLOC_003373	130.694	129.141	126.34	188.465	102.233	142.192	221.365	202.76	145.735	117.022	163.053	95.0075	214.355	119.943	108.231	252.963	224.615	94.1424	129.465	211.675	47.8047	120.265	92.4858	99.1216	-5.86747	-1.78024	-1.34306	-1.10164
XLOC_006686	1935.82	2095	2063.2	1175.5	860.534	840.225	1213.3	957.868	940.336	975.187	766.661	1138.33	2018.32	2004.66	1871.2	936.368	1047.42	443.097	1075.13	1045.92	626.242	639.591	739.886	746.328	-4.59189	-2.64386	-4.59527	-2.03033
XLOC_008025	74.5375	74.138	88.2592	42.8472	204.18	136.843	67.25	132.843	102.361	124.824	141.103	103.805	206.782	133.946	155.759	126.77	364.219	368.202	208.27	298.835	133.853	284.263	303.148	297.365	-3.298	-1.33869	-2.14728	-1.8841
XLOC_008027	469.408	395.834	375.97	143.134	195.589	69.9816	134.5	132.843	121.446	85.8165	83.0942	103.805	197.447	347.807	354.983	130.227	151.693	86.6111	140.723	87.1601	129.073	142.131	143.867	81.6296	-3.0716	-1.62501	-1.75468	-2.07426
XLOC_008026	280.783	288.232	257.309	150.586	160.366	139.963	142.906	174.793	152.674	257.449	178.731	123.158	276.707	312.022	242.689	99.6871	155.592	113.808	123.837	99.6116	152.975	174.931	143.867	209.905	-4.09365	-2.08301	-2.99942	-1.96493
XLOC_008028	16.8597	23.8499	24.721	79.4846	40.6642	195.681	19.6146	83.9009	64.1927	46.809	86.2298	58.0602	47.3801	19.0947	33.7375	81.8241	16.3782	87.0295	50.6604	24.9029	57.3657	65.5991	77.0715	69.9682	-2.34606	-0.577707	-1.24398	-1.64
XLOC_017890	115.356	90.3152	69.2188	58.9925	22.0503	66.8614	36.4271	41.9504	60.7228	39.0075	45.4666	68.6166	32.5848	83.0267	69.8145	58.1989	47.1847	80.3349	33.7736	24.9029	28.6828	49.1993	51.381	52.4762	-1.98972	-1.63635	-1.24297	-1.69975
XLOC_000439	13.3103	17.5639	14.2014	12.109	16.8957	0	14.0104	20.9752	6.93975	7.8015	0	8.79699	7.22151	13.2956	17.4844	28.8113	28.4668	7.5314	0	12.4514	0	16.3998	15.4143	0	-2.75328	-0.468295	-1.30693	0.130513
XLOC_000437	48.424	39.1951	39.764	29.8067	34.3641	67.3071	47.6354	20.9752	19.0843	15.603	64.2804	19.3534	49.1415	46.9589	43.9573	38.0309	23.3974	26.7783	11.2579	12.4514	9.56095	27.3329	10.2762	0	-3.04077	-0.836514	-4.16791	-0.434451
XLOC_018970	263.036	311.99	210.076	108.67	126.288	93.1602	106.479	97.8843	55.518	78.015	134.832	79.173	240.247	290.24	243.304	93.3487	24.1773	151.046	106.95	74.7087	66.9266	27.3329	102.762	81.6296	-2.36075	-1.98011	-3.20288	-1.414
XLOC_012147	14.7047	17.6563	16.5157	16.4558	18.6139	12.4808	22.4167	69.9174	39.9035	15.603	43.8988	52.782	11.6249	20.2263	13.6674	24.7777	14.4284	35.9833	33.7736	74.7087	100.39	38.2661	46.2429	52.4762	-3.46112	-0.695067	-1.7649	-1.18602
XLOC_002734	271.91	354.235	327.054	0	0	0	0	0	0	0	0	0	556.056	378.217	309.179	0	0	0	0	0	0	0	0	0	-2.92163	#NAME?	-1.70262	#NAME?
XLOC_002735	14244.8	12077.6	15372	4717.54	3778.91	1794.56	4018.19	4348.86	6556.33	2902.16	3562.07	4087.08	19905.6	11642	12926.6	3343.84	3914.77	2556.07	3050.88	4358.01	2987.8	4427.94	3555.56	8023.02	-3.05325	-1.61408	-1.73718	-1.22762
XLOC_002736	2077.92	1719.41	1785.7	3271.6	3480.51	3364.91	3541.83	3439.94	4097.92	3058.19	3433.51	3383.32	2916.96	1700.56	1687.86	4099.27	3419.52	2042.26	2471.1	2901.19	2830.04	2744.23	2795.13	2652.96	-3.28639	-3.62494	-1.57399	-4.16086
XLOC_001289	529.495	411.919	522.612	494.916	1194.15	1543.61	683.708	929.901	891.758	1014.19	1260.52	858.587	1219.03	420.367	550.39	1298.24	1023.63	1102.09	1108.9	610.121	1328.97	983.986	1644.19	1189.46	-2.88698	-1.6483	-0.76855	-1.72601
XLOC_001291	380.673	304.872	320.426	575.643	298.968	487.642	487.562	587.306	563.854	624.12	598.905	436.331	219.111	198.444	185.187	266.793	363.829	280.335	416.541	361.092	286.828	393.594	359.667	314.857	-3.06659	-2.333	-3.55553	-2.88428
XLOC_001292	47.2831	51.2125	67.6409	33.8431	61.8554	19.6127	106.479	139.835	71.1324	15.603	94.0689	84.4511	73.6241	48.7977	67.2288	33.4211	9.35895	43.0963	61.9183	49.8058	124.292	27.3329	61.6572	81.6296	-2.36098	-0.744479	-2.2963	-1.04417
XLOC_001293	41.3252	34.3882	47.7589	132.888	123.997	112.773	294.219	258.694	192.578	171.633	213.223	327.248	91.5898	31.8246	44.4498	34.5736	132.195	134.31	112.579	186.772	195.999	153.064	118.176	122.444	-2.62524	-1.40063	-0.831489	-2.02569
XLOC_006085	1155.46	1189.26	1014.93	231.623	365.978	617.799	479.156	216.744	324.433	429.082	315.131	457.444	607.135	1038.47	1025.05	297.909	448.06	307.532	444.686	373.543	597.559	322.529	256.905	361.502	-3.59866	-1.57842	-1.86007	-1.73788
XLOC_004304	1555.02	1573.91	1396.05	505.783	788.37	752.859	770.573	475.438	667.951	780.15	783.907	738.948	1338.62	1902.4	1746.59	352.074	565.436	921.759	996.321	585.218	999.119	885.587	971.101	956.232	-3.9487	-2.50924	-2.5137	-2.49818
XLOC_006088	1721.59	1540.54	1469.9	525.965	1256.01	1571.69	1359.01	2195.41	1245.68	2129.81	1686.97	1576.42	1666.41	1513.29	1578.52	693.776	828.657	1673.23	1621.13	1656.04	975.216	880.121	1192.04	1043.69	-3.60303	-1.58333	-4.36764	-1.87833
XLOC_004307	367.236	350.26	364.714	228.829	425.542	414.541	451.135	272.678	496.192	709.936	396.657	380.03	244.474	328.712	329.495	403.935	278.039	415.482	500.975	211.675	463.706	475.593	359.667	448.963	-5.29983	-1.60941	-2.62294	-1.91879
XLOC_010113	1072.81	1171.32	1151.47	395.25	602.804	426.576	484.76	433.488	371.276	600.715	501.701	504.947	1044.65	1203.53	1128.48	377.428	517.862	836.822	506.604	659.927	611.9	459.193	405.91	559.746	-4.44133	-2.53689	-3.82401	-2.48732
XLOC_011720	353.039	509.814	431.303	1043.24	898.621	1022.09	697.719	608.281	463.228	522.7	631.829	680.887	434.171	612.163	464.815	1432.5	797.07	1154.4	782.422	971.213	645.364	535.726	642.262	501.439	-2.46061	-1.79512	-2.40448	-1.96974
XLOC_011719	413.125	554.371	360.716	212.683	150.629	196.573	70.0521	153.818	176.964	39.0075	95.6367	131.955	332.718	522.63	334.051	96.2298	113.477	166.109	118.208	99.6116	109.951	158.531	41.1048	69.9682	-2.14439	-1.22783	-1.85975	-1.29696
XLOC_011718	675.147	648.661	815.162	536.211	1152.92	1167.4	818.208	1314.45	650.601	756.745	699.245	649.218	1309.03	790.946	814.872	1108.08	1379.27	1623.02	1024.47	946.31	1415.02	1257.32	1007.07	868.772	-2.99463	-1.63046	-1.73233	-2.39186
XLOC_011717	5524.77	3364.5	3014.38	1766.05	2717.06	2475.65	2247.27	3370.02	2762.02	2465.27	2566.51	3902.35	4496.36	3102.26	2804.03	1567.34	2098.74	2236.82	2724.4	2216.36	2576.67	2700.49	2481.7	2577.16	-1.5452	-2.11544	-1.94058	-3.7858
XLOC_011716	45.5084	101.593	103.933	78.5532	133.734	76.6677	50.4375	76.9091	69.3975	39.0075	50.1701	38.7068	84.8967	97.0296	125.839	77.7905	102.558	102.511	61.9183	62.2572	76.4876	87.4654	30.8286	64.1375	-1.34076	-1.21571	-2.2878	-1.74727
XLOC_016701	597.694	728.53	685.876	612.28	539.803	473.379	504.375	454.463	487.517	530.502	443.691	402.902	649.231	759.688	693.466	689.743	791.611	400.419	371.51	448.252	363.316	519.326	339.115	378.994	-3.32958	-3.00401	-3.65625	-2.579
XLOC_014150	5737.48	5098.42	6557.06	1784.68	3120.83	1666.19	2530.28	2782.71	1892.82	2379.46	2011.51	1870.24	9986.81	6232.38	7542.8	1871.58	2294.89	2745.61	2516.13	2639.71	2256.38	2039.04	2512.53	2845.37	-2.9872	-2.14821	-2.05545	-3.11651
XLOC_016702	171.766	122.577	108.983	50.9198	86.1966	105.195	58.8437	111.868	64.1927	117.022	94.0689	147.79	152.532	190.664	184.571	130.803	124.786	131.799	213.899	136.966	176.877	202.264	241.491	145.767	-2.02619	-1.56549	-3.10316	-2.19936
XLOC_014153	173.033	188.858	231.957	210.821	265.176	241.593	243.781	146.827	102.361	140.427	105.044	165.384	72.9196	177.652	194.299	139.447	188.739	134.728	95.6918	249.029	105.17	153.064	143.867	169.09	-2.69919	-1.54346	-1.17321	-1.47321
XLOC_001196	46.269	52.1369	51.4407	98.4243	69.5873	35.6594	47.6354	55.9339	95.4215	70.2135	48.6022	58.0602	33.8178	62.3761	46.1736	131.38	80.7209	20.9205	73.1761	87.1601	47.8047	65.5991	71.9334	52.4762	-3.96457	-1.59439	-1.73136	-2.19876
XLOC_006039	238.824	211.968	292.129	413.568	469.643	734.138	434.323	818.033	440.674	421.281	675.728	533.098	517.306	224.469	278.889	715.673	698.021	1174.06	461.572	747.087	435.023	535.726	560.053	530.592	-2.60215	-1.83751	-1.12762	-2.31006
XLOC_006040	582.609	697.655	546.702	141.272	186.712	163.142	126.094	370.562	201.253	210.64	174.027	241.038	530.693	1013.58	781.258	169.987	111.527	179.917	275.818	211.675	234.243	153.064	282.595	279.873	-2.94932	-1.47751	-1.68269	-2.22823
XLOC_004264	499.705	296.829	263.515	2419.31	2925.53	3089	4267.57	4355.85	4483.08	3752.52	3812.92	3140.53	432.057	306.082	288	2890.93	2686.02	1466.95	3422.39	3411.7	4316.77	4105.41	3653.19	2950.33	-1.4672	-2.30875	-2.12432	-2.86537
XLOC_009796	1216.94	669.923	528.293	55.8876	64.4327	60.1753	64.4479	90.8926	43.3734	78.015	32.9241	59.8196	1357.47	694.766	516.775	53.0128	26.907	108.368	95.6918	24.9029	19.1219	43.7327	56.5191	69.9682	-1.14665	-1.8414	-0.950964	-0.847765
XLOC_008712	68.4528	78.3903	66.5889	40.3633	55.5553	0.445743	58.8437	55.9339	121.446	31.206	1.56781	22.8722	51.0789	57.1428	48.2668	27.6589	97.879	64.0169	39.4025	12.4514	33.4633	71.0657	61.6572	34.9841	-3.48924	-0.23428	-3.52624	-1.00017
XLOC_008713	386.251	404.431	394.379	688.97	846.789	1230.7	680.906	797.058	610.698	686.532	727.466	626.346	659.623	389.533	357.322	810.174	885.98	1324.69	579.78	597.669	731.412	809.055	580.605	483.947	-5.43918	-2.01377	-1.49802	-2.41708
XLOC_008714	1309.48	1213.66	1082.78	472.871	219.644	54.3806	151.312	97.8843	272.385	93.618	73.6873	65.0978	404.58	1224.75	1019.88	142.904	497.974	73.6403	61.9183	112.063	33.4633	54.6659	174.695	338.18	-3.40096	-0.287078	-1.04894	-0.177926
XLOC_008708	158.075	178.135	168.418	443.996	662.654	571.888	484.76	342.595	350.457	218.442	343.351	279.744	490.006	251.202	209.074	467.896	671.114	681.173	275.818	348.641	320.292	431.861	416.186	344.01	-4.06853	-1.52578	-1.06447	-2.59927
XLOC_008709	439.746	496.133	490.843	609.486	337.627	216.631	246.583	216.744	719.999	156.03	112.883	190.015	558.874	408.062	364.956	727.774	576.745	539.332	377.138	336.189	468.486	470.127	488.119	239.058	-3.9331	-0.562215	-2.12472	-2.02026
XLOC_008710	50.8325	64.0619	50.494	168.905	151.202	201.03	126.094	181.785	197.783	101.419	123.857	89.7293	97.4023	64.4978	57.3784	106.026	165.731	151.883	50.6604	224.126	172.097	158.531	87.3477	64.1375	-2.83549	-1.86085	-1.77737	-0.871499
XLOC_008711	212.584	216.683	243.318	610.107	799.825	1294.44	599.646	510.397	740.818	452.487	752.551	520.782	326.201	228.43	244.043	648.255	724.538	1178.25	692.359	398.446	587.998	360.795	518.948	443.132	-3.74857	-1.4597	-2.34213	-2.00198
XLOC_002068	208.147	317.813	344.832	1173.02	1071.87	1090.29	879.854	873.967	905.637	803.554	772.933	804.045	399.12	255.304	315.581	450.033	843.865	866.111	855.598	610.121	807.9	655.991	780.991	728.836	-2.00406	-2.6846	-2.16298	-2.98461
XLOC_000656	199.02	217.052	232.062	498.331	556.126	711.851	439.927	244.711	449.349	569.509	435.852	619.308	463.585	247.524	265.837	565.854	621.59	777.826	534.749	610.121	401.56	683.324	513.81	402.317	-3.70763	-1.91379	-1.44305	-2.22608
XLOC_000655	104.454	98.5425	124.447	1024.92	1043.52	993.56	1045.18	971.852	784.191	616.318	1083.36	1043.32	166.271	99.8584	143.815	1633.03	1728.29	888.705	1159.56	1108.18	1328.97	1213.58	914.582	944.571	-3.00858	-2.63065	-2.01722	-2.80408
XLOC_002066	158.329	121.376	138.438	31.6697	15.1775	74.8848	22.4167	41.9504	38.1686	54.6105	26.6528	35.188	97.5784	165.205	138.644	13.8294	30.0266	6.69457	39.4025	24.9029	23.9024	27.3329	61.6572	75.7989	-2.91489	-1.07631	-1.97462	-0.956964
XLOC_002069	106.609	113.426	74.7942	86.3153	92.7831	81.5709	81.2604	146.827	123.181	148.228	133.264	86.2105	153.941	101.697	82.3738	99.1109	105.678	48.9541	39.4025	49.8058	162.536	43.7327	92.4858	52.4762	-2.25429	-1.92578	-1.60685	-0.626199
XLOC_012091	235.909	147.167	151.797	10.867	3.43641	12.0351	2.80208	6.99174	0	23.4045	14.1103	14.0752	207.134	136.209	148.618	17.2868	31.5864	4.60252	0	62.2572	9.56095	5.46659	5.1381	0	-1.83643	-0.440082	-2.11503	0.797339
XLOC_006682	20.4091	10.0761	6.41694	32.9116	12.3138	0	14.0104	0	10.4096	23.4045	10.9747	19.3534	37.5166	8.91088	7.38778	7.49094	0	10.8787	0	0	23.9024	16.3998	10.2762	17.4921	-0.77308	-0.387963	-0.0878912	-0.224797
XLOC_006683	20.1555	16.4546	17.0417	16.1453	10.3092	15.601	11.2083	20.9752	10.4096	31.206	6.27126	17.594	25.1872	17.1145	20.0701	33.4211	5.84934	20.5021	28.1447	0	4.78047	5.46659	15.4143	29.1534	-3.17656	-1.07849	-2.3547	-0.152149
XLOC_000569	75.8051	52.0445	83.2098	497.71	560.708	560.299	358.667	391.537	518.746	561.708	544.032	534.857	120.3	48.6562	76.7098	477.692	500.704	337.658	523.491	348.641	478.047	541.192	575.467	244.889	-2.11336	-2.72589	-1.18337	-1.81468
XLOC_000571	354.433	383.262	334.417	126.368	208.189	117.23	120.49	314.628	112.771	132.625	161.485	168.902	198.151	393.493	384.534	199.951	408.284	219.247	219.528	298.835	215.121	136.665	241.491	192.413	-3.86377	-1.3239	-1.56138	-2.02035
XLOC_000570	156.3	193.572	219.649	685.555	877.144	655.242	711.729	832.017	758.167	748.944	774.5	1029.25	140.907	233.804	233.084	412.002	568.556	822.177	1142.67	809.344	913.07	814.522	1222.87	944.571	-2.5767	-2.78117	-1.92368	-2.50443
XLOC_016713	428.844	416.448	361.137	220.446	380.582	234.015	302.625	300.645	206.457	163.831	246.147	295.579	357.024	388.543	360.031	149.243	137.265	188.703	394.025	348.641	248.585	147.598	333.976	262.381	-3.48003	-2.00669	-4.40551	-1.71279
XLOC_002843	12.0426	32.0772	32.1899	29.4962	31.5004	32.985	22.4167	6.99174	26.0241	0	36.0597	15.8346	17.2612	23.6209	31.0287	74.9094	7.79912	13.3891	50.6604	24.9029	33.4633	38.2661	5.1381	75.7989	-1.13849	-0.859192	-1.80459	-0.672949
XLOC_011299	47.9169	51.305	61.8551	130.715	171.821	154.673	381.083	230.727	340.048	195.037	290.046	281.504	87.5387	53.0409	74.6166	95.6536	172.751	167.783	270.189	336.189	272.487	464.66	411.048	250.719	-2.88751	-1.48044	-2.04315	-1.9429
XLOC_010775	27.2543	34.3882	34.5042	46.573	102.233	45.4657	64.4479	41.9504	71.1324	109.221	75.2551	58.0602	29.2383	24.611	35.3382	86.4339	88.52	82.4269	67.5472	112.063	71.7071	71.0657	118.176	40.8148	-2.95267	-1.49742	-2.47093	-1.44969
XLOC_010772	15.9723	12.1098	18.1989	43.1577	36.0823	46.3572	56.0417	27.967	22.5542	78.015	29.7885	43.985	19.727	11.7397	18.5926	35.1498	25.3471	44.3516	33.7736	12.4514	43.0243	32.7995	51.381	134.106	-2.33334	-1.34278	-1.95773	-0.268873
XLOC_010773	540.777	532.185	576.578	1304.04	1494.55	1398.29	1073.2	811.042	1334.17	1373.06	1425.14	976.466	559.579	486.138	593.978	1113.85	1697.48	1559.42	985.063	846.698	1553.65	1333.85	1299.94	1090.34	-4.54579	-2.41315	-3.31092	-2.1955
XLOC_010774	330.728	304.502	341.571	494.605	443.583	607.993	512.781	412.513	405.975	397.876	396.657	443.369	399.296	299.292	364.218	553.753	510.063	482.009	422.17	498.058	587.998	464.66	606.296	553.915	-4.095	-2.70407	-2.80409	-2.84807
XLOC_010776	23.9585	36.1446	35.5562	58.3715	72.7374	31.6477	39.2292	34.9587	34.6987	85.8165	79.9585	40.4662	42.6245	32.3903	46.543	28.2351	21.8375	25.5231	101.321	74.7087	43.0243	49.1993	77.0715	23.3227	-2.21864	-1.30956	-2.47473	-1.13012
XLOC_009951	12.8032	13.9586	17.6729	81.3475	40.0915	35.2137	86.8646	132.843	79.8071	109.221	73.6873	109.083	15.676	12.3055	18.962	101.992	90.0799	82.4269	180.126	112.063	66.9266	38.2661	30.8286	69.9682	-2.55102	-1.38793	-2.24228	-0.581567
XLOC_019831	46.7761	71.6421	70.6915	23.2865	12.8865	8.02337	28.0208	20.9752	8.67468	23.4045	34.4919	22.8722	12.8578	77.9348	67.5982	43.217	19.4978	56.4855	11.2579	0	52.5852	21.8664	20.5524	29.1534	-2.1638	-1.20329	-0.596971	-0.347952
XLOC_019833	252.261	332.512	336.416	591.788	302.69	245.604	162.521	244.711	475.373	148.228	185.002	184.737	396.302	285.431	283.075	244.896	392.296	404.603	343.365	236.578	210.341	278.796	169.557	262.381	-2.69301	-0.88314	-2.31384	-2.06353
XLOC_018416	723.825	638.493	575.947	276.333	358.532	184.092	375.479	447.471	492.722	366.67	460.937	369.474	315.104	494.342	485.254	81.2479	204.337	350.21	287.076	410.898	248.585	262.396	349.391	355.672	-3.12186	-1.95629	-2.09611	-2.33878
XLOC_011486	764.643	838.813	602.982	398.665	434.992	465.355	493.167	356.579	327.903	452.487	426.446	453.925	450.199	899.15	719.57	229.914	345.501	306.695	410.912	448.252	511.511	459.193	447.015	349.841	-2.60877	-2.98916	-1.60994	-3.02127
XLOC_011487	1145.06	961.575	1291.7	769.697	548.68	568.768	532.396	461.455	666.216	670.929	666.321	612.271	2654.7	969.023	1286.34	479.42	280.768	518.829	467.201	410.898	458.925	404.528	560.053	746.328	-2.77593	-2.71651	-0.869639	-1.97328
XLOC_009857	141.216	130.435	226.276	568.191	806.125	599.524	467.948	272.678	598.553	390.075	407.632	381.79	216.117	128.005	208.828	529.552	623.15	597.491	275.818	398.446	396.779	464.66	359.667	448.963	-1.66147	-1.64011	-1.91498	-2.52282
XLOC_009856	42.0858	59.07	52.2823	169.526	107.101	119.905	151.312	181.785	206.457	288.655	117.586	205.85	64.9935	51.3436	50.7294	133.685	101.779	117.573	129.465	87.1601	105.17	202.264	159.281	157.428	-2.58362	-1.58429	-2.79042	-1.75183
XLOC_009855	609.61	523.033	442.558	63.6498	48.6825	42.3456	25.2187	20.9752	3.46987	23.4045	15.6781	29.9098	391.723	542.715	557.162	32.8449	18.7179	51.4645	11.2579	12.4514	9.56095	5.46659	10.2762	17.4921	-2.65216	-0.732831	-2.44021	-1.50638
XLOC_009854	37.2687	30.8754	38.8172	30.1172	10.5956	1.78297	11.2083	27.967	12.1446	0	9.40689	5.2782	47.7324	63.5077	71.9077	42.6407	58.4934	89.9583	129.465	24.9029	66.9266	43.7327	92.4858	52.4762	-3.0862	-0.20792	-2.31676	-0.864288
XLOC_011484	158.202	225.464	241.319	311.108	474.225	702.045	658.49	741.124	523.951	608.517	500.133	775.895	204.316	276.944	252.046	493.826	675.794	494.98	641.698	672.378	521.072	694.257	698.782	565.576	-2.23976	-1.97775	-2.72805	-3.11129
XLOC_011485	430.999	424.676	357.771	589.614	825.311	714.08	636.073	629.256	525.686	444.685	586.363	633.384	475.915	429.278	390.075	658.05	913.667	913.809	585.409	560.315	764.876	705.19	565.191	390.656	-3.31772	-2.52341	-3.32903	-2.19154
XLOC_016534	12586.2	13899.5	14406.2	7862.15	5252.27	6062.1	9866.13	7837.74	8893.29	8191.57	8618.28	10204.5	11960.2	13508.7	12390.9	5326.06	7049.24	4590.39	7306.35	7819.51	5655.3	7773.49	8071.95	12057.9	-3.85907	-2.32504	-3.98089	-1.9369
XLOC_013945	1010.69	1014.73	947.708	770.007	660.936	949.432	972.323	755.108	742.553	982.989	824.67	1126.02	343.638	593.493	539.554	392.41	631.729	583.265	664.214	547.864	674.047	666.924	811.82	868.772	-4.72093	-2.52749	-1.90479	-2.60803
XLOC_016538	15.7188	17.9336	20.8288	9.93558	2.86368	14.7095	22.4167	0	3.46987	7.8015	21.9494	12.3158	16.0282	15.5587	11.9436	5.76226	27.2969	0	16.8868	0	4.78047	0	0	0	-2.83308	-0.409843	-2.70857	0.869174
XLOC_013977	577.158	619.08	578.997	6030.27	4246.26	4719.08	3247.61	2621.9	3723.17	2964.57	2738.97	3010.33	940.909	579.207	492.519	6996.54	3148.9	3653.56	3067.77	3610.92	3298.53	2864.49	3113.69	2320.61	-4.64284	-1.72133	-1.4963	-2.80714
XLOC_013978	280.403	233.784	272.141	565.086	601.945	501.015	467.948	398.529	468.433	405.678	501.701	436.331	258.917	226.167	297.481	560.092	579.475	580.754	517.862	373.543	425.462	437.327	524.086	612.222	-3.39791	-2.8228	-2.86993	-2.48638
XLOC_016566	72.5092	73.5833	82.5787	69.8595	63.2872	104.304	50.4375	83.9009	91.9517	54.6105	64.2804	66.8572	88.5955	78.2177	77.0792	50.1317	47.1847	70.293	101.321	62.2572	76.4876	81.9988	92.4858	69.9682	-3.78687	-2.02653	-3.68109	-2.48781
XLOC_007199	311.207	362.185	345.884	229.76	384.592	332.078	246.583	412.513	294.939	296.457	435.852	281.504	333.598	390.523	377.392	226.457	322.104	362.344	422.17	348.641	286.828	415.461	431.6	483.947	-3.70638	-2.15415	-3.62313	-2.51697
XLOC_007193	2856.25	1791.98	1695.65	721.571	1075.31	914.664	860.239	643.24	803.276	608.517	564.413	858.587	1356.41	1592.78	1632.33	701.844	987.369	746.445	804.937	971.213	1070.83	754.389	596.02	822.127	-1.71518	-2.25196	-3.35562	-2.32802
XLOC_008549	3124.49	3151.88	2565.72	3085.62	2049.82	2698.53	2726.43	2090.53	2281.44	2824.14	2484.99	2574	2320.39	3244.55	2620.82	2820.63	3618.4	2629.29	2724.4	3025.7	2672.28	3722.75	2800.26	3160.23	-3.15547	-2.87798	-2.53315	-2.94287
XLOC_002915	225.641	304.317	371.867	1426.07	821.875	1160.27	1286.16	1188.6	1219.66	1458.88	1102.17	1439.19	459.534	299.575	347.472	1271.73	984.249	998.747	1294.65	1531.53	1176	1279.18	1007.07	1306.07	-2.03877	-2.60891	-2.16807	-2.87801
XLOC_004654	119.285	92.2565	129.18	203.99	315.863	164.479	291.417	286.661	357.397	257.449	296.317	246.316	171.026	119.802	135.566	221.847	95.9292	223.013	309.591	286.383	186.438	180.397	349.391	134.106	-2.57228	-2.20119	-2.43863	-1.4952
XLOC_004655	1.90147	5.08428	30.5068	46.2625	27.4913	2.67446	8.40625	0	8.67468	0	0	1.7594	1.76134	1.27298	12.6824	0	29.2467	19.6653	0	12.4514	0	0	0	0	0.315554	0.580915	0.272949	1.22458
XLOC_004653	189.386	226.574	265.619	211.752	75.0283	96.7262	145.708	146.827	128.385	163.831	70.5517	147.79	88.2433	98.444	96.5337	45.5219	88.1301	79.4981	28.1447	99.6116	52.5852	81.9988	51.381	40.8148	-2.57592	-1.54708	-4.12334	-1.14937
XLOC_004381	315.009	211.229	174.941	155.243	97.9377	115.893	448.333	279.67	211.662	124.824	322.97	255.113	175.43	146.676	173.736	242.591	102.558	128.034	168.868	211.675	391.999	256.93	190.11	419.809	-1.68553	-0.954771	-3.35758	-1.3505
XLOC_015813	21.1697	19.5051	17.9885	49.9884	49.2552	25.8531	84.0625	118.86	76.3372	62.412	25.085	35.188	19.727	24.3281	32.0137	66.266	85.0104	145.189	106.95	49.8058	86.0485	54.6659	128.452	64.1375	-3.6267	-0.936635	-2.03593	-1.38548
XLOC_015815	671.724	693.957	622.864	334.705	188.716	216.185	266.198	349.587	279.325	351.067	338.648	411.699	130.868	285.29	223.48	91.62	116.207	129.289	146.352	236.578	90.829	142.131	246.629	139.936	-4.18814	-2.08547	-1.45659	-1.44846
XLOC_015816	648.146	778.634	678.302	180.703	138.602	143.083	325.042	370.562	258.506	249.648	170.892	262.15	141.788	196.747	192.329	93.9249	63.5628	113.808	135.094	136.966	138.634	114.798	123.314	99.1216	-3.36074	-1.52273	-2.53566	-3.0054
XLOC_013246	478.409	467.846	454.13	190.639	261.167	253.182	372.677	363.57	317.493	195.037	246.147	325.489	371.996	484.865	513.328	162.496	340.042	281.591	242.044	174.32	219.902	284.263	220.938	279.873	-5.26129	-2.0557	-2.61153	-2.51658
XLOC_000313	787.587	853.419	788.337	233.797	233.676	220.197	269	251.703	258.506	374.472	206.952	323.729	207.134	691.229	633.872	165.377	152.083	266.109	332.107	149.417	243.804	289.729	215.8	227.397	-4.42151	-2.29844	-0.949649	-1.94764
XLOC_000312	702.148	920.808	917.728	207.095	159.507	63.7412	190.542	132.843	242.891	179.434	170.892	195.293	438.574	793.068	706.641	135.989	110.748	76.9876	146.352	249.029	200.78	191.331	128.452	145.767	-2.75623	-1.75635	-1.80569	-1.96869
XLOC_001739	143.624	142.36	121.396	344.64	104.811	104.304	106.479	34.9587	38.1686	124.824	134.832	82.6918	236.372	124.894	119.559	469.624	69.4122	179.917	39.4025	62.2572	124.292	87.4654	118.176	104.952	-3.44427	-0.389819	-1.28187	-1.42895
XLOC_016061	585.525	617.508	648.427	297.446	221.648	230.449	243.781	223.736	282.795	202.839	211.655	237.519	332.542	525.459	532.29	305.4	264.39	163.18	197.013	149.417	157.756	245.996	179.833	268.211	-4.29462	-2.91722	-2.03119	-2.05706
XLOC_016059	75.4248	97.2483	122.553	104.013	79.8965	51.2604	95.2708	62.9256	85.0119	39.0075	79.9585	42.2256	68.3401	68.1753	109.832	46.0981	45.2349	94.1424	39.4025	87.1601	33.4633	10.9332	35.9667	69.9682	-2.06235	-1.61116	-1.77621	-0.746509
XLOC_016062	60.9737	45.3887	63.0122	141.892	87.9148	131.048	112.083	132.843	131.855	101.419	95.6367	80.9324	118.891	51.4851	60.5798	109.483	189.519	88.7031	28.1447	149.417	157.756	158.531	118.176	116.614	-2.55256	-2.33596	-1.0756	-1.29805
XLOC_016063	623.174	614.55	578.997	665.684	403.205	586.152	409.104	454.463	881.348	397.876	301.02	452.166	681.287	565.204	567.012	843.019	635.238	735.148	309.591	348.641	468.486	420.927	426.462	431.471	-4.69296	-1.51073	-3.18445	-2.75585
XLOC_016060	337.954	374.388	319.9	312.039	408.646	316.032	451.135	272.678	449.349	444.685	515.811	311.414	515.369	540.169	461.367	488.64	701.531	585.775	546.006	261.48	740.973	688.79	549.777	518.931	-3.63232	-2.18633	-3.64979	-1.71983
XLOC_013492	17.1132	18.1185	23.9846	32.9116	22.623	40.1168	64.4479	34.9587	43.3734	31.206	26.6528	22.8722	46.3233	21.0749	15.145	10.9483	31.5864	15.8996	28.1447	0	81.268	32.7995	46.2429	40.8148	-2.41836	-1.45278	-0.73801	-0.530837
XLOC_013493	138.173	168.336	184.829	67.9966	37.2278	84.2454	95.2708	20.9752	36.4337	62.412	34.4919	54.5414	294.673	137.624	175.46	67.9947	40.5554	39.749	61.9183	62.2572	105.17	92.932	41.1048	0	-2.79216	-1.14478	-1.3062	-0.688067
XLOC_013494	44.4943	57.9607	57.5421	224.482	129.438	98.0634	221.365	167.802	135.325	226.243	103.476	124.917	143.021	59.8302	70.9227	239.71	99.4388	107.95	135.094	236.578	272.487	120.265	195.248	139.936	-2.80289	-1.59579	-1.01617	-1.56842
XLOC_009835	525.565	641.913	595.618	2268.73	2980.51	2712.79	2852.52	2118.5	2158.26	3744.72	1875.11	2183.41	538.442	720.65	735.823	2681.76	3754.11	3909.63	3185.98	2652.16	3011.7	3143.29	3483.63	2390.58	-3.32692	-2.12024	-2.59811	-2.91582
XLOC_011458	29.029	30.9679	28.0873	21.4236	67.2964	28.5275	61.6458	34.9587	12.1446	23.4045	21.9494	28.1504	11.2726	26.5912	29.1817	28.2351	36.2659	27.6151	5.62893	37.3543	28.6828	49.1993	10.2762	23.3227	-4.32614	-0.828384	-1.21368	-0.656932
XLOC_013839	568.285	475.611	389.961	344.33	323.023	295.973	260.594	440.48	218.602	210.64	291.613	343.083	186.702	276.944	278.766	287.537	233.194	179.917	168.868	174.32	157.756	169.464	164.419	116.614	-2.42229	-2.09607	-2.23375	-2.89728
XLOC_015523	18.2541	24.0348	15.8846	18.9397	19.1866	16.0467	19.6146	6.99174	5.20481	0	9.40689	5.2782	21.4884	21.0749	19.4545	24.2015	28.4668	35.5649	5.62893	12.4514	38.2438	10.9332	30.8286	23.3227	-2.21697	-0.613366	-4.2723	-0.679059
XLOC_017541	51.2128	53.0613	59.4356	38.8109	4.58188	0.445743	25.2187	0	20.8192	0	7.83907	3.5188	68.8685	51.6265	44.3267	16.1343	16.7681	30.1256	0	0	0	5.46659	5.1381	0	-3.66366	0.286212	-2.12683	0.553154
XLOC_017751	404.252	408.591	331.577	227.897	85.6239	32.985	131.698	90.8926	133.59	15.603	14.1103	43.985	214.179	352.899	276.426	106.026	40.1655	83.6822	106.95	74.7087	76.4876	49.1993	123.314	110.783	-3.14066	-0.302887	-2.01725	-1.69182
XLOC_019222	20.4091	10.8156	20.1976	22.0446	6.87282	3.1202	16.8125	13.9835	10.4096	0	10.9747	5.2782	14.443	24.8939	24.1334	0	35.096	21.7574	11.2579	0	4.78047	5.46659	35.9667	34.9841	-1.65391	-0.528594	-1.86717	0.0405813
XLOC_019223	430.492	634.702	373.971	184.119	188.43	65.9699	109.281	83.9009	81.542	54.6105	120.722	177.699	106.737	416.407	304.992	39.1834	142.724	100	39.4025	161.869	52.5852	65.5991	56.5191	99.1216	-1.80664	-1.17069	-0.816034	-0.810161
XLOC_012349	64.9034	45.1114	54.1758	74.2063	109.392	78.005	148.51	76.9091	114.506	140.427	106.611	80.9324	91.0614	54.3139	60.3335	57.6226	91.2497	190.795	129.465	112.063	90.829	120.265	61.6572	145.767	-2.46836	-1.88361	-1.80077	-1.88032
XLOC_003792	1087.89	1286.78	1217.11	794.846	629.436	691.347	585.635	412.513	438.939	366.67	553.439	612.271	601.851	1291.37	1368.46	615.986	683.593	365.273	624.811	535.412	750.534	606.791	590.881	588.899	-3.56856	-2.02509	-1.36509	-3.09203
XLOC_003790	13.1835	7.11799	12.8339	9.3146	8.59103	7.57762	0	6.99174	5.20481	0	3.13563	8.79699	0.528403	11.174	13.9137	12.677	2.72969	16.318	0	0	4.78047	5.46659	0	29.1534	-1.71048	-0.613247	-0.288884	0.767428
XLOC_005536	864.787	883.185	740.473	897.928	1705.6	1543.61	787.385	1265.5	1551.03	1185.83	1683.83	1131.29	831.178	919.235	724.126	1253.29	1087.2	1228.45	1441.01	834.247	1572.78	1448.65	1207.45	973.724	-3.41768	-1.9602	-3.07774	-2.0858
XLOC_005537	460.789	496.04	440.455	263.914	353.95	250.953	305.427	510.397	222.072	553.906	365.301	267.429	332.542	517.821	397.709	258.726	312.745	406.695	343.365	373.543	501.95	442.794	298.01	303.196	-4.05	-1.55457	-2.14647	-2.22025
XLOC_016370	14.8314	12.7569	14.9378	19.2502	25.7731	20.9499	5.60417	6.99174	22.5542	23.4045	15.6781	22.8722	10.5681	11.4568	11.2048	44.3694	20.2777	17.5733	16.8868	24.9029	9.56095	16.3998	46.2429	11.6614	-3.53729	-1.32267	-4.6088	-0.642476
XLOC_016371	949.592	756.355	675.357	1645.58	2177.83	2689.17	1852.18	2447.11	2467.08	1989.38	2289.01	1919.5	1737.04	731.682	742.349	2446.66	2455.16	2241.01	2212.17	2191.45	1716.19	2164.77	2229.94	1994.09	-2.49429	-2.67406	-0.890615	-3.38492
XLOC_016372	3246.31	3465.53	3133.26	2469.3	2775.19	2134.66	3922.92	3293.11	2654.45	4119.19	2737.4	3677.14	4111.33	3555.44	2965.46	2942.21	2465.69	2843.1	2791.95	2876.28	2906.53	3121.42	2486.84	3399.29	-4.27988	-2.15385	-2.62879	-3.24795
XLOC_016373	10.2679	15.8999	15.3586	3.41535	0	0	2.80208	0	1.73494	0	0	0	4.22722	12.0226	17.7307	0	0	0	5.62893	0	0	0	5.1381	0	-2.16577	0.500941	-0.753375	0.555527
XLOC_016374	801.911	869.596	893.638	389.661	294.672	333.861	406.302	272.678	485.782	265.251	354.326	311.414	496.523	749.362	763.65	265.64	221.105	250.628	292.704	448.252	296.389	295.196	333.976	303.196	-4.16829	-2.2729	-2.15647	-2.43524
XLOC_016689	1066.85	1133.7	1271.61	1537.22	2466.48	2109.25	1614	1566.15	2073.25	1513.49	2124.39	1440.95	2146.55	1301.98	1296.06	2671.39	2050	2426.78	1711.2	1718.3	2265.94	1590.78	2209.38	1953.28	-3.47062	-2.31263	-1.69253	-2.76078
XLOC_016688	250.613	298.493	269.722	157.106	101.947	105.641	109.281	111.868	107.566	140.427	131.696	100.286	214.003	313.578	330.603	122.736	139.214	185.774	185.755	261.48	105.17	120.265	118.176	163.259	-3.5019	-2.57505	-2.18381	-1.43564
XLOC_014132	1424.96	953.348	792.229	1556.47	3680.4	3270.86	3132.73	4202.03	2827.95	5266.01	2891.05	3561.02	1810.84	1254.74	984.299	2788.36	3635.17	2848.96	2454.21	3411.7	2987.8	2809.83	2584.46	2180.68	-1.68455	-1.72921	-1.6797	-2.6618
XLOC_016691	17.6202	26.1609	57.7525	87.8678	79.3238	16.0467	36.4271	20.9752	8.67468	0	31.3563	8.79699	8.98285	19.0947	23.1484	24.2015	10.1389	77.406	22.5157	12.4514	9.56095	16.3998	15.4143	5.83068	-0.683159	-0.041382	-1.23526	-1.24852
XLOC_009993	681.232	743.876	730.9	372.584	515.175	673.517	495.969	412.513	418.12	499.296	410.767	529.579	463.057	875.246	881.239	462.133	529.56	416.737	484.088	348.641	478.047	628.658	323.7	513.1	-4.44217	-2.39938	-1.62603	-2.04249
XLOC_009994	56.4101	103.534	90.0476	265.777	314.145	544.252	229.771	230.727	197.783	366.67	387.25	256.872	99.1636	113.72	75.1091	421.221	297.147	464.854	213.899	174.32	133.853	180.397	154.143	128.275	-1.78143	-1.51685	-2.30109	-2.35587
XLOC_017976	199.527	243.768	245.527	286.89	269.758	159.576	294.219	188.777	235.951	156.03	214.791	221.684	453.722	237.623	249.707	298.485	296.367	274.478	208.27	211.675	267.706	344.395	292.872	239.058	-3.13961	-2.13015	-1.36969	-2.3161
XLOC_000030	242.627	229.994	183.041	123.574	59.8508	58.3923	22.4167	139.835	71.1324	62.412	23.5172	63.3384	227.742	292.645	181.616	96.2298	64.3428	32.2176	28.1447	99.6116	19.1219	32.7995	35.9667	46.6455	-2.79993	-0.813272	-2.06936	-0.603227
XLOC_001497	168.723	182.941	175.361	122.642	102.52	191.224	100.875	160.81	149.205	54.6105	128.561	144.271	190.225	173.267	192.821	118.703	108.798	117.155	84.434	74.7087	62.1461	76.5322	102.762	58.3068	-4.62688	-1.69468	-4.12689	-2.25171
XLOC_001498	18.5076	11.9249	11.5715	0	0	3.56594	0	0	5.20481	7.8015	0	0	15.4998	14.5686	7.14152	10.9483	0	0	0	0	4.78047	0	0	0	-1.85188	0.609157	-1.44871	1.1219
XLOC_001499	3489.82	2807.91	2694.48	1498.1	1412.08	1666.63	1922.23	1657.04	1320.29	1685.12	1893.92	1794.59	3527.79	3179.63	3062.11	1382.37	1381.22	1498.75	1699.94	1892.62	2170.33	1492.38	1710.99	2390.58	-2.80068	-2.99134	-3.74926	-2.50577
XLOC_011597	14.0708	10.7232	12.9391	9.62509	9.45013	10.2521	19.6146	13.9835	8.67468	0	7.83907	8.79699	9.15898	8.76943	14.6524	0	27.6869	7.11298	5.62893	0	4.78047	0	5.1381	11.6614	-2.89629	-0.929427	-1.73618	-0.0997326
XLOC_011598	231.218	262.349	263.726	326.011	480.238	241.593	249.385	153.818	272.385	109.221	192.841	216.406	342.405	273.833	264.852	314.043	301.436	270.293	191.384	136.966	224.682	180.397	179.833	180.751	-3.77997	-1.2101	-2.79196	-2.69911
XLOC_011599	92.1577	111.207	109.509	170.768	108.247	86.0283	165.323	209.752	117.976	93.618	152.078	91.4887	50.1983	113.013	98.6269	110.635	154.423	67.7826	129.465	199.223	167.317	114.798	118.176	279.873	-3.30776	-1.61581	-1.40882	-1.40117
XLOC_000141	135.891	122.762	165.473	94.6985	69.8737	123.916	72.8542	34.9587	57.2529	117.022	78.3907	61.579	294.497	164.215	273.964	59.3513	89.6899	197.072	90.0629	87.1601	76.4876	71.0657	133.591	163.259	-2.69306	-1.46636	-1.8024	-1.50171
XLOC_000140	74.0304	92.2565	104.985	49.9884	36.3687	27.636	78.4583	90.8926	43.3734	0	48.6022	77.4136	113.254	118.104	72.6465	27.6589	64.3428	17.5733	50.6604	112.063	57.3657	49.1993	41.1048	139.936	-2.54059	-0.826287	-2.02269	-0.882588
XLOC_001578	19.7752	22.3708	39.8692	46.573	136.025	78.8964	67.25	55.9339	65.9276	148.228	101.908	63.3384	84.5445	26.4497	38.6627	69.1472	62.393	78.6612	67.5472	49.8058	43.0243	87.4654	77.0715	69.9682	-1.328	-1.23763	-0.706555	-1.9823
XLOC_008019	61.2272	63.9694	139.805	65.2022	98.5104	71.7646	39.2292	69.9174	57.2529	156.03	53.3057	45.7444	64.4651	41.0183	146.278	39.1834	44.8449	31.7992	28.1447	0	33.4633	71.0657	46.2429	40.8148	-0.98767	-1.03812	-0.604478	-0.654964
XLOC_008018	162.765	208.086	156.742	509.198	376.86	529.988	445.531	321.62	407.71	366.67	435.852	269.188	165.038	164.073	144.062	629.815	444.94	539.75	337.736	385.995	607.12	426.394	441.877	419.809	-2.64836	-2.2735	-3.73634	-2.25504
XLOC_016699	1880.55	1917.23	1837.98	2271.52	1998.56	1128.17	1997.89	1901.75	1861.59	1786.54	1417.3	1754.12	977.898	1814.42	1856.3	2053.67	1848.39	1233.89	1305.91	1157.98	1807.02	1989.84	2050.1	2244.81	-5.56577	-2.40526	-1.64497	-2.01848
XLOC_014145	958.085	611.222	483.164	604.518	379.723	393.145	316.635	167.802	421.59	343.266	384.115	251.594	646.589	547.1	474.049	443.118	453.519	506.696	185.755	448.252	219.902	311.596	262.043	384.825	-1.47754	-1.58752	-2.68257	-1.59257
XLOC_000764	163.146	163.436	150.325	165.8	12.0274	4.01168	30.8229	20.9752	20.8192	0	0	40.4662	165.566	163.79	167.579	156.734	18.7179	15.0628	33.7736	12.4514	33.4633	16.3998	10.2762	5.83068	-4.40902	0.65558	-6.45003	-0.641565
XLOC_002190	27.5079	28.3795	38.6068	228.829	235.108	317.815	266.198	174.793	253.301	296.457	321.402	251.594	37.1643	30.2687	38.909	262.183	159.102	145.607	174.497	124.514	272.487	202.264	215.8	180.751	-2.35608	-2.48109	-2.95983	-1.98918
XLOC_002191	286.868	244.23	278.138	926.803	929.835	808.131	792.99	678.199	770.312	733.341	765.093	614.03	572.965	262.942	287.631	879.321	832.556	693.725	602.296	946.31	702.729	814.522	745.024	769.65	-3.58262	-2.91658	-1.12041	-2.73151
XLOC_002192	176.71	158.26	188.3	200.264	264.604	128.374	140.104	111.868	171.759	62.412	89.3654	110.842	142.845	160.679	205.38	244.32	166.901	158.159	73.1761	24.9029	138.634	169.464	195.248	186.582	-3.526	-1.20467	-2.39746	-0.943459
XLOC_001540	72.2557	81.256	85.8397	81.9685	196.734	172.057	137.302	97.8843	173.494	93.618	126.993	126.677	117.482	70.8627	74.986	345.16	287.008	138.494	151.981	74.7087	229.463	180.397	169.557	209.905	-3.53101	-1.75179	-1.76768	-1.64679
XLOC_019312	95.7071	81.0711	57.8577	49.9884	12.3138	31.6477	42.0312	0	27.759	23.4045	32.9241	1.7594	106.209	98.0197	60.8261	32.2687	7.01921	30.9624	16.8868	0	23.9024	10.9332	35.9667	34.9841	-2.03672	-0.527978	-1.87066	-0.549437
XLOC_019314	16.7329	33.2789	29.034	9.93558	1.14547	0.445743	2.80208	6.99174	6.93975	7.8015	6.27126	0	70.1014	34.512	19.8239	15.5581	0	4.18411	0	24.9029	0	5.46659	0	0	-1.62185	-0.398865	-0.685541	0.948787
XLOC_017874	199.4	221.674	207.236	217.962	187.284	205.933	137.302	307.636	211.662	70.2135	142.671	153.068	221.929	201.98	203.164	172.868	177.04	116.318	180.126	87.1601	219.902	311.596	159.281	180.751	-4.21294	-1.4484	-4.22387	-1.35961
XLOC_019327	409.069	471.543	352.932	556.703	422.106	432.37	372.677	167.802	261.975	234.045	395.089	367.714	301.366	468.458	444.006	278.894	251.132	387.03	478.459	423.349	439.803	459.193	513.81	612.222	-2.79319	-1.59536	-2.16499	-2.83061
XLOC_019329	836.391	786.676	538.181	1060	745.701	1013.62	734.146	1321.44	1184.96	990.79	1459.64	1018.69	1046.94	853.605	644.214	1706.78	767.434	635.566	821.824	859.15	1080.39	923.853	770.715	699.682	-2.17307	-2.14697	-2.07448	-2.69733
XLOC_016332	795.827	730.749	809.481	1250.64	1477.08	1633.2	1599.99	1587.12	1544.09	1770.94	1385.95	1579.94	1298.11	637.906	734.099	973.822	788.101	1170.71	1052.61	1058.37	1314.63	1087.85	1068.72	664.698	-4.21029	-3.3537	-1.31949	-2.31189
XLOC_013734	169.23	162.789	147.8	133.82	101.374	345.896	117.687	307.636	133.59	117.022	139.535	244.556	144.959	185.997	144.185	128.498	143.894	329.289	230.786	174.32	248.585	278.796	200.386	274.042	-3.86342	-0.985922	-2.72801	-2.50634
XLOC_013735	486.268	537.731	515.564	699.837	534.648	513.941	504.375	433.488	340.048	483.693	363.733	614.03	280.406	502.545	439.45	369.361	510.842	376.988	529.12	522.961	358.535	333.462	513.81	419.809	-4.31355	-2.13476	-1.83205	-2.34812
XLOC_013737	1100.06	1234.09	1092.04	864.395	611.108	575.899	495.969	433.488	747.758	413.479	498.565	531.338	527.874	1237.2	1015.2	932.91	831.776	369.875	416.541	572.767	525.852	699.723	503.534	448.963	-3.83923	-1.9583	-1.35302	-2.38956
XLOC_018004	571.581	674.822	583.31	276.954	186.425	217.968	266.198	237.719	378.216	273.052	327.673	276.226	323.911	430.551	355.475	325.568	169.241	158.578	225.157	448.252	454.145	125.732	349.391	285.704	-3.43185	-2.25404	-2.75613	-1.28853
XLOC_018003	98.2424	99.1896	72.2695	52.1618	50.9734	96.2804	44.8333	48.9422	34.6987	23.4045	59.577	38.7068	87.1865	132.673	122.022	59.3513	69.0222	92.4688	90.0629	62.2572	47.8047	65.5991	51.381	122.444	-2.55864	-1.29344	-2.26133	-1.37354
XLOC_000608	704.556	697.47	650.846	243.422	564.144	419.89	557.615	496.413	612.433	522.7	570.684	468	509.733	661.668	619.712	211.475	421.932	582.01	557.264	510.509	468.486	448.26	416.186	518.931	-4.55177	-2.15665	-2.92795	-3.2347
XLOC_002022	409.069	543.37	389.855	279.128	343.068	607.993	333.448	216.744	298.409	296.457	409.2	526.06	363.541	550.211	436.125	146.938	391.516	495.398	365.881	361.092	301.17	470.127	364.805	378.994	-2.41974	-1.54703	-2.25784	-2.77617
XLOC_000604	588.694	668.813	686.297	764.108	654.923	1030.56	798.594	943.885	619.372	702.135	641.236	835.715	379.041	651.484	701.1	539.348	619.25	887.449	799.308	697.281	621.461	973.053	806.682	804.634	-3.63828	-2.45756	-1.73522	-2.71909
XLOC_002020	397.66	515.915	440.77	292.479	351.373	265.663	218.562	209.752	261.975	187.236	291.613	170.662	444.387	458.698	446.714	372.818	364.609	325.942	287.076	261.48	310.731	306.129	339.115	309.026	-2.91554	-2.10443	-5.8729	-3.53876
XLOC_011263	1044.03	1066.59	838.515	949.158	471.647	375.761	462.344	594.298	836.24	592.914	232.037	378.271	289.741	432.39	446.345	274.284	333.412	533.055	523.491	734.635	482.828	546.659	678.229	612.222	-2.96772	-1.24764	-2.16839	-2.62496
XLOC_016563	396.265	437.895	349.671	1256.54	1426.97	1306.03	1106.82	1384.36	1400.09	1739.73	1545.87	1395.2	512.198	491.513	365.449	1442.29	1038.84	1216.74	945.661	759.538	1190.34	940.253	1068.72	822.127	-3.16079	-2.97283	-2.5228	-2.59685
XLOC_013974	347.841	338.058	326.843	341.225	394.042	665.048	322.24	384.546	373.011	374.472	435.852	258.632	361.956	369.306	349.688	429.865	364.999	441.005	365.881	460.704	396.779	420.927	524.086	320.688	-5.0062	-1.80182	-5.18446	-2.53403
XLOC_016564	138.3	125.905	124.973	101.219	115.692	134.614	173.729	314.628	97.1565	101.419	186.57	131.955	149.89	156.294	151.45	130.803	283.108	492.051	298.333	410.898	229.463	229.597	210.662	204.074	-4.12513	-1.12528	-5.51447	-1.73188
XLOC_013976	163.146	176.193	156.742	37.5689	38.3732	55.2721	61.6458	27.967	36.4337	39.0075	50.1701	42.2256	317.57	156.718	140.86	53.0128	61.6131	35.1465	28.1447	0	23.9024	60.1325	35.9667	17.4921	-4.06101	-2.04027	-1.06925	-0.467963
XLOC_003745	272.163	357.471	326.738	138.788	209.621	187.212	187.74	202.76	189.108	499.296	210.087	270.947	311.934	709.334	560.856	228.186	264.78	402.511	388.396	635.024	348.974	245.996	272.319	454.793	-2.88377	-1.14073	-1.39331	-1.46363
XLOC_005485	121.821	99.7442	107.194	110.844	87.9148	73.1018	176.531	118.86	79.8071	62.412	119.154	114.361	88.5955	122.631	124.361	92.1962	180.94	177.406	84.434	149.417	86.0485	153.064	190.11	99.1216	-3.28784	-1.61422	-2.47286	-1.54957
XLOC_005487	250.867	247.558	198.504	38.5004	42.6688	78.4507	50.4375	62.9256	62.4577	78.015	81.5264	107.323	262.264	277.935	236.409	94.5011	73.7017	102.929	84.434	37.3543	86.0485	87.4654	107.9	128.275	-2.98657	-1.61971	-3.62639	-1.54812
XLOC_005488	17.4935	10.8156	9.7832	0	12.0274	0.891485	8.40625	0	0	0	4.70344	0	8.27831	13.437	8.00343	0	0.389956	1.25523	0	0	0	0	5.1381	0	-1.6124	0.593065	-1.70891	1.13314
XLOC_005486	1080.41	989.308	839.462	552.977	300.686	104.75	361.469	615.273	357.397	288.655	227.333	165.384	609.777	1116.55	968.538	615.41	772.893	774.06	743.019	734.635	654.925	491.993	585.743	699.682	-2.99484	-0.982789	-1.78557	-2.74308
XLOC_003744	591.609	471.636	443.084	2407.51	3359.38	2990.04	2930.98	2146.46	2409.83	1747.54	2925.54	2354.08	813.564	505.515	476.389	2907.06	3398.47	2714.23	1880.06	2303.52	2165.55	2574.76	2363.53	1877.48	-2.67179	-2.36753	-1.67985	-2.98273
XLOC_005482	391.448	453.795	426.253	355.197	223.08	250.507	280.208	342.595	343.517	241.846	308.859	248.075	358.433	353.323	325.432	348.041	214.866	223.013	168.868	174.32	219.902	180.397	256.905	116.614	-3.7622	-2.5127	-4.28311	-1.96051
XLOC_005483	2411.95	2487.41	2762.55	2260.34	2538.36	2746.22	2370.56	2544.99	3162.79	2621.3	3684.36	2209.81	4624.76	2867.61	3174.9	3550.71	3982.23	5615.91	3000.22	3224.92	3900.87	3892.21	3524.74	5031.88	-3.79085	-2.50712	-1.92185	-2.39071
XLOC_005484	166.188	172.126	199.872	173.252	140.893	125.699	154.115	146.827	102.361	132.625	153.646	123.158	166.095	178.642	186.788	164.224	156.372	239.749	123.837	99.6116	176.877	136.665	133.591	134.106	-3.31947	-2.73696	-4.08797	-2.42303
XLOC_003738	34.4799	82.1804	138.438	0	0	0	0	0	0	0	0	0	66.5788	59.8302	141.969	0	0	0	0	0	0	0	0	0	-0.71016	#NAME?	-0.973824	#NAME?
XLOC_005471	474.479	640.804	510.41	909.726	765.174	1017.63	680.906	566.331	529.156	686.532	840.349	350.12	404.58	668.882	547.927	1148.42	683.593	888.286	540.377	547.864	760.095	333.462	1012.21	775.481	-2.63062	-1.77728	-2.03056	-1.48111
XLOC_006993	574.243	369.118	406.266	139.719	186.712	63.7412	28.0208	27.967	41.6385	0	18.8138	21.1128	614.885	435.36	466.538	50.7079	41.7253	123.013	39.4025	12.4514	4.78047	10.9332	41.1048	5.83068	-2.04162	0.0977043	-2.39831	-0.203167
XLOC_008344	113.327	127.846	121.501	95.9404	150.057	104.75	193.344	153.818	189.108	202.839	122.29	100.286	137.737	128.005	120.913	119.855	180.94	215.063	298.333	136.966	224.682	256.93	241.491	151.598	-4.05508	-1.78888	-3.93275	-1.80492
XLOC_008341	23.3246	30.783	25.4574	74.2063	101.374	87.3656	134.5	62.9256	57.2529	140.427	97.2045	65.0978	38.045	45.6859	34.2301	69.1472	72.5318	53.1382	135.094	74.7087	86.0485	87.4654	77.0715	69.9682	-2.7929	-1.58761	-2.75652	-1.89203
XLOC_008342	2944.48	3022.74	2735.83	1405.88	2026.62	1250.31	1656.03	1698.99	1740.14	2004.99	1480.02	1657.35	4218.59	2993.06	2626.85	1529.3	1817.59	907.952	1671.79	1867.72	1902.63	2241.3	1808.61	1655.91	-4.28988	-2.69257	-1.97603	-3.12454
XLOC_008003	1015.76	789.634	920.883	1102.85	1463.62	1269.92	1824.16	1740.94	1755.76	1895.76	1674.43	1641.52	1807.84	785.572	876.56	1854.3	1240.06	1227.62	1514.18	1693.4	1673.17	1448.65	1597.95	1778.36	-3.00072	-2.58853	-1.03179	-3.73014
XLOC_006666	31.0573	26.7156	21.1443	66.7547	24.914	78.4507	58.8437	55.9339	39.9035	195.037	67.416	65.0978	32.4087	25.884	26.596	31.1162	52.2541	71.5483	118.208	74.7087	119.512	103.865	77.0715	69.9682	-2.40978	-0.576525	-2.98797	-2.0515
XLOC_001295	410.717	312.729	294.022	428.782	392.037	598.632	339.052	426.496	428.529	351.067	548.735	517.263	228.798	301.273	283.198	417.188	388.786	209.205	444.686	286.383	554.535	404.528	539.5	443.132	-2.43641	-2.33286	-2.84576	-2.18917
XLOC_011050	54.1284	43.2626	66.5889	79.7951	178.121	98.0634	89.6667	55.9339	29.4939	109.221	111.315	124.917	149.01	75.8132	117.712	183.24	80.331	196.235	146.352	174.32	176.877	180.397	107.9	169.09	-2.23004	-1.20498	-1.63768	-2.51432
XLOC_013025	25.3529	30.3208	34.1886	33.2221	37.8005	39.2254	58.8437	62.9256	53.783	85.8165	23.5172	51.0226	41.0393	27.4398	40.1403	30.54	62.393	44.3516	45.0315	12.4514	47.8047	32.7995	46.2429	46.6455	-2.76242	-1.41147	-2.25513	-1.47298
XLOC_013024	128.666	136.906	163.159	273.849	238.258	250.062	193.344	174.793	260.241	210.64	210.087	226.962	301.542	137.906	181.739	292.147	192.638	300.419	371.51	298.835	348.974	289.729	256.905	180.751	-2.98899	-2.8085	-1.29023	-2.09528
XLOC_013023	311.46	375.22	367.133	566.017	585.335	1110.34	773.375	762.099	494.457	873.768	838.781	693.203	478.028	365.629	354.737	852.239	765.484	780.755	1041.35	971.213	893.948	896.521	1212.59	635.545	-3.33943	-1.98462	-2.5494	-2.30276
XLOC_015561	1821.22	1793.55	1935.5	2133.98	4073.29	3127.33	3382.11	4104.15	3556.62	3729.12	3640.47	3147.56	3549.11	1953.89	1898.54	4315.36	5456.27	3711.72	4244.21	3673.18	4364.57	4635.67	3519.6	4314.71	-4.61987	-2.51853	-1.3962	-3.25088
XLOC_015562	164.667	209.472	227.749	361.717	271.476	245.158	238.177	405.521	348.722	351.067	311.995	297.338	310.525	208.345	219.663	166.529	293.247	193.306	258.931	336.189	186.438	251.463	200.386	204.074	-2.62864	-2.46996	-2.13646	-2.10734
XLOC_015563	91.7774	77.8356	108.457	52.1618	195.016	519.736	98.0729	307.636	102.361	210.64	241.443	165.384	94.2318	106.082	107.492	318.653	188.739	542.26	197.013	174.32	224.682	185.864	164.419	163.259	-2.59752	-0.583393	-3.81779	-2.98521
XLOC_018868	156.3	211.691	172.1	235.039	125.715	132.831	117.687	111.868	334.843	46.809	76.8229	84.4511	267.196	180.622	169.673	234.524	221.105	88.2847	67.5472	62.2572	81.268	38.2661	87.3477	139.936	-2.65829	-0.650992	-1.94656	-1.21647
XLOC_017559	496.916	234.246	319.585	30.4277	34.0777	15.601	67.25	132.843	22.5542	117.022	31.3563	33.4286	635.492	300.848	355.599	34.5736	8.96899	36.4017	67.5472	112.063	71.7071	125.732	71.9334	122.444	-1.38664	-0.330778	-1.26284	-1.78688
XLOC_000385	117.637	100.114	109.93	92.5251	11.1683	20.5042	19.6146	0	50.3132	0	14.1103	7.0376	39.1018	82.6024	68.0907	23.6253	31.9764	24.6862	5.62893	12.4514	28.6828	27.3329	35.9667	11.6614	-3.63783	0.312878	-1.5165	-0.768011
XLOC_000383	227.415	248.667	358.717	150.586	36.3687	156.01	117.687	69.9174	124.915	171.633	133.264	112.602	438.75	279.915	505.078	119.855	129.075	286.193	61.9183	136.966	90.829	92.932	154.143	204.074	-1.98174	-1.47913	-1.81816	-1.2549
XLOC_000380	147.554	125.073	85.7345	36.0165	8.30466	3.56594	5.60417	0	12.1446	7.8015	0	1.7594	29.4144	112.447	95.1792	14.4057	6.62925	0	0	12.4514	0	0	25.6905	0	-1.93387	0.39831	-0.85256	0.728831
XLOC_000387	557.51	619.265	642.536	980.828	544.098	940.071	952.708	957.868	987.179	881.569	777.636	1006.38	472.744	506.647	504.585	568.735	688.662	744.771	979.434	1207.79	889.168	880.121	585.743	559.746	-3.78697	-2.59432	-4.70216	-1.79263
XLOC_001803	92.9183	92.3489	107.931	326.011	168.098	360.606	285.812	195.769	246.361	234.045	304.156	195.293	147.953	95.7566	108.108	281.198	391.906	338.494	315.22	398.446	420.682	426.394	272.319	402.317	-3.46878	-1.96786	-2.10527	-2.55504
XLOC_001804	733.966	606.138	567.741	661.026	1088.77	963.696	652.885	839.009	643.662	756.745	1008.1	848.03	649.407	562.234	551.005	594.666	753.785	1191.63	692.359	796.893	693.169	776.256	657.677	792.973	-2.86956	-2.33203	-3.44755	-3.59724
XLOC_001805	277.487	256.617	442.769	160.522	188.43	200.138	106.479	111.868	178.698	257.449	158.349	131.955	586.879	259.688	483.777	131.956	156.372	272.804	123.837	112.063	86.0485	81.9988	174.695	233.227	-1.67529	-1.81142	-1.40681	-1.21217
XLOC_001807	745.755	565.279	511.988	1490.65	1509.44	1441.98	1737.29	1503.22	1224.87	1302.85	1429.85	1778.75	503.392	587.269	569.105	656.322	840.355	918.83	833.082	1108.18	846.144	1290.11	678.229	1259.43	-2.31058	-3.05835	-3.64844	-1.99074
XLOC_000388	132.342	147.814	172.942	314.523	259.163	246.496	397.896	657.223	388.626	304.258	319.834	487.354	174.373	116.832	134.704	218.39	255.811	242.26	405.283	298.835	444.584	453.727	277.457	454.793	-2.88279	-1.53202	-2.27022	-2.27254
XLOC_018154	469.028	561.951	516.827	292.479	331.041	258.085	204.552	216.744	303.614	234.045	299.453	276.226	252.048	388.967	414.208	290.994	242.163	167.364	247.673	199.223	310.731	300.662	190.11	192.413	-3.47316	-2.64247	-2.01163	-2.12538
XLOC_013324	34.0996	54.1706	28.8236	4.03633	2.00457	1.78297	5.60417	6.99174	5.20481	46.809	7.83907	21.1128	71.6867	49.5049	43.5879	2.88113	3.11965	0.418411	28.1447	24.9029	14.3414	10.9332	5.1381	5.83068	-1.54891	0.353608	-1.89324	-0.629273
XLOC_013322	896.097	1061.78	1099.93	1374.84	896.903	985.537	1258.14	1006.81	1360.19	1232.64	1316.96	1460.3	825.894	1010.32	1110.63	1301.12	1005.31	652.721	1215.85	996.116	1735.31	1273.72	1335.91	1201.12	-3.23376	-2.60564	-2.76597	-2.39936
XLOC_013323	138.68	157.797	153.165	720.019	402.919	953.889	437.125	377.554	392.096	585.112	627.126	450.406	192.162	163.083	144.801	787.125	728.438	879.918	529.12	448.252	607.12	546.659	539.5	326.518	-3.91064	-1.50955	-2.80377	-2.3379
XLOC_015881	130.441	113.333	117.924	62.7183	71.8782	82.4624	64.4479	27.967	93.6866	0	95.6367	56.3008	30.4712	81.4709	69.0757	61.6562	109.968	72.8035	90.0629	49.8058	90.829	92.932	66.7953	75.7989	-3.76849	-0.994434	-1.18414	-2.18793
XLOC_003855	558.144	773.549	539.759	612.901	473.079	745.282	717.333	685.19	844.914	772.348	867.001	608.752	504.625	629.985	453.61	486.335	533.07	672.386	833.082	510.509	884.387	710.657	745.024	635.545	-2.26288	-2.49744	-2.5445	-2.41167
XLOC_005586	79.7348	60.2718	65.9577	135.372	126.002	110.098	100.875	90.8926	123.181	156.03	150.51	93.2481	118.186	66.9023	51.4682	159.038	115.037	66.9457	61.9183	87.1601	143.414	92.932	15.4143	93.291	-2.78032	-2.34309	-1.17662	-0.968205
XLOC_005589	1886.76	1685.95	1716.9	1903.28	2292.66	2197.51	2493.85	2146.46	1693.3	2504.28	2340.75	1613.37	1076.18	1841.72	1717.91	1039.51	1657.7	1922.18	1643.65	1494.17	1716.19	2235.83	1484.91	1778.36	-4.02759	-2.70326	-1.91098	-2.64336
XLOC_018646	25.8599	41.6911	15.3586	76.6902	18.6139	23.6244	14.0104	20.9752	55.518	31.206	28.2207	47.5038	27.6531	38.6138	20.4395	61.6562	40.1655	7.11298	101.321	49.8058	43.0243	38.2661	87.3477	23.3227	-1.06516	-0.771677	-1.66411	-0.914536
XLOC_000289	491.592	454.719	458.022	529.38	641.463	398.94	465.146	412.513	374.746	241.846	435.852	314.932	314.4	478.359	510.003	276.012	357.2	509.624	298.333	423.349	415.901	415.461	395.634	495.608	-4.52037	-1.86421	-2.04854	-2.6803
XLOC_001714	488.677	584.322	573.422	343.088	498.279	447.971	622.062	964.86	412.915	865.966	572.252	564.767	1312.38	771.993	803.421	451.761	967.091	1870.3	928.774	1307.4	850.924	1109.72	981.377	1020.37	-3.39006	-1.51337	-1.66622	-2.69085
XLOC_004298	979.762	1025.17	794.228	305.83	342.496	271.457	355.865	279.67	324.433	265.251	244.579	309.654	631.97	1083.87	842.823	364.175	315.864	265.691	219.528	298.835	262.926	262.396	226.076	279.873	-2.93107	-3.00601	-1.91544	-3.07686
XLOC_006900	22.4373	23.7574	13.0443	48.1255	5.44098	9.3606	14.0104	13.9835	0	0	6.27126	0	15.4998	18.9533	21.6708	8.06717	14.4284	0	0	0	0	0	10.2762	0	-1.76445	0.466677	-2.60436	1.21061
XLOC_008248	659.048	323.915	366.397	434.992	721.646	445.743	504.375	538.364	338.313	436.884	471.912	411.699	575.959	344.695	341.315	486.911	418.423	774.897	388.396	361.092	425.462	262.396	364.805	413.979	-1.30193	-2.15535	-1.64531	-2.66228
XLOC_009986	1171.05	1149.51	982.844	851.355	431.269	730.126	910.677	531.372	752.963	561.708	843.484	659.775	523.471	1125.18	915.715	784.82	819.688	427.616	720.503	697.281	865.266	994.919	801.544	757.989	-3.41831	-2.09523	-1.48483	-2.87203
XLOC_011592	629.005	735.464	537.024	264.845	217.639	174.285	291.417	293.653	246.361	273.052	315.131	309.654	375.518	582.885	444.252	223	210.576	156.904	377.138	311.286	305.95	289.729	333.976	349.841	-2.67435	-2.52821	-2.14644	-3.35267
XLOC_009988	86.5801	97.6181	86.5761	266.398	165.807	253.628	518.385	328.612	223.807	241.846	310.427	232.241	197.27	144.271	125.839	246.625	233.194	304.185	348.994	273.932	377.657	399.061	236.353	443.132	-3.82539	-1.49009	-2.07171	-2.15049
XLOC_016230	36.5081	55.3724	49.8628	21.1131	23.7685	30.3105	22.4167	0	32.9638	31.206	21.9494	22.8722	35.0507	39.4625	42.2335	18.4392	10.5288	25.9415	11.2579	12.4514	28.6828	16.3998	20.5524	64.1375	-2.28721	-1.24721	-3.429	-0.366694
XLOC_016236	95.8339	110.005	100.988	50.6094	34.0777	14.7095	42.0312	76.9091	43.3734	70.2135	58.0091	43.985	112.902	118.529	84.8363	47.8268	35.876	52.7198	61.9183	174.32	62.1461	87.4654	51.381	46.6455	-3.83517	-1.36591	-2.54758	-0.749931
XLOC_016237	772.756	809.232	871.336	977.102	550.971	707.839	652.885	811.042	870.938	897.172	631.829	932.481	621.93	726.59	723.264	781.939	1070.82	887.868	821.824	635.024	597.559	1049.59	945.41	833.788	-4.03643	-2.37794	-3.53737	-2.22245
XLOC_016238	1241.66	1365.36	1276.23	680.587	536.366	720.32	605.25	384.546	704.384	600.715	576.956	580.602	1076.71	1336.63	1140.55	401.63	718.299	392.469	444.686	498.058	444.584	590.392	488.119	775.481	-4.34217	-2.55364	-3.1287	-2.08912
XLOC_013643	1850.25	2294.67	2494.19	3121.63	4420.94	3782.13	2558.3	2489.06	3303.32	2434.07	2566.51	2442.05	3260.25	2168.45	2161.42	3883.77	3367.66	2394.98	3146.57	2403.13	2610.14	2487.3	2394.35	2367.26	-2.74713	-2.08919	-2.00034	-3.11285
XLOC_013644	643.329	825.594	796.332	1078.63	710.478	785.399	807	915.918	926.456	1123.42	854.459	920.166	744.696	806.788	753.184	780.21	933.945	756.905	1063.87	1070.82	740.973	1033.19	786.129	857.111	-2.9477	-2.75549	-4.5123	-2.64132
XLOC_004685	180.766	217.977	163.369	16.4558	28.6368	25.4073	11.2083	6.99174	12.1446	23.4045	7.83907	8.79699	73.6241	90.6646	89.8847	33.4211	11.6987	30.1256	5.62893	12.4514	14.3414	21.8664	10.2762	5.83068	-2.74851	-0.939765	-3.14021	-0.962989
XLOC_004686	19.2682	15.8075	17.4625	9.93558	14.8911	0	8.40625	0	12.1446	0	6.27126	14.0752	11.0965	15.4172	19.4545	5.76226	3.89956	17.9917	16.8868	12.4514	19.1219	27.3329	15.4143	5.83068	-3.34702	-0.283083	-1.88355	-1.1878
XLOC_002241	42.8464	60.9189	50.3888	87.8678	144.043	243.375	137.302	146.827	149.205	85.8165	108.179	93.2481	40.8632	53.8896	64.2737	159.615	155.592	230.963	95.6918	87.1601	167.317	125.732	123.314	163.259	-2.5038	-1.43922	-2.17874	-1.9361
XLOC_000808	2107.2	2967.83	2310.1	1016.84	1650.62	1731.26	1468.29	1335.42	1103.42	1630.51	1486.29	1233.34	1710.79	3491.65	2685.34	1429.62	1414.76	2023.85	2437.33	1245.14	1673.17	1705.58	1916.51	1527.64	-2.45205	-2.48595	-1.56	-2.11906
XLOC_000809	1653.13	1798.26	1536.28	1736.55	1696.73	2064.23	1513.12	2111.5	1884.14	1536.9	1697.94	1451.5	777.104	1683.59	1570.89	2617.8	1485.73	1115.9	1289.03	1120.63	1668.38	1590.78	1510.6	1265.26	-3.66315	-2.88882	-1.44376	-2.71793
XLOC_002242	121.947	129.325	126.445	237.212	522.048	808.131	341.854	657.223	352.192	717.738	462.505	378.271	312.11	187.553	175.337	653.441	1141.01	1164.44	804.937	722.184	1113.85	759.856	796.405	518.931	-5.08262	-1.3623	-1.57246	-2.03477
XLOC_014067	108.384	106.308	138.753	149.344	147.766	46.803	156.917	62.9256	123.181	109.221	100.34	77.4136	115.192	94.625	132.241	57.0464	179.38	118.829	146.352	74.7087	95.6095	114.798	87.3477	122.444	-2.69868	-1.44358	-2.59902	-2.03507
XLOC_002169	157.315	148.368	174.309	511.682	529.207	694.021	423.115	342.595	426.794	327.663	449.963	365.955	380.802	148.798	207.843	647.678	414.523	668.621	298.333	522.961	430.243	338.929	272.319	408.148	-3.60286	-1.98566	-1.02824	-2.01791
XLOC_000743	438.985	437.063	424.465	158.659	203.035	228.22	134.5	174.793	201.253	218.442	185.002	167.143	192.162	439.603	408.298	136.566	142.334	223.013	151.981	74.7087	239.024	125.732	138.729	180.751	-5.78073	-2.62662	-1.36393	-1.46037
XLOC_000745	681.105	786.676	747.205	280.37	245.703	147.095	246.583	174.793	239.421	132.625	255.554	200.571	202.907	704.949	680.415	169.411	191.078	107.95	208.27	211.675	148.195	158.531	149.005	221.566	-3.79111	-2.03834	-0.9037	-2.41151
XLOC_000744	207.26	164.823	192.298	360.786	449.311	517.061	369.875	370.562	374.746	296.457	304.156	221.684	323.206	153.607	181.986	335.364	597.413	489.959	185.755	273.932	325.072	355.328	220.938	355.672	-3.12848	-2.07541	-1.27411	-1.99958
XLOC_007189	183.808	191.908	217.966	551.114	671.818	780.05	381.083	678.199	707.854	663.127	677.296	460.963	363.189	201.414	220.525	423.526	593.903	855.65	754.277	647.475	521.072	612.258	734.748	647.206	-3.47162	-2.27093	-1.56637	-2.94254
XLOC_008547	319.573	344.714	310.748	357.681	633.445	851.368	355.865	538.364	558.65	483.693	711.788	522.541	275.474	386.845	352.151	548.567	497.194	555.231	613.554	485.606	664.486	557.592	580.605	483.947	-4.20533	-1.80439	-2.56936	-2.9846
XLOC_005799	31.9446	27.9173	32.4003	242.801	191.294	143.529	238.177	125.851	123.181	85.8165	76.8229	98.5263	16.9089	26.1669	30.6593	145.785	73.3117	278.662	135.094	249.029	191.219	125.732	102.762	99.1216	-3.64448	-1.23246	-1.81545	-1.36313
XLOC_004062	79.3545	122.3	109.824	106.807	82.7602	49.9232	98.0729	104.876	116.241	46.809	90.9332	86.2105	159.402	132.107	126.454	265.064	70.972	125.942	78.805	74.7087	47.8047	54.6659	56.5191	81.6296	-2.23396	-1.84262	-2.98429	-2.19447
XLOC_004061	858.448	821.896	638.117	355.197	495.702	445.743	535.198	524.38	756.432	273.052	628.694	409.94	511.846	727.58	635.226	507.655	373.188	298.745	478.459	423.349	544.974	568.525	467.567	588.899	-2.71056	-1.7666	-2.52961	-2.97682
XLOC_005798	33.5926	34.2033	28.9288	29.1858	27.2049	23.6244	19.6146	0	38.1686	7.8015	25.085	12.3158	22.3691	48.9391	34.5994	14.4057	24.9572	20.9205	5.62893	24.9029	19.1219	5.46659	71.9334	29.1534	-3.48669	-0.79314	-1.41254	-0.0922917
XLOC_004063	611.004	649.401	654.528	265.777	475.656	488.98	459.542	643.24	522.216	897.172	418.606	489.113	285.161	683.874	670.195	314.62	289.347	485.357	641.698	659.927	506.73	705.19	596.02	647.206	-4.74625	-1.58065	-1.27168	-3.19928
XLOC_004064	95.7071	98.8198	98.2528	390.592	266.035	204.596	428.719	377.554	522.216	366.67	623.99	422.256	79.0843	73.6915	98.6269	142.328	184.449	151.046	191.384	186.772	425.462	327.995	369.943	268.211	-5.88086	-1.68377	-2.67695	-1.60729
XLOC_004065	615.948	570.178	556.17	578.437	558.989	607.547	692.115	727.141	728.673	904.974	617.719	811.083	1047.12	682.319	595.086	469.048	646.937	840.169	956.918	684.83	731.412	945.72	739.886	921.248	-4.21564	-2.59207	-1.69226	-2.74426
XLOC_004066	370.786	369.765	302.859	75.7588	132.875	145.312	100.875	139.835	85.0119	31.206	92.5011	91.4887	240.423	463.649	380.101	95.6536	157.542	197.072	67.5472	49.8058	176.877	65.5991	87.3477	116.614	-3.15986	-1.46545	-1.68041	-1.01161
XLOC_004067	539.889	550.488	454.761	435.303	428.406	504.135	571.625	447.471	558.65	374.472	442.124	413.459	230.56	510.466	439.327	415.459	546.328	328.871	337.736	373.543	334.633	311.596	385.357	274.042	-3.29523	-2.79909	-1.4357	-3.04624
XLOC_018122	324.263	347.117	272.562	167.663	109.106	193.007	131.698	153.818	166.554	148.228	150.51	160.105	158.345	328.854	264.236	127.346	173.92	161.507	106.95	124.514	205.56	158.531	128.452	157.428	-3.04269	-2.70105	-1.54146	-2.07049
XLOC_018121	170.371	162.142	141.383	137.235	87.0557	65.5242	109.281	125.851	64.1927	23.4045	87.7976	126.677	160.106	174.681	169.55	149.243	169.241	101.674	67.5472	62.2572	143.414	131.198	107.9	204.074	-3.4034	-1.31642	-4.50793	-1.1767
XLOC_016360	308.925	239.885	271.931	234.418	202.748	176.068	336.25	608.281	176.964	460.288	214.791	302.617	517.306	622.913	623.529	512.265	667.215	515.482	771.164	809.344	544.974	705.19	811.82	524.762	-2.98577	-1.03342	-3.26542	-2.42106
XLOC_016361	45.0014	42.6155	58.8044	129.783	147.766	153.781	148.51	328.612	93.6866	132.625	152.078	248.075	92.1182	42.9985	48.1437	111.788	92.8095	127.197	180.126	199.223	215.121	142.131	113.038	110.783	-2.48438	-1.24221	-1.18043	-1.84572
XLOC_016362	72.8895	76.6339	110.666	42.2262	54.1235	92.7145	16.8125	6.99174	22.5542	23.4045	75.2551	43.985	129.987	104.667	132.118	64.5373	56.5436	98.745	151.981	124.514	62.1461	114.798	51.381	99.1216	-2.06066	-0.57264	-3.00226	-1.39719
XLOC_013774	377.758	357.193	385.437	272.297	419.242	391.362	344.656	468.446	263.71	304.258	396.657	221.684	611.89	629.702	639.166	658.627	523.321	622.177	529.12	585.218	587.998	448.26	560.053	513.1	-4.67696	-2.05633	-5.50065	-3.34604
XLOC_009784	47.7902	46.5904	64.5902	18.0082	41.5233	5.79465	8.40625	13.9835	13.8795	7.8015	0	1.7594	60.9425	48.2319	79.9112	3.45736	0.779912	13.3891	0	0	4.78047	0	0	23.3227	-2.39928	-0.00476046	-1.98543	0.963578
XLOC_011399	457.493	336.949	345.884	972.134	1056.12	1269.92	821.01	1013.8	1238.74	756.745	1026.92	772.376	785.207	336.633	347.103	1015.31	1222.12	1859	827.453	946.31	927.412	1033.19	909.444	903.756	-2.501	-2.41418	-0.935808	-3.7891
XLOC_011400	1098.54	1286.23	1050.06	1860.75	2231.38	3086.77	1574.77	1580.13	2217.25	1872.36	2252.95	1833.29	1006.78	1008.91	798.25	836.104	1403.06	1861.09	1716.82	1245.14	1415.02	1120.65	1371.87	1084.51	-3.19848	-2.14184	-2.95452	-2.51282
XLOC_002148	1123.39	1096.72	1077.94	647.055	246.562	94.9432	182.135	146.827	445.879	101.419	53.3057	112.602	689.39	1105.51	1065.56	589.48	309.625	193.306	95.6918	99.6116	133.853	207.73	113.038	250.719	-5.58932	-0.198411	-2.05432	-1.22686
XLOC_000722	64.7766	59.5322	79.002	101.84	118.27	98.9549	78.4583	90.8926	109.301	62.412	123.857	109.083	97.2261	58.4158	88.284	156.734	92.0296	100.837	118.208	149.417	62.1461	120.265	133.591	128.275	-2.75211	-2.35138	-2.00202	-1.99166
XLOC_000718	854.138	906.572	802.223	808.508	502.575	434.599	493.167	1027.79	876.143	616.318	630.261	763.579	582.652	765.062	608.876	760.042	427.002	494.98	973.805	1033.47	521.072	666.924	493.258	472.285	-4.0335	-1.78269	-2.72558	-1.46953
XLOC_002149	390.054	517.117	544.283	486.533	733.101	505.918	453.937	258.694	430.264	351.067	481.319	524.301	439.983	660.254	639.166	490.369	751.055	1535.57	551.635	659.927	454.145	453.727	611.434	507.27	-2.55527	-1.85659	-2.25433	-2.67934
XLOC_002150	234.641	233.877	280.557	293.1	307.559	445.743	271.802	258.694	412.915	390.075	318.266	408.181	548.306	274.964	282.213	421.798	436.751	678.662	512.233	473.155	454.145	491.993	693.643	635.545	-3.22403	-2.31705	-1.24268	-2.47823
XLOC_000719	61.354	49.7335	64.6954	169.836	255.726	475.607	249.385	293.653	320.963	163.831	391.954	234	73.8003	52.4752	65.2587	249.506	287.398	451.884	343.365	261.48	401.56	267.863	369.943	326.518	-2.90182	-1.48978	-2.57482	-2.56336
XLOC_002151	1956.99	1161.71	938.556	1124.58	1514.03	1079.14	1569.17	1733.95	1231.81	1419.87	1373.41	1140.09	1877.59	1199.86	856.121	1616.31	1367.19	1197.07	1182.08	1407.01	1711.41	1290.11	1330.77	1591.78	-1.33715	-2.58075	-1.33508	-2.84123
XLOC_000721	621.272	768.558	654.949	276.333	590.203	743.053	484.76	671.207	569.059	452.487	669.457	420.496	630.208	766.194	634.733	576.803	559.197	523.014	596.667	485.606	573.657	513.859	554.915	530.592	-3.14295	-1.88173	-3.13208	-3.73907
XLOC_000723	612.525	622.593	543.546	422.883	402.06	438.611	442.729	531.372	499.662	343.266	522.082	492.632	343.99	624.044	555.069	564.702	520.201	279.08	489.717	510.509	616.681	579.458	339.115	618.053	-3.7847	-2.88232	-1.79916	-2.312
XLOC_000724	1039.34	774.012	784.655	618.8	564.717	425.684	616.458	573.323	692.24	522.7	550.303	599.955	762.485	940.875	921.626	573.921	293.637	371.967	484.088	597.669	755.315	683.324	667.953	606.391	-2.52756	-2.9563	-3.1599	-2.77261
XLOC_007443	625.962	211.136	248.052	140.961	297.822	316.923	235.375	489.422	190.843	405.678	233.604	355.399	636.373	206.789	268.423	152.124	141.554	266.946	230.786	236.578	148.195	98.3986	143.867	128.275	-0.65622	-1.43511	-0.674097	-1.54128
XLOC_008826	130.187	109.82	106.668	77.3112	112.256	109.653	148.51	174.793	218.602	54.6105	195.977	128.436	92.1182	119.802	105.03	34.5736	107.628	57.3223	101.321	149.417	52.5852	92.932	51.381	180.751	-3.17947	-1.3249	-2.93247	-1.01297
XLOC_007444	1026.28	816.627	703.023	538.695	503.434	421.227	655.687	601.289	702.649	522.7	628.694	731.91	739.94	762.658	723.017	633.849	398.145	299.582	371.51	535.412	544.974	470.127	452.153	443.132	-2.37171	-2.54297	-5.2212	-2.86985
XLOC_015405	273.558	198.656	248.262	190.328	469.643	319.597	330.646	363.57	279.325	663.127	368.436	401.143	511.494	214.993	248.106	438.508	445.33	380.754	495.346	435.801	344.194	409.994	488.119	355.672	-2.65664	-1.5025	-1.00009	-2.71777
XLOC_003998	754.628	671.402	574.369	353.334	336.482	267.891	305.427	237.719	307.084	273.052	333.944	277.985	553.942	678.358	640.274	455.795	427.392	219.666	208.27	199.223	262.926	240.53	226.076	250.719	-2.88598	-2.97943	-3.29177	-3.22807
XLOC_003999	9.76086	10.1686	12.0975	34.464	40.6642	24.5158	33.625	48.9422	26.0241	70.2135	34.4919	36.9474	28.3576	11.8812	12.6824	39.1834	20.6677	14.6444	5.62893	37.3543	47.8047	38.2661	41.1048	46.6455	-3.10993	-1.49585	-0.93328	-1.22104
XLOC_004000	435.055	498.074	386.91	326.943	298.395	383.784	453.937	559.339	378.216	429.082	406.064	432.812	159.225	394.907	305.731	282.927	314.695	197.072	303.962	547.864	358.535	486.526	411.048	349.841	-2.98089	-2.42467	-1.26872	-2.15404
XLOC_004001	416.041	377.531	348.408	281.301	235.68	166.262	291.417	251.703	164.819	218.442	217.926	330.767	190.577	378.359	340.33	125.041	286.618	205.021	185.755	161.869	143.414	185.864	251.767	134.106	-3.48848	-2.10778	-1.6107	-2.06724
XLOC_005726	539.382	624.257	495.472	387.798	343.927	337.873	344.656	342.595	289.734	241.846	225.765	253.353	177.191	682.884	628.208	214.356	351.35	261.507	405.283	286.383	339.414	191.331	205.524	227.397	-3.07875	-2.44448	-0.838271	-1.7149
XLOC_005725	138.934	161.865	168.418	68.3071	158.075	90.4858	112.083	118.86	81.542	140.427	65.8482	147.79	211.009	275.106	226.682	220.118	158.712	185.356	191.384	224.126	277.267	284.263	226.076	110.783	-3.33756	-1.65704	-2.83062	-1.78511
XLOC_004210	1247.87	1392.26	1562.37	754.172	499.139	672.626	854.635	454.463	659.276	717.738	486.022	840.993	881.728	1206.79	1322.66	502.469	900.799	496.235	697.988	585.218	836.583	1076.92	688.505	740.497	-3.15366	-2.13193	-2.31462	-2.17647
XLOC_005982	17.6202	32.0772	41.7627	109.602	77.6056	77.1135	92.4687	104.876	79.8071	85.8165	73.6873	80.9324	63.7606	36.4922	41.3716	117.55	94.3694	76.9876	95.6918	37.3543	95.6095	103.865	87.3477	99.1216	-1.332	-2.76307	-1.70196	-1.81127
XLOC_005983	75.4248	75.9868	55.4382	49.9884	15.7502	35.6594	22.4167	55.9339	50.3132	101.419	70.5517	26.391	42.9768	75.2474	52.6995	93.9249	86.5702	29.7072	39.4025	12.4514	23.9024	21.8664	71.9334	52.4762	-2.56053	-0.83172	-1.78561	-0.739714
XLOC_002037	636.611	707.084	639.485	584.336	390.605	545.589	602.448	482.43	626.312	421.281	496.997	710.797	438.75	608.91	611.585	770.415	679.303	272.385	574.151	585.218	702.729	612.258	549.777	542.254	-4.05112	-2.39746	-2.48192	-3.33896
XLOC_002034	130.821	120.821	362.189	164.558	109.679	28.0818	5.60417	27.967	29.4939	23.4045	9.40689	19.3534	70.6298	99.4341	213.261	42.0645	51.8642	58.1591	28.1447	62.2572	23.9024	10.9332	25.6905	58.3068	-0.584061	0.212552	-0.7617	-0.763473
XLOC_009918	168.216	194.959	227.328	177.909	191.294	150.215	137.302	209.752	183.903	85.8165	123.857	160.105	90.533	147.525	191.344	161.92	241.773	166.109	191.384	149.417	124.292	147.598	133.591	64.1375	-2.73402	-2.04427	-1.50263	-1.69754
XLOC_009920	753.107	626.013	530.397	1367.38	2349.07	1941.21	1863.39	2181.42	1910.17	2075.2	2191.8	1509.56	1571.47	670.862	641.506	1819.72	2154.51	2200.84	1857.55	1867.72	2017.36	2809.83	1870.27	1865.82	-2.51044	-2.58757	-0.862807	-2.43744
XLOC_009917	356.461	285.551	384.49	272.918	484.534	593.729	372.677	328.612	194.313	475.891	388.818	364.196	585.294	763.507	765.128	547.991	776.013	1049.37	709.245	921.407	807.9	716.123	888.891	827.957	-2.7467	-1.6915	-2.76939	-3.2213
XLOC_011530	94.0592	103.997	110.035	316.697	114.261	132.831	137.302	188.777	83.277	171.633	136.4	156.587	96.3455	104.526	116.604	143.48	149.353	73.6403	174.497	361.092	133.853	158.531	128.452	87.4603	-3.67167	-1.26655	-3.37761	-0.853374
XLOC_011531	2693.62	2604.35	2094.34	1623.85	1683.55	2006.29	1227.31	1782.89	1348.05	2207.82	2067.95	1497.25	3812.95	2985.57	2404.72	2370.59	1712.69	2867.79	1767.48	1967.33	1778.34	1421.31	1798.33	2326.44	-2.9301	-2.36645	-2.11601	-2.63732
XLOC_012397	192.809	128.309	143.592	319.491	293.813	259.868	308.229	468.446	371.276	319.861	475.048	311.414	489.653	125.884	148.987	698.962	392.296	427.198	303.962	236.578	282.048	251.463	277.457	256.55	-2.20127	-2.19009	-0.323854	-3.45903
XLOC_014886	19.5217	24.1272	19.0404	1.55243	0	0.891485	5.60417	6.99174	1.73494	23.4045	4.70344	7.0376	12.6817	18.529	19.4545	6.91472	8.96899	4.18411	0	24.9029	0	0	0	0	-2.90241	0.280287	-2.20976	1.25813
XLOC_012396	31.184	50.2881	41.9731	21.7341	68.7282	42.3456	112.083	118.86	76.3372	109.221	126.993	91.4887	68.8685	58.8401	52.9458	126.194	68.6323	79.4981	180.126	49.8058	186.438	163.998	133.591	81.6296	-2.10644	-1.2419	-2.90547	-1.24848
XLOC_003907	11.7891	11.0005	11.7819	1.55243	0	4.90317	16.8125	6.99174	12.1446	0	4.70344	14.0752	3.87495	10.3253	9.60411	0	0	0.418411	33.7736	0	14.3414	0	0	0	-4.68072	-0.148629	-1.18481	0.771517
XLOC_002279	86.7068	87.2647	126.13	426.298	387.169	640.978	417.51	440.48	286.265	499.296	380.979	520.782	410.217	110.325	148.987	372.242	454.689	463.181	287.076	361.092	296.389	349.862	262.043	344.01	-2.14744	-2.14452	-0.452797	-2.97731
XLOC_000841	4567.83	4954.86	3967.98	4312.35	3260.87	3036.4	3844.46	2321.26	3735.32	3214.22	3196.77	3758.08	3098.38	5021.92	4267.18	2608.58	2649.75	1732.64	2003.9	2452.94	2485.85	3154.22	2091.21	2833.71	-3.17693	-2.56336	-2.09106	-2.51831
XLOC_000842	304.108	291.745	353.984	177.288	154.066	135.952	137.302	125.851	137.06	62.412	92.5011	160.105	170.322	358.84	427.999	142.328	191.078	172.804	197.013	273.932	148.195	147.598	231.214	151.598	-3.26483	-1.90704	-1.25886	-1.86755
XLOC_002282	52.6072	64.9863	42.0783	57.7505	32.6459	73.1018	61.6458	76.9091	38.1686	93.618	72.1195	49.2632	26.7724	54.031	50.4832	140.599	52.6441	38.0754	50.6604	12.4514	52.5852	60.1325	66.7953	34.9841	-2.21737	-1.66043	-1.56542	-1.23374
XLOC_000843	2046.23	1288.17	1203.86	1664.83	1404.35	2584.42	1485.1	1712.98	1568.38	2239.03	2063.24	1755.88	1558.96	1213.29	1164.31	898.337	1182.35	530.545	731.761	747.087	855.705	967.586	1089.28	1241.94	-1.70531	-2.23759	-2.60894	-2.22434
XLOC_002278	907.379	1130.47	1134.54	3288.06	869.985	554.95	969.521	1188.6	2657.92	592.914	301.02	839.233	1356.23	920.225	920.764	2818.9	1524.34	802.512	607.925	821.796	1109.07	1005.85	626.848	991.216	-3.02427	-0.292986	-2.08293	-2.03688
XLOC_007825	25.2261	34.4806	35.6614	58.061	22.3367	19.1669	19.6146	41.9504	52.0481	23.4045	21.9494	26.391	72.7435	33.9462	40.2634	31.1162	33.9262	10.8787	50.6604	24.9029	38.2438	38.2661	10.2762	34.9841	-2.48037	-1.08341	-1.2375	-1.25677
XLOC_000335	406.28	459.156	461.704	702.942	887.167	856.717	722.937	887.951	693.975	670.929	681.999	788.211	623.163	387.411	399.679	719.13	816.178	535.984	433.428	585.218	482.828	530.259	544.639	495.608	-3.82185	-3.08276	-1.82493	-3.27195
XLOC_000334	1627.27	1519.55	1475.37	1127.69	761.451	1075.58	1608.4	1412.33	1814.74	1536.9	1403.19	1761.16	1338.8	1486.7	1379.79	764.652	982.689	642.679	1362.2	1058.37	1176	1530.64	1459.22	1311.9	-4.30159	-2.01056	-4.19836	-2.90385
XLOC_001756	894.449	1155.61	1199.13	802.919	1041.81	646.327	636.073	706.166	820.625	811.356	674.16	636.902	594.629	1086.84	1185.37	331.906	593.513	514.645	455.943	759.538	468.486	437.327	549.777	641.375	-2.71658	-2.50482	-1.59447	-2.12234
XLOC_001757	92.6648	127.569	116.872	197.159	188.143	69.9816	137.302	160.81	244.626	249.648	134.832	151.308	202.554	116.832	129.902	259.878	225.005	169.038	202.642	298.835	167.317	158.531	251.767	93.291	-2.65289	-1.58848	-1.69818	-1.42504
XLOC_001758	1196.02	914.245	790.336	1344.72	2329.31	2101.23	1616.8	1936.71	1689.83	1365.26	2077.35	1599.29	1464.91	904.808	758.971	1633.6	1963.04	1887.87	1519.81	1780.56	1372	1426.78	1464.36	1300.24	-2.21758	-2.37517	-1.48474	-3.1478
XLOC_014606	497.423	558.438	458.759	196.538	72.7374	122.133	159.719	90.8926	164.819	163.831	116.018	160.105	287.451	453.889	405.712	82.9766	164.951	41.0043	90.0629	74.7087	100.39	136.665	102.762	134.106	-3.32885	-1.78288	-2.15887	-2.11997
XLOC_014605	28.6487	37.7161	47.2329	146.86	124.57	136.843	151.312	349.587	119.711	124.824	241.443	214.647	38.5734	41.5841	57.009	96.806	148.573	175.314	219.528	199.223	143.414	174.931	138.729	192.413	-2.03049	-1.21939	-2.21201	-2.47538
XLOC_004618	46.269	49.9183	45.3394	134.751	117.411	73.5475	254.99	167.802	131.855	85.8165	108.179	177.699	67.6356	50.495	72.154	114.093	69.4122	113.389	123.837	124.514	210.341	158.531	77.0715	116.614	-4.2878	-1.33454	-2.47507	-1.58529
XLOC_006243	210.429	254.029	223.857	283.164	384.305	297.756	411.906	314.628	360.867	546.105	315.131	397.624	386.615	257.708	255.987	254.116	315.474	264.854	377.138	311.286	305.95	322.529	390.496	262.381	-3.36171	-2.18209	-2.0024	-2.78055
XLOC_006242	151.61	112.409	128.023	257.083	359.391	373.978	383.885	433.488	405.975	312.06	366.869	346.602	194.805	110.467	151.45	191.307	254.251	134.31	247.673	199.223	234.243	218.664	149.005	204.074	-2.72829	-2.79939	-1.85285	-2.59896
XLOC_004488	15.9723	13.6813	14.4118	1.55243	5.44098	5.34891	5.60417	0	1.73494	0	6.27126	5.2782	13.7385	8.62799	10.3429	0	1.16987	0.836822	0	0	0	0	15.4143	11.6614	-3.65954	-0.460451	-2.08083	0.62039
XLOC_013869	323.249	329.091	309.065	682.14	562.712	788.073	588.437	566.331	575.999	756.745	470.344	563.008	447.557	330.268	313.611	743.332	584.154	930.127	579.78	672.378	458.925	453.727	549.777	664.698	-4.96011	-2.57798	-2.31758	-2.56143
XLOC_000642	1019.82	733.152	871.547	867.5	641.463	1109.45	1255.33	1153.64	1046.17	1396.47	1290.31	1293.16	904.273	640.593	849.349	449.457	503.823	421.758	1182.08	1157.98	1099.51	885.587	960.825	1241.94	-2.60952	-2.23086	-2.52039	-2.98284
XLOC_005840	81.1292	96.8786	82.789	82.9	66.1509	133.723	61.6458	69.9174	45.1084	78.015	56.4413	66.8572	76.2661	92.6448	102.567	55.3177	78.3812	183.682	50.6604	49.8058	43.0243	32.7995	51.381	104.952	-3.33017	-1.54414	-2.76994	-1.13684
XLOC_005839	229.951	247.835	265.514	262.361	357.673	414.986	316.635	615.273	412.915	709.936	501.701	680.887	314.928	282.319	286.03	407.968	204.337	582.428	866.856	1008.57	731.412	776.256	919.72	851.28	-3.80109	-1.55294	-4.04422	-3.11297
XLOC_004094	30.5502	28.0097	40.5004	33.8431	44.387	52.1519	56.0417	27.967	13.8795	39.0075	54.8735	63.3384	47.7324	62.3761	70.307	24.2015	64.3428	173.641	95.6918	12.4514	76.4876	76.5322	66.7953	17.4921	-2.32685	-1.44691	-2.39503	-0.747866
XLOC_004095	923.986	1013.99	831.678	1116.51	1120.27	850.923	854.635	1013.8	1127.71	928.378	857.595	990.542	650.992	1015.13	873.359	1067.17	1137.11	581.173	1013.21	1070.82	850.924	1098.78	678.229	956.232	-3.34038	-3.0618	-2.20549	-2.58323
XLOC_004096	158.963	160.016	193.139	85.3839	144.329	91.823	274.604	244.711	213.397	195.037	101.908	190.015	317.042	155.162	199.224	170.563	97.0991	111.716	230.786	286.383	224.682	180.397	164.419	151.598	-3.13563	-1.31414	-1.41973	-2.03068
XLOC_004097	84.6786	102.61	131.915	290.616	281.499	302.659	269	202.76	220.337	304.258	282.207	225.203	215.588	123.196	136.551	786.549	330.683	560.671	337.736	498.058	291.609	349.862	508.672	378.994	-2.15908	-2.79261	-1.66675	-2.1437
XLOC_005841	21.2964	12.2947	11.0456	11.1775	0	0	14.0104	20.9752	6.93975	0	42.331	19.3534	17.2612	15.4172	14.283	0	0.389956	12.5523	16.8868	49.8058	14.3414	0	30.8286	17.4921	-1.42131	0.0968651	-3.3897	-0.35241
XLOC_004098	45.7619	48.0695	65.2214	66.7547	107.101	151.552	81.2604	69.9174	97.1565	85.8165	114.45	93.2481	123.822	42.8571	75.1091	91.0438	167.291	157.741	112.579	99.6116	129.073	114.798	138.729	87.4603	-2.32084	-1.89065	-0.985325	-2.60394
XLOC_020010	502.621	463.963	385.753	269.192	223.367	161.359	212.958	146.827	267.18	241.846	208.519	304.376	285.69	363.649	337.129	180.359	278.819	107.113	140.723	286.383	224.682	191.331	138.729	192.413	-2.92083	-2.1469	-3.0528	-1.82076
XLOC_020007	318.432	317.166	308.539	702.011	943.295	793.868	748.156	1139.65	1106.89	819.157	917.171	1126.02	169.089	102.687	116.973	183.816	217.206	361.925	534.749	585.218	602.34	273.329	667.953	431.471	-5.86976	-2.44513	-1.8916	-1.8549
XLOC_006595	52.4805	46.498	55.0174	97.1824	71.8782	80.6794	89.6667	27.967	121.446	15.603	37.6275	66.8572	26.244	45.2616	48.6362	53.0128	126.346	27.6151	61.9183	124.514	95.6095	196.797	20.5524	40.8148	-3.55555	-0.966065	-1.73358	-0.487726
XLOC_008067	211.57	274.551	309.486	110.223	239.403	93.1602	106.479	76.9091	121.446	54.6105	86.2298	59.8196	121.709	307.92	327.648	75.4856	193.418	115.481	106.95	49.8058	138.634	169.464	118.176	145.767	-2.41856	-0.93851	-1.15205	-1.55606
XLOC_011150	765.277	729.547	690.61	501.436	250.858	348.571	353.062	321.62	293.204	639.723	359.03	578.842	402.819	778.782	783.228	590.056	320.934	289.54	455.943	336.189	391.999	366.261	534.362	384.825	-4.28611	-1.58575	-1.5849	-2.51662
XLOC_011151	591.863	358.765	412.157	903.827	1180.12	1131.29	849.031	894.943	877.878	1006.39	942.257	693.203	1161.78	328.995	381.333	1615.74	1130.48	1458.16	911.887	1045.92	1123.41	945.72	1289.66	938.74	-1.89554	-2.67137	-0.420184	-2.8481
XLOC_011153	1061.91	939.667	1171.14	1377.01	1400.91	1220.44	1504.72	1083.72	1434.79	1513.49	1476.88	1270.29	2479.97	1085.85	1438.77	1775.93	1495.09	2028.04	1576.1	1581.33	1778.34	2022.64	1464.36	1953.28	-3.19119	-3.22952	-1.20268	-2.93932
XLOC_004174	3679.46	3015.34	2936.54	2513.39	2124.85	2245.21	3292.45	1664.03	2687.42	2761.73	2966.3	3019.13	2646.77	2560.82	2535.36	1569.64	2581.12	2535.57	2949.56	2926.09	2853.94	2979.29	2728.33	2757.91	-2.97588	-2.35069	-5.46643	-4.78265
XLOC_005565	224.246	110.93	113.717	103.703	50.4007	57.9465	39.2292	83.9009	65.9276	70.2135	68.9838	58.0602	212.77	121.358	151.326	35.726	26.1271	69.8746	22.5157	62.2572	95.6095	71.0657	118.176	5.83068	-1.21201	-1.81764	-1.79684	-0.556592
XLOC_005556	1418.87	1629.19	1536.91	4563.85	2988.82	2607.59	3342.89	3663.67	4573.29	3760.32	4277	4695.84	1050.64	1538.19	1376.59	4953.82	3007.34	1136.4	3473.05	2789.12	3088.19	3225.29	2389.22	3177.72	-3.85784	-2.35061	-2.41219	-2.98632
XLOC_003588	1226.07	1465.29	1247.73	387.798	347.364	342.33	420.312	475.438	517.011	343.266	487.59	425.775	1737.21	1495.9	1189.93	433.898	617.3	457.323	433.428	672.378	435.023	470.127	328.838	606.391	-3.31105	-2.65029	-2.42645	-1.96256
XLOC_005329	562.2	545.404	518.931	232.244	229.667	497.895	238.177	223.736	229.012	288.655	307.292	297.338	369.177	639.462	569.105	339.397	225.395	241.423	337.736	298.835	291.609	284.263	313.424	204.074	-4.63568	-1.69684	-1.90738	-2.66731
XLOC_005332	16.4794	15.715	19.882	25.1494	16.3229	25.8531	47.6354	27.967	31.2289	7.8015	4.70344	42.2256	31.3519	17.9632	22.6559	27.6589	74.8716	41.0043	0	0	19.1219	43.7327	41.1048	17.4921	-2.97642	-0.835024	-1.82625	-0.0943257
XLOC_005333	178.104	254.306	204.711	187.224	258.017	219.305	198.948	62.9256	161.349	241.846	152.078	195.293	167.504	282.178	255.494	195.917	278.819	336.821	180.126	186.772	191.219	125.732	205.524	204.074	-2.45782	-1.69362	-1.97045	-2.63344
XLOC_003587	85.3124	109.358	85.8397	54.6457	70.7328	123.471	84.0625	69.9174	130.12	195.037	84.662	144.271	63.9367	86.8457	82.9894	169.411	117.767	93.724	84.434	112.063	76.4876	191.331	77.0715	87.4603	-2.7689	-1.23307	-2.66928	-1.24273
XLOC_005327	301.699	370.32	360.19	283.474	618.554	464.018	403.5	272.678	371.276	452.487	363.733	318.451	214.884	436.067	390.69	260.454	449.229	587.867	686.73	373.543	454.145	628.658	673.091	390.656	-3.21589	-1.87151	-1.57189	-1.888
XLOC_003585	1284.25	1538.22	1629.8	9309.95	5385.71	9706.05	7131.3	7215.47	6538.98	5180.2	6384.14	5133.93	1726.12	1323.62	1418.95	9019.09	8012.43	6076.16	7030.54	5926.89	6563.59	6991.77	7522.18	6285.48	-3.05147	-2.03485	-2.82422	-3.54558
XLOC_003583	1591.4	1628.54	1397.84	399.286	363.114	411.42	476.354	384.546	397.301	390.075	332.377	292.06	537.21	1511.31	1303.94	391.834	357.59	275.733	348.994	323.738	339.414	333.462	333.976	548.084	-3.6354	-2.89301	-1.12302	-2.09363
XLOC_005325	1858.37	1683.17	1778.75	2494.76	2738.82	2799.71	2737.64	2866.61	3497.63	3705.71	3844.28	3166.92	3009.43	1689.11	1787.23	4295.77	3508.82	2629.71	4469.37	4619.49	4794.81	4717.67	4074.51	4821.98	-4.33761	-2.68378	-1.55538	-4.03114
XLOC_005326	95.7071	117.308	95.2021	130.094	329.036	205.487	165.323	244.711	242.891	156.03	205.384	242.797	268.253	108.911	106.138	285.232	293.637	274.059	337.736	298.835	387.218	377.195	195.248	186.582	-3.02665	-1.83319	-0.796551	-1.75494
XLOC_005328	419.59	344.529	299.703	210.821	214.776	244.267	168.125	188.777	237.686	187.236	206.952	218.165	233.554	432.531	427.137	289.266	221.105	254.394	213.899	286.383	148.195	229.597	236.353	239.058	-2.54982	-3.09904	-1.68511	-2.32552
XLOC_003565	100.144	97.2483	87.8384	173.252	116.265	114.556	128.896	146.827	88.4818	156.03	105.044	146.03	49.4937	87.27	83.2357	100.84	127.126	102.092	90.0629	136.966	176.877	131.198	184.972	192.413	-3.8869	-2.27173	-1.82375	-1.94284
XLOC_011792	259.233	320.772	281.819	347.124	329.895	396.711	439.927	237.719	312.289	405.678	297.885	415.218	310.172	300.141	326.417	377.428	471.067	261.507	388.396	311.286	415.901	388.128	411.048	268.211	-3.20657	-2.42585	-4.55801	-2.59908
XLOC_006950	148.441	204.758	173.678	116.122	98.5104	93.1602	117.687	83.9009	60.7228	46.809	123.857	95.0075	110.436	201.414	183.217	46.6743	101.389	77.406	157.61	186.772	119.512	169.464	82.2096	145.767	-2.63911	-1.84074	-1.77821	-1.93239
XLOC_008280	37.142	39.5649	39.9744	32.2906	34.9368	34.3222	53.2396	13.9835	19.0843	39.0075	65.8482	43.985	45.971	42.0084	40.6328	45.5219	37.4358	52.3014	84.434	24.9029	28.6828	60.1325	46.2429	34.9841	-4.67084	-1.23504	-3.95455	-1.04948
XLOC_008282	840.321	900.286	932.56	713.499	379.723	568.768	549.208	272.678	449.349	397.876	492.294	457.444	745.576	943.563	967.184	704.149	490.175	586.194	410.912	361.092	487.608	442.794	631.986	419.809	-4.25087	-1.9089	-2.86322	-2.28395
XLOC_008283	5995.32	6515.36	7018.76	3509.43	5762.29	3963.54	5553.73	6082.81	5569.15	5554.67	6396.68	6381.34	12416.1	7640.16	7677.5	5621.66	6616.77	4629.3	6281.89	6151.02	4675.3	6106.18	6386.66	7486.6	-3.66914	-2.41468	-1.75095	-2.78338
XLOC_008281	150.596	138.385	167.156	1230.46	611.967	558.07	341.854	356.579	680.095	226.243	329.241	388.827	190.225	119.236	129.902	973.246	761.194	602.93	388.396	423.349	535.413	475.593	529.224	320.688	-3.39728	-0.788907	-1.93678	-2.4061
XLOC_006949	218.669	221.859	238.058	371.653	258.59	435.936	369.875	307.636	390.361	288.655	370.004	381.79	298.548	175.954	211.906	216.661	333.022	298.327	343.365	560.315	353.755	306.129	421.324	268.211	-4.44403	-2.65408	-1.86088	-1.85261
XLOC_006948	9.00027	11.3703	12.8339	10.5566	7.73192	17.8297	14.0104	13.9835	48.5782	0	9.40689	17.594	28.5338	13.1542	13.4211	20.1679	11.6987	28.4519	5.62893	0	4.78047	27.3329	5.1381	17.4921	-2.5293	-0.204317	-1.06903	0.0140927
XLOC_006947	317.925	314.948	294.127	393.697	615.117	360.16	411.906	447.471	310.554	304.258	407.632	367.714	339.058	298.444	323.585	326.72	331.073	607.114	337.736	410.898	377.657	327.995	390.496	390.656	-4.57528	-2.11942	-3.96658	-3.51093
XLOC_006946	287.628	287.215	285.712	92.8356	109.392	127.037	179.333	160.81	128.385	124.824	180.299	160.105	227.918	314.002	305.362	209.17	107.628	109.205	219.528	161.869	219.902	196.797	328.838	192.413	-8.15208	-2.17826	-2.57531	-1.9361
XLOC_006945	253.909	308.754	234.166	213.304	255.44	139.072	140.104	461.455	315.758	117.022	232.037	251.594	298.548	297.878	200.086	319.229	176.26	100.419	230.786	74.7087	167.317	196.797	231.214	344.01	-2.78145	-1.14697	-2.22901	-1.23095
XLOC_008277	725.346	710.874	783.813	447.412	487.97	253.628	288.615	307.636	265.445	148.228	186.57	307.895	442.625	577.51	793.94	271.979	429.732	269.038	185.755	273.932	124.292	207.73	128.452	227.397	-4.2604	-1.44625	-1.77083	-1.71996
XLOC_008278	2050.29	1976.49	2089.5	1585.04	2270.89	2559.45	2482.65	2041.59	1665.54	2043.99	2751.51	2382.23	3255.67	2483.31	2336.88	2962.96	2527.31	3141.85	3124.06	3386.79	3336.77	2640.36	3863.85	3276.84	-5.15102	-2.46691	-2.44714	-3.04231
XLOC_008279	559.031	556.682	522.297	377.862	426.974	464.91	361.469	391.537	362.602	452.487	507.972	464.481	807.752	559.405	401.28	276.589	379.427	358.578	315.22	249.029	301.17	453.727	380.219	413.979	-4.73099	-3.01209	-1.52478	-2.19689
XLOC_010148	3155.55	3605.58	3380.25	1570.13	2062.99	1712.99	1997.89	2237.36	1351.52	1334.06	1909.6	1630.96	4511.86	3848.51	3193.74	1728.68	1793.8	2416.74	1874.43	2154.1	1534.53	1858.64	1654.47	2011.59	-3.90915	-2.47211	-2.54692	-3.02709
XLOC_010150	17.4935	23.8499	31.4535	40.9843	9.16376	15.601	64.4479	48.9422	36.4337	0	40.7632	17.594	15.676	22.7722	23.3946	89.8913	90.0799	79.4981	78.805	49.8058	62.1461	16.3998	30.8286	58.3068	-1.80163	-0.542399	-2.27224	-1.13434
XLOC_018784	202.062	184.328	154.217	166.11	126.002	49.4774	70.0521	34.9587	166.554	46.809	39.1954	100.286	132.101	177.086	141.353	150.971	130.635	71.9667	67.5472	37.3543	105.17	49.1993	82.2096	87.4603	-2.89805	-0.743846	-2.66128	-1.5048
XLOC_010256	3028.02	3656.7	3219.94	2991.85	2254	1899.76	2619.95	2761.74	2786.31	2792.94	2183.97	2676.05	1476.89	2987.12	3042.9	1408.87	2337.01	1424.27	2054.56	1768.11	1630.14	1711.04	1597.95	1655.91	-3.3572	-2.83724	-1.49391	-3.37627
XLOC_010257	551.932	494.469	557.958	380.967	285.795	374.87	280.208	272.678	275.855	405.678	360.597	329.008	1136.42	505.94	578.833	503.046	304.166	567.365	253.302	186.772	325.072	338.929	364.805	390.656	-3.93192	-2.65454	-1.10233	-2.02599
XLOC_011870	463.451	480.88	530.292	230.692	341.35	328.067	305.427	300.645	312.289	374.472	216.358	251.594	197.623	488.967	494.243	214.932	471.067	189.54	348.994	211.675	239.024	202.264	292.872	297.365	-3.82575	-2.48921	-1.21372	-2.21561
XLOC_010258	197.626	128.771	144.749	474.424	974.222	705.611	1022.76	755.108	763.372	655.326	602.041	675.609	248.525	188.401	196.884	853.967	704.261	748.537	669.843	846.698	817.461	836.388	904.306	658.867	-2.12456	-2.09583	-2.69942	-2.96844
XLOC_011871	50.3255	60.5491	47.6537	60.8554	40.3778	83.3539	28.0208	6.99174	48.5782	15.603	65.8482	12.3158	81.9024	59.123	50.4832	37.4547	19.8878	66.9457	50.6604	74.7087	23.9024	16.3998	10.2762	34.9841	-2.95949	-0.601187	-1.97786	-0.549246
XLOC_011872	5580.42	5379.9	4602.42	4127.92	4660.63	4010.79	5200.67	5145.92	5112.86	4618.49	5162.81	5070.59	9243	5681.32	5249.88	6184.64	6033.01	6590.39	6889.81	6686.43	7003.39	6652.84	5595.39	7585.72	-3.328	-3.37352	-1.61756	-3.3682
XLOC_008662	1423.56	1315.9	1305.9	668.478	584.476	740.824	605.25	545.356	492.722	819.157	666.321	663.293	1431.62	1419.8	1338.05	620.019	641.478	771.968	607.925	572.767	631.022	787.189	724.472	752.158	-4.36956	-2.69225	-4.77657	-2.96664
XLOC_007298	4203.38	4255.54	3359.95	854.149	357.673	251.845	383.885	384.546	390.361	179.434	224.197	190.015	1562.13	3163.08	2938.98	602.733	688.272	745.19	697.988	921.407	578.437	634.124	549.777	623.883	-2.97036	-0.798547	-1.55931	-2.31356
XLOC_019942	77.3263	97.2483	81.8423	137.235	99.6559	160.022	212.958	181.785	145.735	156.03	188.138	144.271	177.191	95.6151	82.9894	113.517	53.8139	94.5609	106.95	124.514	176.877	213.197	164.419	157.428	-3.03429	-2.26725	-1.21495	-2.0549
XLOC_017770	291.178	230.734	215.441	396.802	300.686	373.532	243.781	370.562	260.241	210.64	385.682	323.729	394.717	229.703	268.669	466.743	326.393	436.403	450.315	385.995	219.902	229.597	200.386	396.487	-2.61815	-2.22098	-1.7877	-1.52528
XLOC_017768	193.062	231.566	225.96	354.576	326.745	485.859	355.865	230.727	379.951	241.846	352.758	341.323	334.831	218.387	190.851	470.201	250.742	337.239	275.818	261.48	277.267	311.596	303.148	378.994	-3.38268	-2.18171	-1.69888	-2.83239
XLOC_017767	1072.17	856.469	714.7	574.711	661.509	870.09	577.229	447.471	508.336	686.532	816.831	877.94	664.907	797.594	779.903	537.619	319.764	625.943	776.793	473.155	850.924	699.723	976.239	425.64	-2.29144	-2.08657	-3.37523	-1.70224
XLOC_019240	290.29	314.855	260.044	213.304	245.131	250.507	212.958	209.752	260.241	241.846	236.74	154.827	230.736	283.168	232.715	188.426	216.426	148.117	208.27	211.675	277.267	366.261	318.562	145.767	-3.39343	-2.81765	-3.06664	-1.65076
XLOC_000802	81.763	87.9117	101.829	212.062	352.232	409.637	305.427	265.686	253.301	351.067	318.266	258.632	134.743	83.4511	117.466	183.24	207.847	286.611	348.994	236.578	339.414	306.129	267.181	204.074	-3.13958	-2.29632	-2.10137	-2.29588
XLOC_002229	650.301	761.532	611.608	462.936	426.115	484.522	369.875	391.537	386.891	374.472	404.496	320.211	377.103	790.664	522.685	473.658	527.221	409.624	315.22	336.189	468.486	431.861	452.153	542.254	-3.11556	-3.01141	-1.42577	-2.31541
XLOC_002227	48.931	28.0097	35.9769	121.4	166.38	154.227	210.156	174.793	194.313	195.037	253.986	174.18	33.9939	25.7425	30.0436	122.736	221.885	209.205	140.723	161.869	148.195	191.331	174.695	227.397	-1.83756	-2.29563	-2.8631	-2.45079
XLOC_000804	1499.12	1795.4	1450.86	861.601	657.213	583.031	739.75	601.289	449.349	569.509	575.388	694.963	455.659	1198.3	1244.47	392.986	478.866	845.608	506.604	572.767	597.559	475.593	611.434	501.439	-3.08398	-2.42522	-1.12607	-3.26047
XLOC_002228	144.638	209.38	170.312	379.104	418.956	350.354	249.385	286.661	324.433	218.442	437.42	295.579	285.69	193.635	205.996	564.126	519.032	616.319	388.396	361.092	492.389	568.525	488.119	355.672	-2.42335	-2.14446	-2.1935	-2.3522
XLOC_000803	430.492	522.756	435.09	451.137	446.733	260.759	400.698	314.628	470.168	436.884	166.188	362.436	422.018	511.032	431.816	422.374	385.277	468.62	377.138	635.024	463.706	612.258	457.291	460.624	-3.15427	-1.83984	-3.22078	-2.31631
XLOC_002230	934.634	916.094	890.482	654.817	502.575	621.811	1330.99	1356.4	1141.59	1170.22	1091.2	1245.65	675.827	919.235	783.844	919.081	757.685	445.189	1063.87	1481.72	1104.29	1268.25	1397.56	1346.89	-5.36525	-1.62529	-2.70104	-2.9496
XLOC_010583	545.214	593.196	529.345	285.337	238.831	241.147	263.396	139.835	348.722	249.648	346.487	288.541	112.902	371.428	321.615	219.542	175.48	226.36	354.623	136.966	210.341	311.596	508.672	314.857	-4.06395	-2.08351	-0.970391	-1.26441
XLOC_010585	110.665	153.638	135.703	458.9	293.527	345.005	302.625	496.413	399.035	351.067	374.708	406.421	26.4201	83.3096	87.9146	229.914	455.859	270.712	332.107	249.029	310.731	530.259	518.948	373.164	-2.62812	-2.49794	-0.945873	-1.74781
XLOC_010586	209.034	212.153	262.358	204.921	126.574	120.796	168.125	174.793	208.192	156.03	225.765	149.549	138.618	197.454	241.58	135.989	118.157	97.9081	135.094	199.223	105.17	213.197	154.143	198.243	-2.92919	-2.21988	-1.89897	-1.96991
XLOC_010587	32.1982	25.5138	23.8794	27.9438	53.8371	0.891485	8.40625	62.9256	15.6144	15.603	28.2207	14.0752	24.4827	23.1966	26.3498	28.2351	15.2083	12.1339	11.2579	12.4514	4.78047	5.46659	10.2762	11.6614	-2.63074	-0.291386	-3.96596	-1.49994
XLOC_006079	264.684	141.343	163.159	307.382	258.017	193.452	417.51	629.256	317.493	405.678	348.055	290.301	707.531	191.796	189.866	557.787	504.603	497.072	681.101	933.859	540.193	568.525	498.396	460.624	-1.52802	-1.49356	-0.283769	-1.81966
XLOC_006080	1320.88	1239.55	1189.13	575.643	625.713	450.646	479.156	370.562	555.18	717.738	685.135	700.241	788.729	1195.47	1119.37	814.208	480.816	448.118	360.252	635.024	640.583	677.857	647.401	688.021	-4.23285	-2.24188	-2.25841	-2.30266
XLOC_006081	465.606	567.035	524.822	229.45	205.326	126.591	70.0521	90.8926	121.446	31.206	34.4919	80.9324	279.173	336.916	367.419	99.6871	141.554	51.8829	39.4025	12.4514	57.3657	32.7995	15.4143	5.83068	-3.34923	-0.667374	-2.87125	-0.485217
XLOC_002130	1123.77	1303.79	1058.69	1301.56	1752.28	2399.43	1140.45	1174.61	1472.96	1341.86	1815.53	1177.04	1236.46	1398.02	1134.15	1709.66	1397.21	1491.22	889.371	996.116	1075.61	1126.12	996.791	950.402	-3.19434	-1.86282	-3.23927	-3.56431
XLOC_016027	204.344	175.546	153.06	50.6094	82.7602	107.424	70.0521	97.8843	95.4215	78.015	145.807	170.662	86.4819	206.647	181.37	106.026	119.717	92.0504	106.95	199.223	95.6095	54.6659	97.6239	58.3068	-2.78963	-1.41182	-1.32085	-0.965467
XLOC_016028	10.5214	20.7069	13.7806	7.1412	8.30466	13.3723	5.60417	6.99174	6.93975	7.8015	23.5172	14.0752	16.3805	21.3578	16.3762	22.4728	8.18908	48.5357	50.6604	24.9029	14.3414	10.9332	51.381	34.9841	-1.53782	-0.87579	-2.65745	-0.837109
XLOC_019054	42.2125	53.3387	67.6409	20.4921	10.882	42.7913	2.80208	27.967	27.759	15.603	28.2207	26.391	106.737	40.3111	153.543	54.1653	35.486	49.3725	11.2579	74.7087	9.56095	27.3329	20.5524	40.8148	-2.09601	-0.954952	-0.817819	-0.335916
XLOC_004905	66.9316	84.6763	104.565	42.8472	48.1097	75.7762	16.8125	6.99174	32.9638	7.8015	15.6781	17.594	91.2376	103.112	150.711	45.5219	78.3812	33.4729	28.1447	87.1601	38.2438	16.3998	35.9667	23.3227	-2.18299	-0.373218	-1.8709	-0.598596
XLOC_005336	100.397	108.803	93.8346	30.4277	16.8957	47.6945	8.40625	0	26.0241	23.4045	12.5425	52.782	59.7095	118.246	107.123	13.2532	25.7371	39.749	16.8868	12.4514	23.9024	65.5991	30.8286	23.3227	-3.75228	-0.480227	-1.61355	-0.600107
XLOC_005335	159.089	171.664	164.421	237.833	134.593	126.591	212.958	265.686	171.759	171.633	170.892	253.353	237.253	171.57	161.792	365.327	191.468	204.185	326.478	398.446	253.365	213.197	241.491	320.688	-4.70976	-1.93684	-2.21332	-2.08953
XLOC_005743	410.21	366.438	362.925	699.216	644.613	678.866	706.125	1090.71	718.264	663.127	975.181	672.09	443.682	397.029	359.292	518.604	558.417	708.788	917.516	983.664	587.998	819.988	894.029	775.481	-3.85028	-2.26331	-3.24254	-2.57481
XLOC_002733	150.976	203.001	177.15	240.317	233.676	404.734	193.344	139.835	256.771	195.037	374.708	246.316	300.309	220.65	184.079	260.454	650.447	401.256	343.365	385.995	301.17	278.796	308.286	262.381	-2.76763	-1.57474	-1.98406	-2.7988
XLOC_003573	39.0434	22.001	17.4625	37.5689	67.2964	58.838	39.2292	76.9091	67.6625	93.618	45.4666	68.6166	16.5566	26.8741	22.2865	76.0619	33.9262	54.8118	39.4025	12.4514	90.829	71.0657	149.005	81.6296	-1.20709	-1.7436	-2.08985	-0.663565
XLOC_009956	381.307	345.916	288.762	420.71	429.265	569.213	395.094	300.645	487.517	351.067	344.919	311.414	125.408	312.588	240.103	885.66	410.234	358.578	332.107	249.029	597.559	442.794	308.286	419.809	-2.85887	-2.203	-1.26062	-1.66163
XLOC_011558	308.798	305.241	227.749	57.1296	65.2918	60.1753	140.104	209.752	123.181	62.412	78.3907	119.639	168.913	293.069	261.035	135.413	81.5008	58.1591	101.321	136.966	162.536	120.265	118.176	116.614	-2.61554	-0.989823	-1.90328	-2.57246
XLOC_011560	682.499	565.279	537.024	225.724	166.952	90.4858	50.4375	83.9009	194.313	62.412	10.9747	47.5038	296.786	517.962	518.007	187.85	170.411	76.5692	33.7736	37.3543	52.5852	98.3986	82.2096	104.952	-2.94745	-0.484698	-1.79884	-1.13473
XLOC_011559	419.844	442.332	498.733	1704.26	1205.03	1412.11	1737.29	1552.17	1637.78	1552.5	1183.7	1951.17	514.312	359.405	387.243	1521.24	1277.11	792.052	1260.88	1344.76	1209.46	1279.18	1269.11	1096.17	-3.48083	-2.63135	-2.34795	-3.8863
XLOC_000638	7.85939	11.4627	17.5677	63.3393	94.5013	102.075	58.8437	69.9174	53.783	70.2135	45.4666	45.7444	41.7438	10.7496	20.3164	67.4185	89.6899	99.5818	123.837	74.7087	38.2438	87.4654	128.452	52.4762	-1.33686	-1.75398	-0.618727	-1.19821
XLOC_000637	112.694	146.982	141.278	791.741	630.295	1043.48	759.365	587.306	688.77	390.075	675.728	679.128	238.31	130.269	145.539	824.58	611.841	629.29	579.78	547.864	678.827	557.592	477.843	688.021	-2.86393	-1.98965	-1.55221	-2.85678
XLOC_002054	42.7196	49.5486	55.6485	61.1659	30.355	46.3572	44.8333	55.9339	55.518	39.0075	45.4666	35.188	39.6302	44.4129	48.39	81.8241	56.1537	23.431	67.5472	87.1601	38.2438	71.0657	30.8286	52.4762	-2.9333	-2.1762	-3.3345	-1.444
XLOC_018042	211.443	192.001	198.925	90.6622	54.1235	101.184	134.5	83.9009	123.181	140.427	101.908	124.917	101.629	141.442	150.588	80.6717	131.415	55.6486	28.1447	87.1601	71.7071	136.665	56.5191	87.4603	-4.3495	-1.94259	-2.3348	-1.10286
XLOC_018041	69.3401	68.7764	76.1617	22.0446	33.505	16.9382	47.6354	13.9835	27.759	7.8015	47.0344	29.9098	48.7892	125.459	83.1125	40.9121	28.4668	21.339	84.434	37.3543	33.4633	16.3998	25.6905	34.9841	-4.12096	-0.98664	-1.16114	-0.713819
XLOC_018040	60.2131	67.6671	53.3342	51.8513	39.8051	17.384	11.2083	76.9091	50.3132	7.8015	14.1103	19.3534	40.3348	28.9957	40.6328	0	89.2999	29.7072	11.2579	12.4514	19.1219	10.9332	51.381	75.7989	-3.07734	-0.437343	-2.4699	-0.154376
XLOC_019480	192.302	175.361	174.099	106.807	18.6139	16.0467	53.2396	41.9504	85.0119	31.206	12.5425	35.188	115.72	164.073	146.647	113.517	54.9838	47.6988	61.9183	24.9029	43.0243	38.2661	46.2429	75.7989	-4.15188	-0.463787	-2.53821	-1.42797
XLOC_003238	102.172	67.7595	270.248	127.921	202.748	267	109.281	118.86	138.795	62.412	243.011	26.391	107.266	55.0211	189.004	230.491	102.168	251.883	163.239	37.3543	143.414	131.198	143.867	69.9682	-0.438445	-0.852357	-0.795328	-1.2133
XLOC_019553	82.6504	98.7274	70.0604	60.8554	42.3824	15.1552	30.8229	27.967	53.783	0	6.27126	33.4286	66.5788	88.1187	57.7478	37.4547	54.9838	17.5733	5.62893	12.4514	9.56095	43.7327	25.6905	40.8148	-2.54595	-0.555763	-2.18248	-0.491182
XLOC_019555	791.01	858.78	645.165	181.014	117.124	13.818	25.2187	48.9422	83.277	7.8015	9.40689	17.594	423.779	767.326	593.116	154.429	113.477	47.6988	61.9183	99.6116	86.0485	158.531	123.314	104.952	-2.80918	0.0977598	-1.79195	-1.68159
XLOC_019556	149.962	190.429	172.837	349.298	294.959	267.446	246.583	251.703	282.795	288.655	301.02	212.887	203.611	191.372	179.769	213.78	314.695	136.402	157.61	224.126	219.902	355.328	256.905	291.534	-3.07658	-2.83652	-4.00699	-1.88868
XLOC_013008	1060	1104.58	991.68	312.971	534.362	312.02	423.115	398.529	353.927	413.479	479.751	547.173	879.967	1213.01	1045.99	372.818	471.067	414.227	455.943	535.412	286.828	333.462	375.081	349.841	-4.2097	-2.26676	-2.65168	-2.10194
XLOC_013007	79.2277	42.8004	41.2367	12.109	10.0229	12.9265	5.60417	27.967	19.0843	46.809	21.9494	33.4286	90.0046	60.1131	64.1506	21.3204	13.2585	17.5733	39.4025	24.9029	66.9266	60.1325	61.6572	29.1534	-1.3427	-0.693205	-2.14076	-1.37588
XLOC_015540	1932.65	2066.53	1830.41	5392.22	2156.63	1847.6	6397.16	5348.68	3841.15	6475.24	2717.02	7290.95	816.559	1180.05	999.813	1769.01	1513.81	1398.75	2977.7	4295.75	2686.63	2826.23	2846.51	2122.37	-4.0366	-1.18524	-2.4584	-2.03928
XLOC_015543	11.7891	10.4459	12.6235	29.8067	14.032	59.7295	33.625	48.9422	27.759	0	15.6781	26.391	8.98285	10.3253	10.0966	88.1626	41.7253	30.9624	16.8868	24.9029	23.9024	27.3329	20.5524	5.83068	-3.41508	-0.659443	-3.78517	-1.35963
XLOC_008461	294.981	301.729	323.267	127.921	194.73	217.522	254.99	188.777	185.638	218.442	147.375	234	271.775	326.025	305.854	84.7053	150.913	189.54	208.27	435.801	200.78	191.331	246.629	192.413	-4.37604	-2.28409	-3.45797	-1.36885
XLOC_007108	576.651	641.82	548.28	281.922	227.949	281.709	325.042	517.389	320.963	358.869	417.039	545.414	469.926	677.368	617.495	217.237	161.832	404.185	523.491	348.641	329.853	224.13	375.081	507.27	-3.61837	-1.74303	-2.46226	-1.76093
XLOC_008462	473.338	482.082	493.894	385.935	401.487	398.94	409.104	454.463	444.144	491.494	448.395	487.354	346.632	477.227	506.186	393.563	303.386	319.666	337.736	610.121	444.584	448.26	560.053	489.777	-5.54968	-3.48788	-2.38321	-2.33004
XLOC_008458	123.595	143.469	133.704	257.394	152.634	175.177	117.687	111.868	213.397	140.427	111.315	107.323	164.509	145.969	155.02	197.646	129.075	191.632	140.723	149.417	148.195	136.665	226.076	134.106	-3.74988	-1.55812	-4.06584	-2.15856
XLOC_008459	18.5076	25.976	27.3509	93.4565	47.8234	32.5392	28.0208	97.8843	97.1565	93.618	28.2207	114.361	21.4884	19.6605	21.9171	50.1317	38.2157	100.837	39.4025	74.7087	52.5852	38.2661	97.6239	17.4921	-2.33709	-0.995037	-4.13956	-0.89593
XLOC_008460	743.98	687.949	767.193	547.078	578.176	250.062	367.073	377.554	385.156	202.839	340.216	492.632	338.002	744.695	710.705	410.849	512.402	453.976	270.189	385.995	286.828	251.463	323.7	349.841	-4.16961	-1.63568	-1.40593	-2.60578
XLOC_019774	78.7207	101.963	101.935	37.5689	32.6459	34.3222	47.6354	13.9835	50.3132	70.2135	17.246	86.2105	23.9543	77.6519	82.2506	76.6381	44.8449	42.6779	22.5157	62.2572	28.6828	21.8664	30.8286	34.9841	-2.81396	-0.88979	-0.921392	-1.17057
XLOC_019772	461.676	517.764	336.521	935.807	417.81	402.506	238.177	132.843	591.613	78.015	167.756	234	482.256	420.226	382.81	900.642	602.872	205.021	90.0629	87.1601	129.073	240.53	149.005	256.55	-2.24139	-0.389784	-3.09284	-1.11006
XLOC_019773	635.597	557.606	478.115	443.686	211.626	314.694	240.979	251.703	303.614	280.854	261.825	394.105	603.964	527.722	445.483	529.552	360.709	209.205	191.384	348.641	267.706	404.528	205.524	274.042	-2.823	-1.99926	-2.72992	-1.7789
XLOC_018347	87.5942	99.4669	86.5761	171.078	96.2195	78.4507	142.906	83.9009	128.385	31.206	97.2045	86.2105	33.4655	82.461	80.0343	105.449	71.362	66.1089	56.2893	49.8058	90.829	87.4654	92.4858	81.6296	-3.67143	-1.31825	-1.24435	-2.04106
XLOC_018348	25.2261	28.0097	26.7197	159.901	138.888	171.165	100.875	125.851	119.711	85.8165	62.7126	61.579	33.2894	32.3903	27.7042	193.036	148.963	173.222	135.094	99.6116	167.317	114.798	133.591	145.767	-4.26332	-1.52934	-3.3803	-2.49078
XLOC_019775	7.85939	9.70634	12.9391	0.93146	2.00457	0.891485	2.80208	13.9835	5.20481	7.8015	17.246	7.0376	4.93176	7.35501	6.40274	0	3.89956	17.1548	5.62893	49.8058	0	5.46659	0	11.6614	-1.99771	-0.16563	-2.37429	0.6381
XLOC_004524	50.0719	53.0613	57.8577	117.364	64.4327	57.0551	120.49	90.8926	124.915	93.618	109.747	100.286	31.3519	33.3804	46.0505	98.5347	58.8834	42.2595	140.723	49.8058	109.951	185.864	123.314	81.6296	-3.77489	-2.02407	-2.21677	-1.28856
XLOC_006284	60.2131	51.8596	55.7537	10.5566	14.8911	12.9265	30.8229	6.99174	32.9638	85.8165	50.1701	42.2256	52.6641	35.2192	49.7444	13.2532	10.1389	16.318	45.0315	37.3543	14.3414	21.8664	5.1381	34.9841	-3.74496	-0.346738	-2.29881	-0.80252
XLOC_010390	548.509	614.18	575.421	338.741	734.246	618.691	470.75	524.38	579.469	756.745	540.896	647.459	787.496	570.013	588.437	696.081	839.965	608.369	652.956	672.378	693.169	759.856	411.048	419.809	-4.13362	-2.15203	-2.42746	-2.01729
XLOC_014123	246.683	216.867	203.975	274.16	208.476	207.716	285.812	202.76	223.807	187.236	297.885	251.594	223.338	250.353	241.95	211.475	319.374	215.9	180.126	224.126	363.316	382.661	262.043	285.704	-3.3451	-2.55106	-4.10951	-1.84895
XLOC_019906	141.469	162.697	118.03	142.824	247.994	52.5976	140.104	139.835	112.771	62.412	206.952	140.752	122.942	194.342	146.524	235.1	80.7209	161.088	258.931	348.641	114.731	202.264	210.662	367.333	-2.6561	-1.16544	-2.08831	-1.38984
XLOC_020078	180.512	188.58	173.152	152.449	115.692	42.7913	170.927	167.802	211.662	210.64	144.239	147.79	301.718	204.243	191.959	269.674	306.116	130.963	146.352	149.417	152.975	158.531	87.3477	151.598	-4.55063	-1.56809	-1.95238	-2.40692
XLOC_018257	95.5803	100.669	70.1656	195.917	99.0832	18.2754	84.0625	202.76	76.3372	70.2135	116.018	105.564	39.2779	102.121	77.3254	57.0464	92.8095	42.6779	78.805	136.966	124.292	65.5991	251.767	169.09	-2.44373	-0.866351	-1.20568	-1.02819
XLOC_019675	384.857	496.225	331.893	642.708	219.644	87.8113	75.6562	181.785	501.397	218.442	40.7632	137.233	300.133	410.608	323.462	301.943	414.523	238.076	185.755	186.772	148.195	267.863	128.452	309.026	-2.2695	-0.193986	-2.56611	-1.54452
XLOC_020143	18.7611	23.0179	22.8275	9.62509	10.0229	5.79465	2.80208	6.99174	0	7.8015	4.70344	0	11.9771	14.5686	20.5627	6.91472	1.16987	8.78663	5.62893	0	4.78047	21.8664	0	11.6614	-3.16955	-0.523132	-1.84339	0.166286
XLOC_003206	513.903	470.619	471.592	591.477	436.71	536.674	504.375	573.323	484.047	436.884	638.1	585.88	299.957	492.361	474.296	426.984	626.659	414.645	517.862	485.606	387.218	426.394	560.053	530.592	-4.29601	-2.9005	-1.99076	-2.87639
XLOC_017560	44.2408	37.4388	39.6588	40.3633	42.3824	51.2604	64.4479	69.9174	31.2289	85.8165	56.4413	56.3008	31.528	33.0975	30.7824	28.8113	37.4358	38.9122	33.7736	49.8058	47.8047	60.1325	46.2429	29.1534	-3.5471	-1.73608	-4.75469	-1.98183
XLOC_018999	104.327	98.9123	83.7358	1.86292	0.572735	0	0	0	0	15.603	0	1.7594	108.323	101.697	85.8214	0	1.55982	0	0	12.4514	4.78047	0	0	0	-3.16526	1.14453	-3.09371	0.769868
XLOC_003582	1087.26	1027.02	735.318	887.061	836.193	776.484	910.677	790.066	687.035	647.524	881.112	1002.86	785.03	1037.2	700.977	1013.58	949.543	676.989	827.453	933.859	956.095	1306.51	786.129	892.095	-2.33538	-2.88099	-2.26525	-2.35481
XLOC_005320	187.738	181.925	216.598	843.282	660.936	833.984	720.135	811.042	766.842	631.921	877.976	772.376	256.98	184.3	205.011	1033.75	721.419	796.236	804.937	933.859	1142.53	1301.05	960.825	973.724	-3.39632	-3.19665	-2.5251	-2.54166
XLOC_005323	270.135	309.771	316.324	248.389	223.939	236.244	201.75	174.793	270.65	351.067	239.876	290.301	177.367	242.291	355.352	161.343	220.325	261.088	213.899	224.126	267.706	382.661	251.767	320.688	-3.5799	-2.27199	-1.52068	-2.10999
XLOC_003581	4901.34	4700.27	5426.42	4831.8	5872.54	6235.05	6105.74	5027.06	5635.07	5874.53	6702.41	6361.99	9730.71	5136.06	5404.28	6120.68	9108.59	8157.76	8218.24	7470.87	8035.97	9101.87	8457.31	8250.42	-3.73998	-3.26467	-1.38972	-3.95226
XLOC_003577	323.376	324.839	354.404	402.391	410.078	629.834	456.74	482.43	480.577	624.12	661.618	452.166	350.683	314.002	370.128	552.025	347.061	489.122	422.17	348.641	411.121	426.394	539.5	466.455	-4.25515	-2.35633	-3.5977	-2.77844
XLOC_003580	307.15	349.336	332.839	233.176	85.3375	122.579	103.677	160.81	182.168	54.6105	17.246	130.196	168.913	233.239	206.242	139.447	107.238	310.461	174.497	149.417	186.438	114.798	226.076	169.09	-3.95576	-0.878935	-2.6511	-2.19476
XLOC_003579	67.8189	51.3974	106.774	24.218	62.7145	127.928	123.292	153.818	57.2529	226.243	67.416	105.564	264.025	96.8881	165.486	166.529	145.844	339.331	382.767	311.286	205.56	180.397	354.529	139.936	-1.40712	-0.785765	-1.06331	-1.38781
XLOC_003578	535.579	558.531	461.494	80.7266	97.365	89.5943	109.281	132.843	171.759	101.419	126.993	128.436	254.162	497.736	457.919	62.8087	101.389	138.076	242.044	261.48	186.438	251.463	292.872	169.09	-3.35425	-2.05116	-1.6263	-2.31439
XLOC_003575	211.063	172.126	191.035	235.97	240.262	319.152	302.625	300.645	288	296.457	232.037	337.805	165.742	199.434	204.888	156.734	155.982	209.205	208.27	249.029	172.097	147.598	179.833	151.598	-3.298	-2.88256	-3.16463	-2.26945
XLOC_003574	77.8333	99.9291	113.927	325.39	242.267	502.798	327.844	419.504	353.927	444.685	296.317	263.91	119.067	98.8683	108.354	468.472	372.798	311.716	399.654	460.704	320.292	349.862	472.705	349.841	-2.41913	-2.02652	-3.42931	-2.6333
XLOC_012088	219.302	258.651	252.575	119.848	83.333	121.242	120.49	76.9091	150.94	117.022	117.586	147.79	242.185	256.718	276.549	129.651	116.987	104.184	101.321	99.6116	90.829	142.131	61.6572	64.1375	-3.5236	-2.2484	-3.90595	-1.66321
XLOC_010483	288.769	282.408	296.336	98.7348	254.867	196.127	184.937	146.827	71.1324	148.228	103.476	87.9699	183.884	543.422	590.653	127.922	198.878	341.842	123.837	99.6116	138.634	163.998	123.314	186.582	-5.37456	-1.25868	-0.981985	-2.15275
XLOC_006904	1133.53	1122.79	1106.55	407.048	575.599	531.325	697.719	566.331	466.698	982.989	788.611	703.76	751.037	1204.38	1123.56	541.076	437.141	714.646	585.409	410.898	583.218	497.46	709.058	618.053	-6.36725	-1.83878	-2.08569	-2.46804
XLOC_006903	199.147	175.361	169.47	774.975	440.72	654.35	596.844	657.223	556.915	366.67	576.956	526.06	146.72	151.202	112.664	248.354	549.058	549.792	275.818	498.058	296.389	399.061	113.038	413.979	-3.52947	-2.23901	-2.70012	-1.30153
XLOC_008250	25.3529	24.3121	18.3041	9.3146	0	28.9733	5.60417	0	8.67468	39.0075	17.246	8.79699	46.3233	20.0848	41.9872	14.9819	22.6175	23.0126	11.2579	37.3543	9.56095	10.9332	15.4143	11.6614	-2.58032	0.00253519	-1.36513	-0.601881
XLOC_013185	1048.21	903.892	746.153	1197.86	1032.93	1232.03	1230.11	1097.7	1141.59	1006.39	1249.55	1031.01	1241.04	803.111	671.672	1284.41	1378.88	1287.45	1058.24	859.15	1070.83	1175.32	1202.32	1358.55	-2.57384	-3.5544	-1.60264	-2.73858
XLOC_013183	440.886	459.156	476.432	312.971	402.346	287.058	266.198	272.678	270.65	148.228	199.112	263.91	228.798	409.9	505.817	215.509	351.35	179.498	258.931	635.024	172.097	349.862	149.005	274.042	-4.69035	-1.9374	-1.43971	-0.795584
XLOC_015737	902.309	730.472	803.275	453	191.007	117.23	254.99	167.802	345.252	132.625	130.129	167.143	591.987	908.344	865.848	208.018	155.592	66.5273	39.4025	149.417	109.951	120.265	56.5191	169.09	-3.23507	-0.935149	-2.19981	-1.07906
XLOC_015738	1868.13	1573.44	1600.13	2082.12	1662.94	1986.23	2835.71	2740.76	2715.18	3284.43	2486.55	3193.31	1188.55	1477.37	1730.59	2079.6	1700.21	1621.76	3185.98	2577.45	2873.06	2509.16	3272.97	2839.54	-3.36629	-2.21359	-2.434	-3.21665
XLOC_007213	172.526	199.858	217.229	225.413	217.067	257.639	327.844	237.719	168.289	358.869	167.756	253.353	199.56	225.318	227.913	314.62	269.46	201.674	174.497	99.6116	138.634	245.996	174.695	169.09	-3.12526	-1.9354	-3.79586	-1.7888
XLOC_008561	62.1145	18.3034	56.4901	2.79438	2.29094	6.2404	0	6.99174	6.93975	0	10.9747	5.2782	134.567	23.338	64.7662	4.60981	1.16987	1.25523	5.62893	0	4.78047	5.46659	5.1381	0	-0.940115	-0.373178	-0.402887	-0.400845
XLOC_016950	12.93	11.093	13.991	62.0974	18.3275	7.13188	58.8437	34.9587	97.1565	109.221	92.5011	70.376	3.87495	6.50635	8.00343	46.0981	35.486	0	16.8868	0	28.6828	81.9988	66.7953	52.4762	-3.12271	-0.784924	-1.57529	-0.398825
XLOC_003924	826.504	850.738	1078.78	641.155	447.592	476.499	467.948	356.579	421.59	639.723	484.455	427.534	2323.92	987.41	1352.7	430.441	414.913	761.089	394.025	622.572	420.682	475.593	719.334	1259.43	-2.7227	-2.33485	-1.17044	-1.00075
XLOC_003925	157.188	169.63	175.992	217.962	179.839	125.699	221.365	286.661	206.457	171.633	194.409	195.293	163.629	147.242	170.411	192.46	271.799	153.557	225.157	361.092	229.463	224.13	118.176	180.751	-4.13205	-2.20213	-3.75232	-1.48293
XLOC_003927	487.029	598.743	566.269	446.17	439.861	395.819	518.385	461.455	431.999	499.296	537.76	675.609	517.659	616.548	573.907	699.539	253.081	341.423	641.698	796.893	659.705	317.062	642.262	425.64	-3.26071	-2.56077	-3.5212	-1.726
XLOC_005665	892.548	890.95	710.176	280.059	225.944	267.891	221.365	153.818	352.192	273.052	271.232	182.977	406.518	775.812	716.738	273.707	235.144	168.62	253.302	149.417	315.511	207.73	231.214	192.413	-2.98731	-2.07271	-1.67429	-1.98735
XLOC_003928	298.784	312.267	327.685	157.727	108.533	119.459	168.125	139.835	100.626	163.831	152.078	265.669	194.276	381.329	390.69	139.447	198.098	99.1634	151.981	211.675	253.365	120.265	159.281	262.381	-4.43594	-1.6472	-1.54004	-1.73229
XLOC_005662	321.221	386.497	395.431	217.651	330.468	303.996	204.552	300.645	225.542	382.273	315.131	327.248	252.048	493.917	433.663	289.266	386.446	407.951	405.283	224.126	329.853	306.129	287.734	402.317	-3.18252	-2.26293	-1.64331	-2.22354
XLOC_016379	994.974	1123.07	1237.52	494.916	629.149	659.253	459.542	741.124	567.324	803.554	522.082	658.015	816.559	1256.29	1231.67	549.72	802.53	1036.4	956.918	871.601	836.583	907.454	852.925	868.772	-3.20461	-2.42491	-2.15657	-4.34325
XLOC_013798	1126.94	1075.74	1035.23	462.936	324.454	433.708	347.458	370.562	423.325	351.067	348.055	478.557	400.705	971.003	865.725	296.757	505.383	259.833	315.22	423.349	372.877	322.529	426.462	507.27	-4.55385	-2.79134	-1.29745	-2.4387
XLOC_013799	113.201	122.3	104.144	213.615	79.3238	23.6244	47.6354	62.9256	208.192	0	12.5425	42.2256	39.8063	82.6024	83.4819	108.907	139.604	163.18	22.5157	124.514	90.829	65.5991	169.557	104.952	-3.6418	0.0576774	-1.46098	-0.938683
XLOC_013800	190.4	224.355	182.409	62.7183	137.17	76.6677	75.6562	97.8843	76.3372	70.2135	87.7976	110.842	153.413	293.493	224.958	53.589	118.547	95.3977	56.2893	174.32	86.0485	76.5322	87.3477	93.291	-3.16059	-1.91403	-1.67749	-1.23511
XLOC_006436	518.086	536.252	480.534	166.731	134.879	105.641	151.312	251.703	213.397	163.831	155.214	168.902	398.768	485.714	492.026	169.987	168.461	159.833	151.981	149.417	114.731	169.464	154.143	239.058	-4.17061	-1.98021	-3.13849	-1.98168
XLOC_006435	1524.85	1442.73	1370.6	641.155	809.275	563.864	795.792	748.116	1181.49	756.745	727.466	672.09	1517.75	1401.13	1386.93	711.639	581.425	464.854	377.138	348.641	454.145	563.059	462.429	577.238	-4.22785	-2.13785	-4.32169	-2.31274
XLOC_000805	707.852	737.405	771.295	785.532	768.324	677.529	879.854	1041.77	831.035	1146.82	892.086	995.82	1153.68	791.795	725.603	1182.42	1203.79	976.153	1328.43	946.31	927.412	1240.92	1094.42	1008.71	-4.54082	-2.59244	-1.95021	-2.74027
XLOC_002231	657.527	673.066	623.074	431.577	666.091	827.298	498.771	272.678	582.939	514.899	656.914	350.12	462.529	827.58	703.686	511.113	440.65	402.093	320.849	249.029	501.95	420.927	626.848	536.423	-4.67	-1.63788	-1.84021	-1.65355
XLOC_020222	109.017	119.342	109.93	134.751	52.6916	22.7329	39.2292	48.9422	62.4577	31.206	23.5172	26.391	81.1979	84.4412	93.5786	70.2996	104.118	113.808	78.805	37.3543	90.829	114.798	46.2429	23.3227	-4.30349	-0.490591	-3.75217	-0.892628
XLOC_020225	335.672	289.157	181.883	445.238	460.479	412.312	672.5	433.488	440.674	553.906	570.684	395.865	363.717	223.903	146.771	259.878	523.321	385.356	461.572	473.155	635.803	399.061	498.396	419.809	-1.77009	-2.41037	-1.15504	-2.52116
XLOC_003813	38.4096	35.2202	35.1354	121.4	50.1143	80.2337	84.0625	111.868	105.831	124.824	95.6367	140.752	30.9996	28.2885	29.9205	46.6743	43.6751	39.749	95.6918	24.9029	114.731	60.1325	71.9334	52.4762	-4.28384	-1.88875	-4.45017	-1.1333
XLOC_003810	708.74	677.873	780.447	823.411	676.4	1073.79	790.187	636.248	874.408	709.936	725.898	573.564	1213.21	729.136	853.781	1256.75	1124.63	1553.56	602.296	697.281	927.412	880.121	786.129	1072.85	-3.77909	-2.36255	-1.89086	-2.29462
XLOC_003811	55.9031	63.4148	81.1059	423.194	357.387	349.462	386.687	461.455	293.204	335.464	299.453	464.481	90.1808	51.0607	81.2656	248.93	227.344	378.243	292.704	323.738	334.633	431.861	380.219	367.333	-2.3704	-2.54726	-1.85694	-2.8599
XLOC_003809	159.47	140.326	214.915	84.7629	71.8782	110.098	75.6562	76.9091	58.9879	39.0075	170.892	63.3384	402.643	162.093	299.451	70.8758	152.473	237.239	78.805	149.417	119.512	49.1993	92.4858	192.413	-2.14779	-1.13623	-1.25571	-1.13918
XLOC_005545	573.482	474.686	464.755	283.474	413.515	374.87	434.323	412.513	327.903	514.899	313.563	416.978	314.4	529.844	565.165	301.366	318.984	383.264	433.428	323.738	310.731	366.261	262.043	390.656	-3.06886	-2.44586	-1.79155	-2.50366
XLOC_008566	49.9452	70.7176	86.2605	653.264	392.324	575.008	566.021	517.389	499.662	624.12	396.657	431.053	86.6581	57.2842	90.7466	647.678	531.9	625.943	439.057	597.669	478.047	366.261	482.981	594.73	-1.9226	-2.43211	-2.10134	-2.45245
XLOC_007218	848.434	743.783	689.768	666.305	448.165	556.287	1017.16	734.133	902.167	834.76	945.392	941.278	814.445	769.872	742.595	511.689	400.095	493.306	810.566	933.859	554.535	814.522	780.991	1020.37	-3.23737	-2.00913	-4.41871	-2.37206
XLOC_007217	273.431	344.067	349.986	394.318	500.857	585.706	235.375	405.521	383.421	312.06	351.19	372.993	224.923	383.733	377.392	379.733	419.983	513.809	320.849	249.029	296.389	388.128	405.91	367.333	-2.92102	-1.95397	-1.87051	-2.49711
XLOC_007216	135.384	138.662	175.361	672.204	650.054	427.467	411.906	356.579	549.975	288.655	464.073	406.421	91.766	115.134	144.431	329.025	471.847	379.917	427.799	385.995	377.657	349.862	354.529	384.825	-2.75571	-1.85615	-2.15114	-3.7658
XLOC_007215	47.9169	49.5486	52.5979	49.0569	42.096	15.1552	86.8646	13.9835	26.0241	39.0075	40.7632	28.1504	61.4709	47.949	78.9261	10.9483	54.9838	58.1591	45.0315	24.9029	23.9024	32.7995	20.5524	58.3068	-4.39883	-0.788045	-2.01758	-1.22534
XLOC_008564	217.021	229.07	250.681	998.526	1160.36	1199.49	1036.77	880.959	1101.68	1006.39	1346.75	990.542	281.11	227.44	261.281	989.381	1330.53	1183.27	1221.48	946.31	1362.43	1213.58	1551.71	1061.18	-3.76805	-2.96131	-3.24173	-2.5145
XLOC_008565	222.471	177.118	152.639	128.852	146.047	200.584	168.125	146.827	159.614	62.412	189.706	103.805	116.249	155.304	125.592	85.2815	72.1419	101.674	84.434	161.869	114.731	60.1325	97.6239	122.444	-2.37794	-1.76418	-2.6996	-1.61447
XLOC_008127	602.131	492.065	523.98	435.303	367.41	242.93	403.5	321.62	324.433	249.648	311.995	409.94	457.421	494.766	535.491	368.785	237.873	236.821	213.899	211.675	363.316	409.994	200.386	373.164	-3.25201	-2.31181	-3.66702	-1.61598
XLOC_013204	21.5499	14.7906	13.7806	56.1981	83.0466	20.0584	0	6.99174	31.2289	23.4045	9.40689	40.4662	23.2497	15.4172	14.5293	141.175	85.4004	8.36822	0	12.4514	28.6828	32.7995	0	23.3227	-1.99227	-0.189439	-1.89367	-0.190693
XLOC_003493	317.798	422.734	374.286	453.621	324.454	170.719	322.24	272.678	202.988	156.03	219.494	262.15	397.535	443.847	525.148	462.71	440.26	614.227	253.302	348.641	320.292	306.129	272.319	349.841	-2.82324	-1.51144	-2.81817	-2.96363
XLOC_005238	586.158	536.992	582.469	194.986	82.7602	45.02	145.708	139.835	133.59	93.618	106.611	156.587	436.285	501.979	539.801	135.989	85.4004	68.201	67.5472	199.223	86.0485	114.798	154.143	122.444	-4.37614	-1.44791	-3.23389	-1.38589
XLOC_003492	12.2961	9.42902	26.1937	53.7142	22.0503	41.0083	25.2187	34.9587	12.1446	23.4045	29.7885	21.1128	44.7381	9.90097	23.1484	62.2324	40.1655	101.255	50.6604	37.3543	86.0485	49.1993	61.6572	52.4762	-0.841974	-1.24348	-0.565844	-1.76718
XLOC_003491	725.346	736.943	857.556	448.343	315.291	513.941	425.917	363.57	560.385	374.472	506.404	402.902	783.974	688.966	753.554	545.11	446.11	253.975	320.849	373.543	439.803	508.393	421.324	454.793	-3.40099	-2.43855	-3.93538	-2.68193
XLOC_003490	684.021	664.006	666.099	275.402	205.612	222.426	381.083	223.736	242.891	218.442	224.197	253.353	366.535	580.621	494.366	263.335	350.571	216.318	348.994	211.675	239.024	311.596	246.629	297.365	-5.93164	-2.22076	-2.15766	-2.41338
XLOC_003489	242.373	240.81	191.982	153.691	38.3732	45.02	47.6354	76.9091	97.1565	70.2135	23.5172	61.579	284.985	236.35	194.668	137.142	46.0148	50.2093	28.1447	74.7087	62.1461	54.6659	61.6572	64.1375	-2.97418	-0.812114	-2.40111	-1.86772
XLOC_005236	2020.12	2066.34	1835.03	1814.8	3457.6	2841.16	2384.57	3076.36	2690.89	3097.2	2532.02	2760.5	2318.98	2373.41	1912.7	4300.95	3665.59	2813.81	2786.32	2714.42	3150.33	3072.22	3016.06	2781.24	-4.01136	-2.53222	-3.12859	-4.00745
XLOC_005237	388.279	362.185	354.825	149.034	190.721	136.843	162.521	139.835	157.879	179.434	250.85	212.887	199.384	374.257	381.579	155.005	171.191	155.649	281.447	211.675	248.585	169.464	200.386	204.074	-4.38981	-2.22661	-1.6267	-2.46886
XLOC_000960	710.007	635.257	575.526	357.37	387.742	360.16	445.531	531.372	489.252	522.7	457.802	404.662	613.3	594.624	551.621	296.18	358.76	199.164	225.157	398.446	348.974	508.393	354.529	425.64	-3.24849	-2.72999	-4.2131	-1.99949
XLOC_002443	282.304	185.345	149.799	188.155	86.1966	137.734	341.854	125.851	152.674	171.633	228.901	182.977	174.901	128.713	110.078	31.1162	81.5008	43.0963	168.868	286.383	191.219	185.864	333.976	227.397	-1.58612	-1.29311	-2.04787	-1.83699
XLOC_000962	138.427	128.494	143.592	106.807	80.1829	81.1252	84.0625	48.9422	90.2167	70.2135	45.4666	95.0075	240.423	117.397	126.824	67.9947	59.2733	66.1089	90.0629	112.063	43.0243	49.1993	77.0715	81.6296	-4.15744	-1.94689	-1.2393	-1.54962
XLOC_000961	224.626	229.162	252.365	629.046	430.124	476.053	484.76	272.678	499.662	475.891	479.751	402.902	273.36	240.311	265.221	465.015	397.755	382.846	309.591	348.641	492.389	573.992	457.291	408.148	-3.98427	-2.29291	-3.91491	-2.1557
XLOC_002444	35.8743	43.355	38.9224	42.5367	18.9003	3.56594	58.8437	13.9835	3.46987	23.4045	21.9494	24.6316	5.46016	27.7227	18.4695	0	2.33974	15.8996	5.62893	0	28.6828	0	25.6905	17.4921	-3.39183	-0.408063	-0.630794	-0.0238748
XLOC_000963	57.551	62.0282	51.5459	79.1741	79.8965	51.7061	36.4271	48.9422	46.8433	101.419	65.8482	86.2105	68.3401	58.6986	52.207	47.8268	36.2659	17.5733	22.5157	49.8058	47.8047	54.6659	61.6572	34.9841	-3.4415	-1.61317	-2.88218	-1.67545
XLOC_010356	1489.48	1449.11	1126.96	1674.46	932.126	1287.3	1796.14	1300.46	1207.52	1404.27	1229.17	1425.11	598.857	1336.91	1103.73	1057.95	858.683	744.771	990.692	1108.18	1381.56	1033.19	1330.77	1136.98	-2.77012	-2.40699	-1.42534	-2.87311
XLOC_010357	368.124	399.439	387.226	517.892	662.654	451.092	411.906	412.513	461.493	187.236	377.843	309.654	515.545	436.35	397.586	1104.63	898.069	458.997	388.396	448.252	506.73	355.328	498.396	437.301	-4.60848	-1.67489	-2.90369	-2.8812
XLOC_011984	985.593	1122.42	1017.45	1026.78	1210.19	1145.11	1059.19	748.116	1254.36	904.974	1185.27	869.143	585.646	1038.47	981.467	993.99	1193.27	1450.21	1412.86	1083.28	1109.07	1153.45	1089.28	892.095	-3.86322	-2.59273	-1.81636	-2.74112
XLOC_010361	454.07	386.867	261.622	69.8595	112.256	131.048	140.104	216.744	121.446	46.809	87.7976	109.083	134.39	327.015	311.149	69.1472	97.879	47.2804	61.9183	174.32	81.268	98.3986	169.557	93.291	-1.9122	-1.2496	-1.26862	-1.25992
XLOC_010360	1775.08	1556.9	1332.3	999.768	1126.57	1053.29	2048.32	2062.56	1747.08	1926.97	1724.6	1963.49	1381.25	1474.96	1343.1	953.655	894.559	785.776	2043.3	2315.97	1491.51	1721.98	1351.32	1323.57	-2.81208	-1.87908	-4.36668	-2.09056
[truncated: 4,572 more rows]

## Sheet: overlapping_genes
	Hashimshony et al. significant genes	Call in Hashimshony et al.	Call in Osborne Nishimura et al.,	DES_log2_foldchange	DESeq_pvalue	DESeq_padj
1	erm-1	AB	AB	-2.3251	2.38557e-13	4.6747e-10
[truncated: 17 more rows]
