# Supplementary material for: Asymmetric Transcript Discovery by RNA-seq in C. elegans Blastomeres Identifies neg-1, a Gene Important for Anterior Morphogenesis
Source: PLoS Genet. 2015 Apr 13;11(4):e1005117. doi: 10.1371/journal.pgen.1005117 (PMC4395330; doi:10.1371/journal.pgen.1005117)
Supplement: S2 Text — A text file containing the smFISH probes used in this study. Probes were designed by Stellaris. Probes documented in this file were used to generate hybridization images shown in Fig 3, Fig 5, S4 Fig, and S5 Fig. (TXT) [file pgen.1005117.s016.txt]

################################################################
#Stellaris® FISH Probes, Custom Assay with CAL Fluor® Red 590 Dye
################################################################
#
#	Probe Name:		oEO109
#	Target transcript:	neg-1
#	Sequences:			
ctgaggtgaagaaggtcaca
gcagtgctggatgagaatac
caaaagattcggagttcccg
gtggactgtacgcagtgtat
cgggaatcattgaagatcga
gttatttaccgaagaagccg
ccgatttctggaatgaattg
ttgaatggagcattgcaatc
cgtcattggaaaggatgtgc
tactgctctccgttgtcgag
gatgaatttccggcgtgctc
tcttctttgcaggtgcattg
ccgatatcaacacaagtgga
cttgtcacattcctcatcgg
gaatcctccgttttctgctt
gcgagacttcttcgaagatt
gtttcctgctcttacggatc
tctttcggtagtctgatgct
ctgccttcaaaagttcccag
catcagcttcagcacgattt
aagcgactattcagctttgt
atccagcttatattggggtt
gctttctatcattccaagtg
ttcccgatgatgaatgatct
agtacgggcgttgttgtcaa
tcgacacgaagatgaggaat
agaaaagagaagagctccag
tcggaagaagagaagtcgtc
acgagagaaacggagagaac
cgcagaaagcgagatgatcg
ccgaagtgcgtctggagatc
acgtcttccagaagacatag
tggagaacgagaatcggatc
gcccacatagagatagagac
cggaagcgatcccgatcaag
tgaggagagaagaagctccc
tttcgacggttagtgatgac
gaagtctcatgggatctggt

*** Notes: oEO109 contained some probes that may contribute to background. We quenched the problem probes by mixing this probe set with a 10-fold excess of the following anti-neg-1 probes:
GTATTCTCATCCAGCACTGC
TCGATCTTCAATGATTCCCG
CAATTCATTCCAGAAATCGG
AAGCAGAAAACGGAGGATTC
GATCTCCAGACGCACTTCGG
GGGAGCTTCTTCTCTCCTCA


################################################################
#Stellaris® FISH Probes, Custom Assay with CAL Fluor® Red 590 Dye
################################################################
#	Probe Name:		oEO110
#	Target transcript:	mex-3
#	Sequences:
gcgatttgttcttccttcat
ccaagcccctggcaatttat
gatcgctgactggagagcac
agaaactgcgcaatatcctc
gcctatcgacgttctgtagt
acggactctgtgacattttg
cttgacgaccaacaatctcg
cgcagtgccttaattttgca
gaaccggtgtcttgatgtag
tgaccacgaaaattggatct
cagtcgatctctcgtttcgc
cggatctgtgtgaagtgctc
ctcctggaacaacttgtgta
tctgacatagctcgtgatct
gagtccgacaactcttaacg
gatagtcgctcctttcggtc
tgggtgtcctgttgaattcg
ggctcggcgtaatgatgtac
tcaaaaacgggctccctttc
aagatgtgcgtctcgatctc
gtttctggaagatttccggt
aactgtccggcaaagtcatt
cttctgcaccatcaacgaga
catttgttgttgagcctgtt
agaacatcgattgttgctga
gattactgttgccgaatgct
cgacgacatctccttctgat
gagctctccattccgaatgg
caacgaactacgcatcgatg
cagtaccggaaagagattcc
aacgatggacgagaagacag
gtttcgccgattgtcctcct
tagtcgtaggttggcagatc
ttaagcgagttgttggttcc
gctgagaatttcgttctcca
cggacagggcatcgtacttg
gattcctcgcgtttctccaa
ggacatgagcccattggttg
cagattgtgctgagaagacc
gggctcagattcatgtttcc
agatgctgaagccaacgatc
gtatgatcgttgtgatcgca
cttatccattgatcggcacg
ggaatgatgaatggatccac
gctagatgagagtctacacg
cgtacaccgatgaacaaagt
ccaaaaaaacctactgtagg
tgagttggtcgtcctatcat


################################################################
#Stellaris® FISH Probes, Custom Assay with CAL Fluor® Red 610 Dye
################################################################
#	Probe Name:		oEO158_erm1_set
#	Target Transcript:	erm-1
#	Sequences:
gtttgaactgctggaccaat
ccgcaaccatttttctattt
gacacgcacattgatatcgc
aaaagttgctttcctgtggt
cggagaccaatggttttgac
gtcagtgtactgaagtccaa
ttcttgttcaatttcagcca
cttcttaacgtcctgagaca
ggatagaatttggcgcggaa
attccatctttcacttggag
aagaacagaggtttccggtg
atttagcttgcatcgcgtaa
gtgtctctggaacatagtct
gatcagcagtaagacatccg
agaacgcgttgaggaagcag
acgtgtagttgcacgatgat
gactccatacatctcgagat
tagagatcagttcccttttt
cgactttcggcgaaagacga
gccttcttatcaattggttt
cgtttgttgatacggagtcg
tcgtgatttcccatacacaa
caatggtatctggctttctt
cggcaatcttaagagcacga
tgcttcagccaattcaagac
tgcaattgcttgagttgagc
tctgttccaatgcttgttta
tgaagttgagcagtgagctc
atcactcattgctttttcgg
gtctctcaaatgacgtctct
ttcacgttcacgagcatcaa
cgacttcttctctcatcgaa
tctgtgtctgaagttgtctt
gtagtgttgagtgtgttgtt
gtgtccattggaaacgtgat
tatcttcatcatcagtggca
catttgtgagttcagttgct
ttgtggcacattctgatcag
atccagcttattcttgatct
ttaacactgtcaagctcgcg
ccatatgcagaacgtcgtag
cacggatttgacggagagtc
attcttcgttttgtgtttcc
tttggaagttggtgggagac
gtaaaaggcactgatggggt
tttggcggcggatttaacaa
gtctttgcgcgagaaattcg
gtttgatggggagagagagg


################################################################
#Stellaris® FISH Probes, Custom Assay with CAL Fluor® Red 610 Dye
################################################################
#	Probe Name:		oEO159_chs1
#	Target Transcript:	chs-1
#	Sequences:
 cttgctgtttcgttgattga
gttcatcctggtaacgaacg
cagatcttttgtgcgatcga
gtcgcctgtaaaactgtgac
tagcgacagatatattcccg
tgacttgacgagttgaccac
ccgattgctcgaagagattc
ttcggaatgatcttcctgtt
agaatgcgttgtgtcaatcc
cttccgtacagcatatttga
acgatgcgcatgagggaaac
agtagaagaagcctcgtgtg
tgaaatccctcgcatgacaa
gggtgcacgaaagagaacgg
gggtgattggcaagcataac
gctttggaaccattgatcac
aaagtccggagatgcgattc
ttcttgccgattcagtgaat
tcatccgatatgtcttcttc
tcgtttcgaattcgtagctc
atctcggtttctgtttcatg
cttgttgttcatacgtgtcg
cttccaatcggtatcgaagt
ttctctattccatcttcttc
catgtacataacttggctcc
taaacgtgttgtcagccatc
gaaaacatgttcagcagcct
gaaacatccaggcgcacaaa
ttgtcatccatcaatgcaga
ggtcttagtatacttgtgca
taggcgatgtaggcatatga
aaagcagcaacttgggcgaa
cacatcagatcctcgaagtt
tacgaacgcgtacgcaatcg
taaattgttccataggcgct
atctgaatccctttttcaca
ttcttttccattttctctcg
tctgcagtttgagtttcttc
ctacgttctcttcaatcgga
atgacttgtcatccacacat
gttttcctcgttcacaaact
gaaaaccttttccgcacttt
tttcgtagagaagccaatcc
ttggcgagaacttgatgctg
ttaatggttcatcggtttcc
cttcttggaaagctcctatc
ggtgaaactccgtattcgta
gagacgagccttttgaagtt


################################################################
#Stellaris® FISH Probes, Custom Assay with Quasar® 670 Dye 
################################################################
#	Probe Name:		oEO160_set3
#	Target Transcript:	chs-1
#	Sequences:
 aagacggaacttccaccata
agagctgtgggaaatgttca
catttgaccgtgactttgtc
gcttctacaaatcttccacg
gtttccacacagacaacagt
ttgtggatcaacgttcacgg
cgcattttcggttattttca
gcagtttttgcagtatgcaa
ttcgtctggctcgtaaaact
agctcatcaaattctccaca
gatgcgcagcgagtttgaaa
agcgatgcaatatccgcaaa
gttctggatcactcgattga
tatcctgagtggaaagtgct
ggtgtcaactggaagattgc
agcttctccaatttctggaa
tattgcattttgaatcgccg
aatcttccccaattttcatc
agatctttcggccattattc
atgctgtatattgtgtgtgc
cttcttggctttctatttgt
gaaaagtccagtagccatcg
tgttccggacaaagaatcca
ccctggctgacaaagatgaa
atcaagaagctcctctcttg
gttgatgatatgtgactcca
atcctgatacacttgcaagg
ggtttttcgagtaccttcaa
cgtcgcaatagtttcaggat
tgtcggtaaagcaacttgca
acgtggtatattctcagtgt
agttctcaagttccttcgat
ctccgagcgaatgcaatgat
cgtgtaggtttctgaatcgg
cgcattttccacaaacttct
ggatcataagtgattccacg
atctcgacatagggacgtac
cttgttccatgcaagtatcg
agcaattccgaagaagtcga
gaacatactccgagagtgga
tttttctgcgtctccataat
gagtttgacgacgagccaaa
tcagcattctgattggcaac
agtttttctagcgttctgtt
acagcattcttgctcgtaat
ctctgattgttccgagtatt
agggtggagatcagttttga
gaactagttcaatggcggga


################################################################
#Stellaris® FISH Probes, Custom Assay with Quasar® 670 Dye 
################################################################
#	Probe Name:		oEO161_B495.7
#	Target Transcript:	B0495.7
#	Sequences:
 atcatcttctggttggtttt
gtctgaatccaatcgactct
ggcatctttctgtgtaaagc
aagatgttccatctcgtact
tacacgagctctttgttcac
ggatcattccaaaggctttt
cgagacgattcacaccaact
cttcggaccaattctcacaa
gtatctggcatcgtatcgaa
caagcaactgcatcatcagt
acttcgagtacatccatcat
ttcagttttggaatgagcca
aaagttctcttcagcaccat
atgaatccatgagcagcttg
atgacgccaaggatgttgat
tcttgagcaagaacggagca
gggattattccggattggaa
cccggaaaatacggaagtct
gtatatgcgatatcgagtcc
tctgtgtgatagaaccatcc
agaacattttcaccagctct
aaacccatctgttttcttca
aatgcgatagccaaatctcc
gatttcaggcattttgtacc
gaatgaacgattgctccagc
ccgaatacgattgttgtcgg
ggatcaggttattgagcaca
taacaccaaacagtccgagc
aggcaggaagcagaagagtt
gtcaacacattggctgatgg
tcttcccattactggaacaa
ggcccataataaactcagga
gagtactcgtatggatttcc
gtagatcgtacgattggcat
gcattgtccttttgtgttaa
cctctgtagtcgagtgaatg
acaactcctgtgcaatttgg
atggcatacgacagtactca
cagctcgtgaatagctgtat
gatgggacaggaacccaaag
atcatatccaccacgaatct
atctacgaacttctggagct
agccactccatttttatttt
ggatagctctatgttctcat
tatcctgatagattccgtga
ctctcaattgcctcaatgtt
taacaacgatctcggagcgt
aaatgctacacccatagtca


################################################################
#Stellaris® FISH Probes, Custom Assay with CAL Fluor® Red 610 Dye
################################################################
#	Probe Name:		oEO185 tes-1
#	Target Transcript:	tes-1
#	Sequences:
 agacgtgacgtcggtcatta
cgagtcccagcttgaaaatt
cgtgtgcaagaatgtgttgc
aaatttctgcattgtgagcc
aagtccttcgcatctacaag
ttgcacattttcctccaaaa
atccattcgacatccacaat
tcggcaaaacgacatcatgc
tccaattacaatttgtgcgt
gttctcgtgctccaaataac
tttcgtgagcactttttcga
catttggtttatacattccc
gttttctttcgtttcatttt
tgttggctgagatcttgttg
ttctgaatcacttgatgcca
attgttagaacctcctcttt
cacgcatactggacgttttc
aggtttttgtctggaagtgg
gggctttcatgtatcgagaa
tctccttttgagccaacaag
gtagtcttgactttctgttc
tcataaagcgggagctggaa
tcgcgcatcttcaacattac
tcacatctttttcttccaca
cttccaactccaatcacatt
atcttttccgatttctacga
tgtattctcattgtctccat
taatcctttcaatgcggcag
cttgcaatctgtttctccaa
ccagtttccatcatttcatt
gatgacattctaccccaata
acgacatgtttcacaacgga
agcataatgtctaccacagt
ccgcacatcttggataaagt
ttggcgaagatgagctcatc
ctcttcggcaaatgtgtact
cctcgatcctcctaatttaa
tggattttcatctcttgtca
tcgcaggtctttgcgaaatg
ggtccgatttttgattgaca
tgtagtttagacgcttctcg
tgaaaacatcgttcctcggc
gagcatgaatttctttccga
ctttacactgggatgagcac
atccggattcgctgaattat
gtcccgcacaaaacagagaa
atcaacaggaagcgcatgaa
atgcttcgtctgcgcaaaaa


################################################################
#Stellaris® FISH Probes, Custom Assay with CAL Fluor® Red 610 Dye
################################################################
#	Probe Name:		oEO186 pgl-3
#	Target Transcript:	pgl-3
#	Sequences:
 ttgtttgcttccatgtgaac
tgggcgagatgggggaaaaa
tgtgctatgttgttgaccaa
gaaagctgcaagcttgttcg
atctccgcaatttcttcatt
cccgagaataaggcaaacgt
cgaactttggtcggaagtca
tcatcgatgattggagccaa
ctttagctttgtttttcggg
agaatcttggcgtcattcga
ctcgacaaacttctcttccg
gccaagacatagacgtcgaa
cgatgcaaatccaagcagtt
tttcaatttcttcctggagc
aaacgcatctgtgacgttgt
acagaatcaatcttcggtcc
cagaagttgggtgaatgggt
caacgatgtgggatacagct
agtgattcatcatcctcgac
atcctagctgagatttcagg
tcagcaagtgagcgaacgac
cgattggattgtcctggaag
tgcaatccgggaaacacttc
atatggcttgcgaggaacac
tcctcgaatgacttcatgga
caattcagcgattgctcttc
aagcactgctcgagaacaga
ttgttcaactcgctttgagg
gtagaactctgtgatccaca
gagtgatttcttctcactct
gggcttaggaattgaagctg
tgggcgaactttttgaagct
cagaaggttccgacgaactg
tggaagttgtggtctgtttt
acagttactacttgagctgc
tgttccttcacatggaatcg
gaattgagcacattcgccaa
cactttctccgatgatcttt
agtttctccggaatgacatc
gaggcagttgatggagtatt
cccaaccatcgctagaaaat
ggcagagcaacagattttgt
ctccaaagtcgagatcttcg
tggtgatcgttgtatcttct
tcttgtggttgcggagaaac
tcgttaaccggagtagcaag
aaactgtccgaatcccgaag
acgggatccaccaaagaatc


################################################################
#Stellaris® FISH Probes, Custom Assay with CAL Fluor® Red 610 Dye
################################################################
#	Probe Name:		oEO187 bpl-1
#	Target Transcript:	bpl-1
#	Sequences:
 ggtacttgacgaactgtgga
tcttgatgtcaggaactggt
ggtttacacattgccttgaa
cctccggtatatacgagaac
gtgatctcatctggaggtaa
aaaccgttgatttttctgcc
ttcatcgtccaaatcgttcg
tatgcttgaattttctccca
atagcttattctggcagaca
tcacaacctgtgatacttgc
tagaagcgttcgctttactc
ctgtcgatttcggaagcttt
atttgctccaacactgacat
catctggttctttcttgagt
acaatgctgaagcatgcagg
tgttgagttgttgcatcaga
tcacagacgtttactcctac
tggttaatggaggcattgtc
ccagcgatgctttctataat
aatttcttcgcccaatcgaa
aacatcacttttcctgagca
gcttcaggaagtcctaattc
cctcgattggaagaagcttc
atttttactggttccagcat
acaagcagtacgacttgacc
atccattgtagttgttgcta
ttcgagtgatggaattccgg
tccgctgatttgacgatttg
ccacgtggacaaaggaactc
tgcgattctgctcttttttg
gtgccacacagaaaatgtgc
ggatatccagatagattccg
cagatcatttggccatttga
agcattccaccaactttatg
cggaatgaatcatccctagt
attcattccacatccgatac
aagcacatcgtcggtttatc
cttctttaggcagcatatca
gttcttttgtaatccgtgtt
gtttattgtttccgcaatca
tatcctcatagtccttcatg
ttctttttgaaggtttccgg
cttcttgttgtgaatgcagc
attcctcgaatcgttactcg
atattttatccgggttggac
aaggtatttccatcatcacc
acgaattagacccttcatca
gtatccgctacaatcctaat


################################################################
#Stellaris® FISH Probes, Custom Assay with Quasar® 670 Dye 
################################################################
#	Probe Name:		oEO188 gpd-2
#	Target Transcript:	gpd-2
#	Sequences:
 gaatccgttgattccgacac
gaggacaagacgtccgattc
ttgacactgtccttctcgac
tggatcgttgacggcaacaa
ccatgtagtcgatggagatg
gtggagtcgtactggaacaa
gagcaacggttcccttgaag
tggcgacaagaaggtagtct
ttgatcttgtgctgcgactt
tgggtctcttgagttgtaga
ggtggactcaacgacatagt
ttctcgatggtggtgaagac
gagatgatgaccttcttggc
tggagcatcagcagatggag
ggttgactccgacgacgaac
ttggcatgatcgtacttctc
agcattggagatgatgtggt
caaggcagttagtggtgcag
attgatgaccttggcaagtg
ccctcaataattccgaagtt
ggcgtggacagtggtcataa
cgtcaacagtcttttgggtg
tctccagagctttcctgatg
tagaggctgggatgatgttc
gagctttccattgagctctg
tgggacacggaaagccattc
caacaacagacacatctggg
ttctcaagacgagcagtgag
gatgtcatcgagggaagctg
cggcagccttgataactttc
gagaattcccttcattggtc
acaacttgatcctcagtgta
atcggagacaaagtcggtgg
gcatcgaagatggaagagtt
gttgagtgagatggatgctc
agacgagcttgacgaagtgt
ccgaactcgttatcgtacca
atcaacaactctgttggagt
tggtggcgatgtacgagatg
taggatgagacagcttaggc
acaagcagttaactaggtga
atacttgtaagcttctagga
cctttattgagaagagacca
