# Supplementary material for: Asymmetric Transcript Discovery by RNA-seq in C. elegans Blastomeres Identifies neg-1, a Gene Important for Anterior Morphogenesis
Source: PLoS Genet. 2015 Apr 13;11(4):e1005117. doi: 10.1371/journal.pgen.1005117 (PMC4395330; doi:10.1371/journal.pgen.1005117)
Supplement: S3 Text — A text file containing the number of particles and internal fluorescence counts for each embryo imaged by the smFISH probes listed in S2 Text. Analyzed data from this raw set is illustrated in Fig 3 and S4 Fig. (TXT) [file pgen.1005117.s017.txt]

experiment	probeset	probetype	embryonum	Blastomere	Blastomere.Area	No.Particles	netIntFluor	No.Particles_per_area	netIntFluor_per_area
mex3_experiment	mex3	querygene	002	AB	824.3556	1116	313556.334751096	1.3537847016506	380.365384490742
mex3_experiment	mex3	querygene	002	P1	621.5083	353	100072.262080968	0.567973106714745	161.015165977619
mex3_experiment	mex3	querygene	007	AB	675.4492	946	272324.183255233	1.40054944176409	403.174929003147
mex3_experiment	mex3	querygene	007	P1	507.2063	448	189603.647421823	0.883269785883969	373.819582725654
mex3_experiment	mex3	querygene	009	AB	981.8826	854	164208.482088197	0.869757749042503	167.238407206928
mex3_experiment	mex3	querygene	009	P1	483.2046	348	106848.909647483	0.720191819365958	221.125605276694
mex3_experiment	mex3	querygene	012	AB	818.2334	652	141594.327950384	0.796838652638721	173.048824394585
mex3_experiment	mex3	querygene	012	P1	465.451	259	124603.308088206	0.556449551080565	267.704458875813
mex3_experiment	mex3	querygene	016	AB	883.1211	1103	226318.6729146	1.24897933024135	256.27139122211
mex3_experiment	mex3	querygene	016	P1	614.1096	492	141733.11006108	0.801159923244971	230.79448694676
mex3_experiment	mex3	querygene	018	AB	970.478	1244	434374.62023765	1.28184255593635	447.588322700412
mex3_experiment	mex3	querygene	018	P1	609.5789	779	259395.588145252	1.27793137196842	425.532425983334
mex3_experiment	mex3	querygene	104	AB	1131.3222	1850	370226.17309106	1.63525474882399	327.250869019507
mex3_experiment	mex3	querygene	104	P1	759.5434	844	95645.732893545	1.11119390939346	125.925303140736
mex3_experiment	mex3	querygene	204	AB	741.8276	1047	159205.073345252	1.41137913984327	214.611957475365
mex3_experiment	mex3	querygene	204	P1	644.7122	320	26176.549481711	0.496345501139888	40.6019142831654
mex3_experiment	mex3	querygene	307	AB	1844.9533	1355	167511.529722196	0.734435933961039	90.7944551887552
mex3_experiment	mex3	querygene	307	P1	878.8801	350	50407.57414714	0.398234070836284	57.3543241531353
mex3_experiment	mex3	querygene	310	AB	1908.279	1668	250120.491336099	0.874086022012505	131.071238186921
mex3_experiment	mex3	querygene	310	P1	1048.3744	259	19203.755167999	0.247049145801347	18.3176498472292
neg1_experiment	neg1	querygene	002	AB	1067.8663	1165	15681.681218686	1.09096054440523	14.685060497448
neg1_experiment	neg1	querygene	002	P1	620.2822	253	2262.380555518	0.407878865458335	3.64734076766672
neg1_experiment	neg1	querygene	003	AB	827.9374	1003	19055.89825375	1.2114442468718	23.0161099785443
neg1_experiment	neg1	querygene	003	P1	687.8448	149	1803.0622205625	0.216618632575255	2.62132129306277
neg1_experiment	neg1	querygene	005	AB	918.6618	222	975.00923007	0.241655852023019	1.06133642442736
neg1_experiment	neg1	querygene	005	P1	568.9909	24	68.16868412	0.0421799364453808	0.119806281822785
neg1_experiment	neg1	querygene	006	AB	916.852	694	5277.907548735	0.756937870016099	5.75655345544864
neg1_experiment	neg1	querygene	006	P1	532.3165	109	513.918394615	0.20476539802918	0.965437657136309
neg1_experiment	neg1	querygene	007	AB	896.7764	1128	18593.255642126	1.25783863179272	20.7334354942057
neg1_experiment	neg1	querygene	007	P1	650.8848	259	3112.063239702	0.397919877680351	4.7812811724932
neg1_experiment	neg1	querygene	032	AB	899.447	768	4167.844008128	0.853857981626488	4.6337849902529
neg1_experiment	neg1	querygene	032	P1	627.0049	511	2455.199554496	0.814985656411936	3.91575816153271
neg1_experiment	neg1	querygene	106	AB	884.8721	800	32944.07128931	0.904085460486323	37.2303198273626
neg1_experiment	neg1	querygene	106	P1	589.2219	256	10071.219168896	0.434471291715396	17.0924046931996
neg1_experiment	neg1	querygene	107	AB	1034.4881	917	30693.99815212	0.886428756406188	29.670711680608
neg1_experiment	neg1	querygene	107	P1	652.5644	292	8354.066477214	0.447465414907709	12.8019035013464
neg1_experiment	neg1	querygene	202	AB	763.5535	868	106704.988835804	1.13679002191726	139.747887784948
neg1_experiment	neg1	querygene	202	P1	526.6184	482	67039.614480563	0.915273754202284	127.302073912653
neg1_experiment	neg1	querygene	203	AB	749.705	558	95183.346729293	0.744292755150359	126.961066992074
neg1_experiment	neg1	querygene	203	P1	663.5113	227	35782.447680515	0.342119267599512	53.9289197946064
neg1_experiment	neg1	querygene	205	AB	684.2126	817	169396.450865656	1.19407330411629	247.578677834427
neg1_experiment	neg1	querygene	205	P1	399.8578	387	67325.316982144	0.967844068566375	168.373149109869
bpl1_experiment	bpl1	querygene	001	AB	823.6039	65	7694.5946185865	0.0789214329849579	9.34259128518758
bpl1_experiment	bpl1	querygene	001	P1	626.6018	74	9137.997814032	0.118097330713062	14.5834209445808
bpl1_experiment	gpd2	controlgene	001	AB	823.6039	342	3710.0696462844	0.415248155090086	4.50467712244247
bpl1_experiment	gpd2	controlgene	001	P1	626.6018	232	2572.6559253965	0.370251090884195	4.10572699503337
bpl1_experiment	bpl1	querygene	005	AB	828.3783	58	8364.954439041	0.070016319838412	10.0979883696145
bpl1_experiment	bpl1	querygene	005	P1	622.6043	98	14207.6016066605	0.157403345913287	22.8196329621567
bpl1_experiment	gpd2	controlgene	005	AB	828.3783	496	9099.3115136643	0.598760252411247	10.9844880215528
bpl1_experiment	gpd2	controlgene	005	P1	622.6043	378	6087.6285536602	0.607127191379822	9.77768472472837
bpl1_experiment	bpl1	querygene	009	AB	681.5756	83	5830.2941714275	0.121776659845217	8.5541415676082
bpl1_experiment	bpl1	querygene	009	P1	572.9003	94	9423.4062497756	0.164077414516976	16.4485971638968
bpl1_experiment	gpd2	controlgene	009	AB	681.5756	255	4957.43198208795	0.374133111572656	7.27348805046417
bpl1_experiment	gpd2	controlgene	009	P1	572.9003	208	4250.7774696599	0.363064917229054	7.41975081817883
bpl1_experiment	bpl1	querygene	011	AB	952.0316	41	9025.2642587885	0.0430657973958007	9.4800049271353
bpl1_experiment	bpl1	querygene	011	P1	667.2485	106	26137.7927356294	0.158861353753512	39.172501302932
bpl1_experiment	gpd2	controlgene	011	AB	952.0316	571	24331.703024544	0.5997700076342	25.5576632378001
bpl1_experiment	gpd2	controlgene	011	P1	667.2485	490	21375.953965392	0.734359088105856	32.0359715539143
bpl1_experiment	bpl1	querygene	015	AB	712.1152	76	15841.0074888684	0.106724305280943	22.245006831575
bpl1_experiment	bpl1	querygene	015	P1	495.3818	86	29492.957395979	0.173603471100472	59.5358113600035
bpl1_experiment	gpd2	controlgene	015	AB	712.1152	257	5353.8244917272	0.360896663910558	7.51819999310112
bpl1_experiment	gpd2	controlgene	015	P1	495.3818	96	1624.643197778	0.193789921228434	3.27957788876782
bpl1_experiment	bpl1	querygene	016	AB	1014.3957	70	9477.03944225	0.0690066016644195	9.34254693927626
bpl1_experiment	bpl1	querygene	016	P1	408.6254	81	12873.08520017	0.198225563070724	31.5033896575445
bpl1_experiment	gpd2	controlgene	016	AB	1014.3957	660	31431.5381290668	0.650633672835955	30.985480448179
bpl1_experiment	gpd2	controlgene	016	P1	408.6254	318	13093.9690809188	0.778218877240622	32.0439431345159
bpl1_experiment	B04957	controlgene	101	AB	694.1349	24	792.6229644155	0.0345754117823495	1.14188605761719
bpl1_experiment	B04957	controlgene	101	P1	550.7671	15	299.2451062895	0.0272347422349665	0.543324222324645
bpl1_experiment	bpl1	querygene	101	AB	694.1349	9	681.5041897365	0.0129657794183811	0.981803666313997
bpl1_experiment	bpl1	querygene	101	P1	550.7671	15	1005.97083368875	0.0272347422349665	1.82649042342716
bpl1_experiment	B04957	controlgene	102	AB	859.3588	421	9943.3686419035	0.48990014415399	11.5706834466622
bpl1_experiment	B04957	controlgene	102	P1	493.0261	279	7736.55365543	0.565892961853338	15.6919758516436
bpl1_experiment	bpl1	querygene	102	AB	859.3588	103	15486.1818252595	0.119856804864278	18.0206240109015
bpl1_experiment	bpl1	querygene	102	P1	493.0261	92	15317.238703021	0.186602697098592	31.0678049357245
bpl1_experiment	B04957	controlgene	103	AB	798.7498	682	20895.6457744772	0.85383432959858	26.160439444839
bpl1_experiment	B04957	controlgene	103	P1	632.2201	266	5528.9683125797	0.420739549406923	8.74532194180429
bpl1_experiment	bpl1	querygene	103	AB	798.7498	86	8356.1453299294	0.107668258571082	10.4615304190742
bpl1_experiment	bpl1	querygene	103	P1	632.2201	64	6727.2282514904	0.101230568278357	10.6406427943218
tes1_experiment	gpd2	controlgene	006	AB	689.9779	308	9298.5075213522	0.446391109048565	13.4765294966001
tes1_experiment	gpd2	controlgene	006	P1	443.2801	189	4774.211159394	0.426366985569621	10.7701905846755
tes1_experiment	tes1	querygene	006	AB	689.9779	61	14533.1885735952	0.0884086287401379	21.0632667707114
tes1_experiment	tes1	querygene	006	P1	443.2801	18	4110.976437901	0.0406063795780591	9.27399275965919
tes1_experiment	gpd2	controlgene	007	AB	803.4695	195	2370.5507629035	0.242697451490069	2.95039296812573
tes1_experiment	gpd2	controlgene	007	P1	395.285	60	665.533200051	0.151789215376248	1.68367937070974
tes1_experiment	tes1	querygene	007	AB	803.4695	59	8024.629025424	0.0734315366046875	9.98747186473662
tes1_experiment	tes1	querygene	007	P1	395.285	7	255.42674122	0.0177087417938955	0.646183743931594
tes1_experiment	gpd2	controlgene	009	AB	700.9206	137	11007.249578513	0.195457231532359	15.7039892657071
tes1_experiment	gpd2	controlgene	009	P1	557.8761	84	7083.3865804625	0.150571067661798	12.6970604771606
tes1_experiment	tes1	querygene	009	AB	700.9206	78	31168.9556245825	0.111282219412584	44.4685969061011
tes1_experiment	tes1	querygene	009	P1	557.8761	27	10962.6171454175	0.0483978431770065	19.6506305708696
tes1_experiment	gpd2	controlgene	011	AB	646.7782	165	2399.7369937055	0.255110639165018	3.71029356540697
tes1_experiment	gpd2	controlgene	011	P1	565.7325	200	3139.557455873	0.353523971134768	5.54954409702996
tes1_experiment	tes1	querygene	011	AB	646.7782	36	12578.21765884	0.0556605030905494	19.4474978575963
tes1_experiment	tes1	querygene	011	P1	565.7325	3	305.794605588	0.00530285956702152	0.540528616595299
tes1_experiment	gpd2	controlgene	014	AB	542.8981	256	8204.9326664375	0.471543370662008	15.1132093968233
tes1_experiment	gpd2	controlgene	014	P1	405.6357	146	5322.4980835625	0.359928872138226	13.1213748779077
tes1_experiment	tes1	querygene	014	AB	542.8981	42	10664.528307905	0.0773625842492357	19.6437016594919
tes1_experiment	tes1	querygene	014	P1	405.6357	11	2463.21415453	0.0271179287227431	6.07247871558149
tes1_experiment	set3	controlgene	101	AB	913.0057	21	192.114646995	0.0230009516917583	0.210419986419581
tes1_experiment	set3	controlgene	101	P1	574.7478	12	208.1285475975	0.0208787228067685	0.36212152112196
tes1_experiment	tes1	querygene	101	AB	913.0057	46	8495.312256656	0.0503830370390897	9.30477461055939
tes1_experiment	tes1	querygene	101	P1	574.7478	13	2227.310640716	0.0226186163739992	3.87528345600627
tes1_experiment	set3	controlgene	102	AB	976.0333	256	6315.056307775	0.262286133065337	6.47012382443816
tes1_experiment	set3	controlgene	102	P1	503.5279	146	3864.427785584	0.289954141567925	7.67470439191949
tes1_experiment	tes1	querygene	102	AB	976.0333	112	36051.648333964	0.114750183216085	36.9369040318235
tes1_experiment	tes1	querygene	102	P1	503.5279	8	2003.916280488	0.0158878981681055	3.97975222522526
tes1_experiment	set3	controlgene	103	AB	920.8453	300	8680.79893234	0.325787621438693	9.42698945451532
tes1_experiment	set3	controlgene	103	P1	416.0619	116	3003.621665472	0.278804668247681	7.21917018951267
tes1_experiment	tes1	querygene	103	AB	920.8453	74	20529.5284795965	0.0803609466215444	22.2942208420855
tes1_experiment	tes1	querygene	103	P1	416.0619	4	843.7927086205	0.00961395407750626	2.02804608790303
tes1_experiment	set3	controlgene	104	AB	872.9259	252	6138.316649014	0.288684297258221	7.03188741336922
tes1_experiment	set3	controlgene	104	P1	548.6886	152	3931.537024296	0.277024162703581	7.16533389666926
tes1_experiment	tes1	querygene	104	AB	872.9259	103	11205.670945167	0.117993978641257	12.8369096909222
tes1_experiment	tes1	querygene	104	P1	548.6886	36	3993.407326501	0.0656109859034797	7.27809421683082
pgl3_experiment	gpd2	controlgene	001	AB	818.4349	237	8193.1647331525	0.289577094036435	10.0107714531144
pgl3_experiment	gpd2	controlgene	001	P1	787.0765	248	9903.820361	0.315090083365467	12.5830467063875
pgl3_experiment	pgl3	querygene	001	AB	818.4349	692	119407.0929968	0.845516240815244	145.896873406546
pgl3_experiment	pgl3	querygene	001	P1	787.0765	616	118600.543333341	0.78264311029487	150.684899540694
pgl3_experiment	gpd2	controlgene	005	AB	823.3478	237	8038.411476834	0.28784919325709	9.76308126023292
pgl3_experiment	gpd2	controlgene	005	P1	461.9112	107	3436.913157612	0.231646255817135	7.44063611709783
pgl3_experiment	pgl3	querygene	005	AB	823.3478	497	76624.99971962	0.603633118349256	93.065166044799
pgl3_experiment	pgl3	querygene	005	P1	461.9112	407	60733.308946085	0.88112173941658	131.482650661177
pgl3_experiment	B04957	controlgene	101	AB	689.4824	321	11134.116733059	0.465566633753088	16.1485147888605
pgl3_experiment	B04957	controlgene	101	P1	453.1814	125	3939.801962645	0.275827736972435	8.69365327580744
pgl3_experiment	pgl3	querygene	101	AB	689.4824	467	67864.397144795	0.677319682126766	98.4280340510432
pgl3_experiment	pgl3	querygene	101	P1	453.1814	311	50880.462140105	0.686259409587419	112.273941825735
pgl3_experiment	B04957	controlgene	102	AB	761.9326	108	2478.410032065	0.141744820998603	3.25279431811291
pgl3_experiment	B04957	controlgene	102	P1	364.2499	37	962.949003474	0.101578614022955	2.64364932831553
pgl3_experiment	pgl3	querygene	102	AB	761.9326	134	17064.6269273515	0.17586857420197	22.3965045298646
pgl3_experiment	pgl3	querygene	102	P1	364.2499	169	23722.1546891525	0.463967182969714	65.126043107088
pgl3_experiment	B04957	controlgene	103	AB	574.4665	65	1544.4571327305	0.113148460354085	2.68850687155909
pgl3_experiment	B04957	controlgene	103	P1	719.1024	133	2134.4618182085	0.184952796708786	2.96823069733671
pgl3_experiment	pgl3	querygene	103	AB	574.4665	289	38821.41126048	0.503075462189701	67.5781986599393
pgl3_experiment	pgl3	querygene	103	P1	719.1024	277	28708.504202118	0.385202441265667	39.9226927932906
pgl3_experiment	B04957	controlgene	104	AB	667.7398	94	1484.394072378	0.140773397062748	2.22301272498359
pgl3_experiment	B04957	controlgene	104	P1	419.9964	55	782.331333901	0.130953503410982	1.86270961822768
pgl3_experiment	pgl3	querygene	104	AB	667.7398	214	26687.437843236	0.32048411671732	39.966822171205
pgl3_experiment	pgl3	querygene	104	P1	419.9964	164	22748.488859371	0.390479537443654	54.1635329716421
pgl3_experiment	B04957	controlgene	105	AB	565.2412	153	2494.182629948	0.270680905779692	4.41259878074705
pgl3_experiment	B04957	controlgene	105	P1	531.3214	114	1828.96366169	0.214559398510958	3.44229248377724
pgl3_experiment	pgl3	querygene	105	AB	565.2412	94	11253.939663616	0.166300687211053	19.9099776584156
pgl3_experiment	pgl3	querygene	105	P1	531.3214	297	53009.27399948	0.558983696120653	99.7687539020261
pgl3_experiment	B04957	controlgene	106	AB	716.1463	323	3167.472955965	0.451025160641059	4.42294117272546
pgl3_experiment	B04957	controlgene	106	P1	392.8454	141	1472.0020476175	0.358919819348782	3.74702630504901
pgl3_experiment	pgl3	querygene	106	AB	716.1463	94	5846.9356493765	0.131258096285633	8.1644430046996
pgl3_experiment	pgl3	querygene	106	P1	392.8454	83	7065.7964175885	0.211279042595382	17.986201232313
chs1_experiment	B04957	controlgene	001	AB	786.0183	310	5039.7121590725	0.394392853194385	6.41169825062915
chs1_experiment	B04957	controlgene	001	P1	471.9427	160	2605.5105845475	0.339024207811669	5.52081976169459
chs1_experiment	chs1	querygene	001	AB	786.0183	47	5448.279382559	0.05979504548431	6.93149177641157
chs1_experiment	chs1	querygene	001	P1	471.9427	111	21100.2868913255	0.235198044169345	44.709425299566
chs1_experiment	B04957	controlgene	101	AB	799.6694	128	1975.956457643	0.160066147335386	2.47096669904213
chs1_experiment	B04957	controlgene	101	P1	540.5676	93	1314.74534567	0.172041387608136	2.43215713570329
chs1_experiment	chs1	querygene	101	AB	799.6694	86	4729.791487741	0.107544442740963	5.91468360267506
chs1_experiment	chs1	querygene	101	P1	540.5676	180	18933.4807166735	0.332983330854457	35.0251859650366
chs1_experiment	B04957	controlgene	202	AB	659.2073	255	2261.01534871	0.386828240524642	3.42990034957137
chs1_experiment	B04957	controlgene	202	P1	457.2335	222	1891.87688357	0.485528728756751	4.13766026236048
chs1_experiment	chs1	querygene	202	AB	659.2073	78	10525.1839873225	0.118323932395773	15.9664251098592
chs1_experiment	chs1	querygene	202	P1	457.2335	175	96219.73632716	0.382736610506448	210.438947118179
chs1_experiment	B04957	controlgene	304	AB	834.9204	243	42785.324459956	0.291045709267614	51.2447946654028
chs1_experiment	B04957	controlgene	304	P1	398.6191	101	20247.437481267	0.253374712852445	50.7939471070679
chs1_experiment	chs1	querygene	304	AB	834.9204	61	10440.277308323	0.0730608570589484	12.5045181652323
chs1_experiment	chs1	querygene	304	P1	398.6191	184	145214.750576063	0.461593536285642	364.294512169797
chs1_experiment	chs1	querygene	404	AB	777.0954	69	7133.21548829	0.0887921869052371	9.17933047639968
chs1_experiment	chs1	querygene	404	P1	707.9582	149	82809.69894153	0.210464403124365	116.969757453943
chs1_experiment	set3	controlgene	404	AB	777.0954	346	7181.0600537945	0.445247777814667	9.24089893440947
chs1_experiment	set3	controlgene	404	P1	707.9582	346	9194.3032461335	0.488729419335774	12.987070770751
chs1_experiment	chs1	querygene	405	AB	968.5632	440	55389.1518902315	0.454281145515336	57.1869258404939
chs1_experiment	chs1	querygene	405	P1	472.455	344	76703.323311317	0.728111672011091	162.350537747123
chs1_experiment	set3	controlgene	405	AB	968.5632	509	27212.934329721	0.525520688789332	28.0961885912256
chs1_experiment	set3	controlgene	405	P1	472.455	201	11697.101277416	0.425437343239039	24.758127816228
chs1_experiment	chs1	querygene	406	AB	932.3801	113	8312.932357576	0.12119520783423	8.91581915741874
chs1_experiment	chs1	querygene	406	P1	495.1466	239	46269.751014792	0.482685329960864	93.446569187372
chs1_experiment	set3	controlgene	406	AB	932.3801	367	13052.884600014	0.393616294470463	13.9995315215479
chs1_experiment	set3	controlgene	406	P1	495.1466	230	9766.982442256	0.464508894941417	19.7254357441937
