# Supplementary material for: Asymmetric Transcript Discovery by RNA-seq in C. elegans Blastomeres Identifies neg-1, a Gene Important for Anterior Morphogenesis
Source: PLoS Genet. 2015 Apr 13;11(4):e1005117. doi: 10.1371/journal.pgen.1005117 (PMC4395330; doi:10.1371/journal.pgen.1005117)
Supplement: S5 Text — A text file containing the PSPM identified by MEME. This motif was over-represented in the 3′ UTR sequences of P1-enriched transcripts relative to the set of 3′ UTR sequences of symmetric transcripts. (TXT) [file pgen.1005117.s019.txt]

letter-probability matrix: alength= 4 w= 12 nsites= 39 E= 3.1e-006
0.076923 0.512821 0.128205 0.282051 
0.179487 0.307692 0.000000 0.512821 
0.000000 1.000000 0.000000 0.000000 
0.153846 0.846154 0.000000 0.000000 
0.000000 0.871795 0.128205 0.000000 
0.000000 0.538462 0.102564 0.358974 
0.051282 0.743590 0.000000 0.205128 
0.435897 0.564103 0.000000 0.000000 
0.000000 0.641026 0.025641 0.333333 
0.051282 0.948718 0.000000 0.000000 
0.000000 0.948718 0.000000 0.051282 
0.256410 0.641026 0.102564 0.000000 
