# Supplementary material for: Asymmetric Transcript Discovery by RNA-seq in C. elegans Blastomeres Identifies neg-1, a Gene Important for Anterior Morphogenesis
Source: PLoS Genet. 2015 Apr 13;11(4):e1005117. doi: 10.1371/journal.pgen.1005117 (PMC4395330; doi:10.1371/journal.pgen.1005117)
Supplement: S6 Text — A text file containing raw and normalized reads for a study in which samples of total RNA were profiled with both the low input RNA-amp-seq protocol and the standard RNA-seq protocol. Data from this file were used to generate S1A–S1C Fig. (TXT) [file pgen.1005117.s020.txt]

XLOC	location	name	RNAamp_REP1_raw	RNAseq_REP1_raw	RNAamp_REP2_raw	RNAseq_REP2_raw	RNAamp_REP1_norm	RNAseq_REP1_norm	RNAamp_REP2_norm	RNAseq_REP2_norm
1	XLOC_000001	chrI[+]11499-16831	nlp-40	287	229	50	48	239.862288497224	182.826848112428	69.975785392043	50.7188011870151
2	XLOC_000002	chrI[+]43733-44677	Y74C9A.1	10	4	8	9	8.35757102777784	3.19348206309917	11.1961256627269	9.50977522256534
3	XLOC_000003	chrI[+]47472-49416	Y48G1C.12	161	634	110	640	134.556893547223	506.166907001219	153.946727862495	676.250682493535
4	XLOC_000004	chrI[+]49919-54360	Y48G1C.4	696	605	901	798	581.686943533338	483.01416204375	1260.96365276461	843.200069734126
5	XLOC_000005	chrI[+]71858-81071	csk-1	567	4610	386	4902	473.874277275004	3680.48807772179	540.213063226572	5179.65757122392
6	XLOC_000006	chrI[+]82057-84959	Y48G1C.10	37	518	49	564	30.923012802778	413.555927171343	68.5762696842021	595.945913947428
7	XLOC_000007	chrI[+]86841-90607	Y48G1C.11	57	649	66	650	47.6381548583337	518.14246473784	92.3680367174968	686.817099407496
8	XLOC_000008	chrI[+]91404-92877	Y48G1C.9	1302	936	1922	1723	1088.15574781668	747.274802765206	2689.86919047013	1820.59363427556
9	XLOC_000009	chrI[+]93031-94881	Y48G1C.1	1012	935	1239	1869	845.786188011118	746.476432249431	1733.99996201483	1974.8633212194
10	XLOC_000010	chrI[+]111036-112268	rpl-7	53491	32735	19141	16953	44705.4831846865	26134.6588338878	26788.1301637819	17913.2465942389
11	XLOC_000011	chrI[+]111292-111425	_dup1	2	3	3	6	1.67151420555557	2.39511154732438	4.19854712352258	6.33985014837689
12	XLOC_000012	chrI[+]112365-112915	F53G12.9	3	5	5	1	2.50727130833335	3.99185257887396	6.9975785392043	1.05664169139615
13	XLOC_000013	chrI[+]113314-113661	F53G12.13	23	5	22	10	19.222413363889	3.99185257887396	30.7893455724989	10.5664169139615
14	XLOC_000014	chrI[+]113807-114681	F53G12.8	2	1	5	6	1.67151420555557	0.798370515774793	6.9975785392043	6.33985014837689
15	XLOC_000015	chrI[+]115739-117438	col-45	8	4	4	9	6.68605682222227	3.19348206309917	5.59806283136344	9.50977522256534
16	XLOC_000016	chrI[+]118109-120870	spe-8	0	0	2	0	0	0	2.79903141568172	0
17	XLOC_000017	chrI[+]127297-134263	mex-3,mex-3_dup1	4824	5781	4464	10488	4031.69226380003	4615.37995169408	6247.4381198016	11082.0580593628
18	XLOC_000018	chrI[+]134337-137282	F53G12.4	145	147	38	16	121.184779902779	117.360465818895	53.1815968979527	16.9062670623384
19	XLOC_000019	chrI[+]137845-144565	F53G12.3	18	19	26	11	15.0436278500001	15.1690397997211	36.3874084038624	11.6230586053576
20	XLOC_000020	chrI[+]173412-175988	carboxylesterases_dup1	1478	1541	498	588	1235.24899790557	1230.28896480896	696.958822504748	621.305314540935
21	XLOC_000021	chrI[+]178538-182159	F56C11.5,F56C11.5_dup1	1538	873	1154	838	1285.39442407223	696.977460271394	1615.04112684835	885.465737389972
22	XLOC_000022	chrI[+]183364-184210	F56C11.4	16	547	4	709	13.3721136444445	436.708672128812	5.59806283136344	749.158959199869
23	XLOC_000023	chrI[+]189654-202489	K10E9.1	118	3987	47	4414	98.6193381277785	3183.1032463941	65.7772382685204	4664.0164258226
24	XLOC_000024	chrI[+]203037-208397	atm-1	777	2324	431	2973	649.383268858338	1855.41307866062	603.191270079411	3141.39574852075
25	XLOC_000025	chrI[+]209320-211719	Y48G1BL.7	7	13	0	3	5.85029971944449	10.3788167050723	0	3.16992507418845
26	XLOC_000026	chrI[+]216005-219099	Y48G1BL.1	39	38	41	84	32.5945270083336	30.3380795994421	57.3801440214753	88.7579020772765
27	XLOC_000027	chrI[+]252118-254129	Y48G1BM.1	21	24	54	18	17.5508991583335	19.160892378595	75.5738482234064	19.0195504451307
28	XLOC_000028	chrI[+]280120-280445	C53D5.3	23	112	3	15	19.222413363889	89.4174977667768	4.19854712352258	15.8496253709422
29	XLOC_000029	chrI[+]283500-286115	C53D5.2	1161	883	111	139	970.313996325007	704.961165429142	155.346243570335	146.873195104065
30	XLOC_000030	chrI[+]291216-305461	C53D5.1_dup1,C53D5.1_dup2	1297	1281	693	977	1083.97696230279	1022.71263070751	969.864385533716	1032.33893249404
31	XLOC_000031	chrI[+]323861-330979	Y48G1A.4	1681	2679	1130	2984	1404.90768976946	2138.83461176067	1581.45274986017	3153.01880712611
32	XLOC_000032	chrI[+]332614-337816	Y48G1A.3	2656	1819	1634	1729	2219.7708649778	1452.23596819435	2286.80866661197	1826.93348442394
33	XLOC_000033	chrI[+]347484-348360	Y48G1A.2	307	271	579	382	256.57743055278	216.358409774969	810.319594839858	403.637126113329
34	XLOC_000034	chrI[+]348538-357136	Y48G1A.1	106	204	88	225	88.5902528944451	162.867585218058	123.157382289996	237.744380564133
35	XLOC_000035	chrI[+]364522-368511	rnp-8	902	954	1528	2206	753.852906705561	761.645472049152	2138.46000158083	2330.9515712199
36	XLOC_000036	chrI[+]382836-388540	taf-4	1828	1794	1534	2167	1527.76398387779	1432.27670529998	2146.85709582788	2289.74254525545
37	XLOC_000037	chrI[+]398894-412513	Y50C1A.1	958	2322	931	2320	800.655304461117	1853.81633762907	1302.94912399984	2451.40872403906
38	XLOC_000038	chrI[+]420925-423657	C07F11.2	74	58	15	44	61.846025605556	46.305489914938	20.9927356176129	46.4922344214305
39	XLOC_000039	chrI[+]444002-461608	tol-1	3252	4820	1562	3812	2717.88209823335	3848.1458860345	2186.04353564742	4027.91812760212
40	XLOC_000040	chrI[+]461998-462655	W04C9.4	2289	1962	1499	1659	1913.04800825835	1566.40295195014	2097.87404605345	1752.96856602621
41	XLOC_000041	chrI[+]477615-481957	cutl-13	1522	1149	90	120	1272.02231042779	917.327722625237	125.956413705677	126.797002967538
42	XLOC_000042	chrI[+]488619-489908	W04C9.2	1227	1247	1647	1770	1025.47396510834	995.568033171166	2305.0023708139	1870.25579377118
43	XLOC_000043	chrI[+]489987-496153	haf-4	1514	1611	97	114	1265.33625360557	1286.17490091319	135.753023660563	120.457152819161
44	XLOC_000044	chrI[+]506480-509059	deps-1	2504	2199	3773	3454	2092.73578535557	1755.61676418877	5280.37276568356	3649.6404020823
45	XLOC_000045	chrI[+]530569-532855	Y65B4BL.1	79	15329	17	3595	66.0248111194449	12238.2216363118	23.7917670332946	3798.62688056915
46	XLOC_000046	chrI[+]534461-535347	Y65B4BR.8	1453	894	2597	2458	1214.35507033612	713.743241102665	3634.54229326271	2597.22527745173
47	XLOC_000047	chrI[+]535792-536673	Y65B4BR.5,Y65B4BR.5_dup1	23892	19206	19593	17366	19967.9086995668	15333.5041259707	27420.711263726	18349.6396127855
48	XLOC_000048	chrI[+]537125-542200	wwp-1_dup1,wwp-1	4014	13254	3120	14787	3354.72901055003	10581.6028160791	4366.48900846348	15624.5606906748
49	XLOC_000049	chrI[+]550711-556641	ptr-21	271	3381	140	1741	226.49017485278	2699.29071383457	195.93219909772	1839.61318472069
50	XLOC_000050	chrI[+]557434-561566	lpr-1	1295	825	54	42	1082.30544809723	658.655675514204	75.5738482234064	44.3789510386382
51	XLOC_000051	chrI[+]562739-565184	phospholipase	6	2	10	0	5.01454261666671	1.59674103154959	13.9951570784086	0
52	XLOC_000052	chrI[+]618210-621465	sago-2,sago-2_dup1	9	18	6	20	7.52181392500006	14.3706692839463	8.39709424704516	21.132833827923
53	XLOC_000053	chrI[+]621711-622190	Y65B4A.4	0	3	1	1	0	2.39511154732438	1.39951570784086	1.05664169139615
54	XLOC_000054	chrI[+]636850-637855	Y65B4A.3	2467	1602	1804	1177	2061.81277255279	1278.98956627122	2524.72633694491	1243.66727077327
55	XLOC_000055	chrI[+]645454-653978	Y65B4A.2	597	737	32	59	498.946990358337	588.399070126022	44.7845026509075	62.3418597923728
56	XLOC_000056	chrI[+]654099-658692	Y65B4A.1	2118	2167	2714	2446	1770.13354368335	1730.06890768398	3798.28563108009	2584.54557715498
57	XLOC_000057	chrI[+]680417-683475	Y18H1A.11	234	155	14	6	195.567162050002	123.747429945093	19.593219909772	6.33985014837689
58	XLOC_000058	chrI[+]688282-691270	Y18H1A.1	3	9	0	5	2.50727130833335	7.18533464197313	0	5.28320845698074
59	XLOC_000059	chrI[+]720014-731077	pif-1	310	1226	245	1516	259.084701861113	978.802252339896	342.881348421011	1601.86880415656
60	XLOC_000060	chrI[+]745755-747504	col-47	2	9	0	1	1.67151420555557	7.18533464197313	0	1.05664169139615
61	XLOC_000061	chrI[+]758758-760431	Y18H1A.8	19	9	0	0	15.8793849527779	7.18533464197313	0	0
62	XLOC_000062	chrI[+]763627-770707	carboxypeptidase,carboxypeptidase_dup1	894	816	0	4	747.166849883339	651.470340872231	0	4.22656676558459
63	XLOC_000063	chrI[+]770894-776355	carboxypeptidase_dup2,carboxypeptidase_dup3	926	821	3	1	773.911077172228	655.462193451105	4.19854712352258	1.05664169139615
64	XLOC_000064	chrI[+]803370-835286	ZC123.3	615	7843	48	777	513.990618208337	6261.6199552217	67.1767539763613	821.010594214807
65	XLOC_000065	chrI[+]837998-841749	ZC123.1	6323	7964	6	10	5284.49216086393	6358.22278763045	8.39709424704516	10.5664169139615
66	XLOC_000066	chrI[+]853461-854133	Y95B8A.8	21	593	11	973	17.5508991583335	473.433715854452	15.3946727862495	1028.11236572845
67	XLOC_000067	chrI[+]858489-871831	Y95B8A.7	198	4742	103	6837	165.479906350001	3785.87298580407	144.150117907609	7224.25924407547
68	XLOC_000068	chrI[+]882920-889870	Y95B8A.6,Y95B8A.6_dup1	170	125	24	11	142.078707472223	99.7963144718491	33.5883769881806	11.6230586053576
69	XLOC_000069	chrI[+]897288-905906	gpa-16	99	865	91	1894	82.7399531750006	690.590496145196	127.355929413518	2001.27936350431
70	XLOC_000070	chrI[+]907467-911135	Y95B8A.4	13	4	6	8	10.8648423361112	3.19348206309917	8.39709424704516	8.45313353116919
71	XLOC_000071	chrI[+]938485-941775	Y95B8A.2	128	296	0	6	106.976909155556	236.317672669339	0	6.33985014837689
72	XLOC_000072	chrI[+]942414-947678	nas-30	162	264	3	7	135.392650650001	210.769816164545	4.19854712352258	7.39649183977304
73	XLOC_000073	chrI[+]989673-992180	F54A5.1	793	1234	928	2200	662.755382502783	985.189216466094	1298.75057687632	2324.61172107153
74	XLOC_000074	chrI[+]996047-997110	C54G6.3	1	5	0	1	0.835757102777784	3.99185257887396	0	1.05664169139615
75	XLOC_000075	chrI[+]1003891-1010767	C54G6.2	6	97	0	7	5.01454261666671	77.4419400301549	0	7.39649183977304
76	XLOC_000076	chrI[+]1016407-1017180	spp-17	9	2	16	6	7.52181392500006	1.59674103154959	22.3922513254538	6.33985014837689
77	XLOC_000077	chrI[+]1018837-1019221	spp-23	0	0	0	2	0	0	0	2.1132833827923
78	XLOC_000078	chrI[+]1034474-1040870	Y34D9A.3	562	833	582	1343	469.695491761115	665.042639640402	814.51814196338	1419.06979154503
79	XLOC_000079	chrI[+]1041486-1048188	Y34D9A.7	233	1347	265	2228	194.731404947224	1075.40508474865	370.871662577828	2354.19768843062
80	XLOC_000080	chrI[+]1049596-1050714	glrx-10	1324	997	1330	1039	1106.54240407779	795.975404227468	1861.35589142834	1097.8507173606
81	XLOC_000081	chrI[+]1062295-1065271	Y34D9A.2	258	89	7	13	215.625332516668	71.0549759039565	9.79660995488602	13.7363419881499
82	XLOC_000082	chrI[+]1068593-1075012	gsa-1	255	1851	29	391	213.118061208335	1477.78382469914	40.5859555273849	413.146901335894
83	XLOC_000083	chrI[+]1085970-1088453	R06A10.1	167	120	50	27	139.57143616389	95.8044618929751	69.975785392043	28.529325667696
84	XLOC_000084	chrI[+]1089127-1089696	R06A10.5	4	2	8	3	3.34302841111114	1.59674103154959	11.1961256627269	3.16992507418845
85	XLOC_000085	chrI[+]1107584-1115503	ZK993.2	5	11	7	8	4.17878551388892	8.78207567352272	9.79660995488602	8.45313353116919
86	XLOC_000086	chrI[+]1128326-1131738	ceh-45	144	485	132	271	120.349022800001	387.209700150774	184.736073434994	286.349898368356
87	XLOC_000087	chrI[+]1156579-1157464	rpl-17_dup1,rpl-17	34016	20568	11283	9722	28429.1136080891	16420.8847684559	15790.7357315684	10272.6705237534
88	XLOC_000088	chrI[+]1157571-1162877	Y48G8AL.7	341	179	404	399	284.993172047224	142.908322323688	565.404345967707	421.600034867063
89	XLOC_000089	chrI[+]1176475-1189653	smg-2	1166	2748	757	4097	974.492781838896	2193.92217734913	1059.43339083553	4329.06100965002
90	XLOC_000090	chrI[+]1193160-1207867	Y48G8AL.5	209	3641	203	3971	174.673234480557	2906.86704793602	284.101688691695	4195.92415653411
91	XLOC_000091	chrI[+]1211494-1254666	Y48G8AL.1	1383	2019	1179	3313	1155.85207314168	1611.91007134931	1650.02901954437	3500.65392359544
92	XLOC_000092	chrI[+]1254771-1258228	Y48G8AL.15	185	156	223	140	154.61506401389	124.545800460868	312.092002848512	147.929836795461
93	XLOC_000093	chrI[+]1282102-1285436	Y48G8AR.2	21	40	2	13	17.5508991583335	31.9348206309917	2.79903141568172	13.7363419881499
94	XLOC_000094	chrI[+]1287305-1287835	Y48G8AR.3	1	1	0	0	0.835757102777784	0.798370515774793	0	0
95	XLOC_000095	chrI[+]1305576-1328229	dapk-1	270	4799	18	872	225.654417750002	3831.38010520323	25.1912827411355	921.391554897441
96	XLOC_000096	chrI[+]1333030-1334074	K12C11.5	0	1	1	0	0	0.798370515774793	1.39951570784086	0
97	XLOC_000097	chrI[+]1335396-1336757	K12C11.3	38	50	18	25	31.7587699055558	39.9185257887396	25.1912827411355	26.4160422849037
98	XLOC_000098	chrI[+]1337021-1338121	K12C11.6	142	149	19	41	118.677508594445	118.957206850444	26.5907984489763	43.3223093472421
99	XLOC_000099	chrI[+]1338808-1339711	K12C11.7	136	74	36	22	113.662965977779	59.0794181673347	50.382565482271	23.2461172107153
100	XLOC_000100	chrI[+]1340679-1341257	smo-1	15964	14371	29152	30680	13342.0263887445	11473.3826821995	40798.6819149767	32417.7670920338
101	XLOC_000101	chrI[+]1348504-1359596	Y92H12BL.1	120	1464	209	1540	100.290852333334	1168.8144350943	292.49878293874	1627.22820475007
102	XLOC_000102	chrI[+]1365310-1375691	Y92H12BL.5	438	695	326	680	366.061611016669	554.867508463481	456.24212075612	718.516350149381
103	XLOC_000103	chrI[+]1378830-1379105	Y92H12BL.2	1	0	0	0	0.835757102777784	0	0	0
104	XLOC_000104	chrI[+]1394570-1402943	Y92H12BR.7	47	1094	56	1417	39.2805838305559	873.417344257623	78.3728796390882	1497.26127670834
105	XLOC_000105	chrI[+]1405945-1413072	set-29	690	412	418	329	576.672400916671	328.928652499215	584.997565877479	347.635116469333
106	XLOC_000106	chrI[+]1416592-1425131	Y92H12BR.3,Y92H12BR.3_dup1	335	11180	322	15691	279.978629430558	8925.78236636218	450.644057924757	16579.764779697
107	XLOC_000107	chrI[+]1436280-1441315	Y92H12BR.8	1389	1345	932	1179	1160.86661575834	1073.8083437171	1304.34863970768	1245.78055415606
108	XLOC_000108	chrI[+]1446667-1465341	spe-15	582	757	252	332	486.41063381667	604.366480441518	352.677958375897	350.805041543521
109	XLOC_000109	chrI[+]1465633-1469537	F47G6.3	2	0	0	0	1.67151420555557	0	0	0
110	XLOC_000110	chrI[+]1471298-1479921	F47G6.2	134	105	11	10	111.991451772223	83.8289041563532	15.3946727862495	10.5664169139615
111	XLOC_000111	chrI[+]1483084-1490471	dyb-1	1915	2206	470	804	1600.47485181946	1761.20535779919	657.772382685204	849.539919882503
112	XLOC_000112	chrI[+]1514763-1527350	Y92H12A.4	46	1073	78	1862	38.4448267277781	856.651563426353	109.162225211587	1967.46682937963
113	XLOC_000113	chrI[+]1529890-1534237	Y92H12A.3	70	481	102	1037	58.5029971944449	384.016218087675	142.750602199768	1095.73743397781
114	XLOC_000114	chrI[+]1543526-1556182	Y92H12A.2	449	758	131	377	375.254939147225	605.164850957293	183.336557727153	398.353917656348
115	XLOC_000115	chrI[+]1566932-1580204	src-1	378	12506	359	13267	315.916184850002	9984.42167027956	502.426139114869	14018.4653197527
116	XLOC_000116	chrI[+]1586168-1593661	Y73E7A.3	405	295	195	147	338.481626625003	235.519302153564	272.905563028968	155.326328635234
117	XLOC_000117	chrI[+]1601841-1606846	Y73E7A.2	934	752	728	809	780.59713399445	600.374627862644	1018.84743530815	854.823128339484
118	XLOC_000118	chrI[+]1610391-1619944	adpr-1	40	943	25	1224	33.4302841111114	752.863396375629	34.9878926960215	1293.32943026889
119	XLOC_000119	chrI[+]1629004-1633494	Y73E7A.1,Y73E7A.1_dup1	1125	942	812	1160	940.226740625007	752.065025859855	1136.40675476678	1225.70436201953
120	XLOC_000120	chrI[+]1634741-1644103	Y73E7A.8	1927	3194	13	42	1610.50393705279	2549.99542738469	18.1937042019312	44.3789510386382
121	XLOC_000121	chrI[+]1652917-1655337	Y71G12B.18	29	21	2	1	24.2369559805557	16.7657808312706	2.79903141568172	1.05664169139615
122	XLOC_000122	chrI[+]1667502-1669763	Y71G12B.17	456	304	78	57	381.10523886667	242.704636795537	109.162225211587	60.2285764095805
123	XLOC_000123	chrI[+]1681814-1685064	Y71G12B.16	290	214	12	9	242.369559805557	170.851290375806	16.7941884940903	9.50977522256534
124	XLOC_000124	chrI[+]1698095-1701129	ubc-3	9445	9488	8961	13693	7893.72583573617	7574.93945367123	12541.0602579619	14468.5946802875
125	XLOC_000125	chrI[+]1701359-1701739	lsm-6	971	894	1586	2289	811.520146797228	713.743241102665	2219.6319126356	2418.65283160578
126	XLOC_000126	chrI[+]1702124-1707891	Y71G12B.13	66	1687	83	2063	55.1599687833338	1346.85106011208	116.159803750791	2179.85180935025
127	XLOC_000127	chrI[+]1709588-1715569	atg-5,atg-5_dup1	1527	1272	1471	1636	1276.20109594168	1015.52729606554	2058.68760623391	1728.6658071241
128	XLOC_000128	chrI[+]1721593-1740671	Y71G12B.11,Y71G12B.11_dup1	4083	57979	868	29828	3412.39625064169	46288.7241341067	1214.77963440587	31517.5083709643
129	XLOC_000129	chrI[+]1751482-1754405	Y71G12B.10	1142	804	1203	988	954.43461137223	641.889894682933	1683.61739653255	1043.96199109939
130	XLOC_000130	chrI[+]1755330-1766401	lin-65,lin-65_dup1	1337	2509	1730	4818	1117.4072464139	2003.11162407895	2421.16217456469	5090.89966914664
131	XLOC_000131	chrI[+]1767888-1790155	Y71G12B.8	2130	3144	1537	3146	1780.16262891668	2510.07690159595	2151.0556429514	3324.19476113228
132	XLOC_000132	chrI[+]1792456-1792899	Y71G12B.7	0	1	0	1	0	0.798370515774793	0	1.05664169139615
133	XLOC_000133	chrI[+]1793253-1796426	Y71G12B.6	3095	3342	1215	2009	2586.66823309724	2668.15426371936	1700.41158502664	2122.79315801486
134	XLOC_000134	chrI[+]1799718-1806987	Y71G12B.5	5	35	15	35	4.17878551388892	27.9429680521177	20.9927356176129	36.9824591988652
135	XLOC_000135	chrI[+]1808092-1811782	Y71G12B.4	682	689	64	66	569.986344094449	550.077285368832	89.569005301815	69.7383516321458
136	XLOC_000136	chrI[+]1812956-1813538	Y71G12B.3	0	0	3	3	0	0	4.19854712352258	3.16992507418845
137	XLOC_000137	chrI[+]1816151-1818497	Y71G12B.2	2	3	1	0	1.67151420555557	2.39511154732438	1.39951570784086	0
138	XLOC_000138	chrI[+]1823448-1825967	Y71G12B.1_dup1,Y71G12B.1	2749	2685	3099	4480	2297.49627553613	2143.62483485532	4337.09917859883	4733.75477745475
139	XLOC_000139	chrI[+]1829771-1832063	Y71G12B.28	7	6	9	5	5.85029971944449	4.79022309464876	12.5956413705677	5.28320845698074
140	XLOC_000140	chrI[+]1832898-1834765	C53H9.2_dup1,C53H9.2,C53H9.2_dup2	4395	3013	2082	2010	3673.15246670836	2405.49036402945	2913.79170372467	2123.84979970626
141	XLOC_000141	chrI[+]1834882-1835440	rpl-27	17418	15603	7557	8691	14557.2172161834	12456.9751576341	10576.1402041534	9183.27293992393
142	XLOC_000142	chrI[+]1835680-1841192	egl-30,egl-30_dup1	1054	11435	138	5249	880.887986327785	9129.36684788475	193.133167682039	5546.31223813838
143	XLOC_000143	chrI[+]1842446-1843228	emr-1	1308	1890	1855	3295	1093.17029043334	1508.92027481436	2596.10163804479	3481.63437315031
144	XLOC_000144	chrI[+]1843401-1843835	nlp-12	70	90	19	13	58.5029971944449	71.8533464197313	26.5907984489763	13.7363419881499
145	XLOC_000145	chrI[+]1845222-1850452	tag-96	1201	639	571	402	1003.74428043612	510.158759580093	799.123469177131	424.769959941252
146	XLOC_000146	chrI[+]1874148-1883473	tub-2	138	7923	32	4088	115.334480183334	6325.48959648368	44.7845026509075	4319.55123442745
147	XLOC_000147	chrI[+]1895162-1904607	Y71G12A.2,Y71G12A.2_dup1	79	440	44	518	66.0248111194449	351.283026940909	61.5786911449978	547.340396143205
148	XLOC_000148	chrI[+]1917046-1919352	Y51F10.6	344	309	369	384	287.500443355558	246.696489374411	516.421296193277	405.750409496121
149	XLOC_000149	chrI[+]1924301-1932261	hex-4	331	980	401	1524	276.635601019447	782.403105459297	561.205798844185	1610.32193768773
150	XLOC_000150	chrI[+]1932353-1945208	Y51F10.4_dup1,Y51F10.4	915	1203	713	1290	764.717749041673	960.439730477076	997.854699690533	1363.06778190103
151	XLOC_000151	chrI[+]1961667-1964974	Y51F10.11	111	278	90	476	92.7690384083341	221.947003385392	125.956413705677	502.961445104567
152	XLOC_000152	chrI[+]1967820-1973884	Y51F10.3	24	3192	31	3076	20.0581704666668	2548.39868635314	43.3849869430667	3250.22984273455
153	XLOC_000153	chrI[+]1978006-1983415	Y51F10.2	5661	3426	8186	5280	4731.22095882504	2735.21738704444	11456.4355843853	5579.06813057166
154	XLOC_000154	chrI[+]2026318-2033950	Y20F4.2	130	1175	18	362	108.648423361112	938.085356035381	25.1912827411355	382.504292285406
155	XLOC_000155	chrI[+]2064295-2064690	rpb-10	2055	1554	3635	2788	1717.48084620835	1240.66778151403	5087.23959800153	2945.91703561246
156	XLOC_000156	chrI[+]2064978-2065483	Y37E3.4	3039	2422	3666	4124	2539.86583534169	1933.65338920655	5130.62458494459	4357.59033531772
157	XLOC_000157	chrI[+]2065751-2069051	arl-13,arl-13_dup1	353	214	45	29	295.022257280558	170.851290375806	62.9782068528387	30.6426090504883
158	XLOC_000158	chrI[+]2071354-2072551	phb-1	5723	3656	3401	1910	4783.03789919726	2918.84260567264	4759.75292236676	2018.18563056664
159	XLOC_000159	chrI[+]2072679-2076908	Y37E3.10	729	6301	745	7295	609.266927925005	5030.53261989697	1042.63920234144	7708.2011387349
160	XLOC_000160	chrI[+]2078961-2085648	Y37E3.11,Y37E3.11_dup1	2759	2107	1902	2822	2305.85384656391	1682.16667673749	2661.87887631332	2981.84285311993
161	XLOC_000161	chrI[+]2085039-2085157	_dup4	2	4	7	9	1.67151420555557	3.19348206309917	9.79660995488602	9.50977522256534
162	XLOC_000162	chrI[+]2097348-2123429	npp-13_dup1,npp-13	4607	5798	4205	9131	3850.33297249725	4628.95225046225	5884.96355147082	9648.19528413823
163	XLOC_000163	chrI[+]2128592-2145973	Y37E3.17,Y37E3.17_dup1	1903	4465	2037	4406	1590.44576658612	3564.72435293445	2850.81349687183	4655.56329229143
164	XLOC_000164	chrI[+]2160044-2209630	afd-1,afd-1_dup1,afd-1_dup2,afd-1_dup3	4396	16832	1741	15575	3673.98822381114	13438.1725215213	2436.55684735094	16457.194343495
165	XLOC_000165	chrI[+]2216101-2219418	W03F11.5	254	185	25	17	212.282304105557	147.698545418337	34.9878926960215	17.9629087537345
166	XLOC_000166	chrI[+]2242231-2247282	lgc-51	15	9	0	1	12.5363565416668	7.18533464197313	0	1.05664169139615
167	XLOC_000167	chrI[+]2250132-2254893	F12B6.2_dup1,F12B6.2_dup2,F12B6.2,F12B6.2_dup3	285	206	17	22	238.190774291669	164.464326249607	23.7917670332946	23.2461172107153
168	XLOC_000168	chrI[+]2279835-2280868	Y39G10AL.1	249	1319	311	2782	208.103518591668	1053.05071030695	435.249385138507	2939.57718546409
169	XLOC_000169	chrI[+]2293133-2297313	Y39G10AR.11	530	25276	305	19144	442.951264472226	20179.6131567237	426.852290891462	20228.3485400879
170	XLOC_000170	chrI[+]2300087-2302824	Y39G10AR.10	36179	36222	33394	47557	30236.8562213975	28918.5768223945	46735.4275476377	50250.7089177266
171	XLOC_000171	chrI[+]2306986-2308913	Y39G10AR.9	2052	1164	2827	2111	1714.97357490001	929.303280361859	3956.43090606611	2230.57061053727
172	XLOC_000172	chrI[+]2308973-2312086	Y39G10AR.21	1220	625	1219	700	1019.6236653889	498.981572359245	1706.00964785801	739.649183977304
173	XLOC_000173	chrI[+]2312497-2313080	Y39G10AR.20	894	559	964	589	747.166849883339	446.289118318109	1349.13314235859	622.361956232331
174	XLOC_000174	chrI[+]2313272-2316010	Y39G10AR.8	9117	7510	7025	10082	7619.59750602506	5995.76257346869	9831.59784758204	10653.061532656
175	XLOC_000175	chrI[+]2316308-2318286	Y39G10AR.7	148	141	263	294	123.692051211112	112.570242724246	368.072631162146	310.652657270468
176	XLOC_000176	chrI[+]2327990-2330155	srbc-64	1	4	1	1	0.835757102777784	3.19348206309917	1.39951570784086	1.05664169139615
177	XLOC_000177	chrI[+]2333327-2338689	ugt-31	36	63	14	38	30.0872557000002	50.2973424938119	19.593219909772	40.1523842730536
178	XLOC_000178	chrI[+]2342384-2350469	zeel-1	2011	2226	1674	2742	1680.70753368612	1777.17276811469	2342.7892949256	2897.31151780824
179	XLOC_000179	chrI[+]2357884-2372964	nekl-1	102	158	18	39	85.247224483334	126.142541492417	25.1912827411355	41.2090259644498
180	XLOC_000180	chrI[+]2402233-2409982	zwl-1	1373	1529	2256	2833	1147.4945021139	1220.70851861966	3157.30743688898	2993.46591172529
181	XLOC_000181	chrI[+]2410191-2410255	_dup5	0	0	1	0	0	0	1.39951570784086	0
182	XLOC_000182	chrI[+]2415134-2418522	F23C8.13	114	62	133	66	95.2763097166674	49.4989719780371	186.135589142834	69.7383516321458
183	XLOC_000183	chrI[+]2434005-2435637	ubxn-1	2058	1655	2483	1772	1719.98811751668	1321.30320360728	3474.99750256886	1872.36907715398
184	XLOC_000184	chrI[+]2438802-2442949	F23C8.3	257	217	175	132	214.789575413891	173.24640192313	244.91524887215	139.476703264292
185	XLOC_000185	chrI[+]2446764-2448346	F23C8.1	22	32	8	11	18.3866562611113	25.5478565047934	11.1961256627269	11.6230586053576
186	XLOC_000186	chrI[+]2482685-2483706	Y74C10AR.2	2	1	12	9	1.67151420555557	0.798370515774793	16.7941884940903	9.50977522256534
187	XLOC_000187	chrI[+]2485870-2489716	eif-3.I	1257	4290	1459	5683	1050.54667819167	3425.00951267386	2041.89341773981	6004.89473220431
188	XLOC_000188	chrI[+]2489977-2497372	Y23H5B.6	2015	1924	960	1687	1684.05056209724	1536.0648723507	1343.53507952723	1782.5545333853
189	XLOC_000189	chrI[+]2498135-2506234	Y23H5B.5	342	2027	316	2460	285.828929150002	1618.2970354755	442.246963677712	2599.33856083453
190	XLOC_000190	chrI[+]2533269-2542093	Y23H5B.4	22	32	1	7	18.3866562611113	25.5478565047934	1.39951570784086	7.39649183977304
191	XLOC_000191	chrI[+]2544774-2546154	Y23H5B.3	12	4	0	0	10.0290852333334	3.19348206309917	0	0
192	XLOC_000192	chrI[+]2549297-2550199	Y23H5B.2	3	5	1	0	2.50727130833335	3.99185257887396	1.39951570784086	0
193	XLOC_000193	chrI[+]2553095-2557426	Y23H5B.1	265	309	257	344	221.475632236113	246.696489374411	359.675536915101	363.484741840275
194	XLOC_000194	chrI[+]2558301-2560111	C55C2.4	0	0	0	1	0	0	0	1.05664169139615
195	XLOC_000195	chrI[+]2560923-2561821	C55C2.3	7	1	12	7	5.85029971944449	0.798370515774793	16.7941884940903	7.39649183977304
196	XLOC_000196	chrI[+]2562659-2563018	ssp-19	1	0	0	2	0.835757102777784	0	0	2.1132833827923
197	XLOC_000197	chrI[+]2568761-2570747	scrt-1	27	56	54	111	22.5654417750002	44.7087488833884	75.5738482234064	117.287227744972
198	XLOC_000198	chrI[+]2599980-2602628	chaperone,chaperone_dup1	11	5	15	14	9.19332813055563	3.99185257887396	20.9927356176129	14.7929836795461
199	XLOC_000199	chrI[+]2606755-2617361	ctn-1,ctn-1_dup2,ctn-1_dup3,ctn-1_dup1	7204	7213	1950	2966	6020.79416841116	5758.64653028358	2729.05563028968	3133.99925668098
200	XLOC_000200	chrI[+]2617561-2620350	Y23H5A.4	59	36	57	81	49.3096690638893	28.7413385678925	79.772395346929	85.587977003088
201	XLOC_000201	chrI[+]2620660-2621855	Y23H5A.3	3914	2333	4944	4769	3271.15330027225	1862.59841330259	6919.20565956521	5039.12422626823
202	XLOC_000202	chrI[+]2621958-2623117	Y23H5A.2	1052	422	1067	650	879.216472122229	336.912357656963	1493.2832602662	686.817099407496
203	XLOC_000203	chrI[+]2633008-2634560	Y23H5A.8	8	6	10	6	6.68605682222227	4.79022309464876	13.9951570784086	6.33985014837689
204	XLOC_000204	chrI[+]2636905-2637592	F40E3.7	10	7	1	1	8.35757102777784	5.58859361042355	1.39951570784086	1.05664169139615
205	XLOC_000205	chrI[+]2638650-2639314	F40E3.3	0	0	0	0	0	0	0	0
206	XLOC_000206	chrI[+]2642741-2643704	F40E3.2	1591	819	2430	1538	1329.68955051945	653.865452419555	3400.82317005329	1625.11492136728
207	XLOC_000207	chrI[+]2668161-2672416	F32B5.6,F32B5.6_dup3,F32B5.6_dup1,F32B5.6_dup2	766	843	78	140	640.189940727783	673.02634479815	109.162225211587	147.929836795461
208	XLOC_000208	chrI[+]2688948-2689070	_dup7	1	8	3	4	0.835757102777784	6.38696412619834	4.19854712352258	4.22656676558459
209	XLOC_000209	chrI[+]2692078-2692470	F32B5.4	0	1	0	1	0	0.798370515774793	0	1.05664169139615
210	XLOC_000210	chrI[+]2692758-2694085	F32B5.3	0	4	0	3	0	3.19348206309917	0	3.16992507418845
211	XLOC_000211	chrI[+]2697441-2699956	F32B5.2	596	378	6	20	498.111233255559	301.784054962872	8.39709424704516	21.132833827923
212	XLOC_000212	chrI[+]2700421-2702083	phosphotransferase	7	4	4	6	5.85029971944449	3.19348206309917	5.59806283136344	6.33985014837689
213	XLOC_000213	chrI[+]2707565-2717546	lin-17,lin-17_dup1	2505	2669	1359	1744	2093.57154245835	2130.85090660292	1901.94184695573	1842.78310979488
214	XLOC_000214	chrI[+]2727015-2727545	snr-7	2873	3212	5012	8509	2401.13015628057	2564.36609666863	7014.37272769839	8990.96415208983
215	XLOC_000215	chrI[+]2730003-2731455	yop-1	3503	5914	4307	5387	2927.65713103058	4721.56323029212	6027.71415367058	5692.12879155105
216	XLOC_000216	chrI[+]2731565-2735314	Y71F9B.2	1179	548	1154	857	985.357624175008	437.507042644586	1615.04112684835	905.541929526499
217	XLOC_000217	chrI[+]2774914-2775385	Y71F9B.1	255	176	178	171	213.118061208335	140.513210776364	249.113795995673	180.685729228741
218	XLOC_000218	chrI[+]2786136-2787513	W03D8.10	0	1	0	0	0	0.798370515774793	0	0
219	XLOC_000219	chrI[+]2791690-2794896	W03D8.8	9	4	0	1	7.52181392500006	3.19348206309917	0	1.05664169139615
220	XLOC_000220	chrI[+]2796384-2797262	W03D8.7	0	0	0	0	0	0	0	0
221	XLOC_000221	chrI[+]2802823-2815787	itx-1	1813	3215	110	260	1515.22762733612	2566.76120821596	153.946727862495	274.726839762999
222	XLOC_000222	chrI[+]2816759-2817647	W03D8.5	0	0	0	0	0	0	0	0
223	XLOC_000223	chrI[+]2818767-2820689	W03D8.11	321	205	3	2	268.278029991669	163.665955733833	4.19854712352258	2.1132833827923
224	XLOC_000224	chrI[+]2846721-2849793	ccb-2	57	20	17	13	47.6381548583337	15.9674103154959	23.7917670332946	13.7363419881499
225	XLOC_000225	chrI[+]2862404-2864447	Y71F9AL.11	10	1	0	3	8.35757102777784	0.798370515774793	0	3.16992507418845
226	XLOC_000226	chrI[+]2866509-2869374	Y71F9AL.10	326	788	334	793	272.456815505558	629.115966430537	467.438246418847	837.916861277146
227	XLOC_000227	chrI[+]2876931-2878514	Y71F9AL.9	8012	12539	7134	9879	6696.08590745561	10010.7678973001	9984.14505973669	10438.5632693026
228	XLOC_000228	chrI[+]2878579-2880864	Y71F9AL.8	150	84	134	101	125.363565416668	67.0631233250826	187.535104850675	106.720810831011
229	XLOC_000229	chrI[+]2887801-2889435	Y71F9AL.7	1822	1803	3807	4519	1522.74944126112	1439.46203994195	5327.95629975015	4774.96380341919
230	XLOC_000230	chrI[+]2890447-2891262	Y71F9AL.6	635	515	1009	1092	530.705760263893	411.160815624018	1412.11134921143	1153.85272700459
231	XLOC_000231	chrI[+]2901342-2903006	gst-43	206	179	167	153	172.165963172224	142.908322323688	233.719123209424	161.666178783611
232	XLOC_000232	chrI[+]2903597-2907745	Y71F9AL.4	167	85	113	66	139.57143616389	67.8614938408574	158.145274986017	69.7383516321458
233	XLOC_000233	chrI[+]2915177-2918807	Y71F9AL.2	22	20	1	8	18.3866562611113	15.9674103154959	1.39951570784086	8.45313353116919
234	XLOC_000234	chrI[+]2925219-2928118	Y71F9AL.1	419	608	480	962	350.182226063892	485.409273591074	671.767539763613	1016.48930712309
235	XLOC_000235	chrI[+]2928394-2929658	trap-1	7960	12193	4619	10658	6652.62653811116	9734.53169884205	6464.36305451693	11261.6871469002
236	XLOC_000236	chrI[+]2929778-2931362	nxt-1,nxt-1_dup1	2725	1555	4267	2385	2277.43810506946	1241.4661520298	5971.73352535695	2520.09043397981
237	XLOC_000237	chrI[+]2931462-2947153	cogc-3,cogc-3_dup1	1652	1640	1229	1502	1380.6707337889	1309.32764587066	1720.00480493642	1587.07582047701
238	XLOC_000238	chrI[+]2935786-2935921	_dup8	0	0	0	1	0	0	0	1.05664169139615
239	XLOC_000239	chrI[+]2996407-3001299	dnj-28	165	295	444	604	137.899921958334	235.519302153564	621.384974281342	638.211581603274
240	XLOC_000240	chrI[+]3003546-3005942	Y54E10BL.3	17	43	3	11	14.2078707472223	34.3299321783161	4.19854712352258	11.6230586053576
241	XLOC_000241	chrI[+]3010691-3011649	col-48	2216	2835	3	25	1852.03773975557	2263.38041222154	4.19854712352258	26.4160422849037
242	XLOC_000242	chrI[+]3012112-3012441	Y54E10BL.1	4	21	1	4	3.34302841111114	16.7657808312706	1.39951570784086	4.22656676558459
243	XLOC_000243	chrI[+]3015743-3021520	Y54E10BR.4	5478	3783	4076	4178	4578.2774090167	3020.23566117604	5704.42602515935	4414.64898665311
244	XLOC_000244	chrI[+]3021650-3028385	Y54E10BR.3	3276	2380	3464	3144	2737.94026870002	1900.12182754401	4847.92241196074	3322.08147774949
245	XLOC_000245	chrI[+]3032968-3034762	Y54E10BR.2	60	630	161	1052	50.1454261666671	502.973424938119	225.322028962378	1111.58705934875
246	XLOC_000246	chrI[+]3059252-3069394	Y54E10BR.1	1315	1407	646	1237	1099.02059015279	1123.30731569513	904.087147265196	1307.06577225704
247	XLOC_000247	chrI[+]3104364-3109543	nhr-64_dup1,nhr-64	1467	1062	1024	842	1226.05566977501	847.86948775283	1433.10408482904	889.692304155557
248	XLOC_000248	chrI[+]3137189-3138446	col-49	7	9	0	0	5.85029971944449	7.18533464197313	0	0
249	XLOC_000249	chrI[+]3147997-3150342	K09H9.2	2171	1148	2328	1985	1814.42867013057	916.529352109462	3258.07256785352	2097.43375742135
250	XLOC_000250	chrI[+]3152836-3155569	K09H9.1	0	0	0	0	0	0	0	0
251	XLOC_000251	chrI[+]3162814-3163650	Y54E10A.7	1450	911	1283	859	1211.84779902779	727.315539870836	1795.57865315982	907.655212909292
252	XLOC_000252	chrI[+]3163689-3167556	Y54E10A.6	168	671	128	624	140.407193266668	535.706616084886	179.13801060363	659.344415431197
253	XLOC_000253	chrI[+]3167687-3171222	Y54E10A.5	1740	828	2362	1493	1454.21735883334	661.050787061528	3305.65610192011	1577.56604525445
254	XLOC_000254	chrI[+]3206800-3209282	Y54E10A.17	623	413	233	161	520.67667503056	329.727023014989	326.08715992692	170.11931231478
255	XLOC_000255	chrI[+]3211047-3217366	fog-1_dup1	223	118	329	187	186.373833919446	94.2077208614255	460.440667879643	197.59199629108
256	XLOC_000256	chrI[+]3229433-3233295	Y54E10A.3	2380	1647	3262	2756	1989.10190461113	1314.91623948108	4565.22023897689	2912.10450148779
257	XLOC_000257	chrI[+]3233392-3255566	cogc-1	383	1985	320	2725	320.094970363891	1584.76547381296	447.845026509075	2879.3486090545
258	XLOC_000258	chrI[+]3259872-3264111	tyrosinase	6	13	13	29	5.01454261666671	10.3788167050723	18.1937042019312	30.6426090504883
259	XLOC_000259	chrI[+]3267095-3269117	nol-5	27414	14958	20018	16497	22911.4452155502	11942.0261749593	28015.5054395583	17431.4179829623
260	XLOC_000260	chrI[+]3287383-3293128	sulp-6	8	4	15	21	6.68605682222227	3.19348206309917	20.9927356176129	22.1894755193191
261	XLOC_000261	chrI[+]3299607-3300491	W01B11.1	1	0	0	5	0.835757102777784	0	0	5.28320845698074
262	XLOC_000262	chrI[+]3338368-3340026	Y44E3A.1,Y44E3A.1_dup1	369	510	169	277	308.394370925002	407.168963045144	236.518154625105	292.689748516733
263	XLOC_000263	chrI[+]3352464-3363363	W05F2.7	36	64	12	28	30.0872557000002	51.0957130095867	16.7941884940903	29.5859673590922
264	XLOC_000264	chrI[+]3368815-3371443	W05F2.6	1369	576	2017	1003	1144.15147370279	459.861417086281	2822.82318271501	1059.81161647034
265	XLOC_000265	chrI[+]3371770-3373833	fbxa-203	16	34	6	6	13.3721136444445	27.144597536343	8.39709424704516	6.33985014837689
266	XLOC_000266	chrI[+]3408034-3415071	cdk-2	296	893	375	1520	247.384102422224	712.94487058689	524.818390440322	1606.09537092215
267	XLOC_000267	chrI[+]3419601-3424212	calponin,calponin_dup1,calponin_dup2	141	77	9	15	117.841751491668	61.474529714659	12.5956413705677	15.8496253709422
268	XLOC_000268	chrI[+]3429605-3433094	K03E5.1	150	80	10	5	125.363565416668	63.8696412619834	13.9951570784086	5.28320845698074
269	XLOC_000269	chrI[+]3439109-3447705	tag-63	186	567	186	1026	155.450821116668	452.676082444307	260.3099216584	1084.11437537245
270	XLOC_000270	chrI[+]3449328-3462171	msh-6	1752	2201	2393	4320	1464.24644406668	1757.21350522032	3349.04108886318	4564.69210683136
271	XLOC_000271	chrI[+]3467133-3477972	spg-7	442	3097	226	2519	369.404639427781	2472.55348735453	316.290549972034	2661.6804206269
272	XLOC_000272	chrI[+]3479330-3481375	Y47G6A.9	1005	969	1060	1293	839.935888291673	773.621029785774	1483.48665031131	1366.23770697522
273	XLOC_000273	chrI[+]3481988-3484500	crn-1	6983	4533	10759	9359	5836.09184869727	3619.01354800714	15057.3895006598	9889.10958977655
274	XLOC_000274	chrI[+]3502740-3508426	Y47G6A.7,Y47G6A.7_dup1	3346	2413	2099	2477	2796.44326589447	1926.46805456457	2937.58347075797	2617.30146958826
275	XLOC_000275	chrI[+]3516480-3523389	pcaf-1	1125	1806	1062	2356	940.226740625007	1441.85715148928	1486.28568172699	2489.44782492933
276	XLOC_000276	chrI[+]3533996-3539158	Y47G6A.5,Y47G6A.5_dup1	66	474	4	48	55.1599687833338	378.427624477252	5.59806283136344	50.7188011870151
277	XLOC_000277	chrI[+]3547093-3552003	Y47G6A.4	1619	1633	1270	2037	1353.09074939723	1303.73905226024	1777.38494895789	2152.37912537395
278	XLOC_000278	chrI[+]3555583-3557402	Y47G6A.27	4	9	28	3	3.34302841111114	7.18533464197313	39.1864398195441	3.16992507418845
279	XLOC_000279	chrI[+]3564066-3565068	Y47G6A.33	10	11	25	16	8.35757102777784	8.78207567352272	34.9878926960215	16.9062670623384
280	XLOC_000280	chrI[+]3602022-3602860	Y47G6A.3	35	46	45	26	29.2514985972224	36.7250437256405	62.9782068528387	27.4726839762999
281	XLOC_000281	chrI[+]3603345-3604429	Y47G6A.31	475	296	631	370	396.984623819448	236.317672669339	883.094411647583	390.957425816575
282	XLOC_000282	chrI[+]3608397-3611846	inx-22	1042	742	2197	1745	870.858901094451	592.390922704896	3074.73601012637	1843.83975148628
283	XLOC_000283	chrI[+]3611911-3618316	inx-21	564	253	910	618	471.36700596667	201.987740491023	1273.55929413518	653.00456528282
284	XLOC_000284	chrI[+]3620584-3625089	Y47G6A.32	23	253	3	18	19.222413363889	201.987740491023	4.19854712352258	19.0195504451307
285	XLOC_000285	chrI[+]3629473-3630732	cah-6	128	498	9	53	106.976909155556	397.588516855847	12.5956413705677	56.0020096439959
286	XLOC_000286	chrI[+]3637355-3638796	T28F2.2	1018	476	1077	747	850.800730627784	380.024365508801	1507.27841734461	789.311343472923
287	XLOC_000287	chrI[+]3639650-3641471	T28F2.1	3	1	0	0	2.50727130833335	0.798370515774793	0	0
288	XLOC_000288	chrI[+]3653960-3655267	col-51	0	43	0	1	0	34.3299321783161	0	1.05664169139615
289	XLOC_000289	chrI[+]3684804-3690145	D1037.1	1475	1718	1728	1897	1232.74172659723	1371.60054610109	2418.36314314901	2004.44928857849
290	XLOC_000290	chrI[+]3698109-3699302	hus-1	178	101	416	229	148.764764294446	80.6354220932541	582.198534461798	241.970947329718
291	XLOC_000291	chrI[+]3712175-3713115	F21A9.1	34	24	0	5	28.4157414944447	19.160892378595	0	5.28320845698074
292	XLOC_000292	chrI[+]3726013-3731220	glh-4	422	427	522	691	352.689497372225	340.904210235837	730.547199492929	730.139408754739
293	XLOC_000293	chrI[+]3731354-3732924	T12F5.2	52	27	150	59	43.4593693444448	21.5560039259194	209.927356176129	62.3418597923728
294	XLOC_000294	chrI[+]3741470-3742641	T12F5.1	1039	862	1439	1940	868.351629786118	688.195384597871	2013.903103583	2049.88488130853
295	XLOC_000295	chrI[+]3745591-3748147	math-46,math-46_dup1	3	4	0	2	2.50727130833335	3.19348206309917	0	2.1132833827923
296	XLOC_000296	chrI[+]3769683-3773878	asic-1	7	13	3	13	5.85029971944449	10.3788167050723	4.19854712352258	13.7363419881499
297	XLOC_000297	chrI[+]3774708-3777470	C32E8.6,C32E8.6_dup1	19	24	0	0	15.8793849527779	19.160892378595	0	0
298	XLOC_000298	chrI[+]3782120-3783262	C32E8.5	3130	1868	4424	3003	2615.91973169446	1491.35612346731	6191.45749148796	3173.09499926263
299	XLOC_000299	chrI[+]3783837-3784437	C32E8.4	2	6	0	2	1.67151420555557	4.79022309464876	0	2.1132833827923
300	XLOC_000300	chrI[+]3786596-3787477	C32E8.3	2329	1654	1526	1256	1946.47829236946	1320.50483309151	2135.66097016515	1327.14196439356
301	XLOC_000301	chrI[+]3788036-3788911	rpl-13,rpl-13_dup1	32855	22459	9358	11246	27458.7996117641	17930.6034137861	13096.6679939748	11882.9924614411
302	XLOC_000302	chrI[+]3796168-3796686	C32E8.1	0	2	6	5	0	1.59674103154959	8.39709424704516	5.28320845698074
303	XLOC_000303	chrI[+]3817998-3821501	npp-11	3791	5963	4150	8443	3168.35517663058	4760.68338556509	5807.99018753957	8921.22580045768
304	XLOC_000304	chrI[+]3824949-3826516	unc-108	11776	8040	6449	6466	9841.87564231119	6418.89894682933	9025.47679986571	6832.2451765675
305	XLOC_000305	chrI[+]3827221-3828131	F53F10.3	918	490	888	492	767.225020350006	391.201552729648	1242.76994856268	519.867712166905
306	XLOC_000306	chrI[+]3828252-3828684	F53F10.8	52	95	78	128	43.4593693444448	75.8451989986053	109.162225211587	135.250136498707
307	XLOC_000307	chrI[+]3830941-3834124	decarbaxylase,decarbaxylase_dup1	6106	8537	2512	5689	5103.13286956115	6815.68909316941	3515.58345809624	6011.23458235269
308	XLOC_000308	chrI[+]3853837-3854241	T03F1.11	401	772	1	0	335.138598213891	616.34203817814	1.39951570784086	0
309	XLOC_000309	chrI[+]3867543-3869115	pgk-1	3889	2561	3353	2810	3250.2593727028	2044.62689089924	4692.5761683904	2969.16315282318
310	XLOC_000310	chrI[+]3869223-3870066	coq-4	716	480	664	630	598.402085588894	383.217847571901	929.278430006331	665.684265579574
311	XLOC_000311	chrI[+]3874039-3875993	T03F1.1	989	2100	982	1781	826.563774647229	1676.57808312706	1374.32442509972	1881.87885237654
312	XLOC_000312	chrI[+]3877065-3880749	C50F2.3	6046	6413	6223	9160	5052.98744339448	5119.95011766375	8709.18624989367	9678.83789318872
313	XLOC_000313	chrI[+]3881830-3888315	C50F2.2	1896	2351	1668	3692	1584.59546686668	1876.96908258654	2334.39220067855	3901.12112463458
314	XLOC_000314	chrI[+]3892334-3895273	C50F2.1	33	18	21	10	27.5799843916669	14.3706692839463	29.3898298646581	10.5664169139615
315	XLOC_000315	chrI[+]3908749-3909643	pbs-4	3944	2432	6389	5637	3296.22601335558	1941.6370943643	8941.50585739525	5956.28921440009
316	XLOC_000316	chrI[+]3930832-3931546	T21E3.2	2	3	3	3	1.67151420555557	2.39511154732438	4.19854712352258	3.16992507418845
317	XLOC_000317	chrI[+]3932212-3934792	egg-4	259	135	459	192	216.461089619446	107.780019629597	642.377709898955	202.87520474806
318	XLOC_000318	chrI[+]3961039-3962201	F47B3.4	0	0	0	1	0	0	0	1.05664169139615
319	XLOC_000319	chrI[+]3964372-3965316	F47B3.3	0	0	0	0	0	0	0	0
320	XLOC_000320	chrI[+]3970376-3971304	F47B3.2_dup1	0	0	0	0	0	0	0	0
321	XLOC_000321	chrI[+]3972164-3973705	F47B3.1_dup1	0	0	0	0	0	0	0	0
322	XLOC_000322	chrI[+]3983173-3986914	ars-2	6340	13529	6299	18106	5298.70003161115	10801.1547079172	8815.54944368958	19131.5544644187
323	XLOC_000323	chrI[+]3987893-3988701	cpn-3	8960	6473	403	494	7488.38364088895	5167.85234861023	564.004830259867	521.980995549697
324	XLOC_000324	chrI[+]3995711-3996952	F28H1.1	6777	4063	6166	4353	5663.92588552504	3243.77940559298	8629.41385454674	4599.56128264743
325	XLOC_000325	chrI[+]4005437-4006021	F55C7.2	0	1	0	0	0	0.798370515774793	0	0
326	XLOC_000326	chrI[+]4035894-4090875	unc-89_dup4,unc-89_dup2,unc-89,unc-89_dup1,unc-89_dup3,unc-89_dup5,unc-89_dup6	1764	14733	89	1418	1474.27552930001	11762.39280891	124.556897997837	1498.31791839974
327	XLOC_000327	chrI[+]4094611-4098328	C24G7.4	112	55	0	3	93.6047955111118	43.9103783676136	0	3.16992507418845
328	XLOC_000328	chrI[+]4103714-4108046	C24G7.2	0	0	3	0	0	0	4.19854712352258	0
329	XLOC_000329	chrI[+]4109408-4112386	C24G7.1	0	0	0	0	0	0	0	0
330	XLOC_000330	chrI[+]4114862-4116370	cyb-2.2	1416	894	3205	2615	1183.43205753334	713.743241102665	4485.44784362996	2763.11802300093
331	XLOC_000331	chrI[+]4116852-4118163	H31G24.3	91	41	106	115	76.0538963527784	32.7331911467665	148.348665031131	121.513794510557
332	XLOC_000332	chrI[+]4123482-4124705	H31G24.1	11	22	0	2	9.19332813055563	17.5641513470454	0	2.1132833827923
333	XLOC_000333	chrI[+]4126057-4129308	lin-44,lin-44_dup1	456	346	117	30	381.10523886667	276.236198458078	163.743337817381	31.6992507418845
334	XLOC_000334	chrI[+]4132501-4135240	E01A2.2_dup1	10446	12028	11981	18236	8730.31869561673	9602.80056373921	16767.5976956413	19268.9178843002
335	XLOC_000335	chrI[+]4139515-4142336	E01A2.1	2110	1398	2174	1868	1763.44748686112	1116.12198105316	3042.54714884603	1973.80667952801
336	XLOC_000336	chrI[+]4149982-4150635	R12E2.14	1212	1898	6	3	1012.93760856667	1515.30723894056	8.39709424704516	3.16992507418845
337	XLOC_000337	chrI[+]4162058-4165016	inx-16	184	2339	51	371	153.779306911112	1867.38863639724	71.3753010998839	392.014067507971
338	XLOC_000338	chrI[+]4165136-4167058	inx-17,inx-17_dup1	1521	1023	176	163	1271.18655332501	816.733037637613	246.314764579991	172.232595697572
339	XLOC_000339	chrI[+]4172207-4172315	_dup11	1	1	0	1	0.835757102777784	0.798370515774793	0	1.05664169139615
340	XLOC_000340	chrI[+]4175318-4177270	rpn-8	4392	2719	5813	5220	3670.64519540003	2170.76943239166	8135.38480967892	5515.6696290879
341	XLOC_000341	chrI[+]4175998-4176065	_dup12	17	5	34	15	14.2078707472223	3.99185257887396	47.5835340665892	15.8496253709422
342	XLOC_000342	chrI[+]4178813-4182159	R12E2.2	3316	3069	3590	4118	2771.37055281113	2450.19911291284	5024.26139114869	4351.25048516934
343	XLOC_000343	chrI[+]4182222-4184994	R12E2.1	2089	1671	2755	2951	1745.89658770279	1334.07713185968	3855.66577510157	3118.14963131003
344	XLOC_000344	chrI[+]4185062-4189930	ppw-1,ppw-1_dup1,ppw-1_dup3	167	358	161	799	139.57143616389	285.816644647376	225.322028962378	844.256711425523
345	XLOC_000345	chrI[+]4190160-4193118	cas-2	1133	670	1491	1060	946.91279744723	534.908245569111	2086.67792039072	1120.04019287992
346	XLOC_000346	chrI[+]4193243-4203307	C18E3.5	810	466	1313	719	676.963253250005	372.040660351053	1837.56412439505	759.725376113831
347	XLOC_000347	chrI[+]4202419-4203042	C18E3.4	19	12	16	17	15.8793849527779	9.58044618929751	22.3922513254538	17.9629087537345
348	XLOC_000348	chrI[+]4203460-4208521	C18E3.3	597	1309	745	1675	498.946990358337	1045.0670051492	1042.63920234144	1769.87483308855
349	XLOC_000349	chrI[+]4210981-4212669	C18E3.2	4730	3639	4437	5679	3953.13109613892	2905.27030690447	6209.6511956899	6000.66816543873
350	XLOC_000350	chrI[+]4212744-4214263	C18E3.1	19	12	36	27	15.8793849527779	9.58044618929751	50.382565482271	28.529325667696
351	XLOC_000351	chrI[+]4229578-4236040	nab-1_dup2,nab-1,nab-1_dup3,nab-1_dup4	6068	14151	329	1595	5071.37409965559	11297.7411687291	460.440667879643	1685.34349777686
352	XLOC_000352	chrI[+]4237035-4238607	C43E11.5	27	14	9	4	22.5654417750002	11.1771872208471	12.5956413705677	4.22656676558459
353	XLOC_000353	chrI[+]4247758-4249328	tufm-2	1669	1133	1108	759	1394.87860453612	904.55379437284	1550.66340428767	801.991043769677
354	XLOC_000354	chrI[+]4249494-4253145	C43E11.11	3905	2441	3650	3031	3263.63148634725	1948.82242900627	5108.23233361914	3202.68096662173
355	XLOC_000355	chrI[+]4253243-4253891	C43E11.12	1366	860	2271	1585	1141.64420239445	686.598643566322	3178.30017250659	1674.7770808629
356	XLOC_000356	chrI[+]4254381-4264690	met-1	3826	7946	2584	12498	3197.6066752278	6343.8521183465	3616.34858906078	13205.9078590691
357	XLOC_000357	chrI[+]4265110-4267187	mus-81	1651	886	1724	1207	1379.83497668612	707.356276976466	2412.76508031764	1275.36652151515
358	XLOC_000358	chrI[+]4270698-4273327	cogc-5	5166	5813	4534	7898	4317.52119295003	4640.92780819887	6345.40421935046	8345.35607864678
359	XLOC_000359	chrI[+]4275932-4276754	Y47D9A.3	0	1	0	1	0	0.798370515774793	0	1.05664169139615
360	XLOC_000360	chrI[+]4298260-4302238	scpl-3,scpl-3_dup1	1334	2777	899	1501	1114.89997510556	2217.0749223066	1258.16462134893	1586.01917878562
361	XLOC_000361	chrI[+]4303931-4308245	Y47D9A.1,Y47D9A.1_dup1	5373	3921	2202	1283	4490.52291322503	3130.41079235296	3081.73358866557	1355.67129006126
362	XLOC_000362	chrI[+]4321096-4359081	anc-1	3778	3530	543	1350	3157.49033429447	2818.24792068502	759.937029357587	1426.4662833848
363	XLOC_000363	chrI[+]4359117-4362549	acr-6	4	6	1	1	3.34302841111114	4.79022309464876	1.39951570784086	1.05664169139615
364	XLOC_000364	chrI[+]4363416-4364037	ZK973.4	1	0	0	0	0.835757102777784	0	0	0
365	XLOC_000365	chrI[+]4368090-4370499	phosphatase	2674	1819	3100	3122	2234.8144928278	1452.23596819435	4338.49869430667	3298.83536053878
366	XLOC_000366	chrI[+]4373664-4379330	ZK973.2	1210	1826	1560	3524	1011.26609436112	1457.82456180477	2183.24450423174	3723.60532048003
367	XLOC_000367	chrI[+]4382566-4385219	ZK973.1	2448	1809	2951	2704	2045.93338760002	1444.2522630366	4129.97085383838	2857.15913353519
368	XLOC_000368	chrI[+]4386788-4401981	dhc-1	6527	30271	5392	36343	5454.9866098306	24167.4738830187	7546.18869667792	38401.5289904102
369	XLOC_000369	chrI[+]4403393-4404586	T21E12.3	0	0	2	0	0	0	2.79903141568172	0
370	XLOC_000370	chrI[+]4409693-4419306	T21E12.2	16	168	1	16	13.3721136444445	134.126246650165	1.39951570784086	16.9062670623384
371	XLOC_000371	chrI[+]4422033-4426138	C11D9.1	551	460	40	29	460.502163630559	367.250437256405	55.9806283136344	30.6426090504883
372	XLOC_000372	chrI[+]4444720-4446586	eif-3.H	903	1830	761	1940	754.688663808339	1461.01804386787	1065.03145366689	2049.88488130853
373	XLOC_000373	chrI[+]4457384-4458672	C41D11.1	247	266	177	318	206.432004386113	212.366557196095	247.714280287832	336.012057863975
374	XLOC_000374	chrI[+]4463855-4466902	T01A4.3	185	222	119	300	154.61506401389	177.238254502004	166.542369233062	316.992507418845
375	XLOC_000375	chrI[+]4481239-4484425	T01A4.2	23	220	3	234	19.222413363889	175.641513470454	4.19854712352258	247.254155786699
376	XLOC_000376	chrI[+]4491702-4508362	gcy-28,gcy-28_dup1,gcy-28_dup2	288	2032	88	1569	240.698045600002	1622.28888805438	123.157382289996	1657.87081380056
377	XLOC_000377	chrI[+]4520071-4522769	Y119C1B.12	0	0	0	0	0	0	0	0
378	XLOC_000378	chrI[+]4550479-4552759	Y119C1B.3	22	20	13	3	18.3866562611113	15.9674103154959	18.1937042019312	3.16992507418845
379	XLOC_000379	chrI[+]4554151-4555204	Y119C1B.1	0	3	0	7	0	2.39511154732438	0	7.39649183977304
380	XLOC_000380	chrI[+]4557665-4563695	D1007.15	534	941	180	451	446.294292883337	751.26665534408	251.912827411355	476.545402819663
381	XLOC_000381	chrI[+]4564062-4565925	pqn-24	360	403	6	10	300.872557000002	321.743317857241	8.39709424704516	10.5664169139615
382	XLOC_000382	chrI[+]4566496-4568386	D1007.13,D1007.13_dup1	83	73	10	2	69.3678395305561	58.2810476515599	13.9951570784086	2.1132833827923
383	XLOC_000383	chrI[+]4585114-4586178	rpl-24.1	26422	16408	10318	9125	22082.3741695946	13099.6634228328	14440.203073502	9641.85543398985
384	XLOC_000384	chrI[+]4585250-4585410	_dup13	2	3	4	2	1.67151420555557	2.39511154732438	5.59806283136344	2.1132833827923
385	XLOC_000385	chrI[+]4586274-4589392	D1007.10,D1007.10_dup1,D1007.10_dup2	494	278	467	363	412.864008772225	221.947003385392	653.573835561682	383.560933976802
386	XLOC_000386	chrI[+]4590431-4591588	D1007.9	0	0	0	0	0	0	0	0
387	XLOC_000387	chrI[+]4603224-4604197	D1007.16	1678	1816	2506	3266	1402.40041846112	1449.84085664702	3507.1863638492	3450.99176409982
388	XLOC_000388	chrI[+]4604404-4605385	D1007.8	563	393	871	820	470.531248863893	313.759612699494	1218.97818152939	866.446186944842
389	XLOC_000389	chrI[+]4605656-4610203	C44E4.5	1375	729	1345	949	1149.16601631945	582.012105999824	1882.34862704596	1002.75296513494
390	XLOC_000390	chrI[+]4607283-4608210	C44E4.8	77	48	73	75	64.3532969138894	38.3217847571901	102.164646672383	79.2481268547111
391	XLOC_000391	chrI[+]4634104-4635621	C44E4.4	14731	12281	19542	17198	12311.5378810195	9804.78830423023	27349.3359626261	18172.123808631
392	XLOC_000392	chrI[+]4644681-4645626	B0041.3	560	437	370	367	468.023977555559	348.887915393584	517.820811901118	387.787500742386
393	XLOC_000393	chrI[+]4647310-4648276	B0041.8	2018	1216	3784	2830	1686.55783340557	970.818547182148	5295.76743846981	2990.2959866511
394	XLOC_000394	chrI[+]4655348-4660143	B0041.2,B0041.2_dup1,B0041.2_dup2	6330	19962	4411	20519	5290.34246058337	15937.0722358964	6173.26378728603	21681.2308657576
395	XLOC_000395	chrI[+]4664872-4665757	B0041.1	0	3	1	2	0	2.39511154732438	1.39951570784086	2.1132833827923
396	XLOC_000396	chrI[+]4675136-4679391	unc-57_dup1,unc-57,unc-57_dup2	1747	1819	1335	1908	1460.06765855279	1452.23596819435	1868.35346996755	2016.07234718385
397	XLOC_000397	chrI[+]4679672-4682756	T04D1.2	109	108	110	117	91.0975242027785	86.2240157036776	153.946727862495	123.627077893349
398	XLOC_000398	chrI[+]4704623-4705803	W09C3.4	1720	725	1583	849	1437.50221677779	578.818623936725	2215.43336551208	897.08879599533
399	XLOC_000399	chrI[+]4707906-4708763	W09C3.3	15	24	1	0	12.5363565416668	19.160892378595	1.39951570784086	0
400	XLOC_000400	chrI[+]4711429-4713447	W09C3.2	0	0	0	1	0	0	0	1.05664169139615
401	XLOC_000401	chrI[+]4717624-4719576	W09C3.1	0	0	3	3	0	0	4.19854712352258	3.16992507418845
402	XLOC_000402	chrI[+]4719790-4721099	C10H11.7	1	0	0	0	0.835757102777784	0	0	0
403	XLOC_000403	chrI[+]4721179-4723961	ugt-26,ugt-26_dup1	379	258	59	53	316.75194195278	205.979593069897	82.5714267626107	56.0020096439959
404	XLOC_000404	chrI[+]4724066-4726764	ugt-27	7	8	0	2	5.85029971944449	6.38696412619834	0	2.1132833827923
405	XLOC_000405	chrI[+]4727302-4730367	ugt-28	278	151	222	188	232.340474572224	120.553947881994	310.692487140671	198.648637982476
406	XLOC_000406	chrI[+]4731605-4735280	ugt-25	203	165	141	107	169.65869186389	131.731135102841	197.331714805561	113.060660979388
407	XLOC_000407	chrI[+]4747628-4759602	viln-1	2559	3750	950	2008	2138.70242600835	2993.88943415547	1329.53992244882	2121.73651632347
408	XLOC_000408	chrI[+]4765755-4767516	M04F3.2	152	87	107	78	127.035079622223	69.458234872407	149.748180738972	82.4180519288996
409	XLOC_000409	chrI[+]4769695-4771360	rpa-2	20156	10210	35289	21995	16845.520163589	8151.36296606063	49387.5098139961	23240.8340022583
410	XLOC_000410	chrI[+]4800099-4804172	gnrr-1	34	49	10	16	28.4157414944447	39.1201552729648	13.9951570784086	16.9062670623384
411	XLOC_000411	chrI[+]4805608-4809675	F54D7.2	3391	2398	2492	2546	2834.05233551947	1914.49249682795	3487.59314393942	2690.20974629459
412	XLOC_000412	chrI[+]4821977-4824812	F57C9.6	72	41	10	17	60.1745114000005	32.7331911467665	13.9951570784086	17.9629087537345
413	XLOC_000413	chrI[+]4827073-4829769	htp-3	1823	1368	2234	2991	1523.5851983639	1092.17086557992	3126.51809131648	3160.41529896588
414	XLOC_000414	chrI[+]4830136-4835619	F57C9.4_dup1,F57C9.4,F57C9.4_dup2	1463	1296	1509	1547	1222.7126413639	1034.68818844413	2111.86920313186	1634.62469658984
415	XLOC_000415	chrI[+]4836188-4840170	F57C9.3	8	93	0	107	6.68605682222227	74.2484579670557	0	113.060660979388
416	XLOC_000416	chrI[+]4844909-4847917	clec-90	51	514	59	394	42.623612241667	410.362445108243	82.5714267626107	416.316826410083
417	XLOC_000417	chrI[+]4848990-4850718	F57C9.1_dup1,F57C9.1	1916	1118	946	863	1601.31060892223	892.578236636218	1323.94185961745	911.881779674876
418	XLOC_000418	chrI[+]4884904-4895496	F25F8.1	1206	1098	225	334	1007.92306595001	876.610826320722	314.891034264193	352.918324926314
419	XLOC_000419	chrI[+]4896004-4897542	F21F3.4	77	59	91	98	64.3532969138894	47.1038604307128	127.355929413518	103.550885756823
420	XLOC_000420	chrI[+]4901975-4903137	F21F3.3	438	183	712	453	366.061611016669	146.101804386787	996.455183982692	478.658686202455
421	XLOC_000421	chrI[+]4903438-4905139	F21F3.2	0	1	0	0	0	0.798370515774793	0	0
422	XLOC_000422	chrI[+]4906824-4911832	F21F3.1	691	457	20	34	577.508158019449	364.85532570908	27.9903141568172	35.925817507469
423	XLOC_000423	chrI[+]4918397-4920366	F21F3.7	417	711	201	599	348.510711858336	567.641436715878	281.302657276013	632.928373146293
424	XLOC_000424	chrI[+]4926649-4928743	F28B3.5,F28B3.5_dup1	770	747	911	1118	643.532969138894	596.38277528377	1274.95880984302	1181.32541098089
425	XLOC_000425	chrI[+]4929100-4932148	acl-11	297	351	327	499	248.219859525002	280.228051036952	457.641636463961	527.264204006678
426	XLOC_000426	chrI[+]4934119-4940510	F28B3.4	73	2155	73	1911	61.0102685027782	1720.48846149468	102.164646672383	2019.24227225804
427	XLOC_000427	chrI[+]4943631-4949329	F28B3.1	6680	11878	2814	8032	5582.8574465556	9483.04498637299	3938.23720186418	8486.94606529387
428	XLOC_000428	chrI[+]4959399-4961520	W03G9.3	50	35	45	51	41.7878551388892	27.9429680521177	62.9782068528387	53.8887262612036
429	XLOC_000429	chrI[+]4962453-4964239	W03G9.2	438	417	571	928	366.061611016669	332.920505078089	799.123469177131	980.563489615626
430	XLOC_000430	chrI[+]4970424-4972227	W03G9.9	0	5	1	0	0	3.99185257887396	1.39951570784086	0
431	XLOC_000431	chrI[+]4980307-4983955	snf-1	7416	5104	1499	1508	6197.97467420005	4074.88311251454	2097.87404605345	1593.41567062539
432	XLOC_000432	chrI[+]4996842-5003161	mes-3,mes-3_dup1	940	3575	622	4356	785.611676611117	2854.17459389488	870.498770277015	4602.73120772162
433	XLOC_000433	chrI[+]5003451-5004932	dom-3	381	438	359	509	318.423456158336	349.686285909359	502.426139114869	537.83062092064
434	XLOC_000434	chrI[+]5006746-5007991	sst-20	2	0	18	3	1.67151420555557	0	25.1912827411355	3.16992507418845
435	XLOC_000435	chrI[+]5008789-5013374	F54C1.1	0	2	0	1	0	1.59674103154959	0	1.05664169139615
436	XLOC_000436	chrI[+]5020877-5023166	C46H11.6	5	3	0	1	4.17878551388892	2.39511154732438	0	1.05664169139615
437	XLOC_000437	chrI[+]5027155-5041149	lfe-2,lfe-2_dup1,lfe-2_dup2	864	1099	152	405	722.094136800006	877.409196836497	212.726387591811	427.93988501544
438	XLOC_000438	chrI[+]5041492-5042055	C46H11.3	3	3	0	0	2.50727130833335	2.39511154732438	0	0
439	XLOC_000439	chrI[+]5050052-5052526	C46H11.2	334	248	329	335	279.14287232778	197.995887912149	460.440667879643	353.97496661771
440	XLOC_000440	chrI[+]5055689-5056042	C46H11.1	0	1	0	1	0	0.798370515774793	0	1.05664169139615
441	XLOC_000441	chrI[+]5086313-5093796	kin-32	3370	2993	1585	2108	2816.50143636113	2389.52295371395	2218.23239692776	2227.40068546308
442	XLOC_000442	chrI[+]5096604-5100497	C30F8.3	159	286	2	1	132.885379341668	228.333967511591	2.79903141568172	1.05664169139615
443	XLOC_000443	chrI[+]5100769-5101677	Y110A7A.20	142	136	4	14	118.677508594445	108.578390145372	5.59806283136344	14.7929836795461
444	XLOC_000444	chrI[+]5106224-5107624	Y110A7A.11	877	454	1001	618	732.958979136117	362.460214161756	1400.9152235487	653.00456528282
445	XLOC_000445	chrI[+]5107846-5110167	aap-1	1664	1591	1697	2327	1390.69981902223	1270.2074905977	2374.97815620594	2458.80521587884
446	XLOC_000446	chrI[+]5119226-5123988	Y110A7A.9_dup1	3683	3518	3723	4697	3078.09340953058	2808.66747449572	5210.39698029152	4963.04602448771
447	XLOC_000447	chrI[+]5127831-5129613	Y110A7A.8	6631	5355	8037	10114	5541.90534851949	4275.27411197401	11247.907743917	10686.8740667806
448	XLOC_000448	chrI[+]5129724-5131068	Y110A7A.7	861	476	509	346	719.586865491672	380.024365508801	712.353495290998	365.598025223067
449	XLOC_000449	chrI[+]5131291-5134102	phosphofructokinase,phosphofructokinase_dup1	4692	3509	3210	4112	3921.37232623336	2801.48213985375	4492.44542216916	4344.91063502096
450	XLOC_000450	chrI[+]5134770-5137960	mtm-1	1663	1484	848	934	1389.86406191946	1184.78184540979	1186.78932024905	986.903339764003
451	XLOC_000451	chrI[+]5138264-5139383	Y110A7A.4	5998	2989	9163	5740	5012.87110246115	2386.32947165086	12823.7624309458	6065.12330861389
452	XLOC_000452	chrI[+]5141678-5149229	unc-63	66	388	25	81	55.1599687833338	309.76776012062	34.9878926960215	85.587977003088
453	XLOC_000453	chrI[+]5142858-5143143	F22D3.5	0	0	0	0	0	0	0	0
454	XLOC_000454	chrI[+]5154532-5158470	Y110A7A.2	8	9	6	7	6.68605682222227	7.18533464197313	8.39709424704516	7.39649183977304
455	XLOC_000455	chrI[+]5165160-5171304	hcp-6,hcp-6_dup1	10355	16530	10346	24723	8654.26479926396	13197.0646257573	14479.3895133215	26123.352536387
456	XLOC_000456	chrI[+]5176469-5182632	npp-6,npp-6_dup1	4406	8387	3681	12937	3682.34579483892	6695.93351580319	5151.61732056221	13669.773561592
457	XLOC_000457	chrI[+]5182739-5186235	F56A3.2	1412	1081	1792	1875	1180.08902912223	863.038527552551	2507.93214845082	1981.20317136778
458	XLOC_000458	chrI[+]5186966-5188619	bro-1	33	347	1	75	27.5799843916669	277.034568973853	1.39951570784086	79.2481268547111
459	XLOC_000459	chrI[+]5190151-5195181	fncm-1	332	381	349	526	277.471358122224	304.179166510196	488.43098203646	555.793529674374
460	XLOC_000460	chrI[+]5196081-5199940	pde-5	129	189	4	7	107.812666258334	150.892027481436	5.59806283136344	7.39649183977304
461	XLOC_000461	chrI[+]5233064-5235225	C32E12.1	6	8	0	1	5.01454261666671	6.38696412619834	0	1.05664169139615
462	XLOC_000462	chrI[+]5244286-5245295	B0261.4	1203	1005	1092	1080	1005.41579464167	802.362368353667	1528.27115296222	1141.17302670784
463	XLOC_000463	chrI[+]5245746-5263427	let-363_dup1,let-363	3532	11824	1736	12910	2951.89408701113	9439.93297852115	2429.55926881173	13641.2442359243
464	XLOC_000464	chrI[+]5263697-5268385	B0261.1	2117	2427	1784	3362	1769.29778658057	1937.64524178542	2496.73602278809	3552.42936647385
465	XLOC_000465	chrI[+]5314336-5314609	F48C1.3	5	0	2	1	4.17878551388892	0	2.79903141568172	1.05664169139615
466	XLOC_000466	chrI[+]5319734-5321070	fbxa-145	97	37	145	45	81.0684389694451	29.5397090836673	202.929777636925	47.5488761128267
467	XLOC_000467	chrI[+]5324514-5330215	aman-3	69	113	9	5	57.6672400916671	90.2158682825516	12.5956413705677	5.28320845698074
468	XLOC_000468	chrI[+]5338925-5341980	F55A12.6	2	3	0	1	1.67151420555557	2.39511154732438	0	1.05664169139615
469	XLOC_000469	chrI[+]5345931-5349648	F55A12.5	1395	1936	1236	2394	1165.88115837501	1545.64531854	1729.8014148913	2529.60020920238
470	XLOC_000470	chrI[+]5354163-5357026	dhs-2,dhs-2_dup1	350	203	130	113	292.514985972224	162.069214702283	181.937042019312	119.400511127765
471	XLOC_000471	chrI[+]5358523-5365173	ppk-1	1028	2243	901	2703	859.158301655562	1790.74506688286	1260.96365276461	2856.10249184379
472	XLOC_000472	chrI[+]5365268-5366844	F55A12.2,F55A12.2_dup1,F55A12.2_dup2	543	256	454	191	453.816106808337	204.382852038347	635.38013135975	201.818563056664
473	XLOC_000473	chrI[+]5368481-5372474	F55A12.1	168	161	59	102	140.407193266668	128.537653039742	82.5714267626107	107.777452522407
474	XLOC_000474	chrI[+]5380163-5383032	C24A11.2	5	1	2	3	4.17878551388892	0.798370515774793	2.79903141568172	3.16992507418845
475	XLOC_000475	chrI[+]5401811-5402893	C24A11.1	7	5	13	6	5.85029971944449	3.99185257887396	18.1937042019312	6.33985014837689
476	XLOC_000476	chrI[+]5422786-5423267	F27C1.4	956	684	792	862	798.983790255562	546.085432789958	1108.41644060996	910.82513798348
477	XLOC_000477	chrI[+]5426360-5427319	F27C1.3	10	1	2	6	8.35757102777784	0.798370515774793	2.79903141568172	6.33985014837689
478	XLOC_000478	chrI[+]5430167-5431452	F27C1.2_dup1,F27C1.2	8949	5045	6251	5146	7479.19031275839	4027.77925208383	8748.37268971321	5437.47814392458
479	XLOC_000479	chrI[+]5434810-5435784	F27C1.1	2	8	7	5	1.67151420555557	6.38696412619834	9.79660995488602	5.28320845698074
480	XLOC_000480	chrI[+]5488343-5490629	C09D4.3	50	24	45	41	41.7878551388892	19.160892378595	62.9782068528387	43.3223093472421
481	XLOC_000481	chrI[+]5491477-5493188	C09D4.2	135	121	65	133	112.827208875001	96.6028324087499	90.9685210096559	140.533344955688
482	XLOC_000482	chrI[+]5497781-5505446	C09D4.1,C09D4.1_dup1	444	442	6	32	371.076153633336	352.879767972458	8.39709424704516	33.8125341246768
483	XLOC_000483	chrI[+]5512051-5516028	F59A3.2,F59A3.2_dup1	1199	537	1907	609	1002.07276623056	428.724966971064	2668.87645485252	643.494790060254
484	XLOC_000484	chrI[+]5520392-5529761	carboxypeptidase_dup7	1674	2282	530	978	1399.05739005001	1821.88151699808	741.743325155656	1033.39557418543
485	XLOC_000485	chrI[+]5546230-5561645	tom-1,tom-1_dup2,tom-1_dup1,tom-1_dup3,tom-1_dup4,tom-1_dup5	459	708	80	157	383.612510175003	565.246325168553	111.961256627269	165.892745549195
486	XLOC_000486	chrI[+]5563833-5566242	M01A10.1	789	578	1023	1342	659.412354091672	461.45815811783	1431.7045691212	1418.01314985363
487	XLOC_000487	chrI[+]5573246-5576741	M01E11.3	309	204	465	430	258.248944758335	162.867585218058	650.774804146	454.355927300344
488	XLOC_000488	chrI[+]5579667-5581860	M01E11.2	1866	1869	2391	2961	1559.52275378335	1492.15449398309	3346.2420574475	3128.716048224
489	XLOC_000489	chrI[+]5582105-5583439	M01E11.1	1009	621	912	712	843.278916702784	495.788090296146	1276.35832555086	752.328884274058
490	XLOC_000490	chrI[+]5619570-5620670	cey-2	5515	2418	9424	4288	4609.20042181948	1930.45990714345	13189.0360306923	4530.87957270668
491	XLOC_000491	chrI[+]5620783-5622924	F46F11.7	2313	1325	237	214	1933.10617872501	1057.8409334016	331.685222758284	226.121321958776
492	XLOC_000492	chrI[+]5627822-5637620	F46F11.1_dup1,F46F11.1	1979	2969	759	1614	1653.96330639723	2370.36206133536	1062.23242225121	1705.41968991338
493	XLOC_000493	chrI[+]5643313-5644060	M01A12.4	4	7	0	1	3.34302841111114	5.58859361042355	0	1.05664169139615
494	XLOC_000494	chrI[+]5644740-5645351	M01A12.3	20	30	0	4	16.7151420555557	23.9511154732438	0	4.22656676558459
495	XLOC_000495	chrI[+]5645397-5646317	col-53	173	111	25	11	144.585978780557	88.619127251002	34.9878926960215	11.6230586053576
496	XLOC_000496	chrI[+]5662146-5667146	ptr-10	1006	830	149	190	840.771645394451	662.647528093078	208.527840468288	200.761921365268
497	XLOC_000497	chrI[+]5674412-5676241	T19B4.5	214	2023	335	2783	178.852019994446	1615.10355341241	468.837762126688	2940.63382715548
498	XLOC_000498	chrI[+]5676830-5677649	dnj-21	384	268	396	431	320.930727466669	213.963298227644	554.208220304981	455.41256899174
499	XLOC_000499	chrI[+]5678635-5679862	T19B4.3	2154	1188	2125	1358	1800.22079938335	948.464172740454	2973.97087916183	1434.91941691597
500	XLOC_000500	chrI[+]5691841-5697505	npp-7	879	11482	891	15508	734.630493341672	9166.89026212617	1246.96849568621	16386.3993501715
501	XLOC_000501	chrI[+]5702159-5705556	monooxygenase	653	2430	92	662	545.749388113893	1940.04035333275	128.755445121359	699.49679970425
502	XLOC_000502	chrI[+]5707049-5707122	_dup16	0	0	0	0	0	0	0	0
503	XLOC_000503	chrI[+]5716679-5725359	lim-7	585	1575	193	649	488.917905125004	1257.4335623453	270.106531613286	685.7604577161
504	XLOC_000504	chrI[+]5736238-5741625	nhr-266	4	2	0	1	3.34302841111114	1.59674103154959	0	1.05664169139615
505	XLOC_000505	chrI[+]5744187-5745522	F56H1.6	1359	937	1818	1386	1135.79390267501	748.073173280981	2544.31955685468	1464.50538427506
506	XLOC_000506	chrI[+]5746728-5754294	che-14	1063	768	123	92	888.409800252785	613.148556115041	172.140432064426	97.2110356084457
507	XLOC_000507	chrI[+]5767047-5768193	T22E7.2	11	14	0	0	9.19332813055563	11.1771872208471	0	0
508	XLOC_000508	chrI[+]5768966-5773620	T22E7.1,T22E7.1_dup1	856	736	109	170	715.408079977783	587.600699610247	152.547212154654	179.629087537345
509	XLOC_000509	chrI[+]5774588-5775613	hil-5	9234	5516	13079	12386	7717.38108705006	4403.81176501376	18304.2659428506	13087.5639896327
510	XLOC_000510	chrI[+]5776100-5788613	rnt-1	233	150	21	24	194.731404947224	119.755577366219	29.3898298646581	25.3594005935076
511	XLOC_000511	chrI[+]5801875-5803269	srz-4	9	7	8	10	7.52181392500006	5.58859361042355	11.1961256627269	10.5664169139615
512	XLOC_000512	chrI[+]5807712-5815640	lin-35	4160	5015	4036	7448	3476.74954755558	4003.82813661059	5648.44539684571	7869.86731751851
513	XLOC_000513	chrI[+]5829394-5834643	obr-4	3010	2745	2177	3025	2515.62887936113	2191.52706580181	3046.74569596955	3196.34111647335
514	XLOC_000514	chrI[+]5840292-5841889	ceh-12	0	2	0	0	0	1.59674103154959	0	0
515	XLOC_000515	chrI[+]5842717-5843968	col-54	91	89	0	0	76.0538963527784	71.0549759039565	0	0
516	XLOC_000516	chrI[+]5847264-5849394	F33D11.2	0	2	0	1	0	1.59674103154959	0	1.05664169139615
517	XLOC_000517	chrI[+]5852048-5852877	F33D11.1	3	1	0	0	2.50727130833335	0.798370515774793	0	0
518	XLOC_000518	chrI[+]5872177-5874285	C34G6.5	924	568	1581	1158	772.239562966673	453.474452960082	2212.6343340964	1223.59107863674
519	XLOC_000519	chrI[+]5886628-5895942	pgp-2	1373	2625	1096	2467	1147.4945021139	2095.72260390883	1533.86921579358	2606.7350526743
520	XLOC_000520	chrI[+]5896655-5897386	C34G6.3	2	2	31	7	1.67151420555557	1.59674103154959	43.3849869430667	7.39649183977304
521	XLOC_000521	chrI[+]5898306-5902115	tyr-4	21	105	9	17	17.5508991583335	83.8289041563532	12.5956413705677	17.9629087537345
522	XLOC_000522	chrI[+]5906714-5917784	C34G6.1	102	2278	92	1908	85.247224483334	1818.68803493498	128.755445121359	2016.07234718385
523	XLOC_000523	chrI[+]5919789-5935418	B0207.5	130	90	102	57	108.648423361112	71.8533464197313	142.750602199768	60.2285764095805
524	XLOC_000524	chrI[+]5937479-5938883	air-2	3929	2524	5426	4518	3283.68965681391	2015.08718181558	7593.77223074451	4773.9071617278
525	XLOC_000525	chrI[+]5942421-5945539	gpa-14,gpa-14_dup1	41	30	1	3	34.2660412138892	23.9511154732438	1.39951570784086	3.16992507418845
526	XLOC_000526	chrI[+]5955033-5956885	B0207.2	59	50	11	14	49.3096690638893	39.9185257887396	15.3946727862495	14.7929836795461
527	XLOC_000527	chrI[+]5965064-5967213	B0207.1	0	2	0	0	0	1.59674103154959	0	0
528	XLOC_000528	chrI[+]5978985-5979435	Y76G2A.2	0	0	0	0	0	0	0	0
529	XLOC_000529	chrI[+]5986494-5990583	C06A5.3_dup1,C06A5.3	4577	3227	2468	2844	3825.26025941392	2576.34165440526	3454.00476695124	3005.08897033065
530	XLOC_000530	chrI[+]5991073-5992630	sir-2.4	574	356	608	449	479.724576994448	284.219903615826	850.905550367243	474.432119436871
531	XLOC_000531	chrI[+]6006335-6007297	C06A5.2	17	6	18	7	14.2078707472223	4.79022309464876	25.1912827411355	7.39649183977304
532	XLOC_000532	chrI[+]6012060-6021985	C06A5.1	233	2844	136	4255	194.731404947224	2270.56574686351	190.334136266357	4496.01039689061
533	XLOC_000533	chrI[+]6022659-6026874	csn-2	5146	3995	6443	6470	4300.80605089448	3189.4902105203	9017.07970561866	6836.47174333308
534	XLOC_000534	chrI[+]6027196-6028372	B0025.4	899	705	1582	1265	751.345635397228	562.851213621229	2214.03384980424	1336.65173961613
535	XLOC_000535	chrI[+]6028488-6033459	vps-34_dup2,vps-34_dup4	3492	3239	2850	3677	2918.46380290002	2585.92210059455	3988.61976734645	3885.27149926364
536	XLOC_000536	chrI[+]6036599-6037483	C27A12.4	28	19	5	6	23.401198877778	15.1690397997211	6.9975785392043	6.33985014837689
537	XLOC_000537	chrI[+]6038408-6041271	tag-146	586	1185	511	2031	489.753662227782	946.069061193129	715.152526706679	2146.03927522558
538	XLOC_000538	chrI[+]6041672-6046011	C27A12.2	2358	2226	2310	3265	1970.71524835002	1777.17276811469	3232.88128511239	3449.93512240842
539	XLOC_000539	chrI[+]6064090-6065300	mbd-2	2335	2001	2677	2719	1951.49283498613	1597.53940206536	3746.50354988998	2873.00875890613
540	XLOC_000540	chrI[+]6081814-6085964	haf-9,haf-9_dup1	1196	1149	38	106	999.56549492223	917.327722625237	53.1815968979527	112.004019287992
541	XLOC_000541	chrI[+]6093307-6094414	ZK484.1	8357	10090	3895	6640	6984.42210791394	8055.55850416766	5451.11368204015	7016.10083087043
542	XLOC_000542	chrI[+]6098979-6099728	T27A3.4	1	0	34	4	0.835757102777784	0	47.5835340665892	4.22656676558459
543	XLOC_000543	chrI[+]6102034-6102465	ssp-16	0	0	9	5	0	0	12.5956413705677	5.28320845698074
544	XLOC_000544	chrI[+]6104807-6105561	T27A3.8	1	2	0	0	0.835757102777784	1.59674103154959	0	0
545	XLOC_000545	chrI[+]6110136-6114539	T27A3.2	1112	5440	1590	8926	929.361898288896	4343.13560581487	2225.22997546697	9431.58373740202
546	XLOC_000546	chrI[+]6122592-6126853	T27A3.1,T27A3.1_dup1,T27A3.1_dup2,T27A3.1_dup3	1777	1734	293	624	1485.14037163612	1384.37447435349	410.058102397372	659.344415431197
547	XLOC_000547	chrI[+]6133245-6137981	opt-3	240	247	5	9	200.581704666668	197.197517396374	6.9975785392043	9.50977522256534
548	XLOC_000548	chrI[+]6137996-6138957	F56F4.4	0	0	0	0	0	0	0	0
549	XLOC_000549	chrI[+]6141471-6144353	F56F4.3	1	0	11	4	0.835757102777784	0	15.3946727862495	4.22656676558459
550	XLOC_000550	chrI[+]6146044-6146479	ttr-55	0	0	0	1	0	0	0	1.05664169139615
551	XLOC_000551	chrI[+]6146552-6147232	ttr-56	0	0	0	1	0	0	0	1.05664169139615
552	XLOC_000552	chrI[+]6148102-6149143	sdz-22	4	5	12	30	3.34302841111114	3.99185257887396	16.7941884940903	31.6992507418845
553	XLOC_000553	chrI[+]6149238-6150432	F56F4.8	784	536	1052	842	655.233568577783	427.926596455289	1472.29052464858	889.692304155557
554	XLOC_000554	chrI[+]6154077-6157423	T09B4.5,T09B4.5_dup1	18125	37347	14603	33595	15148.0974878473	29816.7436526412	20437.1278816001	35497.8776224536
555	XLOC_000555	chrI[+]6167950-6168620	T09B4.4	321	311	43	59	268.278029991669	248.293230405961	60.179175437157	62.3418597923728
556	XLOC_000556	chrI[+]6176382-6177792	T09B4.3	5	11	5	8	4.17878551388892	8.78207567352272	6.9975785392043	8.45313353116919
557	XLOC_000557	chrI[+]6184081-6185308	T09B4.2	709	497	939	832	592.551785869449	396.790146340072	1314.14524966257	879.125887241596
558	XLOC_000558	chrI[+]6185464-6188060	T09B4.1	5112	4333	8250	10092	4272.39030940003	3459.33944485218	11546.0045896871	10663.6279495699
559	XLOC_000559	chrI[+]6188161-6192617	T05E7.3	1443	1637	1809	2546	1205.99749930834	1306.93253432334	2531.72391548412	2690.20974629459
560	XLOC_000560	chrI[+]6199143-6200195	col-55	1	0	0	5	0.835757102777784	0	0	5.28320845698074
561	XLOC_000561	chrI[+]6203899-6206925	T05E7.1	23	23	9	8	19.222413363889	18.3625218628202	12.5956413705677	8.45313353116919
562	XLOC_000562	chrI[+]6215671-6219913	T08B2.5,T08B2.5_dup1,T08B2.5_dup2,T08B2.5_dup3,T08B2.5_dup4,T08B2.5_dup5	4811	4646	4011	4661	4020.82742146392	3709.22941628969	5613.45750414969	4925.00692359745
563	XLOC_000563	chrI[+]6225560-6225966	T08B2.4	22	18	8	6	18.3866562611113	14.3706692839463	11.1961256627269	6.33985014837689
564	XLOC_000564	chrI[+]6228101-6229733	T08B2.3	2	12	0	4	1.67151420555557	9.58044618929751	0	4.22656676558459
565	XLOC_000565	chrI[+]6232779-6234282	col-56	118	108	0	0	98.6193381277785	86.2240157036776	0	0
566	XLOC_000566	chrI[+]6234721-6235345	C48E7.7	0	0	0	0	0	0	0	0
567	XLOC_000567	chrI[+]6239542-6249835	C48E7.6	668	1509	37	110	558.28574465556	1204.74110830416	51.7820811901118	116.230586053576
568	XLOC_000568	chrI[+]6250573-6252823	cof-2	180	186	11	9	150.436278500001	148.496915934111	15.3946727862495	9.50977522256534
569	XLOC_000569	chrI[+]6253071-6253524	C48E7.11	450	393	444	406	376.090696250003	313.759612699494	621.384974281342	428.996526706836
570	XLOC_000570	chrI[+]6253703-6254879	lpd-2	1077	891	931	825	900.110399691674	711.34812955534	1302.94912399984	871.729395401823
571	XLOC_000571	chrI[+]6255037-6257621	C48E7.2	1418	974	1298	1163	1185.1035717389	777.612882364648	1816.57138877744	1228.87428709372
572	XLOC_000572	chrI[+]6260251-6264523	C48E7.1	7106	5706	579	579	5938.88997233893	4555.50216301097	810.319594839858	611.79553931837
573	XLOC_000573	chrI[+]6284975-6289340	C10G11.7	48763	35479	21463	34490	40754.0236027531	28325.3875291739	30037.8056373884	36443.5719362532
574	XLOC_000574	chrI[+]6290008-6293857	C10G11.6	40	307	14	307	33.4302841111114	245.099748342861	19.593219909772	324.388999258618
575	XLOC_000575	chrI[+]6295071-6297627	pnk-1,pnk-1_dup1	1150	1164	889	1388	961.120668194452	929.303280361859	1244.16946427052	1466.61866765785
576	XLOC_000576	chrI[+]6297769-6299731	srh-49	2	1	0	0	1.67151420555557	0.798370515774793	0	0
577	XLOC_000577	chrI[+]6300495-6302255	srh-51	0	0	0	0	0	0	0	0
578	XLOC_000578	chrI[+]6302476-6304265	srh-50	0	0	0	0	0	0	0	0
579	XLOC_000579	chrI[+]6307429-6308431	C10G11.1	1	1	0	2	0.835757102777784	0.798370515774793	0	2.1132833827923
580	XLOC_000580	chrI[+]6309116-6310783	F26B1.5	0	0	4	6	0	0	5.59806283136344	6.33985014837689
581	XLOC_000581	chrI[+]6311253-6312415	col-58	116	107	0	2	96.947823922223	85.4256451879028	0	2.1132833827923
582	XLOC_000582	chrI[+]6312752-6314594	srg-14	0	1	0	0	0	0.798370515774793	0	0
583	XLOC_000583	chrI[+]6315233-6317269	ima-2	3822	1788	7237	3591	3194.26364681669	1427.48648220533	10128.2951776443	3794.40031380357
584	XLOC_000584	chrI[+]6317703-6320433	F26B1.2,F26B1.2_dup2,F26B1.2_dup3,F26B1.2_dup4	3983	5709	3890	6887	3328.82054036391	4557.89727455829	5444.11610350095	7277.09132864528
585	XLOC_000585	chrI[+]6326877-6330181	F26B1.1	4	4	1	1	3.34302841111114	3.19348206309917	1.39951570784086	1.05664169139615
586	XLOC_000586	chrI[+]6342233-6356680	bli-4_dup1,bli-4,bli-4_dup4,bli-4_dup5,bli-4_dup3,bli-4_dup2	4764	9149	4320	8356	3981.54683763336	7304.29184882358	6045.90785787251	8829.29797330622
587	XLOC_000587	chrI[+]6358604-6360459	K04F10.3,K04F10.3_dup1	1013	629	990	682	846.621945113895	502.175054422345	1385.52055076245	720.629633532173
588	XLOC_000588	chrI[+]6360846-6364062	K04F10.2	181	174	10	20	151.272035602779	138.916469744814	13.9951570784086	21.132833827923
589	XLOC_000589	chrI[+]6364920-6366222	K04F10.1	269	178	67	58	224.818660647224	142.109951807913	93.7675524253376	61.2852181009766
590	XLOC_000590	chrI[+]6366363-6368084	K04F10.7	3950	3338	3708	5096	3301.24055597225	2664.96078165626	5189.40424467391	5384.64605935477
591	XLOC_000591	chrI[+]6368273-6369600	ZC308.4,ZC308.4_dup1	1298	959	2484	2503	1084.81271940556	765.637324628026	3476.3970182767	2644.77415356456
592	XLOC_000592	chrI[+]6369967-6386145	gld-2,gld-2_dup1,gld-2_dup3	967	5146	1026	6170	808.177118386117	4108.41467417708	1435.90311624472	6519.47923591424
593	XLOC_000593	chrI[+]6404589-6405683	ZC328.1	1992	1308	244	212	1664.82814873335	1044.26863463343	341.48183271317	224.008038575983
594	XLOC_000594	chrI[+]6407520-6409211	san-1	2464	1619	3709	3273	2059.30550124446	1292.56186503939	5190.80376038175	3458.38825593959
595	XLOC_000595	chrI[+]6418567-6418811	R10A10.1	2	0	0	0	1.67151420555557	0	0	0
596	XLOC_000596	chrI[+]6422011-6425796	ncbp-1	3430	4751	2763	5782	2866.6468625278	3793.05832044604	3866.8619007643	6109.50225965253
597	XLOC_000597	chrI[+]6436121-6441193	snt-4	713	645	6	16	595.89481428056	514.948982674741	8.39709424704516	16.9062670623384
598	XLOC_000598	chrI[+]6447334-6453944	npp-12	2352	5184	2982	10742	1965.70070573335	4138.75275377653	4173.35584078144	11350.4450489774
599	XLOC_000599	chrI[+]6460435-6464265	knl-2	7909	7980	8457	11646	6610.0029258695	6370.99671588285	11835.7043412102	12305.6491379995
600	XLOC_000600	chrI[+]6466852-6467517	K06A5.3	3	5	42	20	2.50727130833335	3.99185257887396	58.7796597293161	21.132833827923
601	XLOC_000601	chrI[+]6468131-6469386	K06A5.2	1	4	4	15	0.835757102777784	3.19348206309917	5.59806283136344	15.8496253709422
602	XLOC_000602	chrI[+]6474061-6476729	K06A5.1	919	603	602	699	768.060777452784	481.4174210122	842.508456120198	738.592542285908
603	XLOC_000603	chrI[+]6482453-6485859	sulp-1	108	95	3	7	90.2617671000007	75.8451989986053	4.19854712352258	7.39649183977304
604	XLOC_000604	chrI[+]6494292-6496108	uri-1	1576	1498	1691	1946	1317.15319397779	1195.95903263064	2366.58106195889	2056.2247314569
605	XLOC_000605	chrI[+]6497440-6499561	acdh-1,acdh-1_dup1	17980	14171	3624	3783	15026.9127079446	11313.7085790446	5071.84492521528	3997.27551855163
606	XLOC_000606	chrI[+]6499843-6501362	C55B7.3	470	343	163	111	392.805838305559	273.841086910754	228.12106037806	117.287227744972
607	XLOC_000607	chrI[+]6503362-6511631	gly-2	636	430	48	35	531.541517366671	343.299321783161	67.1767539763613	36.9824591988652
608	XLOC_000608	chrI[+]6514022-6517508	glh-2	822	1081	1200	1831	686.992338483339	863.038527552551	1679.41884940903	1934.71093694635
609	XLOC_000609	chrI[+]6525050-6528690	T10E9.4	5	5	123	185	4.17878551388892	3.99185257887396	172.140432064426	195.478712908287
610	XLOC_000610	chrI[+]6534073-6539189	T10E9.3	280	250	50	50	234.01198877778	199.592628943698	69.975785392043	52.8320845698074
611	XLOC_000611	chrI[+]6542101-6544954	T10E9.2	1455	1260	1658	2089	1216.02658454168	1005.94684987624	2320.39704360015	2207.32449332655
612	XLOC_000612	chrI[+]6545111-6546496	T10E9.1	691	567	1135	1122	577.508158019449	452.676082444307	1588.45032839938	1185.55197774648
613	XLOC_000613	chrI[+]6554730-6558594	tre-1	2270	1963	1820	2303	1897.16862330557	1567.20132246592	2547.11858827037	2433.44581528533
614	XLOC_000614	chrI[+]6558701-6562300	xpg-1	1737	1334	1551	1669	1451.71008752501	1065.02626804357	2170.64886286117	1763.53498294017
615	XLOC_000615	chrI[+]6562700-6563652	F57B10.5	3531	1962	2836	2066	2951.05832990836	1566.40295195014	3969.02654743668	2183.02173442444
616	XLOC_000616	chrI[+]6566174-6568906	F57B10.4	1449	1477	2439	2713	1211.01204192501	1179.19325179937	3413.41881142386	2866.66890875775
617	XLOC_000617	chrI[+]6569495-6572599	F57B10.3,F57B10.3_dup1	4819	4180	508	505	4027.51347828614	3337.18875593863	710.953979583157	533.604054155055
618	XLOC_000618	chrI[+]6574005-6585168	let-607	3183	9775	2245	7995	2660.21485814169	7804.0717916986	3141.91276410273	8447.85032271221
619	XLOC_000619	chrI[+]6585305-6587883	try-6	13	20	27	33	10.8648423361112	15.9674103154959	37.7869241117032	34.8691758160729
620	XLOC_000620	chrI[+]6592333-6593832	F48A9.2	20	154	2	4	16.7151420555557	122.949059429318	2.79903141568172	4.22656676558459
621	XLOC_000621	chrI[+]6594442-6596026	F48A9.1	80	265	16	10	66.8605682222227	211.56818668032	22.3922513254538	10.5664169139615
622	XLOC_000622	chrI[+]6596920-6598929	D2092.6	68	43	1	6	56.8314829888893	34.3299321783161	1.39951570784086	6.33985014837689
623	XLOC_000623	chrI[+]6616305-6618543	tsp-19	1	4	0	1	0.835757102777784	3.19348206309917	0	1.05664169139615
624	XLOC_000624	chrI[+]6620666-6621283	D2092.8	501	445	0	0	418.71430849167	355.274879519783	0	0
625	XLOC_000625	chrI[+]6651221-6655430	ZC581.3	356	255	5	6	297.529528588891	203.584481522572	6.9975785392043	6.33985014837689
626	XLOC_000626	chrI[+]6655716-6657507	ZC581.2	0	3	3	1	0	2.39511154732438	4.19854712352258	1.05664169139615
627	XLOC_000627	chrI[+]6663144-6665160	nekl-2	445	227	62	53	371.911910736114	181.230107080878	86.7699738861333	56.0020096439959
628	XLOC_000628	chrI[+]6669185-6669594	C17F3.1	0	0	1	0	0	0	1.39951570784086	0
629	XLOC_000629	chrI[+]6682369-6683373	C17F3.3	0	0	2	1	0	0	2.79903141568172	1.05664169139615
630	XLOC_000630	chrI[+]6710871-6712326	rmd-5	1	4	0	0	0.835757102777784	3.19348206309917	0	0
631	XLOC_000631	chrI[+]6715951-6716983	T23B3.2	4407	3675	2476	1562	3683.1815519417	2934.01164547236	3465.20089261397	1650.47432196078
632	XLOC_000632	chrI[+]6717830-6719431	T23B3.1,T23B3.1_dup1	1959	1467	2640	2853	1637.24816434168	1171.20954664162	3694.72146869987	3014.59874555321
633	XLOC_000633	chrI[+]6724918-6728331	mec-6	571	469	158	133	477.217305686115	374.435771898378	221.123481838856	140.533344955688
634	XLOC_000634	chrI[+]6736687-6741175	dhod-1	1286	1304	1018	1529	1074.78363417223	1041.07515257033	1424.706990582	1615.60514614471
635	XLOC_000635	chrI[+]6741277-6741881	W02D3.1	4572	3277	2872	2344	3821.08147390003	2616.260180194	4019.40911291895	2476.76812463257
636	XLOC_000636	chrI[+]6741985-6742386	W02D3.12	132	212	180	334	110.319937566668	169.254549344256	251.912827411355	352.918324926314
637	XLOC_000637	chrI[+]6757757-6758177	gpc-2	3959	4893	2050	3372	3308.76236989725	3906.42693368606	2869.00720107376	3562.99578338781
638	XLOC_000638	chrI[+]6760433-6761353	F08B6.1	174	136	207	158	145.421735883334	108.578390145372	289.699751523058	166.949387240591
639	XLOC_000639	chrI[+]6780807-6784360	cye-1,cye-1_dup1	349	1217	413	1996	291.679228869447	971.616917697923	577.999987338275	2109.05681602671
640	XLOC_000640	chrI[+]6784882-6787071	acdh-5	5	5	13	3	4.17878551388892	3.99185257887396	18.1937042019312	3.16992507418845
641	XLOC_000641	chrI[+]6791026-6797471	pqn-20	849	14095	562	16906	709.557780258339	11253.0324198457	786.527827806563	17863.5844347433
642	XLOC_000642	chrI[+]6800385-6804845	E02D9.1,E02D9.1_dup1,E02D9.1_dup2	7116	11353	8473	14619	5947.24754336671	9063.90046559122	11858.0965925356	15447.0448865203
643	XLOC_000643	chrI[+]6812701-6814049	ulp-5	81	26	123	50	67.6963253250005	20.7576334101446	172.140432064426	52.8320845698074
644	XLOC_000644	chrI[+]6814529-6834677	tag-203	5029	9765	4651	15093	4203.02246986948	7796.08808654085	6509.14755716784	15947.8930482421
645	XLOC_000645	chrI[+]6836389-6838138	K02F2.2	19693	52959	21600	42560	16458.5646250029	42280.9041449172	30229.5392893626	44970.6703858201
646	XLOC_000646	chrI[+]6838353-6843342	dpf-3_dup1,dpf-3	3357	6572	3792	9377	2805.63659402502	5246.89102967194	5306.96356413254	9908.12914022168
647	XLOC_000647	chrI[+]6843594-6845133	dpy-14	140122	128678	21461	22508	117107.956755429	102732.721228869	30035.0066059727	23782.8911899445
648	XLOC_000648	chrI[+]6847510-6849922	H27M09.3	1156	443	1828	878	966.135210811119	353.678138488233	2558.31471393309	927.731405045818
649	XLOC_000649	chrI[+]6850419-6851211	rpb-5	3565	2251	5038	3842	2979.4740714028	1797.13203100906	7050.76013610225	4059.617378344
650	XLOC_000650	chrI[+]6851371-6854118	helicase_dup2	3152	2723	3427	3316	2634.30638795558	2173.96291445476	4796.14033077063	3503.82384866963
651	XLOC_000651	chrI[+]6854687-6857528	glh-1	1431	2608	1391	2758	1195.96841407501	2082.15030514066	1946.72634960664	2914.21778487058
652	XLOC_000652	chrI[+]6862396-6871168	T21G5.6,T21G5.2	404	286	6	6	337.645869522225	228.333967511591	8.39709424704516	6.33985014837689
653	XLOC_000653	chrI[+]6874303-6876927	T21G5.1	12	6	0	3	10.0290852333334	4.79022309464876	0	3.16992507418845
654	XLOC_000654	chrI[+]6889253-6891444	C48B6.4	0	3	8	1	0	2.39511154732438	11.1961256627269	1.05664169139615
655	XLOC_000655	chrI[+]6915046-6916565	C48B6.3	483	1375	585	2429	403.67068064167	1097.75945919034	818.716689086903	2566.58266840124
656	XLOC_000656	chrI[+]6916765-6917557	C48B6.2	1760	809	2627	790	1470.9325008889	645.881747261807	3676.52776449794	834.746936202957
657	XLOC_000657	chrI[+]6926284-6929662	ztf-4	3876	2371	4287	4026	3239.39453036669	1892.93649290203	5999.72383951377	4254.03944956089
658	XLOC_000658	chrI[+]6931137-6936917	T10B11.2	2786	1972	2203	2266	2328.41928833891	1574.38665710789	3083.13310437341	2394.35007270367
659	XLOC_000659	chrI[+]6951134-6951946	pcbd-1	1472	976	934	677	1230.2344552889	779.209623396198	1307.14767112336	715.346425075193
660	XLOC_000660	chrI[+]6974557-6977063	C30F12.7	249	198	12	13	208.103518591668	158.077362123409	16.7941884940903	13.7363419881499
661	XLOC_000661	chrI[+]6989066-6992105	C30F12.6	375	297	96	89	313.408913541669	237.116043185113	134.353507952723	94.0411105342572
662	XLOC_000662	chrI[+]7005442-7009240	ctg-1	5149	3501	1147	1089	4303.31332220281	2795.09517572755	1605.24451689347	1150.68280193041
663	XLOC_000663	chrI[+]7021981-7029075	F15C11.2,F15C11.2_dup1,F15C11.2_dup2	8394	6785	5365	6486	7015.34512071672	5416.94394953197	7508.40177256621	6853.37801039542
664	XLOC_000664	chrI[+]7038897-7048833	sem-4	1119	1640	42	219	935.212198008341	1309.32764587066	58.7796597293161	231.404530415757
665	XLOC_000665	chrI[+]7057169-7059326	mdt-28,mdt-28_dup2,mdt-28_dup1	4591	5904	5995	7868	3836.96085885281	4713.57952513438	8390.09666850596	8313.6568279049
666	XLOC_000666	chrI[+]7065262-7067898	cutl-6	218	204	11	48	182.195048405557	162.867585218058	15.3946727862495	50.7188011870151
667	XLOC_000667	chrI[+]7069441-7070660	W01A8.5	2025	1077	3624	2489	1692.40813312501	859.845045489452	5071.84492521528	2629.98116988501
668	XLOC_000668	chrI[+]7090622-7091356	nduf-6	2127	1498	2420	1588	1777.65535760835	1195.95903263064	3386.82801297488	1677.94700593708
669	XLOC_000669	chrI[+]7095487-7098405	ekl-1	1867	1574	2047	2870	1560.35851088612	1256.63519182952	2864.80865395024	3032.56165430695
670	XLOC_000670	chrI[+]7099830-7101760	F22D6.9	199	103	184	180	166.315663452779	82.2321631248036	257.510890242718	190.195504451307
671	XLOC_000671	chrI[+]7105318-7106724	col-60	4	5	0	3	3.34302841111114	3.99185257887396	0	3.16992507418845
672	XLOC_000672	chrI[+]7110239-7112286	F22D6.11	34	31	0	1	28.4157414944447	24.7494859890186	0	1.05664169139615
673	XLOC_000673	chrI[+]7112917-7115023	F22D6.12	136	112	6	14	113.662965977779	89.4174977667768	8.39709424704516	14.7929836795461
674	XLOC_000674	chrI[+]7117807-7121544	glr-3	4	11	0	0	3.34302841111114	8.78207567352272	0	0
675	XLOC_000675	chrI[+]7132497-7134308	taf-11.2	697	458	1335	1205	582.522700636116	365.653696224855	1868.35346996755	1273.25323813236
676	XLOC_000676	chrI[+]7159723-7160750	xpa-1	648	567	624	497	541.570602600004	452.676082444307	873.297801692697	525.150920623886
677	XLOC_000677	chrI[+]7161014-7166453	K07G5.3	275	448	26	43	229.833203263891	357.669991067107	36.3874084038624	45.4355927300344
678	XLOC_000678	chrI[+]7170024-7172187	K07G5.5	65	51	0	0	54.324211680556	40.7168963045144	0	0
679	XLOC_000679	chrI[+]7183051-7185707	M05B5.6	314	246	11	11	262.427730272224	196.399146880599	15.3946727862495	11.6230586053576
680	XLOC_000680	chrI[+]7186625-7188256	M05B5.3	36	80	18	25	30.0872557000002	63.8696412619834	25.1912827411355	26.4160422849037
681	XLOC_000681	chrI[+]7188493-7190560	M05B5.4	1956	1559	1975	2342	1634.74089303335	1244.6596340929	2764.0435229857	2474.65484124978
682	XLOC_000682	chrI[+]7210541-7212577	C01H6.4	158	123	3	3	132.04962223889	98.1995734402995	4.19854712352258	3.16992507418845
683	XLOC_000683	chrI[+]7214743-7221804	nhr-23,nhr-23_dup1,nhr-23_dup4,nhr-23_dup3	1167	2073	637	1074	975.328538941674	1655.02207920115	891.491505894628	1134.83317655946
684	XLOC_000684	chrI[+]7222464-7224133	C01H6.6	12	92	16	64	10.0290852333334	73.4500874512809	22.3922513254538	67.6250682493535
685	XLOC_000685	chrI[+]7224732-7227758	tag-298,tag-298_dup1	5153	6537	5034	8497	4306.65635061392	5218.94806161982	7045.16207327089	8978.28445179307
686	XLOC_000686	chrI[+]7227862-7229430	C01H6.8,C01H6.8_dup1	385	407	67	62	321.766484569447	324.936799920341	93.7675524253376	65.5117848665612
687	XLOC_000687	chrI[+]7235382-7238787	R06C7.1	5757	6030	10214	15878	4811.4536406917	4814.174210122	14294.6534398865	16777.356775988
688	XLOC_000688	chrI[+]7244935-7246094	cpg-3	366	31	419	21	305.887099616669	24.7494859890186	586.39708158532	22.1894755193191
689	XLOC_000689	chrI[+]7251939-7255223	bub-1	13535	13258	15477	23628	11311.9723860973	10584.7962981422	21660.304610253	24966.3298843082
690	XLOC_000690	chrI[+]7255509-7258698	ztf-15_dup1,ztf-15	943	514	1348	1215	788.118947919451	410.362445108243	1886.54717416948	1283.81965504632
691	XLOC_000691	chrI[+]7291270-7293240	ztf-2	5	12	9	8	4.17878551388892	9.58044618929751	12.5956413705677	8.45313353116919
692	XLOC_000692	chrI[+]7294036-7295685	srd-53	6	4	6	3	5.01454261666671	3.19348206309917	8.39709424704516	3.16992507418845
693	XLOC_000693	chrI[+]7295751-7296827	F13G3.12	83	68	0	0	69.3678395305561	54.2891950726859	0	0
694	XLOC_000694	chrI[+]7304916-7307004	F13G3.7,F13G3.7_dup1	2163	1516	1668	1719	1807.74261330835	1210.32970191459	2334.39220067855	1816.36706750998
695	XLOC_000695	chrI[+]7307115-7308625	F13G3.11	1014	691	898	734	847.457702216673	551.674026400382	1256.76510564109	775.575001484773
696	XLOC_000696	chrI[+]7317642-7318336	F52A8.1	9737	6642	10272	7952	8137.76690974729	5302.77696577617	14375.8253509413	8402.41472998217
697	XLOC_000697	chrI[+]7339230-7345947	glb-18,glb-18_dup1	469	267	18	17	391.970081202781	213.16492771187	25.1912827411355	17.9629087537345
698	XLOC_000698	chrI[+]7347220-7350384	F52A8.6,F52A8.6_dup1,F52A8.6_dup2	2071	1345	1653	1404	1730.85295985279	1073.8083437171	2313.39946506094	1483.52493472019
699	XLOC_000699	chrI[+]7352442-7353699	F07A5.2	2	9	31	15	1.67151420555557	7.18533464197313	43.3849869430667	15.8496253709422
700	XLOC_000700	chrI[+]7354489-7357171	F07A5.3	885	634	38	32	739.645035958339	506.166907001219	53.1815968979527	33.8125341246768
701	XLOC_000701	chrI[+]7387354-7388713	C15A11.2	19	17	2	5	15.8793849527779	13.5722987681715	2.79903141568172	5.28320845698074
702	XLOC_000702	chrI[+]7401672-7402746	col-7	1	3	0	0	0.835757102777784	2.39511154732438	0	0
703	XLOC_000703	chrI[+]7405027-7408508	C15A11.7,_dup21	84	78	5	5	70.2035966333339	62.2729002304338	6.9975785392043	5.28320845698074
704	XLOC_000704	chrI[+]7422781-7454084	unc-13,unc-13_dup1,unc-13_dup2	1427	2560	5	44	1192.6253856639	2043.82852038347	6.9975785392043	46.4922344214305
705	XLOC_000705	chrI[+]7454665-7456883	spe-4	0	1	18	15	0	0.798370515774793	25.1912827411355	15.8496253709422
706	XLOC_000706	chrI[+]7480131-7483388	asic-2	133	112	20	9	111.155694669445	89.4174977667768	27.9903141568172	9.50977522256534
707	XLOC_000707	chrI[+]7492041-7492927	T28F4.5	2191	2738	245	302	1831.14381218613	2185.93847219138	342.881348421011	319.105790801637
708	XLOC_000708	chrI[+]7495433-7503573	pbrm-1,pbrm-1_dup1	14057	32587	13243	46625	11748.2375937473	26016.4999975532	18533.7865189365	49265.9188613454
709	XLOC_000709	chrI[+]7505968-7506642	C26C6.6	8	4	3	1	6.68605682222227	3.19348206309917	4.19854712352258	1.05664169139615
710	XLOC_000710	chrI[+]7509579-7512488	glb-8	303	406	78	159	253.234402141669	324.138429404566	109.162225211587	168.006028931988
711	XLOC_000711	chrI[+]7522112-7526710	goa-1	4790	10986	2853	8596	4003.27652230559	8770.89848630187	3992.81831446997	9082.89197924129
712	XLOC_000712	chrI[+]7527303-7531695	nas-36	47	72	21	31	39.2805838305559	57.4826771357851	29.3898298646581	32.7558924332806
713	XLOC_000713	chrI[+]7532311-7535993	C26C6.4	41	32	1	3	34.2660412138892	25.5478565047934	1.39951570784086	3.16992507418845
714	XLOC_000714	chrI[+]7552970-7554475	T25G3.1	544	442	736	600	454.651863911115	352.879767972458	1030.04356097087	633.985014837689
715	XLOC_000715	chrI[+]7554996-7559530	chs-1	218	311	326	318	182.195048405557	248.293230405961	456.24212075612	336.012057863975
716	XLOC_000716	chrI[+]7559832-7562337	T25G3.3	3725	3300	3113	4101	3113.19520784725	2634.62270205682	4356.6923985086	4333.28757641561
717	XLOC_000717	chrI[+]7564579-7567711	T25G3.4	2418	4715	897	2087	2020.86067451668	3764.31698187815	1255.36558993325	2205.21120994376
718	XLOC_000718	chrI[+]7574190-7578558	D2030.2	2752	2316	1970	3045	2300.00354684446	1849.02611453442	2757.04594444649	3217.47395030127
719	XLOC_000719	chrI[+]7582101-7583342	mce-1	943	1144	465	539	788.118947919451	913.335870046363	650.774804146	569.529871662524
720	XLOC_000720	chrI[+]7583999-7585293	D2030.12	40	29	16	8	33.4302841111114	23.152744957469	22.3922513254538	8.45313353116919
721	XLOC_000721	chrI[+]7588648-7590562	D2030.7	1111	524	1834	1579	928.526141186118	418.346150265991	2566.71180818014	1668.43723071452
722	XLOC_000722	chrI[+]7590652-7591199	D2030.11	478	369	533	567	399.491895127781	294.598720320899	745.941872279178	599.115839021616
723	XLOC_000723	chrI[+]7591294-7595193	D2030.8	1422	1389	1499	2607	1188.44660015001	1108.93664641119	2097.87404605345	2754.66488946976
724	XLOC_000724	chrI[+]7596502-7602194	wdr-23,wdr-23_dup1	4815	5655	2766	4994	4024.17044987503	4514.78526670645	3871.06044788782	5276.86860683237
725	XLOC_000725	chrI[+]7602306-7608240	aex-1,aex-1_dup1	78	107	0	0	65.1890540166672	85.4256451879028	0	0
726	XLOC_000726	chrI[+]7614171-7634134	lrp-1	3177	27730	616	9366	2655.20031552502	22138.814402435	862.10167602997	9896.50608161633
727	XLOC_000727	chrI[+]7668542-7669792	F26A3.5	2	1	21	17	1.67151420555557	0.798370515774793	29.3898298646581	17.9629087537345
728	XLOC_000728	chrI[+]7676663-7679056	T24B1.1	1956	1669	1063	922	1634.74089303335	1332.48039082813	1487.68519743483	974.223639467249
729	XLOC_000729	chrI[+]7679449-7683022	T23G11.7_dup1,T23G11.7	2829	2138	2036	2599	2364.35684375835	1706.91616272651	2849.41398116399	2746.21175593859
730	XLOC_000730	chrI[+]7683335-7694191	rlbp-1	758	682	428	399	633.50388390556	544.488691758409	598.992722955888	421.600034867063
731	XLOC_000731	chrI[+]7694337-7695215	T23G11.4	959	888	1069	1302	801.491061563895	708.953018008016	1496.08229168188	1375.74748219779
732	XLOC_000732	chrI[+]7695676-7698218	gld-1	384	3132	791	6743	320.930727466669	2500.49645540665	1107.01692490212	7124.93492508423
733	XLOC_000733	chrI[+]7698296-7699032	T23G11.10	2	3	0	0	1.67151420555557	2.39511154732438	0	0
734	XLOC_000734	chrI[+]7699540-7700957	gna-2	1379	654	2991	1839	1152.50904473056	522.134317316714	4185.95148215201	1943.16407047752
735	XLOC_000735	chrI[+]7701147-7701384	T23G11.11	22	92	30	79	18.3866562611113	73.4500874512809	41.9854712352258	83.4746936202957
736	XLOC_000736	chrI[+]7702424-7704578	F27D4.1	9503	6472	5777	5383	7942.19974769728	5167.05397809446	8085.00224419665	5687.90222478547
737	XLOC_000737	chrI[+]7725012-7727107	F27D4.4,F27D4.4_dup1	3079	2159	4147	3500	2573.2961194528	1723.68194355778	5803.79164041605	3698.24591988652
738	XLOC_000738	chrI[+]7727262-7729071	tag-173	1444	862	1307	914	1206.83325641112	688.195384597871	1829.167030148	965.77050593608
739	XLOC_000739	chrI[+]7729197-7729798	F27D4.8	121	66	249	189	101.126609436112	52.6924540411363	348.479411252374	199.705279673872
740	XLOC_000740	chrI[+]7731144-7737988	F27D4.6,F27D4.6_dup1	755	1267	160	458	630.996612597227	1011.53544348666	223.922513254538	483.941894659436
741	XLOC_000741	chrI[+]7755777-7756347	F58H10.1	288	263	74	67	240.698045600002	209.97144564877	103.564162380224	70.7949933235419
742	XLOC_000742	chrI[+]7773412-7777651	adr-1,adr-1_dup2,adr-1_dup3,adr-1_dup4,adr-1_dup1	1029	8861	702	10067	859.99405875834	7074.36114028044	982.460026904284	10637.211907285
743	XLOC_000743	chrI[+]7814983-7819134	D2005.4	791	1385	1047	2802	661.083868297227	1105.74316434809	1465.29294610938	2960.71001929201
744	XLOC_000744	chrI[+]7819573-7820482	D2005.7	374	311	811	769	312.573156438891	248.293230405961	1135.00723905894	812.557460683638
745	XLOC_000745	chrI[+]7820837-7826373	drh-3	1965	2800	2102	4133	1642.26270695835	2235.43744416942	2941.78201788149	4367.10011054028
746	XLOC_000746	chrI[+]7835808-7836939	F30F8.3	1786	926	3211	1733	1492.66218556112	739.291097607458	4493.844937877	1831.16005118953
747	XLOC_000747	chrI[+]7837057-7840014	F30F8.9,F30F8.9_dup1	854	648	363	466	713.736565772228	517.344094222066	508.024201946232	492.395028190605
748	XLOC_000748	chrI[+]7840475-7846835	F30F8.10,F30F8.10_dup1	156	908	127	1262	130.378108033334	724.920428323512	177.738494895789	1333.48181454194
749	XLOC_000749	chrI[+]7848969-7853625	taf-5	3688	2752	3870	4068	3082.27219504447	2197.11565941223	5416.12578934413	4298.41840059953
750	XLOC_000750	chrI[+]7853744-7857828	apb-3,apb-3_dup1	5766	7228	3889	7180	4818.9754546167	5770.6220880202	5442.7165877931	7586.68734422435
751	XLOC_000751	chrI[+]7866126-7872074	R11A5.4,R11A5.4_dup1,R11A5.4_dup2,R11A5.4_dup3	32433	41713	13681	31476	27106.1101143919	33302.4293245139	19146.7743989708	33258.8538783852
752	XLOC_000752	chrI[+]7884346-7885569	F55D12.1	452	285	30	11	377.762210455558	227.535596995816	41.9854712352258	11.6230586053576
753	XLOC_000753	chrI[+]7889350-7894849	F55D12.2	1064	1315	41	68	889.245557355562	1049.85722824385	57.3801440214753	71.8516350149381
754	XLOC_000754	chrI[+]7901945-7903193	F55D12.6	0	0	4	2	0	0	5.59806283136344	2.1132833827923
755	XLOC_000755	chrI[+]7936217-7938323	T22C1.1	818	2662	786	4244	683.649310072228	2125.2623129925	1100.01934636292	4484.38733828525
756	XLOC_000756	chrI[+]7938554-7940108	T22C1.3	2152	1188	2297	1332	1798.54928517779	948.464172740454	3214.68758091046	1407.44673293967
757	XLOC_000757	chrI[+]7940913-7941691	T22C1.5	196	447	168	871	163.808392144446	356.871620551332	235.118638917264	920.334913206045
758	XLOC_000758	chrI[+]7942713-7945582	myosin	3692	2951	2226	2467	3085.61522345558	2355.99139205141	3115.32196565375	2606.7350526743
759	XLOC_000759	chrI[+]7958697-7960003	T22C1.9	4	1	5	1	3.34302841111114	0.798370515774793	6.9975785392043	1.05664169139615
760	XLOC_000760	chrI[+]7962046-7972415	rbg-2,rbg-2_dup1	2642	3277	2043	3364	2208.07026553891	2616.260180194	2859.21059111888	3554.54264985664
761	XLOC_000761	chrI[+]7980231-7993131	H05L14.2	78	242	97	417	65.1890540166672	193.2056648175	135.753023660563	440.619585312194
762	XLOC_000762	chrI[+]7995751-7996663	C54G4.5	33	26	13	4	27.5799843916669	20.7576334101446	18.1937042019312	4.22656676558459
763	XLOC_000763	chrI[+]8006644-8009106	C54G4.2	0	0	4	6	0	0	5.59806283136344	6.33985014837689
764	XLOC_000764	chrI[+]8014437-8022708	rskn-2,C54G4.7	2466	2305	1088	989	2060.97701545002	1840.2440388609	1522.67309013086	1045.01863279079
765	XLOC_000765	chrI[+]8030953-8032871	K04G2.2	1666	2683	1344	3901	1392.37133322779	2142.02809382377	1880.94911133812	4121.95923813638
766	XLOC_000766	chrI[+]8035880-8037106	K04G2.4	1	4	5	14	0.835757102777784	3.19348206309917	6.9975785392043	14.7929836795461
767	XLOC_000767	chrI[+]8040791-8043266	K04G2.6	2175	1448	1821	1727	1817.77169854168	1156.0405068419	2548.51810397821	1824.82020104115
768	XLOC_000768	chrI[+]8043754-8044151	K04G2.12	30	22	17	4	25.0727130833335	17.5641513470454	23.7917670332946	4.22656676558459
769	XLOC_000769	chrI[+]8050037-8055459	apr-1_dup1,apr-1	5664	7659	4739	10535	4733.72823013337	6114.71978031914	6632.30493945784	11131.7202188584
770	XLOC_000770	chrI[+]8057756-8060551	K04G2.10	926	1057	2144	2694	773.911077172228	843.877635173956	3000.5616776108	2846.59271662122
771	XLOC_000771	chrI[+]8083577-8095588	rme-8,rme-8_dup1	1218	5436	756	5684	1017.95215118334	4339.94212375177	1058.03387512769	6005.95137389571
772	XLOC_000772	chrI[+]8095734-8098417	F18C12.3	996	929	660	759	832.414074366673	741.686209154782	923.680367174968	801.991043769677
773	XLOC_000773	chrI[+]8103595-8109220	spr-4,spr-4_dup1	4240	9436	2552	8533	3543.61011577781	7533.42418685094	3571.56408640987	9016.32355268334
774	XLOC_000774	chrI[+]8125795-8130077	mau-2	1353	1675	1850	2948	1130.77936005834	1337.27061392278	2589.10405950559	3114.97970623585
775	XLOC_000775	chrI[+]8133885-8135033	T28B8.1	9952	12221	3782	8014	8317.45468684451	9756.88607328374	5292.96840705413	8467.92651484873
776	XLOC_000776	chrI[+]8147421-8149645	ins-18	93	69	0	3	77.7254105583339	55.0875655884607	0	3.16992507418845
777	XLOC_000777	chrI[+]8150343-8151311	T28B8.6	0	0	4	0	0	0	5.59806283136344	0
778	XLOC_000778	chrI[+]8151979-8159726	T28B8.3	1	2	0	0	0.835757102777784	1.59674103154959	0	0
779	XLOC_000779	chrI[+]8172714-8173482	H31B20.2	2	1	0	0	1.67151420555557	0.798370515774793	0	0
780	XLOC_000780	chrI[+]8174881-8176950	H31B20.1	3	3	0	0	2.50727130833335	2.39511154732438	0	0
781	XLOC_000781	chrI[+]8196052-8208733	F08A10.1_dup1,F08A10.1,F08A10.1_dup2,F08A10.1_dup4,F08A10.1_dup3	317	223	10	3	264.935001580558	178.036625017779	13.9951570784086	3.16992507418845
782	XLOC_000782	chrI[+]8211104-8212361	T02E1.6	0	0	0	0	0	0	0	0
783	XLOC_000783	chrI[+]8214403-8217978	gla-3,gla-3_dup1	793	872	1223	2064	662.755382502783	696.179089755619	1711.60771068937	2180.90845104165
784	XLOC_000784	chrI[+]8224467-8224537	_dup22	0	0	0	1	0	0	0	1.05664169139615
785	XLOC_000785	chrI[+]8235740-8237297	T02E1.8	193	191	26	27	161.301120836112	152.488768512985	36.3874084038624	28.529325667696
786	XLOC_000786	chrI[+]8242099-8243564	ZK265.3	0	1	5	4	0	0.798370515774793	6.9975785392043	4.22656676558459
787	XLOC_000787	chrI[+]8255346-8256238	ZK265.6	1846	907	1665	1225	1542.80761172779	724.122057807737	2330.19365355503	1294.38607196028
788	XLOC_000788	chrI[+]8262032-8268957	ZK265.7	844	810	50	79	705.37899474445	646.680117777582	69.975785392043	83.4746936202957
789	XLOC_000789	chrI[+]8270388-8273475	cutl-8	132	486	4	20	110.319937566668	388.008070666549	5.59806283136344	21.132833827923
790	XLOC_000790	chrI[+]8274005-8275694	T01G9.1	805	301	60	53	672.784467736116	240.309525248213	83.9709424704516	56.0020096439959
791	XLOC_000791	chrI[+]8281980-8284452	T01G9.3	2057	2622	333	291	1719.1523604139	2093.32749236151	466.038730711006	307.482732196279
792	XLOC_000792	chrI[+]8294871-8296905	mei-1,mei-1_dup1	4466	4315	4556	7824	3732.49122100558	3444.96877556823	6376.19356492296	8267.16459348347
793	XLOC_000793	chrI[+]8324112-8328844	cep-1	1119	711	1824	1576	935.212198008341	567.641436715878	2552.71665110173	1665.26730564033
794	XLOC_000794	chrI[+]8330544-8332711	C34B7.1	279	178	62	44	233.176231675002	142.109951807913	86.7699738861333	46.4922344214305
795	XLOC_000795	chrI[+]8333146-8336013	mys-4	248	1306	208	1743	207.26776148889	1042.67189360188	291.099267230899	1841.72646810349
796	XLOC_000796	chrI[+]8336974-8341818	C34B7.2	1285	1515	928	1656	1073.94787706945	1209.53133139881	1298.75057687632	1749.79864095202
797	XLOC_000797	chrI[+]8353403-8357821	tba-5	20	324	2	8	16.7151420555557	258.672047111033	2.79903141568172	8.45313353116919
798	XLOC_000798	chrI[+]8375483-8377528	F16D3.6	2	1	0	1	1.67151420555557	0.798370515774793	0	1.05664169139615
799	XLOC_000799	chrI[+]8384973-8386820	ser-5	140	128	27	48	117.00599438889	102.191426019173	37.7869241117032	50.7188011870151
800	XLOC_000800	chrI[+]8394721-8398614	ngp-1,ngp-1_dup2	8734	7595	5316	6573	7299.50253566117	6063.62406730955	7439.82550288201	6945.30583754688
801	XLOC_000801	chrI[+]8398911-8403822	T19A6.3,T19A6.3_dup1,T19A6.4	2756	1499	3037	1891	2303.34657525557	1196.75740314641	4250.32920471269	1998.10943843012
802	XLOC_000802	chrI[+]8406919-8407582	F02E9.1	562	303	473	214	469.695491761115	241.906266279762	661.970929808727	226.121321958776
803	XLOC_000803	chrI[+]8413253-8416122	F02E9.7	1561	734	2103	1376	1304.61683743612	586.003958578698	2943.18153358933	1453.9389673611
804	XLOC_000804	chrI[+]8416825-8425035	sin-3_dup1,sin-3	4740	6626	5229	9125	3961.4886671667	5290.00303752378	7318.06763629986	9641.85543398985
805	XLOC_000805	chrI[+]8434543-8435804	sod-2	3576	2196	5587	4373	2988.66739953336	1753.22165264144	7819.09425970688	4620.69411647536
806	XLOC_000806	chrI[+]8460218-8463007	unc-120	2917	2422	1400	1640	2437.9034688028	1933.65338920655	1959.3219909772	1732.89237388968
807	XLOC_000807	chrI[+]8481207-8482434	D1081.5	2	2	0	0	1.67151420555557	1.59674103154959	0	0
808	XLOC_000808	chrI[+]8487613-8490929	D1081.7,D1081.7_dup1	2000	1564	2753	3153	1671.51420555557	1248.65148667178	3852.86674368589	3331.59125297206
809	XLOC_000809	chrI[+]8491284-8495831	D1081.8	8226	10890	7333	15349	6874.93792745005	8694.25491678749	10262.648685597	16218.3933212395
810	XLOC_000810	chrI[+]8513894-8517528	axl-1,axl-1_dup1	71	62	80	46	59.3387542972227	49.4989719780371	111.961256627269	48.6055178042228
811	XLOC_000811	chrI[+]8518895-8519493	K02B12.6	1	16	14	13	0.835757102777784	12.7739282523967	19.593219909772	13.7363419881499
812	XLOC_000812	chrI[+]8520931-8521902	K02B12.9	9	10	2	0	7.52181392500006	7.98370515774793	2.79903141568172	0
813	XLOC_000813	chrI[+]8591205-8591969	ran-4	1735	881	3331	2161	1450.03857331946	703.364424397592	4661.7868228179	2283.40269510708
814	XLOC_000814	chrI[+]8592085-8592919	R05D11.5	1415	987	1295	1291	1182.59630043056	787.99169906972	1812.37284165391	1364.12442359243
815	XLOC_000815	chrI[+]8593020-8596214	R05D11.9	4497	2698	4523	4260	3758.3996911917	2154.00365156039	6330.00954656421	4501.29360534759
816	XLOC_000816	chrI[+]8596326-8598544	R05D11.6	2440	1247	3232	2022	2039.24733077779	995.568033171166	4523.23476774166	2136.52950000301
817	XLOC_000817	chrI[+]8598651-8601094	R05D11.4	1298	1278	1127	1179	1084.81271940556	1020.31751916019	1577.25420273665	1245.78055415606
818	XLOC_000818	chrI[+]8601351-8601999	R05D11.7	2820	2116	4507	4375	2356.83502983335	1689.35201137946	6307.61729523876	4622.80739985815
819	XLOC_000819	chrI[+]8602118-8605156	edc-3	3005	2715	3083	3782	2511.45009384724	2167.57595032856	4314.70692727337	3996.21887686023
820	XLOC_000820	chrI[+]8605254-8606545	F43G9.13	440	257	667	353	367.733125222225	205.181222554122	933.476977129854	372.99451706284
821	XLOC_000821	chrI[+]8609924-8611051	F43G9.2,F43G9.2_dup1	717	573	966	829	599.237842691671	457.466305538956	1351.93217377427	875.955962167407
822	XLOC_000822	chrI[+]8615381-8616346	F43G9.5	3178	1598	2820	2209	2656.0360726278	1275.79608420812	3946.63429611123	2334.12149629409
823	XLOC_000823	chrI[+]8617393-8618882	F43G9.8	1	2	0	0	0.835757102777784	1.59674103154959	0	0
824	XLOC_000824	chrI[+]8633942-8636037	ces-1	750	334	296	191	626.817827083338	266.655752268781	414.256649520895	201.818563056664
825	XLOC_000825	chrI[+]8640520-8644392	F43G9.12	1493	1764	1231	1485	1247.78535444723	1408.32558982673	1722.8038363521	1569.11291172328
826	XLOC_000826	chrI[+]8644468-8646179	VF39H2L.1	624	611	607	583	521.512432133337	487.804385138398	849.506034659402	616.022106083955
827	XLOC_000827	chrI[+]8646444-8651769	sig-7_dup1	1974	1687	2520	3174	1649.78452088335	1346.85106011208	3526.77958375897	3353.78072849138
828	XLOC_000828	chrI[+]8658892-8659960	flp-22	67	106	14	5	55.9957258861115	84.627274672128	19.593219909772	5.28320845698074
829	XLOC_000829	chrI[+]8660813-8663074	F39H2.5	350	302	456	550	292.514985972224	241.107895763987	638.179162775432	581.152930267882
830	XLOC_000830	chrI[+]8664946-8666490	F39H2.3	771	490	844	815	644.368726241672	391.201552729648	1181.19125741769	861.162978487861
831	XLOC_000831	chrI[+]8666588-8669776	K07A12.1	2334	2012	3074	2879	1950.65707788335	1606.32147773888	4302.1112859028	3042.07142952951
832	XLOC_000832	chrI[+]8692937-8693462	asg-1	3946	2234	6425	4307	3297.89752756114	1783.55973224089	8991.88842287753	4550.95576484321
833	XLOC_000833	chrI[+]8696596-8697528	F39H11.1	976	1109	1306	2173	815.698932311117	885.392901994245	1827.76751444016	2296.08239540383
834	XLOC_000834	chrI[+]8702471-8705789	cdk-8	3362	2394	3398	3046	2809.81537953891	1911.29901476485	4755.55437524324	3218.53059199267
835	XLOC_000835	chrI[+]8728762-8729957	rpb-3	3281	1826	4416	3299	2742.11905421391	1457.82456180477	6180.26136582524	3485.86093991589
836	XLOC_000836	chrI[+]8730152-8730914	C36B1.14	1008	689	1837	1108	842.443159600007	550.077285368832	2570.91035530366	1170.75899406693
837	XLOC_000837	chrI[+]8732239-8733427	C36B1.6	1	4	0	0	0.835757102777784	3.19348206309917	0	0
838	XLOC_000838	chrI[+]8736212-8736916	dhfr-1	1081	926	2126	2201	903.453428102785	739.291097607458	2975.37039486967	2325.66836276292
839	XLOC_000839	chrI[+]8737065-8742529	C36B1.8_dup1,C36B1.8	1479	4501	1489	6439	1236.08475500834	3593.46569150234	2083.87888897504	6803.7158508998
840	XLOC_000840	chrI[+]8752229-8755671	imp-1,imp-1_dup2,imp-1_dup1	7254	6750	6843	9406	6062.58202355005	5389.00098147985	9576.885988755	9938.77174927217
841	XLOC_000841	chrI[+]8762981-8765626	lmn-1	19202	15832	17763	21516	16048.207887539	12639.8020057465	24859.5975183772	22734.7026320795
842	XLOC_000842	chrI[+]8768318-8771178	trt-1,trt-1_dup1	473	451	667	707	395.313109613892	360.065102614432	933.476977129854	747.045675817077
843	XLOC_000843	chrI[+]8792958-8797277	sup-17	4156	9507	3313	12104	3473.40651914447	7590.10849347095	4636.59554007677	12789.591032659
844	XLOC_000844	chrI[+]8798778-8801650	F36A2.3	1624	1170	1205	1188	1357.26953491112	934.093503456507	1686.41642794824	1255.29032937862
845	XLOC_000845	chrI[+]8808768-8813243	F36A2.8	1013	602	1562	1084	846.621945113895	480.619050496425	2186.04353564742	1145.39959347343
846	XLOC_000846	chrI[+]8813752-8814977	F36A2.7	10399	7032	9274	7053	8691.03811178618	5614.14146692834	12979.1086745161	7452.49384941704
847	XLOC_000847	chrI[+]8816974-8821350	phospholipase_dup2,phospholipase_dup3	2016	1883	1890	2762	1684.88631920001	1503.33168120393	2645.08468781923	2918.44435163616
848	XLOC_000848	chrI[+]8822281-8823599	F36A2.11	10	0	0	4	8.35757102777784	0	0	4.22656676558459
849	XLOC_000849	chrI[+]8840626-8841120	F29D10.1	16	5	9	6	13.3721136444445	3.99185257887396	12.5956413705677	6.33985014837689
850	XLOC_000850	chrI[+]8841762-8842315	F29D10.2	4	1	0	1	3.34302841111114	0.798370515774793	0	1.05664169139615
851	XLOC_000851	chrI[+]8867939-8868286	F55H12.2	18	14	13	22	15.0436278500001	11.1771872208471	18.1937042019312	23.2461172107153
852	XLOC_000852	chrI[+]8869707-8871468	F55H12.5	100	54	108	84	83.5757102777784	43.1120078518388	151.147696446813	88.7579020772765
853	XLOC_000853	chrI[+]8871831-8875245	snf-2	2	6	9	6	1.67151420555557	4.79022309464876	12.5956413705677	6.33985014837689
854	XLOC_000854	chrI[+]8876077-8893043	F55H12.3	436	1975	18	101	364.390096811114	1576.78176865522	25.1912827411355	106.720810831011
855	XLOC_000855	chrI[+]8921182-8925078	T08G11.3	6	4	0	1	5.01454261666671	3.19348206309917	0	1.05664169139615
856	XLOC_000856	chrI[+]8928748-8931069	tsp-15	384	364	26	22	320.930727466669	290.606867742025	36.3874084038624	23.2461172107153
857	XLOC_000857	chrI[+]8948773-8954344	F53B6.7	3	8	21	13	2.50727130833335	6.38696412619834	29.3898298646581	13.7363419881499
858	XLOC_000858	chrI[+]8950440-8951045	F53B6.5	3	7	0	12	2.50727130833335	5.58859361042355	0	12.6797002967538
859	XLOC_000859	chrI[+]8962314-8966110	gei-11_dup1,gei-11	3864	4290	4478	6649	3229.36544513336	3425.00951267386	6267.03133971137	7025.61060609299
860	XLOC_000860	chrI[+]8966306-8966954	mdt-31	867	532	1263	1001	724.601408108339	424.73311439219	1767.58833900301	1057.69833308754
861	XLOC_000861	chrI[+]8970307-8970965	F32H2.10	583	363	1059	775	487.246390919448	289.80849722625	1482.08713460347	818.897310832015
862	XLOC_000862	chrI[+]8971131-8972954	thoc-3	2898	1442	3563	2639	2422.02408385002	1151.25028374725	4986.47446703698	2788.47742359444
863	XLOC_000863	chrI[+]8990810-8993453	glycosyltransferase	12	4	1	1	10.0290852333334	3.19348206309917	1.39951570784086	1.05664169139615
864	XLOC_000864	chrI[+]8993994-8998585	tba-6	282	185	29	12	235.683502983335	147.698545418337	40.5859555273849	12.6797002967538
865	XLOC_000865	chrI[+]9016789-9017986	F36F2.2	69	66	2	8	57.6672400916671	52.6924540411363	2.79903141568172	8.45313353116919
866	XLOC_000866	chrI[+]9018717-9020294	F36F2.1,F36F2.1_dup1	185	216	5	5	154.61506401389	172.448031407355	6.9975785392043	5.28320845698074
867	XLOC_000867	chrI[+]9020937-9025545	tax-2	111	82	5	6	92.7690384083341	65.466382293533	6.9975785392043	6.33985014837689
868	XLOC_000868	chrI[+]9025848-9031224	C31H5.1	0	8	0	0	0	6.38696412619834	0	0
869	XLOC_000869	chrI[+]9041366-9041963	C31H5.7	52	37	51	35	43.4593693444448	29.5397090836673	71.3753010998839	36.9824591988652
870	XLOC_000870	chrI[+]9056289-9057814	W06D4.2	76	43	62	34	63.5175398111116	34.3299321783161	86.7699738861333	35.925817507469
871	XLOC_000871	chrI[+]9058881-9060446	W06D4.3	7	9	7	6	5.85029971944449	7.18533464197313	9.79660995488602	6.33985014837689
872	XLOC_000872	chrI[+]9065079-9070256	rad-54	320	313	423	449	267.442272888891	249.88997143751	591.995144416684	474.432119436871
873	XLOC_000873	chrI[+]9095949-9100050	mef-2	16	314	0	25	13.3721136444445	250.688341953285	0	26.4160422849037
874	XLOC_000874	chrI[+]9118107-9121753	ZK858.1	356	8106	256	14673	297.529528588891	6471.59140087047	358.27602120726	15504.1035378557
875	XLOC_000875	chrI[+]9124720-9126078	ZK858.8	0	2	7	1	0	1.59674103154959	9.79660995488602	1.05664169139615
876	XLOC_000876	chrI[+]9132530-9135741	mel-26	3387	3040	4217	4676	2830.70930710836	2427.04636795537	5901.75773996491	4940.85654896839
877	XLOC_000877	chrI[+]9149709-9153067	H32K16.1	23	37	6	26	19.222413363889	29.5397090836673	8.39709424704516	27.4726839762999
878	XLOC_000878	chrI[+]9155531-9157403	F25H5.7	19	20	14	8	15.8793849527779	15.9674103154959	19.593219909772	8.45313353116919
879	XLOC_000879	chrI[+]9158793-9158978	F25H5.10	66	155	95	219	55.1599687833338	123.747429945093	132.953992244882	231.404530415757
880	XLOC_000880	chrI[+]9163523-9166803	eft-2	81500	117027	34325	84820	68114.2038763894	93430.9063495767	48038.3766716375	89624.3482642213
881	XLOC_000881	chrI[+]9168424-9177467	F25H5.3,F25H5.3_dup1,F25H5.3_dup2,F25H5.3_dup3	1950	3093	2533	3854	1629.72635041668	2469.36000529143	3544.9732879609	4072.29707864076
882	XLOC_000882	chrI[+]9176319-9176445	_dup26	1	1	0	1	0.835757102777784	0.798370515774793	0	1.05664169139615
883	XLOC_000883	chrI[+]9226935-9228045	gip-2	289	307	346	646	241.53380270278	245.099748342861	484.232434912938	682.590532641912
884	XLOC_000884	chrI[+]9228155-9232083	C45G3.5	2588	2342	2477	3573	2162.93938198891	1869.78374794456	3466.60040832181	3775.38076335844
885	XLOC_000885	chrI[+]9287438-9289756	prom-1	451	453	732	901	376.926453352781	361.661843645981	1024.44549813951	952.03416394793
886	XLOC_000886	chrI[+]9308428-9310212	rab-5	4232	4420	1827	2255	3536.92405895558	3528.79767972458	2556.91519822525	2382.72701409832
887	XLOC_000887	chrI[+]9310320-9312595	uev-3	661	569	513	635	552.435444936115	454.272823475857	717.951558122361	670.967474036554
888	XLOC_000888	chrI[+]9317727-9327203	F26H9.8	73	81	32	73	61.0102685027782	64.6680117777582	44.7845026509075	77.1348434719188
889	XLOC_000889	chrI[+]9327848-9330887	C12C8.2,C12C8.2_dup1	585	366	70	35	488.917905125004	292.203608773574	97.9660995488602	36.9824591988652
890	XLOC_000890	chrI[+]9359066-9363944	dyf-5,dyf-5_dup1	358	428	11	28	299.201042794447	341.702580751611	15.3946727862495	29.5859673590922
891	XLOC_000891	chrI[+]9410606-9416694	C17E4.2	8094	7826	7554	8510	6764.61798988339	6248.04765645353	10571.9416570299	8992.02079378122
892	XLOC_000892	chrI[+]9419415-9419990	C17E4.4	17	11	67	35	14.2078707472223	8.78207567352272	93.7675524253376	36.9824591988652
893	XLOC_000893	chrI[+]9422548-9431104	C17E4.6	2479	2782	2875	4579	2071.84185778613	2221.06677488547	4023.60766004247	4838.36230490296
894	XLOC_000894	chrI[+]9431241-9433817	C17E4.9	902	9998	462	2971	753.852906705561	7982.10841671638	646.576257022477	3139.28246513796
895	XLOC_000895	chrI[+]9435369-9441021	C17E4.10,C17E4.10_dup1	4975	3406	3343	3366	4157.89158631948	2719.24997672894	4678.581011312	3556.65593323944
896	XLOC_000896	chrI[+]9457808-9458839	F46A9.1	15	8	162	122	12.5363565416668	6.38696412619834	226.721544670219	128.91028635033
897	XLOC_000897	chrI[+]9459295-9460510	F46A9.2	0	0	1	0	0	0	1.39951570784086	0
898	XLOC_000898	chrI[+]9463752-9468844	twk-29,twk-29_dup1	118	75	6	3	98.6193381277785	59.8777886831095	8.39709424704516	3.16992507418845
899	XLOC_000899	chrI[+]9469681-9470624	skr-2	2612	1896	4897	4277	2182.99755245557	1513.71049790901	6853.42842129669	4519.25651410133
900	XLOC_000900	chrI[+]9470760-9472633	skr-1	13141	13139	8194	9534	10982.6840876029	10489.790206765	11467.631710048	10074.0218857709
901	XLOC_000901	chrI[+]9476596-9477080	F30A10.14	0	0	0	0	0	0	0	0
902	XLOC_000902	chrI[+]9477469-9478089	F30A10.11	2	0	0	0	1.67151420555557	0	0	0
903	XLOC_000903	chrI[+]9481753-9482226	F30A10.12	2	4	0	0	1.67151420555557	3.19348206309917	0	0
904	XLOC_000904	chrI[+]9483801-9486531	acetylglucosaminyltransferase	5	6	0	0	4.17878551388892	4.79022309464876	0	0
905	XLOC_000905	chrI[+]9488479-9492614	F30A10.6	7066	3963	5205	3384	5905.45968822782	3163.9423540155	7284.47925931168	3575.67548368457
906	XLOC_000906	chrI[+]9501259-9505155	stn-1,stn-1_dup1	2062	1637	125	248	1723.33114592779	1306.93253432334	174.939463480107	262.047139466245
907	XLOC_000907	chrI[+]9506544-9511175	F30A10.10	3675	5110	2539	6567	3071.40735270836	4079.67333560919	3553.37038220794	6938.96598739851
908	XLOC_000908	chrI[+]9512443-9514746	klp-16	1517	1162	2224	2046	1267.8435249139	927.706539330309	3112.52293423807	2161.88890059652
909	XLOC_000909	chrI[+]9519249-9521181	set-32	454	224	621	666	379.433724661114	178.834995533554	869.099254569174	703.723366469835
910	XLOC_000910	chrI[+]9522569-9531119	ahr-1,ahr-1_dup1	338	268	58	43	282.485900738891	213.963298227644	81.1719110547699	45.4355927300344
911	XLOC_000911	chrI[+]9544739-9558087	C36F7.2	483	248	876	672	403.67068064167	197.995887912149	1225.97576006859	710.063216618212
912	XLOC_000912	chrI[+]9576348-9577880	F42H11.1	4	14	0	1	3.34302841111114	11.1771872208471	0	1.05664169139615
913	XLOC_000913	chrI[+]9585308-9587197	dut-1	10575	7071	17316	16379	8838.13136187507	5645.27791704356	24234.0139969723	17306.7342633775
914	XLOC_000914	chrI[+]9590586-9591771	K07A1.5	0	1	0	1	0	0.798370515774793	0	1.05664169139615
915	XLOC_000915	chrI[+]9604201-9605179	K07A1.14	0	1	0	0	0	0.798370515774793	0	0
916	XLOC_000916	chrI[+]9606253-9608928	aqp-9	26	25	8	13	21.7296846722224	19.9592628943698	11.1961256627269	13.7363419881499
917	XLOC_000917	chrI[+]9620224-9622361	T05F1.1,T05F1.1_dup1	7219	5060	7098	6944	6033.33052495282	4039.75480982045	9933.76249425442	7337.31990505486
918	XLOC_000918	chrI[+]9622539-9624881	T05F1.2	3558	2653	5867	6833	2973.62377168336	2118.07697835053	8210.95865790233	7220.03267730988
919	XLOC_000919	chrI[+]9626253-9631162	hsr-9	4915	12946	4432	21905	4107.74616015281	10335.7046972205	6202.65361715069	23145.7362500326
920	XLOC_000920	chrI[+]9631382-9632393	T05F1.4	1067	1161	1341	1580	891.752828663896	926.908168814534	1876.75056421459	1669.49387240591
921	XLOC_000921	chrI[+]9642361-9643784	T05F1.8	4	10	12	7	3.34302841111114	7.98370515774793	16.7941884940903	7.39649183977304
922	XLOC_000922	chrI[+]9645689-9647595	T05F1.9	57	38	0	0	47.6381548583337	30.3380795994421	0	0
923	XLOC_000923	chrI[+]9650557-9652804	T05F1.13	420	420	228	411	351.017983166669	335.315616625413	319.089581387716	434.279735163817
924	XLOC_000924	chrI[+]9653091-9656290	T05F1.11	302	166	28	27	252.398645038891	132.529505618616	39.1864398195441	28.529325667696
925	XLOC_000925	chrI[+]9658264-9660063	asfl-1	806	502	2027	1907	673.620224838894	400.781998918946	2836.81833979342	2015.01570549246
926	XLOC_000926	chrI[+]9665245-9668654	cel-1,cel-1_dup1	2492	2588	1992	3230	2082.70670012224	2066.18289482516	2787.83529001899	3412.95266320956
927	XLOC_000927	chrI[+]9669403-9670097	rpl-24.2	4192	3599	3201	3570	3503.49377484447	2873.33548627348	4479.84978079859	3772.21083828425
928	XLOC_000928	chrI[+]9685472-9688634	ikb-1	1470	1154	161	177	1228.56294108334	921.319575204111	225.322028962378	187.025579377118
929	XLOC_000929	chrI[+]9689175-9690066	rpl-14	13865	11795	5647	6043	11587.772230014	9416.78023356368	7903.06520217734	6385.28574110693
930	XLOC_000930	chrI[+]9722540-9726280	eat-16,eat-16_dup1	4173	2977	579	1130	3487.61438989169	2376.74902546156	810.319594839858	1194.00511127765
931	XLOC_000931	chrI[+]9727194-9728009	ceh-5	210	185	67	85	175.508991583335	147.698545418337	93.7675524253376	89.8145437686726
932	XLOC_000932	chrI[+]9737813-9744132	gfi-2,gfi-2_dup1	5582	6868	2710	5695	4665.19614770559	5483.20870234128	3792.68756824873	6017.57443250107
933	XLOC_000933	chrI[+]9744964-9745958	K02A11.2	2	5	2	1	1.67151420555557	3.99185257887396	2.79903141568172	1.05664169139615
934	XLOC_000934	chrI[+]9754112-9757888	sur-6	4618	6563	4886	9838	3859.52630062781	5239.70569502996	6838.03374851044	10395.2409599553
935	XLOC_000935	chrI[+]9773160-9774006	F26E4.6	7017	6446	6725	8021	5864.50759019171	5146.29634468431	9411.74313522978	8475.32300668851
936	XLOC_000936	chrI[+]9774197-9779520	fasciclin,fasciclin_dup1	1546	1523	386	535	1292.08048089445	1215.91829552501	540.213063226572	565.303304896939
937	XLOC_000937	chrI[+]9780339-9781330	F26E4.12	630	814	685	878	526.526974750004	649.873599840681	958.668259870989	927.731405045818
938	XLOC_000938	chrI[+]9788739-9789945	cco-1	11094	7109	11196	7911	9271.88929821674	5675.615996643	15668.9778649863	8359.09242063493
939	XLOC_000939	chrI[+]9793747-9796665	hrdl-1	2436	3027	2265	4089	2035.90430236668	2416.6675512503	3169.90307825955	4320.60787611885
940	XLOC_000940	chrI[+]9808894-9813065	ncx-4_dup1	59	78	4	6	49.3096690638893	62.2729002304338	5.59806283136344	6.33985014837689
941	XLOC_000941	chrI[+]9839588-9844799	nhr-62,nhr-62_dup1	2178	2001	353	488	1820.27896985001	1597.53940206536	494.029044867824	515.641145401321
942	XLOC_000942	chrI[+]9847397-9850403	zig-1	1140	1402	136	109	952.763097166674	1119.31546311626	190.334136266357	115.17394436218
943	XLOC_000943	chrI[+]9860493-9862289	K10C3.4	176	4770	183	6800	147.09325008889	3808.22736024576	256.111374534877	7185.16350149381
944	XLOC_000944	chrI[+]9863589-9869040	K10C3.5,K10C3.5_dup1	1385	1218	908	920	1157.52358734723	972.415288213698	1270.7602627195	972.110356084457
945	XLOC_000945	chrI[+]9869653-9874666	nhr-49,nhr-49_dup1,nhr-49_dup2	5879	5872	2699	4056	4913.41600723059	4688.03166862958	3777.29289546248	4285.73870030278
946	XLOC_000946	chrI[+]9876518-9879109	inx-20	322	211	4	5	269.113787094447	168.456178828481	5.59806283136344	5.28320845698074
947	XLOC_000947	chrI[+]9886190-9888144	nas-5	6	5	1	5	5.01454261666671	3.99185257887396	1.39951570784086	5.28320845698074
948	XLOC_000948	chrI[+]9901269-9902870	lsl-1	444	315	721	394	371.076153633336	251.48671246906	1009.05082535326	416.316826410083
949	XLOC_000949	chrI[+]9923652-9924237	F52F12.8	2	2	0	1	1.67151420555557	1.59674103154959	0	1.05664169139615
950	XLOC_000950	chrI[+]9926548-9928807	F52F12.9	0	2	5	4	0	1.59674103154959	6.9975785392043	4.22656676558459
951	XLOC_000951	chrI[+]9928969-9930875	F52F12.7	1253	712	699	421	1047.20364978056	568.439807231652	978.261479780761	444.846152077779
952	XLOC_000952	chrI[+]9930967-9931858	Y106G6A.4	8	1	3	2	6.68605682222227	0.798370515774793	4.19854712352258	2.1132833827923
953	XLOC_000953	chrI[+]9947829-9953373	sqv-5_dup1,sqv-5	2169	4081	2150	6673	1812.75715592501	3258.15007487693	3008.95877185785	7050.9700066865
954	XLOC_000954	chrI[+]9965577-9969402	mom-5	406	5848	404	8652	339.31738372778	4668.87077625099	565.404345967707	9142.06391395948
955	XLOC_000955	chrI[+]9989090-9989604	his-68	349	210	663	579	291.679228869447	167.657808312706	927.87891429849	611.79553931837
956	XLOC_000956	chrI[+]9989791-9993580	T23D8.7	740	1176	997	2578	618.46025605556	938.883726551156	1395.31716071734	2724.02228041927
957	XLOC_000957	chrI[+]10014725-10015426	C03C11.1	4	5	5	0	3.34302841111114	3.99185257887396	6.9975785392043	0
958	XLOC_000958	chrI[+]10016767-10018026	fog-3	69	29	298	188	57.6672400916671	23.152744957469	417.055680936576	198.648637982476
959	XLOC_000959	chrI[+]10023799-10025527	eak-6,eak-6_dup1	7	21	0	0	5.85029971944449	16.7657808312706	0	0
960	XLOC_000960	chrI[+]10026630-10030047	npp-17	2171	2532	3215	4928	1814.42867013057	2021.47414594178	4499.44300070836	5207.13025520022
961	XLOC_000961	chrI[+]10030161-10046274	F10G8.7	578	418	615	808	483.067605405559	333.718875593863	860.702160322129	853.766486648088
962	XLOC_000962	chrI[+]10046433-10048016	F10G8.6	3130	1737	1984	1747	2615.91973169446	1386.76958590081	2776.63916435627	1845.95303486907
963	XLOC_000963	chrI[+]10048075-10050691	F10G8.9	412	353	416	483	344.331926344447	281.824792068502	582.198534461798	510.35793694434
964	XLOC_000964	chrI[+]10074957-10077733	B0379.1	163	78	9	4	136.228407752779	62.2729002304338	12.5956413705677	4.22656676558459
965	XLOC_000965	chrI[+]10080147-10085692	mut-16,mut-16_dup1	3405	5940	3507	8614	2845.75293495836	4742.32086370227	4908.1015873979	9101.91152968642
966	XLOC_000966	chrI[+]10097305-10097765	B0379.6	1	0	0	2	0.835757102777784	0	0	2.1132833827923
967	XLOC_000967	chrI[+]10110993-10111839	Y106G6D.2	528	721	1300	1704	441.27975026667	575.625141873626	1819.37042019312	1800.51744213904
968	XLOC_000968	chrI[+]10114781-10116546	Y106G6D.4	3	10	6	6	2.50727130833335	7.98370515774793	8.39709424704516	6.33985014837689
969	XLOC_000969	chrI[+]10117050-10118129	Y106G6D.8	43	55	30	17	35.9375554194447	43.9103783676136	41.9854712352258	17.9629087537345
970	XLOC_000970	chrI[+]10122460-10130194	Y106G6D.7	1979	2889	1813	2851	1653.96330639723	2306.49242007338	2537.32197831548	3012.48546217042
971	XLOC_000971	chrI[+]10147366-10149877	F16C3.1	62	25	13	18	51.8169403722226	19.9592628943698	18.1937042019312	19.0195504451307
972	XLOC_000972	chrI[+]10155273-10158186	F16C3.3	11	104	0	1	9.19332813055563	83.0305336405784	0	1.05664169139615
973	XLOC_000973	chrI[+]10158943-10160006	F16C3.4	3	0	5	1	2.50727130833335	0	6.9975785392043	1.05664169139615
974	XLOC_000974	chrI[+]10162378-10163518	C25A1.1	1918	1427	1974	1749	1602.98212312779	1139.27472601063	2762.64400727786	1848.06631825186
975	XLOC_000975	chrI[+]10177170-10178910	C25A1.5	4163	2624	2346	1551	3479.25681886392	2094.92423339306	3283.26385059466	1638.85126335543
976	XLOC_000976	chrI[+]10178993-10179730	C25A1.6	7911	3944	7288	4887	6611.67444007505	3148.77331421578	10199.6704787442	5163.80794585298
977	XLOC_000977	chrI[+]10179829-10183986	irs-2	1050	1673	810	1494	877.544957916673	1335.67387289123	1133.6077233511	1578.62268694585
978	XLOC_000978	chrI[+]10185789-10187539	rsa-1,rsa-1_dup1	2951	2078	5190	4379	2466.31921029724	1659.01393178002	7263.48652369406	4627.03396662373
979	XLOC_000979	chrI[+]10193231-10193895	C25A1.13	1756	834	1866	1061	1467.58947247779	665.841010156177	2611.49631083104	1121.09683457131
980	XLOC_000980	chrI[+]10197310-10197585	C25A1.15	0	0	2	0	0	0	2.79903141568172	0
981	XLOC_000981	chrI[+]10248278-10255317	lin-11	735	561	124	139	614.281470541671	447.885859349659	173.539947772267	146.873195104065
982	XLOC_000982	chrI[+]10298205-10300577	T20F10.2,T20F10.2_dup1	1886	1376	904	1057	1576.2378958389	1098.55782970611	1265.16219988814	1116.87026780573
983	XLOC_000983	chrI[+]10323606-10324117	dlc-6	5	8	0	0	4.17878551388892	6.38696412619834	0	0
984	XLOC_000984	chrI[+]10329017-10330360	Y106G6G.1	11	8	9	15	9.19332813055563	6.38696412619834	12.5956413705677	15.8496253709422
985	XLOC_000985	chrI[+]10330862-10331736	rps-7	33171	23515	11888	9832	27722.8988562419	18773.6826784442	16637.4427348121	10388.9011098069
986	XLOC_000986	chrI[+]10336385-10340863	ers-2	3686	7235	1893	7123	3080.60068083891	5776.21068163063	2649.28323494275	7526.45876781477
987	XLOC_000987	chrI[+]10341005-10345638	aph-2,aph-2_dup1	1969	2489	1900	3463	1645.60573536946	1987.14421376346	2659.07984489763	3659.15017730486
988	XLOC_000988	chrI[+]10345728-10347988	ZC434.7	1340	1098	1175	1111	1119.91451772223	876.610826320722	1644.43095671301	1173.92891914112
989	XLOC_000989	chrI[+]10356301-10360877	carboxypeptidase_dup8,carboxypeptidase_dup9	455	402	5	14	380.269481763892	320.944947341467	6.9975785392043	14.7929836795461
990	XLOC_000990	chrI[+]10366611-10371673	sptf-1_dup1,sptf-1	1883	1183	2323	1397	1573.73062453057	944.47232016158	3251.07498931432	1476.12844288042
991	XLOC_000991	chrI[+]10374804-10380738	F45H11.3,F45H11.3_dup1	1724	2144	1568	2755	1440.8452451889	1711.70638582116	2194.44062989447	2911.04785979639
992	XLOC_000992	chrI[+]10381072-10381965	F45H11.5	193	288	287	442	161.301120836112	229.93070854314	401.661008150327	467.035627597098
993	XLOC_000993	chrI[+]10401057-10402930	tag-353	3312	2482	3033	3760	2768.02752440002	1981.55562015304	4244.73114188133	3972.97275964952
994	XLOC_000994	chrI[+]10409349-10413836	blmp-1	149	4366	16	792	124.52780831389	3485.68567187274	22.3922513254538	836.86021958575
995	XLOC_000995	chrI[+]10429662-10432316	Y106G6H.1	885	519	78	85	739.645035958339	414.354297687117	109.162225211587	89.8145437686726
996	XLOC_000996	chrI[+]10436254-10436867	rpl-30	12751	8638	5091	4071	10656.7388175195	6896.32451526266	7124.93446861782	4301.58832567372
997	XLOC_000997	chrI[+]10446668-10452062	sec-8	2153	2384	1571	2693	1799.38504228057	1903.31530960711	2198.63917701799	2845.53607492983
998	XLOC_000998	chrI[+]10452169-10452858	Y106G6H.8	932	445	1375	577	778.925619788895	355.274879519783	1924.33409828118	609.682255935578
999	XLOC_000999	chrI[+]10457819-10459038	Y106G6H.9_dup1	0	0	0	0	0	0	0	0
1000	XLOC_001000	chrI[+]10471205-10471947	Y106G6H.13	58	36	12	48	48.4739119611115	28.7413385678925	16.7941884940903	50.7188011870151
1001	XLOC_001001	chrI[+]10474846-10475488	Y106G6H.16	293	154	458	332	244.876831113891	122.949059429318	640.978194191114	350.805041543521
1002	XLOC_001002	chrI[+]10486705-10487313	F37D6.3	31	26	36	36	25.9084701861113	20.7576334101446	50.382565482271	38.0391008902613
1003	XLOC_001003	chrI[+]10488639-10488980	F37D6.4	21	40	21	59	17.5508991583335	31.9348206309917	29.3898298646581	62.3418597923728
1004	XLOC_001004	chrI[+]10501589-10505435	tag-68	45	256	4	71	37.6090696250003	204.382852038347	5.59806283136344	75.0215600891265
1005	XLOC_001005	chrI[+]10508955-10513355	F59C6.8	287	210	27	31	239.862288497224	167.657808312706	37.7869241117032	32.7558924332806
1006	XLOC_001006	chrI[+]10514159-10514392	F59C6.16	9	11	4	16	7.52181392500006	8.78207567352272	5.59806283136344	16.9062670623384
1007	XLOC_001007	chrI[+]10518366-10519251	exos-3	953	602	1315	913	796.476518947228	480.619050496425	1840.36315581073	964.713864244684
1008	XLOC_001008	chrI[+]10519347-10520749	F59C6.5	7282	5434	6536	6445	6085.98322242782	4338.34538272022	9147.23466644786	6810.05570104818
1009	XLOC_001009	chrI[+]10520860-10521953	F59C6.12	119	56	101	92	99.4550952305563	44.7087488833884	141.351086491927	97.2110356084457
1010	XLOC_001010	chrI[+]10522141-10523894	F59C6.2	2	3	4	5	1.67151420555557	2.39511154732438	5.59806283136344	5.28320845698074
1011	XLOC_001011	chrI[+]10524448-10525475	F59C6.3	0	0	0	0	0	0	0	0
1012	XLOC_001012	chrI[+]10526599-10530024	F59C6.14	163	135	2	1	136.228407752779	107.780019629597	2.79903141568172	1.05664169139615
1013	XLOC_001013	chrI[+]10532656-10534462	F59C6.11	480	350	78	42	401.163409333336	279.429680521177	109.162225211587	44.3789510386382
1014	XLOC_001014	chrI[+]10543013-10546414	F25H2.2	1741	1765	930	1449	1455.05311593612	1409.12396034251	1301.549608292	1531.07381083302
1015	XLOC_001015	chrI[+]10547686-10549598	F25H2.3	2	16	0	1	1.67151420555557	12.7739282523967	0	1.05664169139615
1016	XLOC_001016	chrI[+]10551968-10552959	F25H2.4	2388	1810	3518	2815	1995.78796143335	1445.05063355237	4923.49626018415	2974.44636128016
1017	XLOC_001017	chrI[+]10554355-10557811	F25H2.6	2734	2151	2774	2868	2284.95991899446	1717.29497943158	3882.25657355055	3030.44837092415
1018	XLOC_001018	chrI[+]10558356-10559778	glycosyltransferase_dup1	411	330	240	194	343.496169241669	263.462270205682	335.883769881806	204.988488130853
1019	XLOC_001019	chrI[+]10562957-10564903	ubc-25	3871	8749	4493	11287	3235.2157448528	6984.94364251366	6288.02407532898	11926.3147707883
1020	XLOC_001020	chrI[+]10565255-10565432	_dup29	4	4	2	15	3.34302841111114	3.19348206309917	2.79903141568172	15.8496253709422
1021	XLOC_001021	chrI[+]10566339-10567289	pas-5	6855	3982	13859	11122	5729.11493954171	3179.11139381522	19395.8881949665	11751.968891708
1022	XLOC_001022	chrI[+]10567881-10569008	rpa-0	47840	32754	15343	15408	39982.6197968892	26149.8278736876	21472.7695054023	16280.7351810319
1023	XLOC_001023	chrI[+]10569097-10570019	tct-1	41195	31633	48725	37925	34429.0138489308	25254.854525504	68191.4028645459	40073.1361461989
1024	XLOC_001024	chrI[+]10569176-10569401	_dup30	22	42	29	46	18.3866562611113	33.5315616625413	40.5859555273849	48.6055178042228
1025	XLOC_001025	chrI[+]10570068-10571893	F25H2.12,F25H2.12_dup1	381	290	249	355	318.423456158336	231.52744957469	348.479411252374	375.107800445633
1026	XLOC_001026	chrI[+]10572018-10577113	rtel-1	456	556	473	880	381.10523886667	443.894006770785	661.970929808727	929.844688428611
1027	XLOC_001027	chrI[+]10579402-10580879	F29C6.1_dup1	580	507	31	15	484.739119611115	404.77385149782	43.3849869430667	15.8496253709422
1028	XLOC_001028	chrI[+]10588166-10590436	lst-1,lst-1_dup1	2557	3161	3966	5901	2137.03091180279	2523.64920036412	5550.47929729685	6235.24262092867
1029	XLOC_001029	chrI[+]10590709-10593948	set-18,set-18_dup1	3269	4338	367	624	2732.08996898058	3463.33129743105	513.622264777596	659.344415431197
1030	XLOC_001030	chrI[+]10594516-10598446	T22A3.6	7	5	7	13	5.85029971944449	3.99185257887396	9.79660995488602	13.7363419881499
1031	XLOC_001031	chrI[+]10598699-10606602	pash-1	695	935	1312	1781	580.85118643056	746.476432249431	1836.16460868721	1881.87885237654
1032	XLOC_001032	chrI[+]10608455-10621417	lam-3	9105	31299	3255	19055	7609.56842079173	24988.1987732352	4555.423629022	20134.3074295536
1033	XLOC_001033	chrI[+]10622941-10624350	C43H8.2	1967	1323	1600	1498	1643.9342211639	1056.24419237005	2239.22513254538	1582.84925371143
1034	XLOC_001034	chrI[+]10624453-10628376	C43H8.1,helicase_dup4	12182	11909	9361	11081	10181.193026039	9507.79447236201	13100.8665410983	11708.6465823607
1035	XLOC_001035	chrI[+]10628732-10631662	cutl-14	305	254	30	7	254.905916347224	202.786111006797	41.9854712352258	7.39649183977304
1036	XLOC_001036	chrI[+]10644273-10645561	tag-344	7	2	3	14	5.85029971944449	1.59674103154959	4.19854712352258	14.7929836795461
1037	XLOC_001037	chrI[+]10646751-10647766	fbxa-125	1	0	0	0	0.835757102777784	0	0	0
1038	XLOC_001038	chrI[+]10651019-10652951	B0511.2	9	9	6	8	7.52181392500006	7.18533464197313	8.39709424704516	8.45313353116919
1039	XLOC_001039	chrI[+]10667944-10670959	fkb-7	3020	2558	797	959	2523.98645038891	2042.23177935192	1115.41401914917	1013.31938204891
1040	XLOC_001040	chrI[+]10672763-10674847	C34B2.3	0	1	15	7	0	0.798370515774793	20.9927356176129	7.39649183977304
1041	XLOC_001041	chrI[+]10687354-10688049	kbp-5	1291	1106	2617	2750	1078.96241968612	882.997790446921	3662.53260741953	2905.76465133941
1042	XLOC_001042	chrI[+]10688321-10690759	tag-272	3	29	0	6	2.50727130833335	23.152744957469	0	6.33985014837689
1043	XLOC_001043	chrI[+]10691334-10696772	C34B2.11	397	211	18	14	331.79556980278	168.456178828481	25.1912827411355	14.7929836795461
1044	XLOC_001044	chrI[+]10708352-10710353	B0205.10	7	3	23	10	5.85029971944449	2.39511154732438	32.1888612803398	10.5664169139615
1045	XLOC_001045	chrI[+]10720815-10723471	B0205.9	1517	1378	1512	2498	1267.8435249139	1100.15457073766	2116.06775025538	2639.49094510758
1046	XLOC_001046	chrI[+]10726907-10727318	B0205.14	1	1	0	0	0.835757102777784	0.798370515774793	0	0
1047	XLOC_001047	chrI[+]10730464-10730666	B0205.12	75	169	128	274	62.6817827083338	134.92461716594	179.13801060363	289.519823442545
1048	XLOC_001048	chrI[+]10734011-10736598	kin-3	13125	11816	9653	15288	10969.3119739584	9433.54601439495	13509.5251277878	16153.9381780643
1049	XLOC_001049	chrI[+]10736686-10739900	aminotransferase_dup2	1662	1366	1146	976	1389.02830481668	1090.57412454837	1603.84500118563	1031.28229080264
1050	XLOC_001050	chrI[+]10740207-10740579	B0205.5	5	6	3	6	4.17878551388892	4.79022309464876	4.19854712352258	6.33985014837689
1051	XLOC_001051	chrI[+]10750559-10776689	daf-16,daf-16_dup1,daf-16_dup3,daf-16_dup2,daf-16_dup4,daf-16_dup5	1068	2744	670	1964	892.588585766674	2190.72869528603	937.675524253376	2075.24428190204
1052	XLOC_001052	chrI[+]10789119-10793136	F55A3.3	7071	14779	8167	22690	5909.63847374171	11799.1178526357	11429.8447859363	23975.1999777786
1053	XLOC_001053	chrI[+]10793390-10798030	F55A3.2	555	539	417	454	463.84519204167	430.321708002613	583.598050169639	479.715327893851
1054	XLOC_001054	chrI[+]10799612-10806890	marc-6	1084	3720	989	4041	905.960699411118	2969.93831868223	1384.12103505461	4269.88907493184
1055	XLOC_001055	chrI[+]10806911-10808213	C35E7.9	17	11	23	9	14.2078707472223	8.78207567352272	32.1888612803398	9.50977522256534
1056	XLOC_001056	chrI[+]10808596-10810373	C35E7.8	155	126	214	254	129.542350930557	100.594684987624	299.496361477944	268.386989614622
1057	XLOC_001057	chrI[+]10813804-10814876	C35E7.7	1	5	2	3	0.835757102777784	3.99185257887396	2.79903141568172	3.16992507418845
1058	XLOC_001058	chrI[+]10817349-10819098	C35E7.6	61	3130	63	2821	50.9811832694448	2498.8997143751	88.1694895939742	2980.78621142853
1059	XLOC_001059	chrI[+]10823347-10828443	C35E7.5,C35E7.5_dup1	19253	43726	15826	57619	16090.8314997807	34909.5491727686	22148.7355922894	60882.6376165547
1060	XLOC_001060	chrI[+]10831890-10834801	C35E7.4	2295	2638	190	333	1918.06255087501	2106.1014206139	265.907984489763	351.861683234917
1061	XLOC_001061	chrI[+]10836975-10838866	C35E7.3	477	527	725	975	398.656138025003	420.741261813316	1014.64888818462	1030.22564911124
1062	XLOC_001062	chrI[+]10841103-10844636	C35E7.2,C35E7.2_dup1	564	1087	20	52	471.36700596667	867.8287506472	27.9903141568172	54.9453679525997
1063	XLOC_001063	chrI[+]10844761-10845911	C35E7.11	390	482	109	67	325.945270083336	384.81458860345	152.547212154654	70.7949933235419
1064	XLOC_001064	chrI[+]10846767-10850093	C35E7.1	4264	4751	4765	9686	3563.66828624447	3793.05832044604	6668.6923478617	10234.6314228631
1065	XLOC_001065	chrI[+]10855928-10857613	Y37F4.2	0	0	0	0	0	0	0	0
1066	XLOC_001066	chrI[+]10859541-10860762	Y37F4.1	3	2	6	2	2.50727130833335	1.59674103154959	8.39709424704516	2.1132833827923
1067	XLOC_001067	chrI[+]10876202-10879565	bath-25	11	6	6	2	9.19332813055563	4.79022309464876	8.39709424704516	2.1132833827923
1068	XLOC_001068	chrI[+]10883595-10884183	T27C10.8	2	15	0	14	1.67151420555557	11.9755577366219	0	14.7929836795461
1069	XLOC_001069	chrI[+]10889990-10892032	mop-25.3	381	220	537	473	318.423456158336	175.641513470454	751.539935110542	499.791520030378
1070	XLOC_001070	chrI[+]10899103-10901719	srt-62	16	11	0	0	13.3721136444445	8.78207567352272	0	0
1071	XLOC_001071	chrI[+]10904363-10906520	srt-61	6	3	0	1	5.01454261666671	2.39511154732438	0	1.05664169139615
1072	XLOC_001072	chrI[+]10913190-10915606	F49D11.4	43	29	0	0	35.9375554194447	23.152744957469	0	0
1073	XLOC_001073	chrI[+]10917057-10919085	F49D11.3	22	18	2	3	18.3866562611113	14.3706692839463	2.79903141568172	3.16992507418845
1074	XLOC_001074	chrI[+]10921409-10923477	F49D11.2	9	15	0	0	7.52181392500006	11.9755577366219	0	0
1075	XLOC_001075	chrI[+]10936814-10940539	prp-17	2996	4015	2847	6286	2503.92827992224	3205.45762083579	3984.42122022293	6642.04967211619
1076	XLOC_001076	chrI[+]10940678-10942897	Y95D11A.3	571	602	965	1448	477.217305686115	480.619050496425	1350.53265806643	1530.01716914162
1077	XLOC_001077	chrI[+]10944203-10945679	Y95D11A.1	412	323	430	439	344.331926344447	257.873676595258	601.79175437157	463.865702522909
1078	XLOC_001078	chrI[+]10954062-11481796	K12B6.7	0	0	0	0	0	0	0	0
1079	XLOC_001079	chrI[+]10970486-10979742	Y52B11A.3,Y52B11A.3_dup1	466	794	364	1030	389.462809894447	633.906189525185	509.423717654073	1088.34094213803
1080	XLOC_001080	chrI[+]11015479-11017490	clec-92	0	1	1	2	0	0.798370515774793	1.39951570784086	2.1132833827923
1081	XLOC_001081	chrI[+]11032334-11034046	Y52B11A.8	3179	1633	5394	3730	2656.87182973058	1303.73905226024	7548.9877280936	3941.27350890763
1082	XLOC_001082	chrI[+]11039049-11052465	Y52B11A.10	1572	1848	879	1649	1313.81016556668	1475.38871315182	1230.17430719212	1742.40214911225
1083	XLOC_001083	chrI[+]11123754-11124087	Y52B11B.1	7	2	4	2	5.85029971944449	1.59674103154959	5.59806283136344	2.1132833827923
1084	XLOC_001084	chrI[+]11142106-11144083	clec-93	0	0	0	0	0	0	0	0
1085	XLOC_001085	chrI[+]11144645-11145689	ZK39.9	0	0	0	0	0	0	0	0
1086	XLOC_001086	chrI[+]11146440-11148301	clec-94	0	0	0	0	0	0	0	0
1087	XLOC_001087	chrI[+]11148965-11150287	clec-95	0	0	0	0	0	0	0	0
1088	XLOC_001088	chrI[+]11151233-11151931	clec-96	11	2	0	0	9.19332813055563	1.59674103154959	0	0
1089	XLOC_001089	chrI[+]11152706-11154302	clec-97	0	0	0	0	0	0	0	0
1090	XLOC_001090	chrI[+]11160040-11162558	ZK39.10	1	0	0	1	0.835757102777784	0	0	1.05664169139615
1091	XLOC_001091	chrI[+]11182809-11186129	sri-5_dup1,sri-5	7	6	8	12	5.85029971944449	4.79022309464876	11.1961256627269	12.6797002967538
1092	XLOC_001092	chrI[+]11206914-11211899	ztf-6	1719	13873	1904	17239	1436.66645967501	11075.7941653437	2664.677907729	18215.4461179782
1093	XLOC_001093	chrI[+]11222391-11224154	Y53H1A.2	223	197	216	382	186.373833919446	157.278991607634	302.295392893626	403.637126113329
1094	XLOC_001094	chrI[+]11224828-11233326	nfya-2	630	454	743	709	526.526974750004	362.460214161756	1039.84017092576	749.158959199869
1095	XLOC_001095	chrI[+]11253342-11255875	scrm-6	0	0	1	2	0	0	1.39951570784086	2.1132833827923
1096	XLOC_001096	chrI[+]11263140-11263652	F36D1.7	0	0	0	0	0	0	0	0
1097	XLOC_001097	chrI[+]11266062-11266426	F36D1.5	0	0	0	0	0	0	0	0
1098	XLOC_001098	chrI[+]11268022-11268401	F36D1.10	0	0	0	0	0	0	0	0
1099	XLOC_001099	chrI[+]11271700-11272338	F36D1.4	0	0	0	2	0	0	0	2.1132833827923
1100	XLOC_001100	chrI[+]11289036-11291860	sru-47	4	1	5	4	3.34302841111114	0.798370515774793	6.9975785392043	4.22656676558459
1101	XLOC_001101	chrI[+]11300735-11301654	Y53H1B.4	0	8	0	0	0	6.38696412619834	0	0
1102	XLOC_001102	chrI[+]11303731-11305210	Y53H1B.6	0	0	0	0	0	0	0	0
1103	XLOC_001103	chrI[+]11323519-11333131	cdk-9,cdk-9_dup1	1461	1474	1794	2343	1221.04112715834	1176.79814025204	2510.7311798665	2475.71148294118
1104	XLOC_001104	chrI[+]11355228-11356362	pes-2.1	0	0	0	0	0	0	0	0
1105	XLOC_001105	chrI[+]11374616-11380109	F56G4.4	1160	1471	931	2024	969.47823922223	1174.40302870472	1302.94912399984	2138.6427833858
1106	XLOC_001106	chrI[+]11380229-11388679	png-1	385	681	158	484	321.766484569447	543.690321242634	221.123481838856	511.414578635736
1107	XLOC_001107	chrI[+]11417874-11421227	Y53H1C.3	7	20	5	7	5.85029971944449	15.9674103154959	6.9975785392043	7.39649183977304
1108	XLOC_001108	chrI[+]11422181-11423591	C27C7.7	83	61	109	115	69.3678395305561	48.7006014622624	152.547212154654	121.513794510557
1109	XLOC_001109	chrI[+]11429062-11432054	nhr-74	3	2	0	3	2.50727130833335	1.59674103154959	0	3.16992507418845
1110	XLOC_001110	chrI[+]11436772-11437397	nhr-259	0	0	0	0	0	0	0	0
1111	XLOC_001111	chrI[+]11454770-11455440	nhr-244_dup1	0	0	0	0	0	0	0	0
1112	XLOC_001112	chrI[+]11465132-11467579	ZK1025.7	6	1	4	1	5.01454261666671	0.798370515774793	5.59806283136344	1.05664169139615
1113	XLOC_001113	chrI[+]11469452-11471574	ZK1025.2_dup1	0	0	0	0	0	0	0	0
1114	XLOC_001114	chrI[+]11477822-11479937	nhr-245_dup1	0	0	0	0	0	0	0	0
1115	XLOC_001115	chrI[+]11483382-11484561	K08C9.5	82	75	0	1	68.5320824277783	59.8777886831095	0	1.05664169139615
1116	XLOC_001116	chrI[+]11501615-11507120	F32B4.8	214	381	7	34	178.852019994446	304.179166510196	9.79660995488602	35.925817507469
1117	XLOC_001117	chrI[+]11510057-11512760	F32B4.1	95	26	7	3	79.3969247638895	20.7576334101446	9.79660995488602	3.16992507418845
1118	XLOC_001118	chrI[+]11515118-11517099	F32B4.6	0	4	0	5	0	3.19348206309917	0	5.28320845698074
1119	XLOC_001119	chrI[+]11517663-11526552	F32B4.4,F32B4.4_dup1	78	6085	55	5907	65.1890540166672	4858.08458848961	76.9733639312473	6241.58247107705
1120	XLOC_001120	chrI[+]11557976-11558635	F15D3.9	22	16	8	11	18.3866562611113	12.7739282523967	11.1961256627269	11.6230586053576
1121	XLOC_001121	chrI[+]11559436-11560555	col-66	5	4	0	0	4.17878551388892	3.19348206309917	0	0
1122	XLOC_001122	chrI[+]11565228-11570793	F15D3.4	2	8	0	4	1.67151420555557	6.38696412619834	0	4.22656676558459
1123	XLOC_001123	chrI[+]11578631-11579584	F15D3.7	4578	2889	2066	1835	3826.0960165167	2306.49242007338	2891.39945239922	1938.93750371193
1124	XLOC_001124	chrI[+]11586226-11587284	C17D12.5	8	5	0	0	6.68605682222227	3.99185257887396	0	0
1125	XLOC_001125	chrI[+]11592292-11601595	unc-75	149	1501	12	387	124.52780831389	1198.35414417796	16.7941884940903	408.920334570309
1126	XLOC_001126	chrI[+]11609305-11609435	_dup32	3	21	27	94	2.50727130833335	16.7657808312706	37.7869241117032	99.324318991238
1127	XLOC_001127	chrI[+]11611662-11616129	C17D12.1_dup1	33	1376	11	1159	27.5799843916669	1098.55782970611	15.3946727862495	1224.64772032814
1128	XLOC_001128	chrI[+]11623105-11626552	C17D12.3_dup1	0	0	0	0	0	0	0	0
1129	XLOC_001129	chrI[+]11629631-11629922	W04G5.3	0	0	0	0	0	0	0	0
1130	XLOC_001130	chrI[+]11630054-11632837	W04G5.4	0	4	0	0	0	3.19348206309917	0	0
1131	XLOC_001131	chrI[+]11634603-11636832	W04G5.5	1	12	0	0	0.835757102777784	9.58044618929751	0	0
1132	XLOC_001132	chrI[+]11642615-11645410	W04G5.9	0	6	0	0	0	4.79022309464876	0	0
1133	XLOC_001133	chrI[+]11649493-11649677	_dup34	1	0	0	1	0.835757102777784	0	0	1.05664169139615
1134	XLOC_001134	chrI[+]11649972-11651815	W04G5.8	17	17	16	10	14.2078707472223	13.5722987681715	22.3922513254538	10.5664169139615
1135	XLOC_001135	chrI[+]11652779-11654244	W04G5.7	0	1	0	3	0	0.798370515774793	0	3.16992507418845
1136	XLOC_001136	chrI[+]11675931-11680957	kpc-1,kpc-1_dup1	2327	8198	1692	7405	1944.8067781639	6545.04148832175	2367.98057766673	7824.43172478848
1137	XLOC_001137	chrI[+]11699159-11701168	sri-12	0	11	2	8	0	8.78207567352272	2.79903141568172	8.45313353116919
1138	XLOC_001138	chrI[+]11701621-11703672	T22H2.6,T22H2.6_dup1	3245	2258	1754	1327	2712.03179851391	1802.72062461948	2454.75055155287	1402.16352448269
1139	XLOC_001139	chrI[+]11718901-11719780	F35E2.8	80	66	157	120	66.8605682222227	52.6924540411363	219.723966131015	126.797002967538
1140	XLOC_001140	chrI[+]11744162-11747404	Y47H9B.2	28	31	30	110	23.401198877778	24.7494859890186	41.9854712352258	116.230586053576
1141	XLOC_001141	chrI[+]11813769-11814344	T02G6.3	12	5	2	6	10.0290852333334	3.99185257887396	2.79903141568172	6.33985014837689
1142	XLOC_001142	chrI[+]11817231-11819223	T02G6.5	906	507	1598	866	757.195935116673	404.77385149782	2236.42610112969	915.051704749065
1143	XLOC_001143	chrI[+]11819529-11820020	T02G6.6	6	4	23	16	5.01454261666671	3.19348206309917	32.1888612803398	16.9062670623384
1144	XLOC_001144	chrI[+]11821928-11823449	T02G6.11	46	28	102	58	38.4448267277781	22.3543744416942	142.750602199768	61.2852181009766
1145	XLOC_001145	chrI[+]11836450-11849174	dhhc-2	287	170	21	3	239.862288497224	135.722987681715	29.3898298646581	3.16992507418845
1146	XLOC_001146	chrI[+]11877793-11887257	dnj-27	4912	7127	2777	7175	4105.23888884448	5689.98666592695	3886.45512067407	7581.40413576737
1147	XLOC_001147	chrI[+]11893875-11896270	Y47H9C.8	1628	905	1896	1331	1360.61256332223	722.525316776187	2653.48178206627	1406.39009124827
1148	XLOC_001148	chrI[+]11896691-11896955	Y47H9C.12	1	2	2	7	0.835757102777784	1.59674103154959	2.79903141568172	7.39649183977304
1149	XLOC_001149	chrI[+]11901598-11903160	fbxa-216	62	106	29	64	51.8169403722226	84.627274672128	40.5859555273849	67.6250682493535
1150	XLOC_001150	chrI[+]11911314-11912039	ubc-12	3638	2371	5659	2972	3040.48433990558	1892.93649290203	7919.85939067143	3140.33910682935
1151	XLOC_001151	chrI[+]11930715-11931749	R06C1.4	6862	3558	3231	2318	5734.96523926116	2840.60229512671	4521.83525203382	2449.29544065627
1152	XLOC_001152	chrI[+]11946991-11953090	R06C1.6	488	591	38	104	407.849466155559	471.836974822903	53.1815968979527	109.890735905199
1153	XLOC_001153	chrI[+]11979430-11985602	rga-2	1760	5679	118	775	1470.9325008889	4533.94615908505	165.142853525221	818.897310832015
1154	XLOC_001154	chrI[+]11998771-12002633	Y53C10A.5	1793	974	1110	922	1498.51248528057	777.612882364648	1553.46243570335	974.223639467249
1155	XLOC_001155	chrI[+]12011266-12018658	abt-5	215	162	71	155	179.687777097224	129.336023555516	99.3656152567011	163.779462166403
1156	XLOC_001156	chrI[+]12020748-12028288	Y53C10A.10	15	30	16	47	12.5363565416668	23.9511154732438	22.3922513254538	49.662159495619
1157	XLOC_001157	chrI[+]12034062-12037220	F58D5.6	0	1	12	1	0	0.798370515774793	16.7941884940903	1.05664169139615
1158	XLOC_001158	chrI[+]12041025-12042976	F58D5.5	44	3032	29	3059	36.7733125222225	2420.65940382917	40.5859555273849	3232.26693398082
1159	XLOC_001159	chrI[+]12069796-12072868	F58D5.3	67	38	2	7	55.9957258861115	30.3380795994421	2.79903141568172	7.39649183977304
1160	XLOC_001160	chrI[+]12119101-12119576	M01G12.10	0	0	0	0	0	0	0	0
1161	XLOC_001161	chrI[+]12122801-12125576	srw-111	0	0	0	0	0	0	0	0
1162	XLOC_001162	chrI[+]12130060-12131371	M01G12.5	0	0	0	0	0	0	0	0
1163	XLOC_001163	chrI[+]12140550-12142747	sri-14_dup1	0	0	0	0	0	0	0	0
1164	XLOC_001164	chrI[+]12143997-12146967	sri-17	3	0	1	2	2.50727130833335	0	1.39951570784086	2.1132833827923
1165	XLOC_001165	chrI[+]12144973-12145159	_dup35,_dup36	0	0	0	0	0	0	0	0
1166	XLOC_001166	chrI[+]12157141-12158702	F15H9.1	2	0	0	0	1.67151420555557	0	0	0
1167	XLOC_001167	chrI[+]12165719-12168012	R05D7.2	4	3	1	1	3.34302841111114	2.39511154732438	1.39951570784086	1.05664169139615
1168	XLOC_001168	chrI[+]12173715-12173901	_dup39	0	0	0	0	0	0	0	0
1169	XLOC_001169	chrI[+]12183678-12188732	R05D7.5	1125	1128	297	492	940.226740625007	900.561941793966	415.656165228735	519.867712166905
1170	XLOC_001170	chrI[+]12202222-12203645	C15C6.1	1955	1633	29	18	1633.90513593057	1303.73905226024	40.5859555273849	19.0195504451307
1171	XLOC_001171	chrI[+]12203790-12205795	C15C6.2,C15C6.2_dup1	7	11	13	13	5.85029971944449	8.78207567352272	18.1937042019312	13.7363419881499
1172	XLOC_001172	chrI[+]12207089-12212196	C15C6.3	145	3996	61	3959	121.184779902779	3190.28858103607	85.3704581782925	4183.24445623735
1173	XLOC_001173	chrI[+]12213120-12215169	C15C6.4	899	396	988	488	751.345635397228	316.154724246818	1382.72151934677	515.641145401321
1174	XLOC_001174	chrI[+]12230406-12232295	F14B6.3	1906	1864	2800	2773	1592.95303789446	1488.16264140421	3918.64398195441	2930.06741024152
1175	XLOC_001175	chrI[+]12232679-12235084	F14B6.6,_dup48	104	76	37	28	86.9187386888896	60.6761591988842	51.7820811901118	29.5859673590922
1176	XLOC_001176	chrI[+]12236008-12238231	F14B6.4	53	64	12	9	44.2951264472226	51.0957130095867	16.7941884940903	9.50977522256534
1177	XLOC_001177	chrI[+]12239150-12241798	oac-16	49	26	0	1	40.9520980361114	20.7576334101446	0	1.05664169139615
1178	XLOC_001178	chrI[+]12245446-12246741	nhr-82	1	1	0	1	0.835757102777784	0.798370515774793	0	1.05664169139615
1179	XLOC_001179	chrI[+]12247761-12250200	oac-26	0	0	0	0	0	0	0	0
1180	XLOC_001180	chrI[+]12251896-12253544	nhr-265	3	1	0	2	2.50727130833335	0.798370515774793	0	2.1132833827923
1181	XLOC_001181	chrI[+]12267064-12267481	F41D3.7	0	0	0	0	0	0	0	0
1182	XLOC_001182	chrI[+]12281211-12282605	F56H6.1	3	1	9	6	2.50727130833335	0.798370515774793	12.5956413705677	6.33985014837689
1183	XLOC_001183	chrI[+]12283260-12285366	F56H6.13	0	1	0	2	0	0.798370515774793	0	2.1132833827923
1184	XLOC_001184	chrI[+]12285736-12285922	_dup51,_dup50,_dup52,_dup53,_dup54,_dup55,_dup56,_dup57	0	0	0	0	0	0	0	0
1185	XLOC_001185	chrI[+]12286578-12286764	_dup60,_dup59,_dup61,_dup62,_dup63,_dup64,_dup65,_dup66	0	0	0	0	0	0	0	0
1186	XLOC_001186	chrI[+]12287189-12289297	F56H6.2	20	22	14	13	16.7151420555557	17.5641513470454	19.593219909772	13.7363419881499
1187	XLOC_001187	chrI[+]12290439-12292202	F56H6.4	0	1	11	6	0	0.798370515774793	15.3946727862495	6.33985014837689
1188	XLOC_001188	chrI[+]12297724-12300807	F56H6.7	0	1	0	0	0	0.798370515774793	0	0
1189	XLOC_001189	chrI[+]12303589-12306810	F56H6.9	7	4	0	0	5.85029971944449	3.19348206309917	0	0
1190	XLOC_001190	chrI[+]12307721-12310396	oac-35	15	1	0	0	12.5363565416668	0.798370515774793	0	0
1191	XLOC_001191	chrI[+]12312325-12314885	oac-36	3	4	2	5	2.50727130833335	3.19348206309917	2.79903141568172	5.28320845698074
1192	XLOC_001192	chrI[+]12319340-12320844	C47F8.6	3	1	6	1	2.50727130833335	0.798370515774793	8.39709424704516	1.05664169139615
1193	XLOC_001193	chrI[+]12321927-12324052	C47F8.5	0	7	4	2	0	5.58859361042355	5.59806283136344	2.1132833827923
1194	XLOC_001194	chrI[+]12324748-12324934	_dup68	0	0	0	0	0	0	0	0
1195	XLOC_001195	chrI[+]12331075-12333403	nhr-165	46	23	15	27	38.4448267277781	18.3625218628202	20.9927356176129	28.529325667696
1196	XLOC_001196	chrI[+]12335049-12336586	C47F8.1	416	303	627	523	347.674954755558	241.906266279762	877.496348816219	552.623604600186
1197	XLOC_001197	chrI[+]12337958-12339229	T09E11.1	0	1	1	0	0	0.798370515774793	1.39951570784086	0
1198	XLOC_001198	chrI[+]12341135-12342816	nhr-217	0	0	0	0	0	0	0	0
1199	XLOC_001199	chrI[+]12350682-12352714	T09E11.8	6	2	7	1	5.01454261666671	1.59674103154959	9.79660995488602	1.05664169139615
1200	XLOC_001200	chrI[+]12353496-12356327	oac-45	98	57	0	0	81.9041960722229	45.5071193991632	0	0
1201	XLOC_001201	chrI[+]12356932-12359331	oac-44	119	53	0	0	99.4550952305563	42.313637336064	0	0
1202	XLOC_001202	chrI[+]12359932-12363406	oac-43	46	53	16	4	38.4448267277781	42.313637336064	22.3922513254538	4.22656676558459
1203	XLOC_001203	chrI[+]12364330-12365938	T09E11.12	1	1	0	0	0.835757102777784	0.798370515774793	0	0
1204	XLOC_001204	chrI[+]12366325-12368609	T09E11.6	2	1	0	0	1.67151420555557	0.798370515774793	0	0
1205	XLOC_001205	chrI[+]12369179-12370597	T09E11.3	0	0	0	0	0	0	0	0
1206	XLOC_001206	chrI[+]12371340-12372637	T15D6.1	1	1	0	0	0.835757102777784	0.798370515774793	0	0
1207	XLOC_001207	chrI[+]12381798-12383249	T15D6.5	0	0	0	0	0	0	0	0
1208	XLOC_001208	chrI[+]12385756-12388781	T15D6.7	2	1	0	0	1.67151420555557	0.798370515774793	0	0
1209	XLOC_001209	chrI[+]12389749-12390968	T15D6.8	0	0	0	0	0	0	0	0
1210	XLOC_001210	chrI[+]12391998-12393574	T15D6.9	0	2	0	0	0	1.59674103154959	0	0
1211	XLOC_001211	chrI[+]12394109-12396267	T15D6.10	5	8	10	11	4.17878551388892	6.38696412619834	13.9951570784086	11.6230586053576
1212	XLOC_001212	chrI[+]12407553-12411424	E03H4.4	29	24	0	0	24.2369559805557	19.160892378595	0	0
1213	XLOC_001213	chrI[+]12413798-12415734	E03H4.5	0	9	0	0	0	7.18533464197313	0	0
1214	XLOC_001214	chrI[+]12417375-12418789	nhr-174	2	1	0	0	1.67151420555557	0.798370515774793	0	0
1215	XLOC_001215	chrI[+]12421228-12424400	oac-13	4	9	2	1	3.34302841111114	7.18533464197313	2.79903141568172	1.05664169139615
1216	XLOC_001216	chrI[+]12433050-12434875	E03H4.11	0	1	0	0	0	0.798370515774793	0	0
1217	XLOC_001217	chrI[+]12435715-12437274	E03H4.12	0	0	0	0	0	0	0	0
1218	XLOC_001218	chrI[+]12442288-12443717	nhr-169	1	7	1	4	0.835757102777784	5.58859361042355	1.39951570784086	4.22656676558459
1219	XLOC_001219	chrI[+]12444576-12446457	C54C8.2	0	1	0	0	0	0.798370515774793	0	0
1220	XLOC_001220	chrI[+]12449981-12451995	glycosyltransferase_dup2	510	320	23	8	426.23612241667	255.478565047934	32.1888612803398	8.45313353116919
1221	XLOC_001221	chrI[+]12453378-12454753	C54C8.5	0	0	0	0	0	0	0	0
1222	XLOC_001222	chrI[+]12456915-12457198	C54C8.12	0	0	0	0	0	0	0	0
1223	XLOC_001223	chrI[+]12461634-12461914	nlp-39	0	2	0	0	0	1.59674103154959	0	0
1224	XLOC_001224	chrI[+]12462165-12465805	gly-15	0	1	1	0	0	0.798370515774793	1.39951570784086	0
1225	XLOC_001225	chrI[+]12484170-12486449	T27F6.4	74	1084	169	2059	61.846025605556	865.433639099875	236.518154625105	2175.62524258467
1226	XLOC_001226	chrI[+]12486940-12490877	prs-2,prs-2_dup1	1133	735	809	690	946.91279744723	586.802329094473	1132.20820764326	729.082767063342
1227	XLOC_001227	chrI[+]12490965-12494515	T27F6.6	846	932	586	1038	707.050508950005	744.081320702107	820.116204794744	1096.7940756692
1228	XLOC_001228	chrI[+]12494815-12497340	T27F6.7	2277	1173	1944	1629	1903.01892302501	936.488615003832	2720.65853604263	1721.26931528433
1229	XLOC_001229	chrI[+]12504117-12504904	K11D2.1	93	74	52	50	77.7254105583339	59.0794181673347	72.7748168077247	52.8320845698074
1230	XLOC_001230	chrI[+]12505087-12507610	asah-1	182	106	8	11	152.107792705557	84.627274672128	11.1961256627269	11.6230586053576
1231	XLOC_001231	chrI[+]12508438-12518445	unc-101,K11D2.5	614	2491	646	3200	513.154861105559	1988.74095479501	904.087147265196	3381.25341246768
1232	XLOC_001232	chrI[+]12523508-12527542	K11D2.4	2	385	5	428	1.67151420555557	307.372648573295	6.9975785392043	452.242643917552
1233	XLOC_001233	chrI[+]12532658-12534344	W02D9.2	2285	1515	2202	1282	1909.70497984724	1209.53133139881	3081.73358866557	1354.61464836986
1234	XLOC_001234	chrI[+]12535311-12537655	W02D9.3	251	381	312	636	209.775032797224	304.179166510196	436.648900846348	672.02411572795
1235	XLOC_001235	chrI[+]12551527-12552333	W02D9.10	482	594	99	144	402.834923538892	474.232086370227	138.552055076245	152.156403561045
1236	XLOC_001236	chrI[+]12557153-12557532	W02D9.9	0	3	0	1	0	2.39511154732438	0	1.05664169139615
1237	XLOC_001237	chrI[+]12558536-12558933	W02D9.8	2	0	0	0	1.67151420555557	0	0	0
1238	XLOC_001238	chrI[+]12562958-12564199	C49G9.2	4	2	0	0	3.34302841111114	1.59674103154959	0	0
1239	XLOC_001239	chrI[+]12564511-12565794	C49G9.1	3	5	5	1	2.50727130833335	3.99185257887396	6.9975785392043	1.05664169139615
1240	XLOC_001240	chrI[+]12582275-12583288	F33E2.4	2	7	0	8	1.67151420555557	5.58859361042355	0	8.45313353116919
1241	XLOC_001241	chrI[+]12585388-12585960	F33E2.7	0	11	0	9	0	8.78207567352272	0	9.50977522256534
1242	XLOC_001242	chrI[+]12587495-12591080	F33E2.6	8	24	0	23	6.68605682222227	19.160892378595	0	24.3027589021114
1243	XLOC_001243	chrI[+]12621160-12623073	T07D10.2	6	23	9	15	5.01454261666671	18.3625218628202	12.5956413705677	15.8496253709422
1244	XLOC_001244	chrI[+]12635161-12636531	clec-15_dup1	0	0	0	0	0	0	0	0
1245	XLOC_001245	chrI[+]12638719-12640474	H16D19.3	0	0	0	0	0	0	0	0
1246	XLOC_001246	chrI[+]12652266-12654635	H28O16.1,H28O16.1_dup1,H28O16.1_dup2,H28O16.1_dup3	21255	41575	18189	31653	17764.0172195418	33192.254193337	25455.7912099174	33445.8794577623
1247	XLOC_001247	chrI[+]12661346-12661657	fibrillin	2	2	3	3	1.67151420555557	1.59674103154959	4.19854712352258	3.16992507418845
1248	XLOC_001248	chrI[+]12665056-12668881	T26E3.4	1150	1066	798	1001	961.120668194452	851.062969815929	1116.81353485701	1057.69833308754
1249	XLOC_001249	chrI[+]12669369-12674436	par-6_dup1	915	2389	985	3253	764.717749041673	1907.30716218598	1378.52297222325	3437.25542211167
1250	XLOC_001250	chrI[+]12679200-12681768	ndx-1	1645	870	118	118	1374.82043406946	694.58234872407	165.142853525221	124.683719584746
1251	XLOC_001251	chrI[+]12683239-12684327	clec-103	7	5	0	0	5.85029971944449	3.99185257887396	0	0
1252	XLOC_001252	chrI[+]12686105-12688195	sra-25	0	0	0	0	0	0	0	0
1253	XLOC_001253	chrI[+]12688716-12690561	sra-17	2	1	0	0	1.67151420555557	0.798370515774793	0	0
1254	XLOC_001254	chrI[+]12692158-12693713	sra-18	0	0	0	0	0	0	0	0
1255	XLOC_001255	chrI[+]12696547-12698203	sra-20	0	2	0	0	0	1.59674103154959	0	0
1256	XLOC_001256	chrI[+]12699419-12701020	sra-21	0	0	1	0	0	0	1.39951570784086	0
1257	XLOC_001257	chrI[+]12701428-12702875	sra-22	0	0	7	0	0	0	9.79660995488602	0
1258	XLOC_001258	chrI[+]12703424-12704716	sra-23	0	3	0	2	0	2.39511154732438	0	2.1132833827923
1259	XLOC_001259	chrI[+]12705086-12706972	sra-24	1	0	0	0	0.835757102777784	0	0	0
1260	XLOC_001260	chrI[+]12715651-12716572	T06G6.5	1	0	1	1	0.835757102777784	0	1.39951570784086	1.05664169139615
1261	XLOC_001261	chrI[+]12718340-12719784	T06G6.6,T06G6.6_dup1	20	27	0	0	16.7151420555557	21.5560039259194	0	0
1262	XLOC_001262	chrI[+]12720143-12722025	srw-88	3	0	0	0	2.50727130833335	0	0	0
1263	XLOC_001263	chrI[+]12724850-12726195	T06G6.8	0	9	2	0	0	7.18533464197313	2.79903141568172	0
1264	XLOC_001264	chrI[+]12728161-12729853	pfd-3	1637	1382	1348	1635	1368.13437724723	1103.34805280076	1886.54717416948	1727.6091654327
1265	XLOC_001265	chrI[+]12738076-12741130	W02A11.3	2775	5440	2600	5314	2319.22596020835	4343.13560581487	3638.74084038624	5614.99394807913
1266	XLOC_001266	chrI[+]12741594-12748576	uba-2	345	3521	313	7693	288.336200458336	2811.06258604305	438.048416554189	8128.74453191057
1267	XLOC_001267	chrI[+]12750025-12752056	bath-34	10	24	51	66	8.35757102777784	19.160892378595	71.3753010998839	69.7383516321458
1268	XLOC_001268	chrI[+]12758513-12759458	bath-35	5	7	7	10	4.17878551388892	5.58859361042355	9.79660995488602	10.5664169139615
1269	XLOC_001269	chrI[+]12773648-12782234	B0019.2	936	1056	889	1367	782.268648200006	843.079264658181	1244.16946427052	1444.42919213853
1270	XLOC_001270	chrI[+]12783347-12784967	Y18D10A.26	0	0	0	0	0	0	0	0
1271	XLOC_001271	chrI[+]12815893-12816417	Y18D10A.4	3	0	0	3	2.50727130833335	0	0	3.16992507418845
1272	XLOC_001272	chrI[+]12819205-12824794	gsk-3	311	4199	120	4100	259.920458963891	3352.35779573835	167.941884940903	4332.23093472421
1273	XLOC_001273	chrI[+]12825676-12834131	nhx-8	58	1588	8	603	48.4739119611115	1267.81237905037	11.1961256627269	637.154939911878
1274	XLOC_001274	chrI[+]12834654-12843222	ptr-17_dup1,ptr-17,ptr-17_dup2	168	207	20	13	140.407193266668	165.262696765382	27.9903141568172	13.7363419881499
1275	XLOC_001275	chrI[+]12844312-12853083	Y18D10A.8	1600	2056	129	202	1337.21136444445	1641.44978043297	180.537526311471	213.441621662022
1276	XLOC_001276	chrI[+]12859488-12861186	clec-104	14	13	11	12	11.700599438889	10.3788167050723	15.3946727862495	12.6797002967538
1277	XLOC_001277	chrI[+]12878584-12902770	pad-1	739	4408	410	3220	617.624498952783	3519.21723353529	573.801440214753	3402.3862462956
1278	XLOC_001278	chrI[+]12904459-12906217	car-1	1633	6579	1963	6468	1364.79134883612	5252.47962328236	2747.24933449161	6834.35845995029
1279	XLOC_001279	chrI[+]12916430-12918052	fkb-8	317	210	90	140	264.935001580558	167.657808312706	125.956413705677	147.929836795461
1280	XLOC_001280	chrI[+]12918708-12919265	fkb-2	13033	10045	15153	14687	10892.4223205029	8019.63183095779	21206.8615209125	15518.8965215352
1281	XLOC_001281	chrI[+]12921992-12923534	pfn-1	3490	2589	5294	3005	2916.79228869447	2066.98126534094	7409.03615730951	3175.20828264543
1282	XLOC_001282	chrI[+]12929386-12931057	Y18D10A.21	7	0	4	0	5.85029971944449	0	5.59806283136344	0
1283	XLOC_001283	chrI[+]12932025-12933739	Y18D10A.22	11	5	0	0	9.19332813055563	3.99185257887396	0	0
1284	XLOC_001284	chrI[+]12934755-12937240	tag-138	0	3	0	2	0	2.39511154732438	0	2.1132833827923
1285	XLOC_001285	chrI[+]12938549-12942200	F08A8.1_dup2	3033	3059	812	1481	2534.85129272502	2442.21540775509	1136.40675476678	1564.8863449577
1286	XLOC_001286	chrI[+]12942268-12946547	F08A8.2	123	220	90	133	102.798123641667	175.641513470454	125.956413705677	140.533344955688
1287	XLOC_001287	chrI[+]12946935-12950979	F08A8.3	37	85	1	1	30.923012802778	67.8614938408574	1.39951570784086	1.05664169139615
1288	XLOC_001288	chrI[+]12951013-12954003	F08A8.4	14	9	4	0	11.700599438889	7.18533464197313	5.59806283136344	0
1289	XLOC_001289	chrI[+]12968909-12970225	eif-6	2410	2379	2670	2778	2014.17461769446	1899.32345702823	3736.7069399351	2935.3506186985
1290	XLOC_001290	chrI[+]12971603-12972247	prx-11	288	264	176	160	240.698045600002	210.769816164545	246.314764579991	169.062670623384
1291	XLOC_001291	chrI[+]12975173-12978737	gale-1,gale-1_dup1	1533	2131	983	1292	1281.21563855834	1701.32756911608	1375.72394080757	1365.18106528382
1292	XLOC_001292	chrI[+]12978827-12982428	selb-1_dup1,selb-1	434	428	208	644	362.718582605558	341.702580751611	291.099267230899	680.47724925912
1293	XLOC_001293	chrI[+]12983008-12983956	C47B2.9	298	278	286	167	249.05561662778	221.947003385392	400.261492442486	176.459162463157
1294	XLOC_001294	chrI[+]12988221-12995459	nlp-15	164	123	24	39	137.064164855557	98.1995734402995	33.5883769881806	41.2090259644498
1295	XLOC_001295	chrI[+]12995795-13004319	smu-1	1383	1894	1631	3042	1155.85207314168	1512.11375687746	2282.61011948844	3214.30402522708
1296	XLOC_001296	chrI[+]13004426-13023560	pmr-1,pmr-1_dup1,pmr-1_dup2	1807	3527	1575	4472	1510.21308471946	2815.85280913769	2204.23723984935	4725.30164392358
1297	XLOC_001297	chrI[+]13033613-13035692	W05B5.4	19	280	0	39	15.8793849527779	223.543744416942	0	41.2090259644498
1298	XLOC_001298	chrI[+]13042681-13045105	W05B5.1	144	1225	27	195	120.349022800001	978.003881824121	37.7869241117032	206.045129822249
1299	XLOC_001299	chrI[+]13050433-13056022	W05B5.2	6	22	0	5	5.01454261666671	17.5641513470454	0	5.28320845698074
1300	XLOC_001300	chrI[+]13066955-13069026	Y26D4A.2	3	7	5	3	2.50727130833335	5.58859361042355	6.9975785392043	3.16992507418845
1301	XLOC_001301	chrI[+]13076610-13077008	Y26D4A.5	0	0	0	0	0	0	0	0
1302	XLOC_001302	chrI[+]13077544-13077929	Y26D4A.17	0	0	0	0	0	0	0	0
1303	XLOC_001303	chrI[+]13091097-13094425	Y26D4A.13	0	0	0	0	0	0	0	0
1304	XLOC_001304	chrI[+]13098675-13099925	Y26D4A.10	0	0	0	0	0	0	0	0
1305	XLOC_001305	chrI[+]13101344-13101889	Y26D4A.21	13	5	1	2	10.8648423361112	3.99185257887396	1.39951570784086	2.1132833827923
1306	XLOC_001306	chrI[+]13104241-13106286	C17H1.3	1	4	1	2	0.835757102777784	3.19348206309917	1.39951570784086	2.1132833827923
1307	XLOC_001307	chrI[+]13113625-13116422	C17H1.5	0	0	0	0	0	0	0	0
1308	XLOC_001308	chrI[+]13121080-13123501	C17H1.9	0	4	0	0	0	3.19348206309917	0	0
1309	XLOC_001309	chrI[+]13133636-13136144	C17H1.10	8	11	0	0	6.68605682222227	8.78207567352272	0	0
1310	XLOC_001310	chrI[+]13139120-13141777	F22G12.1	6	12	4	0	5.01454261666671	9.58044618929751	5.59806283136344	0
1311	XLOC_001311	chrI[+]13143189-13145582	F22G12.7	9	10	0	1	7.52181392500006	7.98370515774793	0	1.05664169139615
1312	XLOC_001312	chrI[+]13145588-13146441	F22G12.8	6	7	1	0	5.01454261666671	5.58859361042355	1.39951570784086	0
1313	XLOC_001313	chrI[+]13152584-13153675	F22G12.3	91	83	272	144	76.0538963527784	66.2647528093078	380.668272532714	152.156403561045
1314	XLOC_001314	chrI[+]13162487-13182647	F22G12.5	631	6106	670	9575	527.362731852782	4874.85036932088	937.675524253376	10117.3441951181
1315	XLOC_001315	chrI[+]13184900-13188165	F17B5.1,_dup77	0	1	0	0	0	0.798370515774793	0	0
1316	XLOC_001316	chrI[+]13191104-13191909	F17B5.8	5	3	0	0	4.17878551388892	2.39511154732438	0	0
1317	XLOC_001317	chrI[+]13199347-13200957	F17B5.4	5	4	0	0	4.17878551388892	3.19348206309917	0	0
1318	XLOC_001318	chrI[+]13201797-13204213	F17B5.6	467	312	31	0	390.298566997225	249.091600921735	43.3849869430667	0
1319	XLOC_001319	chrI[+]13204485-13205391	clec-110	0	0	0	0	0	0	0	0
1320	XLOC_001320	chrI[+]13205652-13207747	ZK1225.1	103	96	2	7	86.0829815861118	76.6435695143801	2.79903141568172	7.39649183977304
1321	XLOC_001321	chrI[+]13208429-13210450	ZK1225.2	11	11	0	1	9.19332813055563	8.78207567352272	0	1.05664169139615
1322	XLOC_001322	chrI[+]13219074-13219533	ssp-31	1	4	0	5	0.835757102777784	3.19348206309917	0	5.28320845698074
1323	XLOC_001323	chrI[+]13232145-13234648	ZK1053.2	38	32	79	98	31.7587699055558	25.5478565047934	110.561740919428	103.550885756823
1324	XLOC_001324	chrI[+]13235355-13236458	scrm-2	0	4	1	8	0	3.19348206309917	1.39951570784086	8.45313353116919
1325	XLOC_001325	chrI[+]13237042-13238290	ZK1053.7	0	0	0	0	0	0	0	0
1326	XLOC_001326	chrI[+]13238528-13240714	ZK1053.6	0	8	2	18	0	6.38696412619834	2.79903141568172	19.0195504451307
1327	XLOC_001327	chrI[+]13241652-13244718	ZK1053.4	6922	8665	6637	12581	5785.11066542782	6917.88051918858	9288.58575293979	13293.6091194549
1328	XLOC_001328	chrI[+]13246841-13249669	ZK1053.3	148	170	65	109	123.692051211112	135.722987681715	90.9685210096559	115.17394436218
1329	XLOC_001329	chrI[+]13254129-13257655	F44F1.3	0	1	4	3	0	0.798370515774793	5.59806283136344	3.16992507418845
1330	XLOC_001330	chrI[+]13269983-13272769	vet-6	6482	6214	7300	10141	5417.3775402056	4961.07438502456	10216.4646672383	10715.4033924483
1331	XLOC_001331	chrI[+]13274099-13276403	M01E5.1	0	1	1	3	0	0.798370515774793	1.39951570784086	3.16992507418845
1332	XLOC_001332	chrI[+]13292502-13297541	top-1,top-1_dup1	8375	14913	6914	20722	6999.46573576394	11906.0995017495	9676.25160401171	21895.729129111
1333	XLOC_001333	chrI[+]13297865-13297973	_dup78	0	0	0	3	0	0	0	3.16992507418845
1334	XLOC_001334	chrI[+]13306193-13308673	sdz-30	1954	1758	3423	3382	1633.06937882779	1403.53536673209	4790.54226793926	3573.56220030177
1335	XLOC_001335	chrI[+]13309982-13310638	T04D3.8	73	27	92	52	61.0102685027782	21.5560039259194	128.755445121359	54.9453679525997
1336	XLOC_001336	chrI[+]13325607-13333324	gcy-35	114	121	8	23	95.2763097166674	96.6028324087499	11.1961256627269	24.3027589021114
1337	XLOC_001337	chrI[+]13339385-13340203	snr-2	7889	6863	8303	11370	6593.28778381394	5479.2168497624	11620.1789222027	12014.0160311742
1338	XLOC_001338	chrI[+]13340321-13343923	tag-210	3790	4801	3768	5329	3167.5194195278	3832.97684623478	5273.37518714436	5630.84357345008
1339	XLOC_001339	chrI[+]13345349-13346764	Y40B1A.1	60	38	73	89	50.1454261666671	30.3380795994421	102.164646672383	94.0411105342572
1340	XLOC_001340	chrI[+]13347068-13349247	Y40B1A.2	4	185	0	234	3.34302841111114	147.698545418337	0	247.254155786699
1341	XLOC_001341	chrI[+]13352035-13353237	Y40B1A.5	16	570	16	742	13.3721136444445	455.071193991632	22.3922513254538	784.028135015942
1342	XLOC_001342	chrI[+]13354058-13358366	Y40B1A.3	73	1287	60	1763	61.0102685027782	1027.50285380216	83.9709424704516	1862.85930193141
1343	XLOC_001343	chrI[+]13376864-13377553	C01A2.9	1	2	4	4	0.835757102777784	1.59674103154959	5.59806283136344	4.22656676558459
1344	XLOC_001344	chrI[+]13379905-13384359	C01A2.6	1	1	2	2	0.835757102777784	0.798370515774793	2.79903141568172	2.1132833827923
1345	XLOC_001345	chrI[+]13384740-13387072	C01A2.5	2741	2433	2536	3362	2290.81021871391	1942.43546488007	3549.17183508442	3552.42936647385
1346	XLOC_001346	chrI[+]13387807-13391438	C01A2.3	957	1001	381	692	799.819547358339	799.168886290567	533.215484687368	731.196050446135
1347	XLOC_001347	chrI[+]13392106-13393965	C01A2.4	1147	707	1330	1027	958.613396886118	564.447954652778	1861.35589142834	1085.17101706384
1348	XLOC_001348	chrI[+]13397258-13398468	C01A2.2	2071	992	263	136	1730.85295985279	791.983551648594	368.072631162146	143.703270029876
1349	XLOC_001349	chrI[+]13402435-13404071	nlp-38	163	147	68	46	136.228407752779	117.360465818895	95.1670681331785	48.6055178042228
1350	XLOC_001350	chrI[+]13418446-13423312	W05H12.1	822	1141	21	46	686.992338483339	910.940758499038	29.3898298646581	48.6055178042228
1351	XLOC_001351	chrI[+]13428901-13434592	Y40B1B.8	500	770	494	1326	417.878551388892	614.74529714659	691.360759673385	1401.10688279129
1352	XLOC_001352	chrI[+]13435477-13437953	eif-3.J	3150	1504	3756	2050	2632.63487375002	1200.74925572529	5256.58099865027	2166.1154673621
1353	XLOC_001353	chrI[+]13438045-13450185	spr-5	1133	2876	1072	3697	946.91279744723	2296.1136033683	1500.2808388054	3906.40433309156
1354	XLOC_001354	chrI[+]13451507-13452829	Y48G10A.6	1	0	0	0	0.835757102777784	0	0	0
1355	XLOC_001355	chrI[+]13489548-13491214	Y48G10A.1	1131	1148	1011	1600	945.241283241674	916.529352109462	1414.91038062711	1690.62670623384
1356	XLOC_001356	chrI[+]13503033-13506959	ndx-8	70	76	17	24	58.5029971944449	60.6761591988842	23.7917670332946	25.3594005935076
1357	XLOC_001357	chrI[+]13508802-13512014	Y87G2A.19	739	438	6	12	617.624498952783	349.686285909359	8.39709424704516	12.6797002967538
1358	XLOC_001358	chrI[+]13514532-13526179	Y87G2A.1	3063	4019	2690	6082	2559.92400580835	3208.65110289889	3764.69725409191	6426.49476707138
1359	XLOC_001359	chrI[+]13534733-13536962	Y87G2A.2	1512	1131	968	864	1263.66473940001	902.957053341291	1354.73120518995	912.938421366272
1360	XLOC_001360	chrI[+]13560516-13563438	Y87G2A.16	33	37	30	7	27.5799843916669	29.5397090836673	41.9854712352258	7.39649183977304
1361	XLOC_001361	chrI[+]13564557-13566300	grd-15	55	43	3	0	45.9666406527781	34.3299321783161	4.19854712352258	0
1362	XLOC_001362	chrI[+]13572367-13575609	Y87G2A.7	1270	1064	1297	2060	1061.41152052779	849.466228784379	1815.1718730696	2176.68188427607
1363	XLOC_001363	chrI[+]13576236-13581572	gpi-1,gpi-1_dup1	2411	3721	1801	3044	2015.01037479724	2970.736689198	2520.52778982139	3216.41730860988
1364	XLOC_001364	chrI[+]13581686-13585284	ubc-14	3711	2018	4567	2234	3101.49460840836	1611.11170083353	6391.58823770921	2360.537538579
1365	XLOC_001365	chrI[+]13595043-13597418	Y87G2A.12	0	15	0	12	0	11.9755577366219	0	12.6797002967538
1366	XLOC_001366	chrI[+]13629215-13633482	unc-59	3627	3207	3386	4307	3031.29101177502	2560.37424408976	4738.76018674915	4550.95576484321
1367	XLOC_001367	chrI[+]13654016-13658150	W09C5.7	1735	1797	1373	1762	1450.03857331946	1434.6718168473	1921.5350668655	1861.80266024001
1368	XLOC_001368	chrI[+]13659418-13661752	W09C5.9	1	13	4	6	0.835757102777784	10.3788167050723	5.59806283136344	6.33985014837689
1369	XLOC_001369	chrI[+]13663472-13674946	W04A4.5	867	1324	1072	1857	724.601408108339	1057.04256288583	1500.2808388054	1962.18362092265
1370	XLOC_001370	chrI[+]13682409-13684327	W04A4.2	13	14	24	21	10.8648423361112	11.1771872208471	33.5883769881806	22.1894755193191
1371	XLOC_001371	chrI[+]13709766-13719515	Y6B3B.3	2	2	4	12	1.67151420555557	1.59674103154959	5.59806283136344	12.6797002967538
1372	XLOC_001372	chrI[+]13746848-13750328	Y6B3B.7	365	294	37	35	305.051342513891	234.720931637789	51.7820811901118	36.9824591988652
1373	XLOC_001373	chrI[+]13756724-13758949	Y6B3B.12	35	585	9	747	29.2514985972224	467.046751728254	12.5956413705677	789.311343472923
1374	XLOC_001374	chrI[+]13759609-13771760	Y6B3B.4	102	1678	29	2061	85.247224483334	1339.6657254701	40.5859555273849	2177.73852596746
1375	XLOC_001375	chrI[+]13773054-13778724	Y37H9A.1_dup1,Y37H9A.1	496	508	384	470	414.535522977781	405.572222013595	537.41403181089	496.62159495619
1376	XLOC_001376	chrI[+]13778886-13792152	Y37H9A.3	1292	1727	806	1603	1079.7981767889	1378.78588074307	1128.00966051973	1693.79663130803
1377	XLOC_001377	chrI[+]13840693-13841833	W04A8.2	402	94	77	130	335.974355316669	75.0468284828305	107.762709503746	137.363419881499
1378	XLOC_001378	chrI[+]13853066-13859538	W04A8.6	95	2885	89	6113	79.3969247638895	2303.29893801028	124.556897997837	6459.25065950466
1379	XLOC_001379	chrI[+]13861463-13887425	taf-1	1388	6989	1026	8102	1160.03085865556	5579.81153475003	1435.90311624472	8560.9109836916
1380	XLOC_001380	chrI[+]13893120-13894463	Y71A12B.3	1	0	1	1	0.835757102777784	0	1.39951570784086	1.05664169139615
1381	XLOC_001381	chrI[+]13899156-13913841	trp-4	56	106	3	26	46.8023977555559	84.627274672128	4.19854712352258	27.4726839762999
1382	XLOC_001382	chrI[+]13915651-13917796	clec-111	0	0	0	0	0	0	0	0
1383	XLOC_001383	chrI[+]13919362-13922109	clec-112	1	0	0	0	0.835757102777784	0	0	0
1384	XLOC_001384	chrI[+]13938172-13942003	Y71A12B.8	4	4	7	7	3.34302841111114	3.19348206309917	9.79660995488602	7.39649183977304
1385	XLOC_001385	chrI[+]13952148-13953176	rps-6	35368	23590	10487	9002	29559.0572110447	18833.5604671274	14676.7212281271	9511.88850594813
1386	XLOC_001386	chrI[+]13957186-13960427	Y71A12B.10	16	19	13	18	13.3721136444445	15.1690397997211	18.1937042019312	19.0195504451307
1387	XLOC_001387	chrI[+]13978417-13980110	Y71A12B.11	4580	2540	5447	3548	3827.76753072225	2027.86111006797	7623.16206060916	3748.96472107353
1388	XLOC_001388	chrI[+]13984295-13989575	Y71A12B.17	807	769	933	1282	674.455981941672	613.946926630816	1305.74815541552	1354.61464836986
1389	XLOC_001389	chrI[+]13992569-13996208	Y71A12B.15	156	201	66	115	130.378108033334	160.472473670733	92.3680367174968	121.513794510557
1390	XLOC_001390	chrI[+]14004446-14008458	Y71A12B.12	4942	4035	1950	2727	4130.31160192781	3221.42503115129	2729.05563028968	2881.4618924373
1391	XLOC_001391	chrI[+]14009884-14011453	ZC334.7	146	170	6	4	122.020537005556	135.722987681715	8.39709424704516	4.22656676558459
1392	XLOC_001392	chrI[+]14018795-14019653	ins-29	0	1	0	0	0	0.798370515774793	0	0
1393	XLOC_001393	chrI[+]14020351-14021142	ins-25	0	0	0	1	0	0	0	1.05664169139615
1394	XLOC_001394	chrI[+]14027242-14027536	ins-27	5	8	1	3	4.17878551388892	6.38696412619834	1.39951570784086	3.16992507418845
1395	XLOC_001395	chrI[+]14041614-14043465	nhr-276	0	0	0	0	0	0	0	0
1396	XLOC_001396	chrI[+]14059407-14060804	F47G4.6	220	146	108	114	183.866562611113	116.56209530312	151.147696446813	120.457152819161
1397	XLOC_001397	chrI[+]14075823-14078201	gpdh-1	787	969	113	195	657.740839886116	773.621029785774	158.145274986017	206.045129822249
1398	XLOC_001398	chrI[+]14084510-14087338	fbxb-56	41	54	128	147	34.2660412138892	43.1120078518388	179.13801060363	155.326328635234
1399	XLOC_001399	chrI[+]14088081-14089845	fbxb-101	1162	648	581	582	971.149753427785	517.344094222066	813.11862625554	614.965464392558
1400	XLOC_001400	chrI[+]14101264-14104571	tfg-1	1472	8290	972	5692	1230.2344552889	6618.49157577303	1360.32926802132	6014.40450742688
1401	XLOC_001401	chrI[+]14113623-14114078	Y63D3A.7	599	685	661	791	500.618504563893	546.883803305733	925.079882882808	835.803577894353
1402	XLOC_001402	chrI[+]14114181-14118621	Y63D3A.8	1122	3270	1163	4892	937.719469316674	2610.67158658357	1627.63676821892	5169.09115430996
1403	XLOC_001403	chrI[+]14118745-14127160	mys-2	358	2202	443	3936	299.201042794447	1758.01187573609	619.985458573501	4158.94169733524
1404	XLOC_001404	chrI[+]14155484-14156303	fipr-22	12	18	18	9	10.0290852333334	14.3706692839463	25.1912827411355	9.50977522256534
1405	XLOC_001405	chrI[+]14157642-14157956	fipr-24	0	3	0	0	0	2.39511154732438	0	0
1406	XLOC_001406	chrI[+]14163434-14168284	C37A5.7	196	251	203	295	163.808392144446	200.390999459473	284.101688691695	311.709298961864
1407	XLOC_001407	chrI[+]14171851-14172773	C37A5.11	29	17	2	3	24.2369559805557	13.5722987681715	2.79903141568172	3.16992507418845
1408	XLOC_001408	chrI[+]14200007-14204630	ZK849.5	2	1	0	4	1.67151420555557	0.798370515774793	0	4.22656676558459
1409	XLOC_001409	chrI[+]14205704-14208568	ZK849.4	4	6	3	4	3.34302841111114	4.79022309464876	4.19854712352258	4.22656676558459
1410	XLOC_001410	chrI[+]14213730-14215777	C49A1.1	3	2	2	5	2.50727130833335	1.59674103154959	2.79903141568172	5.28320845698074
1411	XLOC_001411	chrI[+]14237386-14241162	C49A1.5	34	42	0	1	28.4157414944447	33.5315616625413	0	1.05664169139615
1412	XLOC_001412	chrI[+]14246215-14247301	clec-115	0	2	0	0	0	1.59674103154959	0	0
1413	XLOC_001413	chrI[+]14251048-14252349	clec-116	0	2	0	0	0	1.59674103154959	0	0
1414	XLOC_001414	chrI[+]14252944-14255497	K04H8.2	0	0	0	1	0	0	0	1.05664169139615
1415	XLOC_001415	chrI[+]14255671-14256957	K04H8.3	4	4	18	13	3.34302841111114	3.19348206309917	25.1912827411355	13.7363419881499
1416	XLOC_001416	chrI[+]14263288-14271304	pes-7	837	2089	32	84	699.528695025005	1667.79600745354	44.7845026509075	88.7579020772765
1417	XLOC_001417	chrI[+]14297276-14298252	fbxb-67	167	205	258	296	139.57143616389	163.665955733833	361.075052622942	312.76594065326
1418	XLOC_001418	chrI[+]14298742-14299750	fbxb-8	283	296	319	514	236.519260086113	236.317672669339	446.445510801234	543.11382937762
1419	XLOC_001419	chrI[+]14305057-14307121	F49B2.7	725	219	1074	513	605.923899513894	174.84314295468	1503.07987022108	542.057187686224
1420	XLOC_001420	chrI[+]14310996-14312858	F49B2.3	14	265	30	397	11.700599438889	211.56818668032	41.9854712352258	419.486751484271
1421	XLOC_001421	chrI[+]14322224-14328913	src-2	721	597	143	149	602.580871102782	476.627197917551	200.130746221243	157.439612018026
1422	XLOC_001422	chrI[+]14331072-14339818	F49B2.6	112	161	32	44	93.6047955111118	128.537653039742	44.7845026509075	46.4922344214305
1423	XLOC_001423	chrI[+]14358511-14367578	Y105E8A.3	3530	5751	3550	5544	2950.22257280558	4591.42883622083	4968.28076283505	5858.02153710025
1424	XLOC_001424	chrI[+]14390320-14400209	eat-18,eat-18_dup1,eat-18_dup3,eat-18_dup2	2486	2522	72	183	2077.69215750557	2013.49044078403	100.765130964542	193.365429525495
1425	XLOC_001425	chrI[+]14406015-14417916	apg-1	2234	5623	1187	4040	1867.08136760557	4489.23741020166	1661.2251452071	4268.83243324044
1426	XLOC_001426	chrI[+]14418184-14431791	Y105E8A.10,Y105E8A.10_dup2	2433	2847	1188	2542	2033.39703105835	2272.96085841083	1662.62466091494	2685.98317952901
1427	XLOC_001427	chrI[+]14432780-14433728	Y105E8A.11	644	391	621	273	538.227574188893	312.162871667944	869.099254569174	288.463181751149
1428	XLOC_001428	chrI[+]14441527-14444262	Y105E8A.27	6	3	7	7	5.01454261666671	2.39511154732438	9.79660995488602	7.39649183977304
1429	XLOC_001429	chrI[+]14466884-14467298	Y105E8A.15	0	1	0	0	0	0.798370515774793	0	0
1430	XLOC_001430	chrI[+]14469493-14476708	ekl-4,ekl-4_dup1	1543	2087	1759	3199	1289.57320958612	1666.19926642199	2461.74813009207	3380.19677077628
1431	XLOC_001431	chrI[+]14529518-14546621	zoo-1,zoo-1_dup1	2526	10782	785	5732	2111.12244161668	8608.03090108382	1098.61983065508	6056.67017508272
1432	XLOC_001432	chrI[+]14642720-14646587	Y105E8B.7	545	450	244	231	455.487621013892	359.266732098657	341.48183271317	244.08423071251
1433	XLOC_001433	chrI[+]14647769-14651427	bath-40	509	4674	594	5856	425.400365313892	3731.58379073138	831.312330457471	6187.69374481585
1434	XLOC_001434	chrI[+]14652103-14657262	Y105E8B.3	4232	4483	4538	6599	3536.92405895558	3579.0950222184	6351.00228218182	6972.77852152318
1435	XLOC_001435	chrI[+]14657342-14661401	Y105E8B.5	797	633	700	686	666.098410913894	505.368536485444	979.660995488602	724.856200297758
1436	XLOC_001436	chrI[+]14662525-14662852	Y105E8B.6	52	161	74	410	43.4593693444448	128.537653039742	103.564162380224	433.223093472421
1437	XLOC_001437	chrI[+]14664436-14674783	ero-1_dup1,ero-1	3151	3242	2143	3546	2633.4706308528	2588.31721214188	2999.16216190296	3746.85143769074
1438	XLOC_001438	chrI[+]14694157-14700287	Y54E5A.2	110	107	87	89	91.9332813055563	85.4256451879028	121.757866582155	94.0411105342572
1439	XLOC_001439	chrI[+]14711068-14715017	Y54E5A.7	2221	3203	1721	3033	1856.21652526946	2557.18076202666	2408.56653319412	3204.79425000452
1440	XLOC_001440	chrI[+]14716599-14719005	Y54E5A.8,Y54E5A.8_dup1	540	357	194	158	451.308835500003	285.018274131601	271.506047321127	166.949387240591
1441	XLOC_001441	chrI[+]14725283-14726118	K05C4.10	2	6	0	4	1.67151420555557	4.79022309464876	0	4.22656676558459
1442	XLOC_001442	chrI[+]14732413-14733536	K05C4.8	6	3	15	9	5.01454261666671	2.39511154732438	20.9927356176129	9.50977522256534
1443	XLOC_001443	chrI[+]14735223-14736932	K05C4.4	3	15	3	5	2.50727130833335	11.9755577366219	4.19854712352258	5.28320845698074
1444	XLOC_001444	chrI[+]14737690-14738722	K05C4.7	3427	2168	4789	4013	2864.13959121947	1730.86727819975	6702.28072484988	4240.30310757274
1445	XLOC_001445	chrI[+]14739556-14742644	hmp-2	7486	7323	5296	8258	6256.47767139449	5846.46728701881	7411.83518872519	8725.74708754939
1446	XLOC_001446	chrI[+]14742752-14747777	K05C4.5	2125	2776	2021	2496	1775.98384340279	2216.27655179082	2828.42124554638	2637.37766172479
1447	XLOC_001447	chrI[+]14756845-14758774	dnj-12	16122	22389	15591	24753	13474.0760109834	17874.7174776818	21819.8494009468	26155.0517871289
1448	XLOC_001448	chrI[+]14759917-14760632	rps-26	22233	15348	9691	8544	18581.3876660585	12253.3906761115	13562.7067246858	9027.94661128869
1449	XLOC_001449	chrI[+]14790231-14790921	uev-1	1391	1658	2156	2667	1162.5381299639	1323.69831515461	3017.35586610489	2818.06339095353
1450	XLOC_001450	chrI[+]14791042-14794042	F39B2.1	1299	9026	1505	14027	1085.64847650834	7206.09227538328	2106.27114030049	14821.5130052138
1451	XLOC_001451	chrI[+]14794886-14797145	K11B4.1	2072	1830	999	1411	1731.68871695557	1461.01804386787	1398.11619213302	1490.92142655997
1452	XLOC_001452	chrI[+]14797650-14798663	K11B4.2	549	646	890	1232	458.830649425004	515.747353190516	1245.56897997837	1301.78256380005
1453	XLOC_001453	chrI[+]14807454-14815701	smp-1,smp-1_dup1	2594	2708	618	1217	2167.95392460557	2161.98735671814	864.900707445651	1285.93293842911
1454	XLOC_001454	chrI[+]14820368-14821638	let-49,let-49_dup1	1233	892	1802	1417	1030.48850772501	712.146500071115	2521.92730552923	1497.26127670834
1455	XLOC_001455	chrI[+]14822037-14823959	ubc-16	2230	1211	2573	1485	1863.73833919446	966.826694603274	3600.95391627453	1569.11291172328
1456	XLOC_001456	chrI[+]14838904-14839125	F32A7.8	221	164	1	1	184.70231971389	130.932764587066	1.39951570784086	1.05664169139615
1457	XLOC_001457	chrI[+]14839892-14843090	F32A7.4	1193	696	1376	836	997.058223613897	555.665878979256	1925.73361398902	883.35245400718
1458	XLOC_001458	chrI[+]14846465-14850111	F32A7.5,F32A7.5_dup1,F32A7.5_dup2	1180	7120	124	675	986.193381277785	5684.39807231652	173.539947772267	713.2331416924
1459	XLOC_001459	chrI[+]14852805-14854594	str-245	7	2	0	0	5.85029971944449	1.59674103154959	0	0
1460	XLOC_001460	chrI[+]14867824-14871352	F11C3.1	138	146	41	79	115.334480183334	116.56209530312	57.3801440214753	83.4746936202957
1461	XLOC_001461	chrI[+]14872149-14875365	unc-122	360	259	2	8	300.872557000002	206.777963585671	2.79903141568172	8.45313353116919
1462	XLOC_001462	chrI[+]14909227-14913110	ptr-23	2399	3369	1021	2313	2004.9812895639	2689.71026764528	1428.90553770552	2444.01223219929
1463	XLOC_001463	chrI[+]14913610-14915558	F21F12.1	6	52	3	7	5.01454261666671	41.5152668202892	4.19854712352258	7.39649183977304
1464	XLOC_001464	chrI[+]14919518-14951554	kin-1,kin-1_dup1,kin-1_dup2,kin-1_dup3,kin-1_dup4,kin-1_dup5,kin-1_dup6,kin-1_dup7,kin-1_dup8,kin-1_dup9,kin-1_dup10,kin-1_dup11,kin-1_dup12	71	2295	1	107	59.3387542972227	1832.26033370315	1.39951570784086	113.060660979388
1465	XLOC_001465	chrI[+]14953475-14955476	ZK909.3	2055	1646	186	127	1717.48084620835	1314.11786896531	260.3099216584	134.193494807311
1466	XLOC_001466	chrI[+]14961509-14965339	ces-2	3591	2284	1618	1808	3001.20375607502	1823.47825802963	2264.41641528651	1910.40817804424
1467	XLOC_001467	chrI[+]14967300-14968457	ZK909.6	98	97	27	50	81.9041960722229	77.4419400301549	37.7869241117032	52.8320845698074
1468	XLOC_001468	chrI[+]14975406-14980586	ZK337.2	272	153	44	27	227.325931955557	122.150688913543	61.5786911449978	28.529325667696
1469	XLOC_001469	chrI[+]14984482-14985087	tag-4	4	4	3	3	3.34302841111114	3.19348206309917	4.19854712352258	3.16992507418845
1470	XLOC_001470	chrI[+]14993808-15001440	ZK337.1_dup2,ZK337.1,ZK337.1_dup1	1669	5000	237	1422	1394.87860453612	3991.85257887396	331.685222758284	1502.54448516532
1471	XLOC_001471	chrI[+]15001861-15005595	mtd-1	97	49	0	8	81.0684389694451	39.1201552729648	0	8.45313353116919
1472	XLOC_001472	chrI[+]15023127-15027739	F33H2.2	2287	2028	1734	2854	1911.37649405279	1619.09540599128	2426.76023739605	3015.65538724461
1473	XLOC_001473	chrI[+]15034504-15035454	F33H2.3	10988	8618	11292	12191	9183.29904532229	6880.35710494716	15803.331372939	12881.5188598104
1474	XLOC_001474	chrI[+]15036360-15040474	F31C3.2,F31C3.2_dup1	3743	3185	3551	5137	3128.23883569725	2542.81009274271	4969.68027854289	5427.96836870202
1475	XLOC_001475	chrI[+]15053012-15053605	F31C3.5	1639	845	2879	1729	1369.80589145279	674.6230858297	4029.20572287384	1826.93348442394
1476	XLOC_001476	chrI[-]3747-3909		7	7	18	23	5.85029971944449	5.58859361042355	25.1912827411355	24.3027589021114
1477	XLOC_001477	chrI[-]4124-10232	Y74C9A.3	1551	953	1539	1252	1296.25926640834	760.847101533377	2153.85467436708	1322.91539762798
1478	XLOC_001478	chrI[-]17497-26781	Y74C9A.4,Y74C9A.4_dup1	737	2003	1030	2901	615.952984747227	1599.13614309691	1441.50117907609	3065.31754674023
1479	XLOC_001479	chrI[-]27595-32482	sesn-1	549	1148	147	483	458.830649425004	916.529352109462	205.728809052606	510.35793694434
1480	XLOC_001480	chrI[-]55316-63972	Y48G1C.5	18	14	4	9	15.0436278500001	11.1771872208471	5.59806283136344	9.50977522256534
1481	XLOC_001481	chrI[-]85045-86284	Y48G1C.6	589	343	378	310	492.260933536115	273.841086910754	529.016937563845	327.558924332806
1482	XLOC_001482	chrI[-]96479-100613	Y48G1C.7	1596	5069	2246	7548	1333.86833603334	4046.94014446242	3143.31227981057	7975.53148665813
1483	XLOC_001483	chrI[-]101415-108161	Y48G1C.8	445	5978	309	8430	371.911910736114	4772.65894330171	432.450353722826	8907.48945846953
1484	XLOC_001484	chrI[-]108682-110057	rab-11.1	4974	20797	3400	16739	4157.0558292167	16603.7116165684	4758.35340665892	17687.1252722801
1485	XLOC_001485	chrI[-]145331-145627	F53G12.11	3	1	5	1	2.50727130833335	0.798370515774793	6.9975785392043	1.05664169139615
1486	XLOC_001486	chrI[-]146499-154819	bli-3	1489	2031	274	694	1244.44232603612	1621.4905175386	383.467303948396	733.309333828927
1487	XLOC_001487	chrI[-]160172-166819	ptr-11	1640	2366	119	194	1370.64164855557	1888.94464032316	166.542369233062	204.988488130853
1488	XLOC_001488	chrI[-]182139-182771	F56C11.3	326	251	311	264	272.456815505558	200.390999459473	435.249385138507	278.953406528583
1489	XLOC_001489	chrI[-]219735-220560	Y48G1BL.5	4	13	1	14	3.34302841111114	10.3788167050723	1.39951570784086	14.7929836795461
1490	XLOC_001490	chrI[-]221249-221574	Y48G1BL.6	0	8	0	6	0	6.38696412619834	0	6.33985014837689
1491	XLOC_001491	chrI[-]229090-234973	Y48G1BM.5	38	70	9	78	31.7587699055558	55.8859361042355	12.5956413705677	82.4180519288996
1492	XLOC_001492	chrI[-]235130-238252	Y48G1BM.6	3	27	4	14	2.50727130833335	21.5560039259194	5.59806283136344	14.7929836795461
1493	XLOC_001493	chrI[-]238616-239021	Y48G1BM.7	1	2	2	0	0.835757102777784	1.59674103154959	2.79903141568172	0
1494	XLOC_001494	chrI[-]248624-251580	Y48G1BM.8	15	24	15	12	12.5363565416668	19.160892378595	20.9927356176129	12.6797002967538
1495	XLOC_001495	chrI[-]254709-256606	Y48G1BM.9	29	572	12	27	24.2369559805557	456.667935023181	16.7941884940903	28.529325667696
1496	XLOC_001496	chrI[-]257414-259157	Y48G1BR.1	7	1156	6	52	5.85029971944449	922.91631623566	8.39709424704516	54.9453679525997
1497	XLOC_001497	chrI[-]286156-289122	ztf-3	806	838	684	884	673.620224838894	669.034492219276	957.268744163148	934.071255194195
1498	XLOC_001498	chrI[-]305814-310888	gamma-glutamyltranspeptidase	1415	1237	664	909	1182.59630043056	987.584328013419	929.278430006331	960.487297479099
1499	XLOC_001499	chrI[-]310982-314990	imb-3	11726	24575	12029	34013	9800.0877871723	19619.9554251655	16834.7744496177	35939.5538494572
1500	XLOC_001500	chrI[-]318547-323353	xpo-2	2633	8220	3304	16501	2200.54845161391	6562.6056396688	4623.9998987062	17435.6445497278
1501	XLOC_001501	chrI[-]343118-348367	mbtr-1,mbtr-1_dup1	362	663	484	981	302.544071205558	529.319651958688	677.365602594976	1036.56549925962
1502	XLOC_001502	chrI[-]357239-363904	R119.1	38	105	82	148	31.7587699055558	83.8289041563532	114.760288042951	156.38297032663
1503	XLOC_001503	chrI[-]368373-371636	peptidase	40	446	33	399	33.4302841111114	356.073250035558	46.1840183587484	421.600034867063
1504	XLOC_001504	chrI[-]373636-381905	dehydrogenase,pqn-59	16124	32406	17065	47209	13475.747525189	25871.9949341979	23882.7355543043	49882.9976091208
1505	XLOC_001505	chrI[-]388510-394414	R119.5	646	1259	274	1064	539.899088394449	1005.14847936046	383.467303948396	1124.2667596455
1506	XLOC_001506	chrI[-]412914-418663	Y50C1A.2	246	122	56	36	205.596247283335	97.4012029245247	78.3728796390882	38.0391008902613
1507	XLOC_001507	chrI[-]462660-467134	W04C9.5	25	30	23	29	20.8939275694446	23.9511154732438	32.1888612803398	30.6426090504883
1508	XLOC_001508	chrI[-]482482-487993	W04C9.6	21	9	2	8	17.5508991583335	7.18533464197313	2.79903141568172	8.45313353116919
1509	XLOC_001509	chrI[-]496208-502046	Y65B4BL.3	311	124	514	286	259.920458963891	98.9979439560743	719.351073830202	302.199523739298
1510	XLOC_001510	chrI[-]502958-506253	Y65B4BL.4	1037	603	1923	1613	866.680115580562	481.4174210122	2691.26870617797	1704.36304822199
1511	XLOC_001511	chrI[-]508975-510840	Y65B4BL.7	120	83	41	40	100.290852333334	66.2647528093078	57.3801440214753	42.2656676558459
1512	XLOC_001512	chrI[-]511020-516459	acs-13	4833	6871	4583	6112	4039.21407772503	5485.6038138886	6413.98048903466	6458.19401781326
1513	XLOC_001513	chrI[-]520148-521557	Y65B4BL.6,Y65B4BL.6_dup1	136	158	0	5	113.662965977779	126.142541492417	0	5.28320845698074
1514	XLOC_001514	chrI[-]565443-566394	ceh-9	19	11	4	3	15.8793849527779	8.78207567352272	5.59806283136344	3.16992507418845
1515	XLOC_001515	chrI[-]572180-575122	grl-16,grl-16_dup1	5546	6560	33	51	4635.10889200559	5237.31058348264	46.1840183587484	53.8887262612036
1516	XLOC_001516	chrI[-]582308-583621	F56A6.5	0	2	0	1	0	1.59674103154959	0	1.05664169139615
1517	XLOC_001517	chrI[-]585834-607574	hum-7	884	1617	234	1070	738.809278855561	1290.96512400784	327.486675634761	1130.60660979388
1518	XLOC_001518	chrI[-]614726-629447	F56A6.4	1261	1226	2247	2415	1053.88970660279	978.802252339896	3144.71179551841	2551.7896847217
1519	XLOC_001519	chrI[-]631097-636353	Y65B4A.6	531	8112	741	10585	443.787021575003	6476.38162396512	1037.04113951008	11184.5523034282
1520	XLOC_001520	chrI[-]645629-647245	Y65B4A.7	38	4	9	8	31.7587699055558	3.19348206309917	12.5956413705677	8.45313353116919
1521	XLOC_001521	chrI[-]659563-663597	Y65B4A.8	278	981	136	507	232.340474572224	783.201475975072	190.334136266357	535.717337537847
1522	XLOC_001522	chrI[-]663627-666850	Y65B4A.9	25	14	7	18	20.8939275694446	11.1771872208471	9.79660995488602	19.0195504451307
1523	XLOC_001523	chrI[-]667618-674416	Y18H1A.14	72	42	7	1	60.1745114000005	33.5315616625413	9.79660995488602	1.05664169139615
1524	XLOC_001524	chrI[-]683727-686578	Y18H1A.10	8	2	7	6	6.68605682222227	1.59674103154959	9.79660995488602	6.33985014837689
1525	XLOC_001525	chrI[-]692031-694951	Y18H1A.4	1110	882	741	807	927.690384083341	704.162794913367	1037.04113951008	852.709844956692
1526	XLOC_001526	chrI[-]694991-698330	Y18H1A.2	1691	1135	1093	1274	1413.26526079723	906.15053540439	1529.67066867006	1346.16151483869
1527	XLOC_001527	chrI[-]700292-715853	Y18H1A.3	642	7491	658	6609	536.556059983337	5980.59353366897	920.881335759286	6983.34493843715
1528	XLOC_001528	chrI[-]717942-719730	Y18H1A.7	238	270	310	332	198.910190461113	215.560039259194	433.849869430667	350.805041543521
1529	XLOC_001529	chrI[-]731983-736553	Y18H1A.15	0	0	13	5	0	0	18.1937042019312	5.28320845698074
1530	XLOC_001530	chrI[-]742007-745456	col-46	36	36	3	15	30.0872557000002	28.7413385678925	4.19854712352258	15.8496253709422
1531	XLOC_001531	chrI[-]748230-757012	Y18H1A.9	1004	1034	31	65	839.100131188895	825.515113311136	43.3849869430667	68.6817099407497
1532	XLOC_001532	chrI[-]760919-761838	mps-3	0	3	0	2	0	2.39511154732438	0	2.1132833827923
1533	XLOC_001533	chrI[-]841757-846765	ZC123.4,ZC123.4_dup1,ZC123.4_dup2	786	765	48	88	656.905082783338	610.753444567716	67.1767539763613	92.9844688428611
1534	XLOC_001534	chrI[-]873483-882715	pde-6,pde-6_dup1	80	1074	0	82	66.8605682222227	857.449933942127	0	86.6446186944842
1535	XLOC_001535	chrI[-]889934-895101	Y95B8A.11	138	87	195	59	115.334480183334	69.458234872407	272.905563028968	62.3418597923728
1536	XLOC_001536	chrI[-]912417-926879	Y95B8A.12,Y95B8A.12_dup4,Y95B8A.12_dup5,Y95B8A.12_dup2,Y95B8A.12_dup1,Y95B8A.12_dup3	121	194	22	13	101.126609436112	154.88388006031	30.7893455724989	13.7363419881499
1537	XLOC_001537	chrI[-]948576-957375	mig-1,mig-1_dup1	2515	2242	956	1712	2101.92911348613	1789.94669636709	1337.93701669586	1808.97057567021
1538	XLOC_001538	chrI[-]963702-969428	cutl-20	2456	1275	996	696	2052.61944442224	1017.92240761286	1393.9176450095	735.422617211719
1539	XLOC_001539	chrI[-]969682-973139	shc-1,shc-1_dup1,shc-1_dup2,shc-1_dup3	40	942	11	518	33.4302841111114	752.065025859855	15.3946727862495	547.340396143205
1540	XLOC_001540	chrI[-]1011388-1014383	C54G6.1,C54G6.1_dup1	190	162	333	457	158.793849527779	129.336023555516	466.038730711006	482.88525296804
1541	XLOC_001541	chrI[-]1019886-1029912	Y34D9A.1	1700	1271	1722	1359	1420.78707472223	1014.72892554976	2409.96604890196	1435.97605860737
1542	XLOC_001542	chrI[-]1030635-1033438	spd-1	2812	3433	2685	4896	2350.14897301113	2740.80598065486	3757.69967555271	5173.31772107554
1543	XLOC_001543	chrI[-]1050926-1053647	Y34D9A.8_dup1,Y34D9A.8	25	368	11	56	20.8939275694446	293.800349805124	15.3946727862495	59.1719347181843
1544	XLOC_001544	chrI[-]1053923-1066901	vps-4	474	4039	400	3261	396.14886671667	3224.61851321439	559.806283136344	3445.70855564284
1545	XLOC_001545	chrI[-]1078426-1079236	R06A10.3	0	2	1	1	0	1.59674103154959	1.39951570784086	1.05664169139615
1546	XLOC_001546	chrI[-]1089668-1095798	R06A10.4	639	942	100	299	534.048788675004	752.065025859855	139.951570784086	315.935865727448
1547	XLOC_001547	chrI[-]1136376-1141023	Y48G8AL.9	1396	628	970	770	1166.71691547779	501.37668390657	1357.53023660563	813.614102375034
1548	XLOC_001548	chrI[-]1142032-1154388	Y48G8AL.10	156	1537	95	1898	130.378108033334	1227.09548274586	132.953992244882	2005.50593026989
1549	XLOC_001549	chrI[-]1155400-1156022	aps-3	640	2010	402	3115	534.884545777782	1604.72473670733	562.605314552026	3291.438868699
1550	XLOC_001550	chrI[-]1162891-1175870	haf-6	869	656	358	342	726.272922313894	523.731058348264	501.026623407028	361.371458457483
1551	XLOC_001551	chrI[-]1218432-1218984	Y48G8AL.12	157	213	2	0	131.213865136112	170.052919860031	2.79903141568172	0
1552	XLOC_001552	chrI[-]1223959-1229283	Y48G8AL.13	7858	4271	7242	5143	6567.37931362783	3409.84047287414	10135.2927561835	5434.30821885039
1553	XLOC_001553	chrI[-]1259490-1268156	grh-1	257	4367	3	99	214.789575413891	3486.48404238852	4.19854712352258	104.607527448219
1554	XLOC_001554	chrI[-]1341221-1344695	K12C11.1	3966	2869	2341	2990	3314.61266961669	2290.52500975788	3276.26627205545	3159.35865727448
1555	XLOC_001555	chrI[-]1376943-1385058	Y92H12BL.4	82	618	16	535	68.5320824277783	493.392978748822	22.3922513254538	565.303304896939
1556	XLOC_001556	chrI[-]1386258-1392760	Y92H12BM.1	77	637	27	565	64.3532969138894	508.562018548543	37.7869241117032	597.002555638824
1557	XLOC_001557	chrI[-]1413948-1415809	Y92H12BR.2	1174	1102	1093	1339	981.178838661119	879.804308383822	1529.67066867006	1414.84322477944
1558	XLOC_001558	chrI[-]1433016-1433852	Y92H12BR.4	2	27	2	52	1.67151420555557	21.5560039259194	2.79903141568172	54.9453679525997
1559	XLOC_001559	chrI[-]1441667-1443943	F37F2.2	1151	655	958	626	961.95642529723	522.932687832489	1340.73604811154	661.457698813989
1560	XLOC_001560	chrI[-]1451123-1453078	gst-25	21	30	9	12	17.5508991583335	23.9511154732438	12.5956413705677	12.6797002967538
1561	XLOC_001561	chrI[-]1491341-1514410	Y92H12A.5	642	3676	474	5251	536.556059983337	2934.81001598814	663.370445516568	5548.42552152118
1562	XLOC_001562	chrI[-]1594671-1596176	cpx-1	90	134	12	15	75.2181392500006	106.981649113822	16.7941884940903	15.8496253709422
1563	XLOC_001563	chrI[-]1600625-1601497	Y73E7A.5	5	8	6	6	4.17878551388892	6.38696412619834	8.39709424704516	6.33985014837689
1564	XLOC_001564	chrI[-]1607706-1610037	Y73E7A.6	464	399	648	585	387.791295688892	318.549835794142	906.886178680877	618.135389466747
1565	XLOC_001565	chrI[-]1621527-1626606	bre-4	673	652	375	673	562.464530169449	520.537576285165	524.818390440322	711.119858309608
1566	XLOC_001566	chrI[-]1644589-1651381	mab-20,mab-20_dup1	1429	12943	1117	11411	1194.29689986945	10333.3095856731	1563.25904565824	12057.3383405214
1567	XLOC_001567	chrI[-]1655646-1656727	pqn-88	6	3	7	3	5.01454261666671	2.39511154732438	9.79660995488602	3.16992507418845
1568	XLOC_001568	chrI[-]1657621-1661009	Y71G12B.33	6	8	55	36	5.01454261666671	6.38696412619834	76.9733639312473	38.0391008902613
1569	XLOC_001569	chrI[-]1663427-1666769	Y71G12B.22	0	2	2	9	0	1.59674103154959	2.79903141568172	9.50977522256534
1570	XLOC_001570	chrI[-]1670081-1676431	Y71G12B.23,Y71G12B.23_dup1	1759	1013	760	559	1470.09674378612	808.749332479865	1063.63193795905	590.662705490447
1571	XLOC_001571	chrI[-]1686217-1691612	Y71G12B.31	1	107	0	34	0.835757102777784	85.4256451879028	0	35.925817507469
1572	XLOC_001572	chrI[-]1740649-1751056	mppa-1	1183	782	496	473	988.700652586119	624.325743335888	694.159791089067	499.791520030378
1573	XLOC_001573	chrI[-]1771389-1775934	Y71G12B.25	4555	5951	191	324	3806.87360315281	4751.10293937579	267.307500197604	342.351908012352
1574	XLOC_001574	chrI[-]1779840-1782562	Y71G12B.26	82	74	11	25	68.5320824277783	59.0794181673347	15.3946727862495	26.4160422849037
1575	XLOC_001575	chrI[-]1797436-1798646	Y71G12B.27	0	0	1	1	0	0	1.39951570784086	1.05664169139615
1576	XLOC_001576	chrI[-]1814103-1816018	Y71G12B.32	1	0	0	0	0.835757102777784	0	0	0
1577	XLOC_001577	chrI[-]1818990-1822932	Y71G12B.30	19	30	57	47	15.8793849527779	23.9511154732438	79.772395346929	49.662159495619
1578	XLOC_001578	chrI[-]1832116-1832422	C53H9.3	402	372	559	650	335.974355316669	296.993831868223	782.329280683041	686.817099407496
1579	XLOC_001579	chrI[-]1851734-1855127	M01D7.9	27	6	19	23	22.5654417750002	4.79022309464876	26.5907984489763	24.3027589021114
1580	XLOC_001580	chrI[-]1857893-1860579	M01D7.1	21	21	27	22	17.5508991583335	16.7657808312706	37.7869241117032	23.2461172107153
1581	XLOC_001581	chrI[-]1862613-1872307	scm-1	1321	4105	859	4185	1104.03513276945	3277.31096725552	1202.1839930353	4422.04547849288
1582	XLOC_001582	chrI[-]1885206-1894864	Y71G12A.4	151	74	134	91	126.199322519445	59.0794181673347	187.535104850675	96.1543939170495
1583	XLOC_001583	chrI[-]1911679-1913967	Y51F10.7	269	226	17	22	224.818660647224	180.431736565103	23.7917670332946	23.2461172107153
1584	XLOC_001584	chrI[-]1950604-1958513	Y51F10.10	992	710	995	798	829.071045955562	566.843066200103	1392.51812930166	843.200069734126
1585	XLOC_001585	chrI[-]1988725-2010481	gap-3	114	1317	114	1485	95.2763097166674	1051.4539692754	159.544790693858	1569.11291172328
1586	XLOC_001586	chrI[-]2034385-2043813	Y20F4.4	388	1070	155	571	324.27375587778	854.256451879028	216.924934715333	603.342405787201
1587	XLOC_001587	chrI[-]2049142-2050179	Y20F4.8	25	36	21	26	20.8939275694446	28.7413385678925	29.3898298646581	27.4726839762999
1588	XLOC_001588	chrI[-]2050816-2053703	Y20F4.5	6	55	4	91	5.01454261666671	43.9103783676136	5.59806283136344	96.1543939170495
1589	XLOC_001589	chrI[-]2061671-2064018	Y37E3.1	1319	929	1944	1555	1102.3636185639	741.686209154782	2720.65853604263	1643.07783012101
1590	XLOC_001590	chrI[-]2069088-2069589	rla-1	12081	13018	5088	6295	10096.7815586584	10393.1873743563	7120.7359214943	6651.55944733875
1591	XLOC_001591	chrI[-]2069681-2070611	Y37E3.8	18149	18242	8071	9645	15168.155658314	14563.8749487638	11295.4912779836	10191.3091135159
1592	XLOC_001592	chrI[-]2069886-2070025	_dup2	5	0	2	1	4.17878551388892	0	2.79903141568172	1.05664169139615
1593	XLOC_001593	chrI[-]2070258-2070396	_dup3	2	1	1	2	1.67151420555557	0.798370515774793	1.39951570784086	2.1132833827923
1594	XLOC_001594	chrI[-]2085675-2093824	Y37E3.13	1409	1283	251	131	1177.5817578139	1024.30937173906	351.278442668056	138.420061572895
1595	XLOC_001595	chrI[-]2107459-2108631	Y37E3.19	3	6	15	9	2.50727130833335	4.79022309464876	20.9927356176129	9.50977522256534
1596	XLOC_001596	chrI[-]2113650-2118552	fpn-1.1	285	205	39	55	238.190774291669	163.665955733833	54.5811126057935	58.1152930267882
1597	XLOC_001597	chrI[-]2219472-2222314	W03F11.1	19	3	2	0	15.8793849527779	2.39511154732438	2.79903141568172	0
1598	XLOC_001598	chrI[-]2223308-2233192	gcy-17	21	39	18	46	17.5508991583335	31.1364501152169	25.1912827411355	48.6055178042228
1599	XLOC_001599	chrI[-]2233779-2234907	dct-9	0	0	4	1	0	0	5.59806283136344	1.05664169139615
1600	XLOC_001600	chrI[-]2235637-2241358	W03F11.4	21	29	18	33	17.5508991583335	23.152744957469	25.1912827411355	34.8691758160729
1601	XLOC_001601	chrI[-]2255924-2272867	abt-2	325	833	181	567	271.62105840278	665.042639640402	253.312343119196	599.115839021616
1602	XLOC_001602	chrI[-]2281513-2291184	cdk-7	1772	1116	2139	2117	1480.96158612223	890.981495604669	2993.5640990716	2236.91046068565
1603	XLOC_001603	chrI[-]2297281-2304396	tpxl-1,tpxl-1_dup1	1030	4309	1558	9126	860.829815861118	3440.17855247358	2180.44547281606	9642.91207568125
1604	XLOC_001604	chrI[-]2304513-2306817	icp-1	7623	7880	9357	14046	6370.97639447505	6291.15966430537	13095.2684782669	14841.5891973503
1605	XLOC_001605	chrI[-]2318293-2321848	mcm-4	12343	14009	13147	22906	10315.7499195862	11184.3725554891	18399.4330109838	24203.4345831202
1606	XLOC_001606	chrI[-]2322077-2327253	Y39G10AR.15	438	368	1263	1313	366.061611016669	293.800349805124	1767.58833900301	1387.37054080314
1607	XLOC_001607	chrI[-]2330947-2332601	Y39G10AR.16	5	5	8	11	4.17878551388892	3.99185257887396	11.1961256627269	11.6230586053576
1608	XLOC_001608	chrI[-]2377090-2381852	Y39G10AR.17	77	582	26	545	64.3532969138894	464.651640180929	36.3874084038624	575.869721810901
1609	XLOC_001609	chrI[-]2382966-2401489	Y39G10AR.18,Y39G10AR.18_dup1	930	9435	630	7926	777.254105583339	7532.62581633517	881.694895939742	8374.94204600587
1610	XLOC_001610	chrI[-]2418453-2420405	F23C8.5	7739	5032	4962	3872	6467.92421839727	4017.40043537876	6944.39694230635	4091.31662908589
1611	XLOC_001611	chrI[-]2420832-2421743	F23C8.6	5738	3683	5100	4130	4795.57425573893	2940.39860959856	7137.53010998839	4363.93018546609
1612	XLOC_001612	chrI[-]2422406-2425074	F23C8.7	6	6	16	9	5.01454261666671	4.79022309464876	22.3922513254538	9.50977522256534
1613	XLOC_001613	chrI[-]2429773-2432582	F23C8.8	3	11	40	25	2.50727130833335	8.78207567352272	55.9806283136344	26.4160422849037
1614	XLOC_001614	chrI[-]2432593-2433614	F23C8.9	1267	975	1452	1596	1058.90424921945	778.411252880423	2032.09680778493	1686.40013946825
1615	XLOC_001615	chrI[-]2449415-2451055	F23C8.11	12	28	3	3	10.0290852333334	22.3543744416942	4.19854712352258	3.16992507418845
1616	XLOC_001616	chrI[-]2451148-2451808	F23C8.12	0	0	0	0	0	0	0	0
1617	XLOC_001617	chrI[-]2451909-2464638	inx-19,inx-19_dup1	534	341	29	31	446.294292883337	272.244345879204	40.5859555273849	32.7558924332806
1618	XLOC_001618	chrI[-]2468789-2471936	Y74C10AL.2	2871	1107	1579	976	2399.45864207502	883.796160962695	2209.83530268072	1031.28229080264
1619	XLOC_001619	chrI[-]2472419-2485383	abtm-1	460	938	340	756	384.448267277781	748.871543796756	475.835340665892	798.821118695488
1620	XLOC_001620	chrI[-]2506780-2513784	Y23H5B.7,Y23H5B.7_dup1,Y23H5B.7_dup2	19	23	4	15	15.8793849527779	18.3625218628202	5.59806283136344	15.8496253709422
1621	XLOC_001621	chrI[-]2514169-2514312	_dup6	6	0	9	4	5.01454261666671	0	12.5956413705677	4.22656676558459
1622	XLOC_001622	chrI[-]2546967-2548328	Y23H5B.8	1454	1395	212	200	1215.1908274389	1113.72686950584	296.697330062262	211.32833827923
1623	XLOC_001623	chrI[-]2551376-2551591	nspd-8	0	0	0	0	0	0	0	0
1624	XLOC_001624	chrI[-]2571783-2576021	aat-5,aat-5_dup1,aat-5_dup2	796	661	89	34	665.262653811116	527.722910927138	124.556897997837	35.925817507469
1625	XLOC_001625	chrI[-]2580942-2586127	fbp-1	5247	5551	1401	1518	4385.21751827503	4431.75473306587	1960.72150668504	1603.98208753935
1626	XLOC_001626	chrI[-]2587542-2595281	ptr-12	138	131	24	43	115.334480183334	104.586537566498	33.5883769881806	45.4355927300344
1627	XLOC_001627	chrI[-]2623106-2628578	crs-1,crs-1_dup1	1910	6490	1106	5877	1596.29606630557	5181.4246473784	1547.86437287199	6209.88322033516
1628	XLOC_001628	chrI[-]2645283-2657234	F40E3.5	2	15	14	9	1.67151420555557	11.9755577366219	19.593219909772	9.50977522256534
1629	XLOC_001629	chrI[-]2650738-2651712	F40E3.6	2	0	0	0	1.67151420555557	0	0	0
1630	XLOC_001630	chrI[-]2672951-2682798	F32B5.7	1283	1741	137	319	1072.2763628639	1389.96306796391	191.733651974198	337.068699555371
1631	XLOC_001631	chrI[-]2686641-2689474	cpz-1	6067	3850	2720	2391	5070.53834255282	3073.72648573295	3806.68272532714	2526.43028412819
1632	XLOC_001632	chrI[-]2718031-2721470	dnj-30	1385	1131	1645	1712	1157.52358734723	902.957053341291	2302.20333939821	1808.97057567021
1633	XLOC_001633	chrI[-]2722520-2726652	Y71F9B.6	19	873	15	1061	15.8793849527779	696.977460271394	20.9927356176129	1121.09683457131
1634	XLOC_001634	chrI[-]2735347-2742509	Y71F9B.8	1850	3183	1396	2151	1546.1506401389	2541.21335171117	1953.72392814584	2272.83627819312
1635	XLOC_001635	chrI[-]2755625-2758205	plk-2	745	754	898	1416	622.639041569449	601.971368894194	1256.76510564109	1496.20463501695
1636	XLOC_001636	chrI[-]2759024-2761041	Y71F9B.9,Y71F9B.9_dup1	1643	956	116	77	1373.1489198639	763.242213080702	162.34382210954	81.3614102375034
1637	XLOC_001637	chrI[-]2761174-2776104	sop-3,sop-3_dup1	3012	9943	2663	10973	2517.30039356669	7938.19803834876	3726.91032998021	11594.5292796899
1638	XLOC_001638	chrI[-]2776371-2778697	Y71F9B.13_dup2,Y71F9B.13	104	74	81	69	86.9187386888896	59.0794181673347	113.36077233511	72.9082767063342
1639	XLOC_001639	chrI[-]2780851-2782772	Y71F9B.14	0	1	0	0	0	0.798370515774793	0	0
1640	XLOC_001640	chrI[-]2783049-2784272	Y71F9B.15	0	0	0	0	0	0	0	0
1641	XLOC_001641	chrI[-]2784630-2786069	W03D8.9	5	7	26	20	4.17878551388892	5.58859361042355	36.3874084038624	21.132833827923
1642	XLOC_001642	chrI[-]2787856-2790310	W03D8.1	0	0	0	0	0	0	0	0
1643	XLOC_001643	chrI[-]2798214-2800941	W03D8.2	73	26	73	21	61.0102685027782	20.7576334101446	102.164646672383	22.1894755193191
1644	XLOC_001644	chrI[-]2820870-2822086	W03D8.3	6	4	4	7	5.01454261666671	3.19348206309917	5.59806283136344	7.39649183977304
1645	XLOC_001645	chrI[-]2823469-2830294	pop-1	2317	6451	1151	9968	1936.44920713613	5150.28819726319	1610.84257972483	10532.6043798368
1646	XLOC_001646	chrI[-]2832873-2833254	W10C8.3	2	1	3	1	1.67151420555557	0.798370515774793	4.19854712352258	1.05664169139615
1647	XLOC_001647	chrI[-]2851964-2853856	W10C8.4,W10C8.4_dup1	145	108	31	15	121.184779902779	86.2240157036776	43.3849869430667	15.8496253709422
1648	XLOC_001648	chrI[-]2853971-2855735	W10C8.5	446	486	77	140	372.747667838892	388.008070666549	107.762709503746	147.929836795461
1649	XLOC_001649	chrI[-]2858618-2859839	W10C8.6	1	2	2	5	0.835757102777784	1.59674103154959	2.79903141568172	5.28320845698074
1650	XLOC_001650	chrI[-]2871258-2875290	Y71F9AL.12	197	603	283	1052	164.644149247223	481.4174210122	396.062945318963	1111.58705934875
1651	XLOC_001651	chrI[-]2875396-2876313	rpl-1,rpl-1_dup1,rpl-1_dup3	38972	19926	12126	7366	32571.1258094558	15908.3308973285	16970.5274732783	7783.22269882403
1652	XLOC_001652	chrI[-]2880922-2883455	Y71F9AL.14	1485	776	2151	1460	1241.09929762501	619.535520241239	3010.35828756569	1542.69686943838
1653	XLOC_001653	chrI[-]2883547-2893719	arx-1	2031	3335	925	2388	1697.42267574168	2662.56567010893	1294.5520297528	2523.260359054
1654	XLOC_001654	chrI[-]2895329-2900861	Y71F9AL.17	9690	25743	5358	18942	8098.48632591673	20552.4521875905	7498.60516261133	20014.9069184258
1655	XLOC_001655	chrI[-]2907723-2924716	pme-1	393	606	755	904	328.452541391669	483.812532559524	1056.63435941985	955.204089022118
1656	XLOC_001656	chrI[-]2940911-2941584	Y71F9AM.8	1	0	0	0	0.835757102777784	0	0	0
1657	XLOC_001657	chrI[-]2949610-2957877	bam-2	1888	2924	425	933	1577.90941004446	2334.43538812549	594.794175832365	985.846698072607
1658	XLOC_001658	chrI[-]2981736-2983073	Y71F9AR.4	288	180	230	251	240.698045600002	143.706692839463	321.888612803398	265.217064540433
1659	XLOC_001659	chrI[-]2983264-2985168	Y71F9AR.2	576	356	119	118	481.396091200004	284.219903615826	166.542369233062	124.683719584746
1660	XLOC_001660	chrI[-]2986188-2995914	Y71F9AR.3	553	676	573	1066	462.173677836115	539.69846866376	801.922500592813	1126.38004302829
1661	XLOC_001661	chrI[-]3001381-3002850	nduf-5	2997	2125	3859	2692	2504.76403702502	1696.53734602143	5400.73111655788	2844.47943323843
1662	XLOC_001662	chrI[-]3005428-3013449	mek-2	228	1787	168	1958	190.552619433335	1426.68811168955	235.118638917264	2068.90443175366
1663	XLOC_001663	chrI[-]3028328-3031093	Y54E10BR.5	4494	2828	5988	4687	3755.89241988336	2257.79181861111	8380.30005855107	4952.47960757375
1664	XLOC_001664	chrI[-]3031213-3032939	rpb-7	5508	3676	10357	7597	4603.35012210004	2934.81001598814	14494.7841861078	8027.30692953654
1665	XLOC_001665	chrI[-]3035239-3047795	mod-5	22	111	15	116	18.3866562611113	88.619127251002	20.9927356176129	122.570436201953
1666	XLOC_001666	chrI[-]3052053-3059166	ztf-23	1045	696	1281	1273	873.366172402785	555.665878979256	1792.77962174414	1345.1048731473
1667	XLOC_001667	chrI[-]3069393-3070141	arx-7	1493	810	1309	816	1247.78535444723	646.680117777582	1831.96606156369	862.219620179257
1668	XLOC_001668	chrI[-]3070977-3084877	M01B12.4,M01B12.4_dup1,M01B12.4_dup2	2400	4069	1092	2529	2005.81704666668	3248.56962868763	1528.27115296222	2672.24683754086
1669	XLOC_001669	chrI[-]3085014-3096276	M01B12.5,M01B12.5_dup1	3212	3200	1783	3101	2684.45181412224	2554.78565047934	2495.33650708025	3276.64588501946
1670	XLOC_001670	chrI[-]3113019-3117626	C45E1.4	5	23	0	13	4.17878551388892	18.3625218628202	0	13.7363419881499
1671	XLOC_001671	chrI[-]3138540-3140571	K09H9.8	15	15	1	1	12.5363565416668	11.9755577366219	1.39951570784086	1.05664169139615
1672	XLOC_001672	chrI[-]3141706-3143176	K09H9.5	3	1	2	1	2.50727130833335	0.798370515774793	2.79903141568172	1.05664169139615
1673	XLOC_001673	chrI[-]3144429-3147794	lpd-6	7487	5911	5964	5432	6257.31342849727	4719.1681187448	8346.71168156289	5739.67766766388
1674	XLOC_001674	chrI[-]3150410-3151980	K09H9.7	163	318	185	294	136.228407752779	253.881824016384	258.910405950559	310.652657270468
1675	XLOC_001675	chrI[-]3158515-3162377	vbh-1,vbh-1_dup1,vbh-1_dup2	828	11165	923	13895	692.006881100005	8913.80680862556	1291.75299833711	14682.0363019495
1676	XLOC_001676	chrI[-]3173248-3176322	Y54E10A.10	4073	1843	3533	1821	3404.03867961392	1471.39686057294	4944.48899580176	1924.14452003239
1677	XLOC_001677	chrI[-]3176423-3192731	Y54E10A.11	1275	1636	1089	2113	1065.59030604167	1306.13416380756	1524.0726058387	2232.68389392006
1678	XLOC_001678	chrI[-]3193534-3198832	Y54E10A.12	361	202	739	386	301.70831410278	161.270844186508	1034.2421080944	407.863692878913
1679	XLOC_001679	chrI[-]3199541-3203230	Y54E10A.13	2	4	4	3	1.67151420555557	3.19348206309917	5.59806283136344	3.16992507418845
1680	XLOC_001680	chrI[-]3217365-3222951	rom-5	1099	678	1307	931	918.497055952785	541.295209695309	1829.167030148	983.733414689814
1681	XLOC_001681	chrI[-]3223155-3228023	cdt-1	1261	5521	1482	8957	1053.88970660279	4407.80361759263	2074.08227902015	9464.3396298353
1682	XLOC_001682	chrI[-]3244158-3246074	Y54E10A.16,Y54E10A.16_dup1	1404	1202	111	199	1173.40297230001	959.641359961301	155.346243570335	210.271696587834
1683	XLOC_001683	chrI[-]3264260-3266763	zip-4,zip-4_dup1	1196	858	1441	1197	999.56549492223	685.001902534772	2016.70213499868	1264.80010460119
1684	XLOC_001684	chrI[-]3269478-3280884	pqn-72,pqn-72_dup1	421	374	15	25	351.853740269447	298.590572899772	20.9927356176129	26.4160422849037
1685	XLOC_001685	chrI[-]3293170-3294359	W01B11.6,_dup9	171	216	14	5	142.914464575001	172.448031407355	19.593219909772	5.28320845698074
1686	XLOC_001686	chrI[-]3301517-3307466	ace-2	58	1134	7	162	48.4739119611115	905.352164888615	9.79660995488602	171.175954006176
1687	XLOC_001687	chrI[-]3317977-3318585	Y44E3A.3	1710	933	2194	1411	1429.14464575001	744.879691217882	3070.53746300285	1490.92142655997
1688	XLOC_001688	chrI[-]3320922-3330674	Y44E3A.4	250	1485	47	1309	208.939275694446	1185.58021592557	65.7772382685204	1383.14397403756
1689	XLOC_001689	chrI[-]3340222-3349901	Y44E3A.6,Y44E3A.6_dup1	4488	7314	2834	10084	3750.8778772667	5839.28195237683	3966.227516021	10655.1748160388
1690	XLOC_001690	chrI[-]3363821-3365858	W05F2.2	2	17	0	2	1.67151420555557	13.5722987681715	0	2.1132833827923
1691	XLOC_001691	chrI[-]3367651-3368553	W05F2.3	4206	1535	9219	2185	3515.19437428336	1225.49874171431	12902.1353105849	2308.76209570058
1692	XLOC_001692	chrI[-]3374791-3402865	W05F2.4,W05F2.4_dup1	2442	5703	183	546	2040.91884498335	4553.10705146364	256.111374534877	576.926363502297
1693	XLOC_001693	chrI[-]3433158-3438544	sep-1	1951	4018	1676	7863	1630.56210751946	3207.85273238312	2345.58832634128	8308.37361944792
1694	XLOC_001694	chrI[-]3439438-3442189	Y47G6A.13	162	173	107	202	135.392650650001	138.118099229039	149.748180738972	213.441621662022
1695	XLOC_001695	chrI[-]3462273-3468188	Y47G6A.14	503	507	882	1007	420.385822697225	404.77385149782	1234.37285431564	1064.03818323592
1696	XLOC_001696	chrI[-]3472967-3476312	Y47G6A.15	59	52	35	53	49.3096690638893	41.5152668202892	48.9830497744301	56.0020096439959
1697	XLOC_001697	chrI[-]3487863-3499708	Y47G6A.17	545	1052	38	77	455.487621013892	839.885782595082	53.1815968979527	81.3614102375034
1698	XLOC_001698	chrI[-]3508502-3512737	Y47G6A.18	3535	2546	2085	1419	2954.40135831947	2032.65133316262	2917.99025084819	1499.37456009113
1699	XLOC_001699	chrI[-]3523336-3529958	carboxypeptidase_dup4,carboxypeptidase_dup5,carboxypeptidase_dup6	130	164	0	4	108.648423361112	130.932764587066	0	4.22656676558459
1700	XLOC_001700	chrI[-]3523974-3524592	Y47G6A.30	2	0	0	1	1.67151420555557	0	0	1.05664169139615
1701	XLOC_001701	chrI[-]3539570-3546906	rnp-6,rnp-6_dup1,rnp-6_dup2	6154	4372	6871	7446	5143.24921049448	3490.47589496739	9616.07242857455	7867.75403413572
1702	XLOC_001702	chrI[-]3551967-3559811	Y47G6A.21	787	401	322	198	657.740839886116	320.146576825692	450.644057924757	209.215054896437
1703	XLOC_001703	chrI[-]3559931-3562853	Y47G6A.22	976	461	843	536	815.698932311117	368.048807772179	1179.79174170984	566.359946588336
1704	XLOC_001704	chrI[-]3565042-3578690	lpd-3	1413	2892	785	3128	1180.92478622501	2308.8875316207	1098.61983065508	3305.17521068715
1705	XLOC_001705	chrI[-]3578694-3600679	Y47G6A.29	475	3750	191	3897	396.984623819448	2993.88943415547	267.307500197604	4117.73267137079
1706	XLOC_001706	chrI[-]3604523-3605759	mis-12,mis-12_dup1	1409	970	1937	1477	1177.5817578139	774.419400301549	2710.86192608775	1560.65977819211
1707	XLOC_001707	chrI[-]3606413-3608347	Y47G6A.25	409	188	755	458	341.824655036114	150.093656965661	1056.63435941985	483.941894659436
1708	XLOC_001708	chrI[-]3618950-3619699	Y47G6A.26	2	3	4	1	1.67151420555557	2.39511154732438	5.59806283136344	1.05664169139615
1709	XLOC_001709	chrI[-]3631092-3636487	T28F2.4,T28F2.4_dup1	1876	3141	1421	3704	1567.88032481112	2507.68179004862	1988.71182084186	3913.80082493133
1710	XLOC_001710	chrI[-]3641675-3647011	ccb-1	1796	1408	120	152	1501.0197565889	1124.10568621091	167.941884940903	160.609537092215
1711	XLOC_001711	chrI[-]3651298-3652601	col-50	0	3	2	2	0	2.39511154732438	2.79903141568172	2.1132833827923
1712	XLOC_001712	chrI[-]3655634-3661047	T28F2.7	202	125	5	16	168.822934761112	99.7963144718491	6.9975785392043	16.9062670623384
1713	XLOC_001713	chrI[-]3667126-3671702	smp-2	61	1325	2	68	50.9811832694448	1057.8409334016	2.79903141568172	71.8516350149381
1714	XLOC_001714	chrI[-]3680180-3680946	ftn-2	6476	4812	5600	4351	5412.36299758893	3841.7589219083	7837.28796390882	4597.44799926464
1715	XLOC_001715	chrI[-]3682875-3684120	rab-8	4818	3319	3499	3057	4026.67772118336	2649.79174185654	4896.90546173517	3230.15365059803
1716	XLOC_001716	chrI[-]3690183-3694016	phospholipase_dup1	59	28	65	48	49.3096690638893	22.3543744416942	90.9685210096559	50.7188011870151
1717	XLOC_001717	chrI[-]3694311-3697551	msh-2	1311	1557	1908	3845	1095.67756174168	1243.06289306135	2670.27597056036	4062.78730341819
1718	XLOC_001718	chrI[-]3706099-3708742	F21A9.2	474	243	260	117	396.14886671667	194.004035333275	363.874084038624	123.627077893349
1719	XLOC_001719	chrI[-]3713520-3721159	lin-59	634	8395	212	5627	529.870003161115	6702.32047992938	296.697330062262	5945.72279748613
1720	XLOC_001720	chrI[-]3732883-3740481	larp-5,larp-5_dup1	1909	6850	3132	14188	1595.46030920279	5468.83803305733	4383.28319695757	14991.6323175286
1721	XLOC_001721	chrI[-]3748537-3753960	inx-13	9788	7169	1693	1904	8180.39052198895	5723.51822758949	2369.38009337458	2011.84578041827
1722	XLOC_001722	chrI[-]3755473-3759075	inx-12	8310	5238	1919	1679	6945.14152408339	4181.86476162836	2685.67064334661	1774.10139985413
1723	XLOC_001723	chrI[-]3778134-3781660	ric-19	727	395	133	74	607.595413719449	315.356353731043	186.135589142834	78.191485163315
1724	XLOC_001724	chrI[-]3789321-3792799	ptr-2	6147	4545	5023	5343	5137.39891077504	3628.59399419643	7029.76740048464	5645.63655712962
1725	XLOC_001725	chrI[-]3794558-3798055	C32E8.9	847	759	271	241	707.886266052783	605.963221473068	379.268756824873	254.650647626472
1726	XLOC_001726	chrI[-]3799126-3805720	unc-11,unc-11_dup1,unc-11_dup2,unc-11_dup3,unc-11_dup4,unc-11_dup5	205	3073	39	1053	171.330206069446	2453.39259497594	54.5811126057935	1112.64370104014
1727	XLOC_001727	chrI[-]3807475-3816798	C32E8.11	2354	7248	1408	6985	1967.3722199389	5786.5894983357	1970.51811663993	7380.6422144021
1728	XLOC_001728	chrI[-]3834126-3837767	F53F10.1	736	640	226	225	615.117227644449	510.957130095867	316.290549972034	237.744380564133
1729	XLOC_001729	chrI[-]3838239-3839675	gsp-4	13	20	19	27	10.8648423361112	15.9674103154959	26.5907984489763	28.529325667696
1730	XLOC_001730	chrI[-]3839878-3841541	T03F1.6,T03F1.6_dup1	1459	1383	561	411	1219.36961295279	1104.14642331654	785.128312098722	434.279735163817
1731	XLOC_001731	chrI[-]3854185-3859294	T03F1.7	570	316	453	256	476.381548583337	252.285082984835	633.98061565191	270.500272997414
1732	XLOC_001732	chrI[-]3859401-3862731	T03F1.8,T03F1.8_dup1	2624	1803	1624	1181	2193.02663768891	1439.46203994195	2272.81350953356	1247.89383753885
1733	XLOC_001733	chrI[-]3862777-3865940	hcp-4	5856	6009	6807	9834	4894.1935938667	4797.40842929073	9526.50342327273	10391.0143931897
1734	XLOC_001734	chrI[-]3871476-3873418	clec-53	67	55	1	2	55.9957258861115	43.9103783676136	1.39951570784086	2.1132833827923
1735	XLOC_001735	chrI[-]3876047-3876706	T03F1.12	266	202	487	399	222.311389338891	161.270844186508	681.564149718499	421.600034867063
1736	XLOC_001736	chrI[-]3885549-3885890	abf-2	2	4	1	9	1.67151420555557	3.19348206309917	1.39951570784086	9.50977522256534
1737	XLOC_001737	chrI[-]3886073-3887273	abf-1	11	11	7	4	9.19332813055563	8.78207567352272	9.79660995488602	4.22656676558459
1738	XLOC_001738	chrI[-]3889131-3891520	C50F2.4	176	879	211	591	147.09325008889	701.767683366043	295.297814354421	624.475239615124
1739	XLOC_001739	chrI[-]3895794-3897402	C50F2.5	1	0	3	2	0.835757102777784	0	4.19854712352258	2.1132833827923
1740	XLOC_001740	chrI[-]3898048-3899842	fkb-5,fkb-5_dup1	9287	6151	4000	3469	7761.67621349728	4910.77704253075	5598.06283136344	3665.49002745324
1741	XLOC_001741	chrI[-]3900409-3901352	C50F2.7	128	70	21	12	106.976909155556	55.8859361042355	29.3898298646581	12.6797002967538
1742	XLOC_001742	chrI[-]3901434-3905202	C50F2.8	1304	1585	162	209	1089.82726202223	1265.41726750305	226.721544670219	220.838113501795
1743	XLOC_001743	chrI[-]3909630-3910544	T20F5.3	579	345	709	538	483.903362508337	275.437827942303	992.25663685917	568.473229971128
1744	XLOC_001744	chrI[-]3911455-3912473	T20F5.8	1	0	0	3	0.835757102777784	0	0	3.16992507418845
1745	XLOC_001745	chrI[-]3912658-3915460	T20F5.4	20094	10441	270	273	16793.7032232168	8335.78655520461	377.869241117032	288.463181751149
1746	XLOC_001746	chrI[-]3918438-3919175	T20F5.5	18	19	14	22	15.0436278500001	15.1690397997211	19.593219909772	23.2461172107153
1747	XLOC_001747	chrI[-]3920179-3925173	T20F5.6	2117	4343	1886	6917	1769.29778658057	3467.32315000992	2639.48662498786	7308.79057938716
1748	XLOC_001748	chrI[-]3925839-3927889	T20F5.7	196	1428	280	1758	163.808392144446	1140.0730965264	391.864398195441	1857.57609347443
1749	XLOC_001749	chrI[-]3935283-3953944	lrp-2	4741	22789	2740	20253	3962.32442426948	18194.0656839918	3834.67303948396	21400.1641758462
1750	XLOC_001750	chrI[-]3963117-3964179	F47B3.5	0	0	0	0	0	0	0	0
1751	XLOC_001751	chrI[-]3965740-3967281	F47B3.1	0	0	0	0	0	0	0	0
1752	XLOC_001752	chrI[-]3968166-3970012	F47B3.7	0	5	5	2	0	3.99185257887396	6.9975785392043	2.1132833827923
1753	XLOC_001753	chrI[-]3974129-3977220	F47B3.3_dup1,F28H1.4_dup1	25	73	1	7	20.8939275694446	58.2810476515599	1.39951570784086	7.39649183977304
1754	XLOC_001754	chrI[-]3978495-3979526	F28H1.5	0	2	0	3	0	1.59674103154959	0	3.16992507418845
1755	XLOC_001755	chrI[-]3999350-4031628	unc-73,unc-73_dup1,unc-73_dup2,unc-73_dup3,unc-73_dup4,unc-73_dup5	2365	11105	994	9870	1976.56554806946	8865.90457767907	1391.11861359381	10429.05349408
1756	XLOC_001756	chrI[-]4071800-4072849	clec-89	17	19	7	0	14.2078707472223	15.1690397997211	9.79660995488602	0
1757	XLOC_001757	chrI[-]4129568-4132293	E01A2.4	5091	3744	6098	5737	4254.8394102417	2989.09921106082	8534.24678641356	6061.9533835397
1758	XLOC_001758	chrI[-]4135331-4137069	E01A2.5	621	435	814	566	519.005160825004	347.291174362035	1139.20578618246	598.05919733022
1759	XLOC_001759	chrI[-]4137170-4138953	E01A2.6	5090	5313	7578	6992	4254.00365313892	4241.74255031147	10605.530034018	7388.03870624187
1760	XLOC_001760	chrI[-]4138605-4138731	_dup10	2	3	2	2	1.67151420555557	2.39511154732438	2.79903141568172	2.1132833827923
1761	XLOC_001761	chrI[-]4142287-4144584	E01A2.7	148	95	50	49	123.692051211112	75.8451989986053	69.975785392043	51.7754428784113
1762	XLOC_001762	chrI[-]4145326-4147137	E01A2.10	43	38	27	34	35.9375554194447	30.3380795994421	37.7869241117032	35.925817507469
1763	XLOC_001763	chrI[-]4147246-4148256	E01A2.8	8	14	5	7	6.68605682222227	11.1771872208471	6.9975785392043	7.39649183977304
1764	XLOC_001764	chrI[-]4148871-4149430	R12E2.15	2048	2103	1	1	1711.6305464889	1678.97319467439	1.39951570784086	1.05664169139615
1765	XLOC_001765	chrI[-]4151209-4151747	R12E2.6	8	11	0	0	6.68605682222227	8.78207567352272	0	0
1766	XLOC_001766	chrI[-]4153958-4154443	R12E2.7	781	913	1	3	652.726297269449	728.912280902386	1.39951570784086	3.16992507418845
1767	XLOC_001767	chrI[-]4155595-4158699	R12E2.8	161	144	59	93	134.556893547223	114.96535427157	82.5714267626107	98.2676772998418
1768	XLOC_001768	chrI[-]4159017-4161114	inx-15	3982	2560	447	318	3327.98478326114	2043.82852038347	625.583521404864	336.012057863975
1769	XLOC_001769	chrI[-]4168988-4171590	egg-5	172	97	337	176	143.750221677779	77.4419400301549	471.63679354237	185.968937685722
1770	XLOC_001770	chrI[-]4172465-4173625	R12E2.11	1577	1340	1182	1231	1317.98895108057	1069.81649113822	1654.2275666679	1300.72592210866
1771	XLOC_001771	chrI[-]4173768-4174775	R12E2.12	1703	843	1281	934	1423.29434603057	673.02634479815	1792.77962174414	986.903339764003
1772	XLOC_001772	chrI[-]4177311-4178450	R12E2.13	5196	2615	3922	2888	4342.59390603337	2087.73889875108	5488.90060615185	3051.58120475208
1773	XLOC_001773	chrI[-]4208594-4210342	hop-1	462	146	1371	538	386.119781483336	116.56209530312	1918.73603544982	568.473229971128
1774	XLOC_001774	chrI[-]4214298-4215754	C18E3.9,C18E3.9_dup1	839	385	1336	721	701.200209230561	307.372648573295	1869.75298567539	761.838659496623
1775	XLOC_001775	chrI[-]4239093-4242730	ndx-7	746	428	638	445	623.474798672227	341.702580751611	892.891021602469	470.205552671286
1776	XLOC_001776	chrI[-]4242822-4247581	exoc-7	1770	1542	998	1547	1479.29007191668	1231.08733532473	1396.71667642518	1634.62469658984
1777	XLOC_001777	chrI[-]4267206-4267970	C43E11.9	2031	1072	1637	1224	1697.42267574168	855.853192910578	2291.00721373549	1293.32943026889
1778	XLOC_001778	chrI[-]4268074-4270288	cdc-6	3337	2063	3570	3039	2788.92145196947	1647.0383740434	4996.27107699187	3211.1341001529
1779	XLOC_001779	chrI[-]4273915-4274743	Y47D9A.4	0	0	0	0	0	0	0	0
1780	XLOC_001780	chrI[-]4277690-4279623	Y47D9A.5	0	0	0	0	0	0	0	0
1781	XLOC_001781	chrI[-]4364911-4366996	ZK973.8	92	60	29	39	76.8896534555561	47.9022309464876	40.5859555273849	41.2090259644498
1782	XLOC_001782	chrI[-]4370443-4372137	ZK973.9	3083	2380	3076	3446	2576.63914786391	1900.12182754401	4304.91031731848	3641.18726855113
1783	XLOC_001783	chrI[-]4372256-4373021	lpd-5	3045	1937	3329	2616	2544.88037795835	1546.44368905577	4658.98779140222	2764.17466469232
1784	XLOC_001784	chrI[-]4379323-4381899	thioredoxin	4861	3437	3588	2996	4062.61527660281	2743.99946271796	5021.46235973301	3165.69850742286
1785	XLOC_001785	chrI[-]4412296-4413222	T21E12.5	2	3	2	1	1.67151420555557	2.39511154732438	2.79903141568172	1.05664169139615
1786	XLOC_001786	chrI[-]4428467-4431917	C41D11.3,C41D11.3_dup1	2732	2589	2114	3661	2283.28840478891	2066.98126534094	2958.57620637558	3868.3652322013
1787	XLOC_001787	chrI[-]4441647-4444106	C41D11.4	79	1122	112	1776	66.0248111194449	895.771718699317	156.745759278176	1876.59564391956
1788	XLOC_001788	chrI[-]4446594-4448464	cps-6	996	465	511	453	832.414074366673	371.242289835279	715.152526706679	478.658686202455
1789	XLOC_001789	chrI[-]4448729-4449775	C41D11.9	900	546	1320	1155	752.181392500006	435.910301613037	1847.36073434994	1220.42115356255
1790	XLOC_001790	chrI[-]4449940-4450926	C41D11.5	1597	1259	3143	3140	1334.70409313612	1005.14847936046	4398.67786974382	3317.85491098391
1791	XLOC_001791	chrI[-]4451200-4456806	C41D11.7	611	961	636	1302	510.647589797226	767.234065659576	890.091990186787	1375.74748219779
1792	XLOC_001792	chrI[-]4460147-4462705	C41D11.6	41	394	23	513	34.2660412138892	314.557983215268	32.1888612803398	542.057187686224
1793	XLOC_001793	chrI[-]4508601-4511127	Y119C1B.4	856	766	661	620	715.408079977783	611.551815083491	925.079882882808	655.117848665612
1794	XLOC_001794	chrI[-]4511441-4516084	Y119C1B.5	1440	1704	1122	2103	1203.49022800001	1360.42335888025	1570.25662419744	2222.1174770061
1795	XLOC_001795	chrI[-]4517392-4518466	Y119C1B.6	10	15	0	0	8.35757102777784	11.9755577366219	0	0
1796	XLOC_001796	chrI[-]4526396-4534799	tag-332,tag-332_dup1	2310	8532	1048	11698	1930.59890741668	6811.69724059053	1466.69246181722	12360.5945059521
1797	XLOC_001797	chrI[-]4537833-4539708	Y119C1B.9	227	290	3	1	189.716862330557	231.52744957469	4.19854712352258	1.05664169139615
1798	XLOC_001798	chrI[-]4552852-4553122	Y119C1B.11	1	2	6	7	0.835757102777784	1.59674103154959	8.39709424704516	7.39649183977304
1799	XLOC_001799	chrI[-]4555403-4556812	Y119C1B.10,Y119C1B.10_dup1	1054	916	495	572	880.887986327785	731.30739244971	692.760275381226	604.399047478597
1800	XLOC_001800	chrI[-]4568963-4570028	ceh-17	103	110	2	4	86.0829815861118	87.8207567352272	2.79903141568172	4.22656676558459
1801	XLOC_001801	chrI[-]4571215-4572889	col-52	4	1	11	7	3.34302841111114	0.798370515774793	15.3946727862495	7.39649183977304
1802	XLOC_001802	chrI[-]4575790-4577201	D1007.3	7	37	3	0	5.85029971944449	29.5397090836673	4.19854712352258	0
1803	XLOC_001803	chrI[-]4578819-4579687	D1007.18	3	16	0	0	2.50727130833335	12.7739282523967	0	0
1804	XLOC_001804	chrI[-]4580023-4580585	D1007.4	448	250	793	554	374.419182044447	199.592628943698	1109.8159563178	585.379497033466
1805	XLOC_001805	chrI[-]4580693-4583815	D1007.5,D1007.5_dup1	2100	1426	1804	2188	1755.08991583335	1138.47635549485	2524.72633694491	2311.93202077477
1806	XLOC_001806	chrI[-]4583879-4584513	rps-10	22589	16169	8472	8278	18878.9171946474	12908.8528695626	11856.6970768278	8746.87992137732
1807	XLOC_001807	chrI[-]4589601-4589900	D1007.19	18	17	8	6	15.0436278500001	13.5722987681715	11.1961256627269	6.33985014837689
1808	XLOC_001808	chrI[-]4597941-4602667	nrd-1	2814	7537	3113	10373	2351.82048721668	6017.31857739461	4356.6923985086	10960.5442648522
1809	XLOC_001809	chrI[-]4610269-4622973	C44E4.1_dup1,C44E4.1_dup2	5349	10680	4075	11023	4470.46474275837	8526.59710847479	5703.0265094515	11647.3613642597
1810	XLOC_001810	chrI[-]4623461-4629468	C44E4.7	216	2777	163	3022	180.523534200001	2217.0749223066	228.12106037806	3193.17119139916
1811	XLOC_001811	chrI[-]4631392-4633348	C44E4.2	63	609	24	642	52.6526974750004	486.207644106849	33.5883769881806	678.363965876327
1812	XLOC_001812	chrI[-]4635744-4637329	acbp-1	2029	1818	2924	2304	1695.75116153612	1451.43759767857	4092.18392972667	2434.50245697673
1813	XLOC_001813	chrI[-]4637465-4640883	aminotransferase	1060	803	2253	1795	885.902528944451	641.091524167159	3153.10888976546	1896.67183605609
1814	XLOC_001814	chrI[-]4641408-4644056	Y119C1A.1	465	1542	341	2305	388.62705279167	1231.08733532473	477.234856373733	2435.55909866812
1815	XLOC_001815	chrI[-]4645642-4646966	rpl-4	44800	37407	13523	16338	37441.9182044447	29864.6458835877	18925.6509171319	17263.4119540303
1816	XLOC_001816	chrI[-]4646727-4646780	_dup14	0	0	0	0	0	0	0	0
1817	XLOC_001817	chrI[-]4648278-4650771	B0041.5	3591	1585	2685	1593	3001.20375607502	1265.41726750305	3757.69967555271	1683.23021439406
1818	XLOC_001818	chrI[-]4652187-4652907	ptps-1_dup1	222	208	107	137	185.538076816668	166.061067281157	149.748180738972	144.759911721272
1819	XLOC_001819	chrI[-]4665745-4671739	xnp-1	5936	8362	4391	8670	4961.05416208893	6675.97425290882	6145.27347312922	9161.08346440461
1820	XLOC_001820	chrI[-]4685874-4698576	tag-192	9968	51997	5720	54356	8330.82680048895	41512.8717087419	8005.22984884972	57434.815777529
1821	XLOC_001821	chrI[-]4709318-4710709	gsp-3	0	0	76	66	0	0	106.363193795905	69.7383516321458
1822	XLOC_001822	chrI[-]4714321-4715486	W09C3.7	0	5	1	1	0	3.99185257887396	1.39951570784086	1.05664169139615
1823	XLOC_001823	chrI[-]4716060-4717442	W09C3.8	0	0	1	3	0	0	1.39951570784086	3.16992507418845
1824	XLOC_001824	chrI[-]4735757-4737785	C10H11.8	209	1076	156	1039	174.673234480557	859.046674973677	218.324450423174	1097.8507173606
1825	XLOC_001825	chrI[-]4738171-4744322	let-502	9016	16002	4499	14167	7535.1860386445	12775.5249934282	6296.42116957603	14969.4428420092
1826	XLOC_001826	chrI[-]4759819-4761324	kca-1	290	166	428	344	242.369559805557	132.529505618616	598.992722955888	363.484741840275
1827	XLOC_001827	chrI[-]4763242-4765141	M04F3.3	46	67	57	106	38.4448267277781	53.4908245569111	79.772395346929	112.004019287992
1828	XLOC_001828	chrI[-]4771842-4773025	M04F3.4	1337	1096	1042	777	1117.4072464139	875.014085289173	1458.29536757018	821.010594214807
1829	XLOC_001829	chrI[-]4773819-4777718	M04F3.5	1712	1944	1005	1925	1430.81615995557	1552.0322826662	1406.51328638006	2034.03525593759
1830	XLOC_001830	chrI[-]4790412-4792502	zig-7	18961	13132	18089	13597	15846.7904257696	10484.2016131546	25315.8396391333	14367.1570779134
1831	XLOC_001831	chrI[-]4825170-4826634	F57C9.7	148	187	221	408	123.692051211112	149.295286449886	309.29297143283	431.109810089629
1832	XLOC_001832	chrI[-]4850683-4867826	C01F4.2,C01F4.2_dup1	125	186	27	66	104.469637847223	148.496915934111	37.7869241117032	69.7383516321458
1833	XLOC_001833	chrI[-]4885188-4887942	glc-2	84	100	1	4	70.2035966333339	79.8370515774793	1.39951570784086	4.22656676558459
1834	XLOC_001834	chrI[-]4897692-4900978	unc-38	735	424	36	30	614.281470541671	338.509098688512	50.382565482271	31.6992507418845
1835	XLOC_001835	chrI[-]4911826-4914050	F21F3.6	2873	6443	3487	7854	2401.13015628057	5143.90123313699	4880.11127324108	8298.86384422535
1836	XLOC_001836	chrI[-]4920773-4926234	imb-1	1245	5927	1471	10528	1040.51759295834	4731.9420469972	2058.68760623391	11124.3237270187
1837	XLOC_001837	chrI[-]4949342-4950413	F28B3.10	1505	956	1150	732	1257.81443968057	763.242213080702	1609.44306401699	773.461718101981
1838	XLOC_001838	chrI[-]4950582-4951484	F28B3.6	795	562	1082	879	664.426896708338	448.684229865434	1514.27599588381	928.788046737214
1839	XLOC_001839	chrI[-]4951575-4957670	him-1	4542	11727	4801	14549	3796.0087608167	9362.49103849099	6719.07491334397	15373.0799681226
1840	XLOC_001840	chrI[-]4957777-4958310	W03G9.8	516	416	1355	1161	431.250665033337	332.122134562314	1896.34378412437	1226.76100371093
1841	XLOC_001841	chrI[-]4964675-4967086	app-1	2435	2130	3132	4463	2035.0685452639	1700.52919860031	4383.28319695757	4715.79186870101
1842	XLOC_001842	chrI[-]4968008-4970246	W03G9.5	0	2	0	1	0	1.59674103154959	0	1.05664169139615
1843	XLOC_001843	chrI[-]4984761-4986697	paf-1	12	6	0	0	10.0290852333334	4.79022309464876	0	0
1844	XLOC_001844	chrI[-]4986955-4989405	W03G9.7	63	46	0	1	52.6526974750004	36.7250437256405	0	1.05664169139615
1845	XLOC_001845	chrI[-]4989570-4994708	dyf-1,dyf-1_dup1	609	461	73	61	508.976075591671	368.048807772179	102.164646672383	64.4551431751651
1846	XLOC_001846	chrI[-]5004960-5006012	F54C1.8	3	1	1	0	2.50727130833335	0.798370515774793	1.39951570784086	0
1847	XLOC_001847	chrI[-]5014351-5016260	F54C1.6	13	96	0	3	10.8648423361112	76.6435695143801	0	3.16992507418845
1848	XLOC_001848	chrI[-]5018770-5020166	pat-10	15260	10120	770	925	12753.653388389	8079.5096196409	1077.62709503746	977.393564541437
1849	XLOC_001849	chrI[-]5042195-5043055	C46H11.7	541	355	1	2	452.144592602781	283.421533100051	1.39951570784086	2.1132833827923
1850	XLOC_001850	chrI[-]5044298-5045723	phat-1	1236	685	5	1	1032.99577903334	546.883803305733	6.9975785392043	1.05664169139615
1851	XLOC_001851	chrI[-]5046399-5048021	phat-2	1530	1423	87	66	1278.70836725001	1136.08124394753	121.757866582155	69.7383516321458
1852	XLOC_001852	chrI[-]5052539-5054886	C46H11.10,C46H11.10_dup1	285	244	18	15	238.190774291669	194.802405849049	25.1912827411355	15.8496253709422
1853	XLOC_001853	chrI[-]5058254-5068832	fhod-1	2839	6602	109	460	2372.71441478613	5270.84214514518	152.547212154654	486.055178042228
1854	XLOC_001854	chrI[-]5079918-5082284	vha-16	7496	9009	3528	5035	6264.83524242227	7192.51997661511	4937.49141726255	5320.19091617961
1855	XLOC_001855	chrI[-]5101756-5103404	tag-300	261	177	462	258	218.132603825002	141.311581292138	646.576257022477	272.613556380206
1856	XLOC_001856	chrI[-]5103634-5104915	chp-1	3606	2665	2900	2526	3013.74011261669	2127.65742453982	4058.59555273849	2669.07691246667
1857	XLOC_001857	chrI[-]5105113-5106207	pas-3	5228	2815	7890	4811	4369.33813332226	2247.41300190604	11042.1789348644	5083.50317730687
1858	XLOC_001858	chrI[-]5110078-5113755	Y110A7A.21,Y110A7A.15,Y110A7A.15_dup1	661	621	620	1038	552.435444936115	495.788090296146	867.699738861333	1096.7940756692
1859	XLOC_001859	chrI[-]5114124-5118855	elpc-1	2262	2186	1649	2222	1890.48256648335	1745.2379474837	2307.80140222958	2347.85783828224
1860	XLOC_001860	chrI[-]5123919-5127205	mat-1,mat-1_dup1	6762	6277	4014	7354	5651.38952898338	5011.37172751837	5617.65605127321	7770.54299852728
1861	XLOC_001861	chrI[-]5158519-5162207	ppw-2	257	758	109	513	214.789575413891	605.164850957293	152.547212154654	542.057187686224
1862	XLOC_001862	chrI[-]5162609-5164889	Y110A7A.19	713	1059	418	677	595.89481428056	845.474376205505	584.997565877479	715.346425075193
1863	XLOC_001863	chrI[-]5171303-5175525	spd-5	5523	9549	5981	14454	4615.8864786417	7623.6400551335	8370.50344859618	15272.6990074399
1864	XLOC_001864	chrI[-]5200261-5203430	osr-1	1368	1445	22	22	1143.31571660001	1153.64539529458	30.7893455724989	23.2461172107153
1865	XLOC_001865	chrI[-]5204555-5215221	sem-2	791	2651	449	1955	661.083868297227	2116.48023731898	628.382552820546	2065.73450667947
1866	XLOC_001866	chrI[-]5230566-5241917	C32E12.4	1222	1117	40	98	1021.29517959445	891.779866120443	55.9806283136344	103.550885756823
1867	XLOC_001867	chrI[-]5249790-5250440	B0261.5	3	3	1	1	2.50727130833335	2.39511154732438	1.39951570784086	1.05664169139615
1868	XLOC_001868	chrI[-]5255557-5256900	B0261.6_dup1	6	3	0	9	5.01454261666671	2.39511154732438	0	9.50977522256534
1869	XLOC_001869	chrI[-]5269556-5270937	B0261.7	1780	806	3075	1985	1487.64764294446	643.486635714483	4303.51080161064	2097.43375742135
1870	XLOC_001870	chrI[-]5271331-5272040	B0261.8	881	920	563	670	736.302007547228	734.500874512809	787.927343514404	707.94993323542
1871	XLOC_001871	chrI[-]5272850-5274325	C01G8.1,C01G8.1_dup1	1257	351	3288	620	1050.54667819167	280.228051036952	4601.60764738075	655.117848665612
1872	XLOC_001872	chrI[-]5274699-5278711	cln-3.2	658	596	509	608	549.928173627782	475.828827401776	712.353495290998	642.438148368858
1873	XLOC_001873	chrI[-]5278815-5281519	dhs-1	1022	935	1540	1781	854.143759038895	746.476432249431	2155.25419007492	1881.87885237654
1874	XLOC_001874	chrI[-]5282106-5283944	dnj-4	311	219	287	223	259.920458963891	174.84314295468	401.661008150327	235.631097181341
1875	XLOC_001875	chrI[-]5284065-5291608	erm-1_dup1,erm-1	1821	11192	1270	8155	1521.91368415835	8935.36281255148	1777.38494895789	8616.91299333559
1876	XLOC_001876	chrI[-]5298781-5300334	C01G8.6	272	169	568	256	227.325931955557	134.92461716594	794.924922053608	270.500272997414
1877	XLOC_001877	chrI[-]5300984-5310917	let-526,let-526_dup1	3419	26510	2879	30818	2857.45353439724	21164.8023731898	4029.20572287384	32563.5836454465
1878	XLOC_001878	chrI[-]5313347-5313726	F48C1.4	42	879	14	1296	35.1017983166669	701.767683366043	19.593219909772	1369.40763204941
1879	XLOC_001879	chrI[-]5317640-5318113	F48C1.5	481	393	972	1198	401.999166436114	313.759612699494	1360.32926802132	1265.85674629259
1880	XLOC_001880	chrI[-]5318228-5319299	F48C1.6	736	465	855	589	615.117227644449	371.242289835279	1196.58593020394	622.361956232331
1881	XLOC_001881	chrI[-]5330646-5332178	spe-11	0	0	7	7	0	0	9.79660995488602	7.39649183977304
1882	XLOC_001882	chrI[-]5332252-5332763	F48C1.9	0	0	0	0	0	0	0	0
1883	XLOC_001883	chrI[-]5333919-5337958	F48C1.8	0	1	0	0	0	0.798370515774793	0	0
1884	XLOC_001884	chrI[-]5342183-5344727	apm-1	2142	1729	351	390	1790.19171415001	1380.38262177462	491.230013452142	412.090259644498
1885	XLOC_001885	chrI[-]5349656-5353770	F55A12.8	3131	4892	2000	5488	2616.75548879724	3905.62856317029	2799.03141568172	5798.84960238206
1886	XLOC_001886	chrI[-]5367013-5367832	F55A12.10	74	13	173	52	61.846025605556	10.3788167050723	242.116217456469	54.9453679525997
1887	XLOC_001887	chrI[-]5372858-5384511	pqn-44,pqn-44_dup2,pqn-44_dup3	3618	3076	1937	3014	3023.76919785002	2455.78770652326	2710.86192608775	3184.71805786799
1888	XLOC_001888	chrI[-]5384642-5385740	C24A11.5	0	0	0	0	0	0	0	0
1889	XLOC_001889	chrI[-]5396272-5396506	C24A11.6	0	0	0	0	0	0	0	0
1890	XLOC_001890	chrI[-]5402898-5408347	frm-4,frm-4_dup1	1838	2876	1481	2682	1536.12155490557	2296.1136033683	2072.68276331231	2833.91301632447
1891	XLOC_001891	chrI[-]5412847-5415632	coq-1	868	819	269	328	725.437165211117	653.865452419555	376.469725409191	346.578474777937
1892	XLOC_001892	chrI[-]5416653-5420734	C30H7.2	2489	2013	1442	2072	2080.1994288139	1607.11984825466	2018.10165070652	2189.36158457282
1893	XLOC_001893	chrI[-]5421318-5428451	F27C1.6	2527	2011	1449	1669	2111.95819871946	1605.52310722311	2027.89826066141	1763.53498294017
1894	XLOC_001894	chrI[-]5428546-5429911	atp-3,atp-3_dup1	18001	10542	13529	11925	15044.4636071029	8416.42197729786	18934.048011379	12600.4521698991
1895	XLOC_001895	chrI[-]5432161-5433059	dpy-5	99	102	10	10	82.7399531750006	81.4337926090289	13.9951570784086	10.5664169139615
1896	XLOC_001896	chrI[-]5433910-5436785	F27C1.10	73	20	1	1	61.0102685027782	15.9674103154959	1.39951570784086	1.05664169139615
1897	XLOC_001897	chrI[-]5436801-5443029	F27C1.11	30	89	0	1	25.0727130833335	71.0549759039565	0	1.05664169139615
1898	XLOC_001898	chrI[-]5443881-5446858	F27C1.13	0	4	0	0	0	3.19348206309917	0	0
1899	XLOC_001899	chrI[-]5455733-5459526	ferl-1	1	4	0	1	0.835757102777784	3.19348206309917	0	1.05664169139615
1900	XLOC_001900	chrI[-]5465944-5469630	hil-8	0	1	0	0	0	0.798370515774793	0	0
1901	XLOC_001901	chrI[-]5472324-5479441	helicase	2180	2946	2547	3899	1821.95048405557	2351.99953947254	3564.56650787067	4119.84595475358
1902	XLOC_001902	chrI[-]5479554-5484646	C09D4.4,C09D4.4_dup1,C09D4.4_dup2	1284	1605	1219	2762	1073.11211996667	1281.38467781854	1706.00964785801	2918.44435163616
1903	XLOC_001903	chrI[-]5484781-5486357	rpl-19	24078	22575	8609	9710	20123.3595206835	18023.2143936159	12048.430728802	10259.9908234566
1904	XLOC_001904	chrI[-]5486490-5487153	C09D4.6	3	1	5	4	2.50727130833335	0.798370515774793	6.9975785392043	4.22656676558459
1905	XLOC_001905	chrI[-]5505437-5507026	F59A3.3	841	767	610	569	702.871723436117	612.350185599266	853.704581782925	601.229122404408
1906	XLOC_001906	chrI[-]5507126-5509172	F59A3.4	3065	2322	3358	2376	2561.59552001391	1853.81633762907	4699.57374692961	2510.58065875725
1907	XLOC_001907	chrI[-]5509410-5511692	F59A3.6,F59A3.5	31	80	6	27	25.9084701861113	63.8696412619834	8.39709424704516	28.529325667696
1908	XLOC_001908	chrI[-]5517296-5518566	F59A3.7	12	12	1	4	10.0290852333334	9.58044618929751	1.39951570784086	4.22656676558459
1909	XLOC_001909	chrI[-]5522438-5525343	F59A3.8	9	12	3	5	7.52181392500006	9.58044618929751	4.19854712352258	5.28320845698074
1910	XLOC_001910	chrI[-]5530686-5533713	pup-3	562	590	706	700	469.695491761115	471.038604307128	988.058089735647	739.649183977304
1911	XLOC_001911	chrI[-]5542633-5543337	F59A3.10	0	1	0	0	0	0.798370515774793	0	0
1912	XLOC_001912	chrI[-]5549145-5550508	M01A10.3	11832	5867	10815	7541	9888.67804006674	4684.03981605071	15135.7623802989	7968.13499481836
1913	XLOC_001913	chrI[-]5566357-5570082	pqn-52,pqn-52_dup1,pqn-52_dup2	1472	3011	1660	2682	1230.2344552889	2403.8936229979	2323.19607501583	2833.91301632447
1914	XLOC_001914	chrI[-]5571790-5572976	cey-3	4783	880	7547	1351	3997.42622258614	702.566053881818	10562.145047075	1427.5229250762
1915	XLOC_001915	chrI[-]5577058-5579302	klp-15	871	633	1010	750	727.94443651945	505.368536485444	1413.51086491927	792.481268547111
1916	XLOC_001916	chrI[-]5583417-5597335	tag-163,tag-163_dup1,tag-163_dup2,tag-163_dup3	4126	5932	509	1085	3448.33380606114	4735.93389957607	712.353495290998	1146.45623516482
1917	XLOC_001917	chrI[-]5601807-5603630	tag-83	7	216	1	11	5.85029971944449	172.448031407355	1.39951570784086	11.6230586053576
1918	XLOC_001918	chrI[-]5604878-5607520	F46F11.11	1	36	0	2	0.835757102777784	28.7413385678925	0	2.1132833827923
1919	XLOC_001919	chrI[-]5607827-5608844	ubl-5	380	563	798	1590	317.587699055558	449.482600381208	1116.81353485701	1680.06028931988
1920	XLOC_001920	chrI[-]5609313-5610279	vha-10	6883	6953	3700	3841	5752.51613841949	5551.07019618213	5178.20811901118	4058.56073665261
1921	XLOC_001921	chrI[-]5610383-5616405	F46F11.9,F46F11.9_dup1	677	1584	390	1343	565.80755858056	1264.61889698727	545.811126057935	1419.06979154503
1922	XLOC_001922	chrI[-]5611666-5611820	_dup15	1	3	8	1	0.835757102777784	2.39511154732438	11.1961256627269	1.05664169139615
1923	XLOC_001923	chrI[-]5616602-5618554	F46F11.6	1396	1155	1090	1280	1166.71691547779	922.117945719886	1525.47212154654	1352.50136498707
1924	XLOC_001924	chrI[-]5623147-5624478	F46F11.10	169	128	135	137	141.242950369446	102.191426019173	188.934620558516	144.759911721272
1925	XLOC_001925	chrI[-]5624605-5626291	F46F11.8	1254	610	1689	1040	1048.03940688334	487.006014622624	2363.78203054321	1098.90735905199
1926	XLOC_001926	chrI[-]5646395-5649659	F55F8.2,F55F8.2_dup1	2742	2668	2199	2342	2291.64597581668	2130.05253608715	3077.53504154205	2474.65484124978
1927	XLOC_001927	chrI[-]5649759-5653642	F55F8.3	2388	2371	1475	1997	1995.78796143335	1892.93649290203	2064.28566906527	2110.11345771811
1928	XLOC_001928	chrI[-]5653831-5655862	cir-1	9945	4517	9623	5581	8311.60438712506	3606.23961975474	13467.5396565526	5897.1172796819
1929	XLOC_001929	chrI[-]5655952-5657926	tag-345	2557	1652	2534	1863	2137.03091180279	1318.90809205996	3546.37280366874	1968.52347107102
1930	XLOC_001930	chrI[-]5659135-5661215	F55F8.7	3	5	4	1	2.50727130833335	3.99185257887396	5.59806283136344	1.05664169139615
1931	XLOC_001931	chrI[-]5667151-5668840	F55F8.8	37	14	0	3	30.923012802778	11.1771872208471	0	3.16992507418845
1932	XLOC_001932	chrI[-]5669971-5673355	F55F8.9	1074	1493	1196	2605	897.60312838334	1191.96718005177	1673.82078657767	2752.55160608697
1933	XLOC_001933	chrI[-]5679847-5691506	unc-40	5749	14290	3156	15340	4804.76758386948	11408.7146704218	4416.87157394575	16208.8835460169
1934	XLOC_001934	chrI[-]5726387-5729310	C04F1.1	1	3	0	0	0.835757102777784	2.39511154732438	0	0
1935	XLOC_001935	chrI[-]5729796-5735845	F56H1.3	0	0	3	0	0	0	4.19854712352258	0
1936	XLOC_001936	chrI[-]5741871-5743576	rpt-5	4161	3948	6054	6996	3477.58530465836	3151.96679627888	8472.66809526857	7392.26527300746
1937	XLOC_001937	chrI[-]5754348-5760796	F56H1.5	1405	3168	1395	3520	1174.23872940279	2529.23779397454	1952.324412438	3719.37875371444
1938	XLOC_001938	chrI[-]5760900-5762438	F56H1.7	1020	633	1393	1277	852.47224483334	505.368536485444	1949.52538102232	1349.33143991288
1939	XLOC_001939	chrI[-]5788638-5791755	cpb-3	1872	1675	2349	3485	1564.53729640001	1337.27061392278	3287.46239771818	3682.39629451558
1940	XLOC_001940	chrI[-]5792327-5795117	glh-3	428	704	540	1650	357.704039988892	562.052843105454	755.738482234064	1743.45879080365
1941	XLOC_001941	chrI[-]5795407-5801289	mtk-1,mtk-1_dup1	2890	5326	2094	5383	2415.3380270278	4252.12136701655	2930.58589221876	5687.90222478547
1942	XLOC_001942	chrI[-]5803956-5807294	B0414.8,B0414.8_dup1	2152	1422	1962	1631	1798.54928517779	1135.28287343176	2745.84981878377	1723.38259866712
1943	XLOC_001943	chrI[-]5808427-5810007	C32F10.4	1641	745	111	74	1371.47740565834	594.786034252221	155.346243570335	78.191485163315
1944	XLOC_001944	chrI[-]5815676-5818128	hmg-3	2535	2238	3442	4427	2118.64425554168	1786.75321430399	4817.13306638824	4677.75276781075
1945	XLOC_001945	chrI[-]5818489-5821111	nhr-2	3482	2858	3546	5100	2910.10623187224	2281.74293408436	4962.68270000369	5388.87262612036
1946	XLOC_001946	chrI[-]5822844-5826158	C32F10.8,C32F10.8_dup1	1908	1039	1066	461	1594.62455210001	829.50696589001	1491.88374455836	487.111819733624
1947	XLOC_001947	chrI[-]5834647-5837395	F33D11.5	42	42	2	1	35.1017983166669	33.5315616625413	2.79903141568172	1.05664169139615
1948	XLOC_001948	chrI[-]5844839-5846469	F33D11.6	0	0	0	0	0	0	0	0
1949	XLOC_001949	chrI[-]5850083-5851831	F33D11.7	2	0	0	1	1.67151420555557	0	0	1.05664169139615
1950	XLOC_001950	chrI[-]5854304-5855050	F33D11.8	28	23	3	6	23.401198877778	18.3625218628202	4.19854712352258	6.33985014837689
1951	XLOC_001951	chrI[-]5857743-5862560	F33D11.9_dup1	3896	3219	6541	6483	3256.10967242225	2569.95469027906	9154.23224498706	6850.20808532123
1952	XLOC_001952	chrI[-]5862670-5866434	F33D11.12	1528	1725	1310	2935	1277.03685304445	1377.18913971152	1833.36557727153	3101.2433642477
1953	XLOC_001953	chrI[-]5866566-5868146	F33D11.10	5902	5767	10665	11102	4932.63842059448	4604.20276447323	14925.8350241228	11730.83605788
1954	XLOC_001954	chrI[-]5868284-5869957	vpr-1	2975	3062	2216	3611	2486.37738076391	2444.61051930242	3101.32680857535	3815.53314763149
1955	XLOC_001955	chrI[-]5874425-5878957	noah-1,noah-1_dup1	21518	56297	5427	27287	17983.8213375724	44945.8649265735	7595.17174645235	28832.5818331267
1956	XLOC_001956	chrI[-]5902109-5904692	stam-1,stam-1_dup1	5174	3336	4879	3606	4324.20724977226	2663.36404062471	6828.23713855556	3810.24993917451
1957	XLOC_001957	chrI[-]5935539-5936946	B0207.6	518	378	708	428	432.922179238892	301.784054962872	990.857121151329	452.242643917552
1958	XLOC_001958	chrI[-]5945759-5947344	B0207.7	0	0	0	2	0	0	0	2.1132833827923
1959	XLOC_001959	chrI[-]5951138-5951699	B0207.8	0	0	0	0	0	0	0	0
1960	XLOC_001960	chrI[-]5957485-5958361	B0207.9	0	0	0	1	0	0	0	1.05664169139615
1961	XLOC_001961	chrI[-]5959028-5959528	B0207.10	1	5	0	3	0.835757102777784	3.99185257887396	0	3.16992507418845
1962	XLOC_001962	chrI[-]5963035-5964128	B0207.11	1	0	0	0	0.835757102777784	0	0	0
1963	XLOC_001963	chrI[-]5967248-5973322	avr-14,avr-14_dup1,avr-14_dup2	332	316	45	17	277.471358122224	252.285082984835	62.9782068528387	17.9629087537345
1964	XLOC_001964	chrI[-]5982521-5982971	Y76G2A.2_dup1	0	1	0	3	0	0.798370515774793	0	3.16992507418845
1965	XLOC_001965	chrI[-]5983232-5985871	C06A5.6	233	615	276	1004	194.731404947224	490.997867201498	386.266335364077	1060.86825816173
1966	XLOC_001966	chrI[-]5992673-6001101	unc-94,unc-94_dup1	1202	2574	604	1999	1004.5800375389	2055.00570760432	845.307487535879	2112.2267411009
1967	XLOC_001967	chrI[-]6004710-6004925	C06A5.12	117	76	326	248	97.7835810250008	60.6761591988842	456.24212075612	262.047139466245
1968	XLOC_001968	chrI[-]6008107-6009608	C06A5.8,C06A5.8_dup1	169	81	320	155	141.242950369446	64.6680117777582	447.845026509075	163.779462166403
1969	XLOC_001969	chrI[-]6009783-6011525	rnf-1	592	389	638	958	494.768204844448	310.566130636394	892.891021602469	1012.26274035751
1970	XLOC_001970	chrI[-]6046952-6050389	ceh-2	262	132	34	30	218.968360927779	105.384908082273	47.5835340665892	31.6992507418845
1971	XLOC_001971	chrI[-]6053344-6055823	C27A12.6	2296	2386	2452	4034	1918.89830797779	1904.91205063866	3431.61251562579	4262.49258309206
1972	XLOC_001972	chrI[-]6055949-6058426	C27A12.7,C27A12.7_dup1	4784	3159	5559	5183	3998.26197968892	2522.05245933257	7779.90781988734	5476.57388650624
1973	XLOC_001973	chrI[-]6058551-6061035	ari-1	2011	1870	1731	2455	1680.70753368612	1492.95286449886	2422.56169027253	2594.05535237754
1974	XLOC_001974	chrI[-]6061782-6068034	C27A12.9	905	829	526	800	756.360178013895	661.849157577303	736.145262324292	845.313353116919
1975	XLOC_001975	chrI[-]6068528-6070126	ZK484.3	5245	4850	2887	4454	4383.54600406948	3872.09700150774	4040.40184853656	4706.28209347844
1976	XLOC_001976	chrI[-]6070681-6078849	ZK484.4,ZK484.4_dup1	1657	7225	847	9333	1384.84951930279	5768.22697647288	1185.38980454121	9861.63690580025
1977	XLOC_001977	chrI[-]6082740-6082807	_dup17	0	0	0	3	0	0	0	3.16992507418845
1978	XLOC_001978	chrI[-]6087371-6087766	ZK484.5	3	10	96	147	2.50727130833335	7.98370515774793	134.353507952723	155.326328635234
1979	XLOC_001979	chrI[-]6090077-6090897	ZK484.6	13	17	3	9	10.8648423361112	13.5722987681715	4.19854712352258	9.50977522256534
1980	XLOC_001980	chrI[-]6095133-6096518	ZK484.7	0	0	13	31	0	0	18.1937042019312	32.7558924332806
1981	XLOC_001981	chrI[-]6097498-6097839	nspd-1	0	0	19	24	0	0	26.5907984489763	25.3594005935076
1982	XLOC_001982	chrI[-]6100382-6101683	T27A3.5	0	0	0	9	0	0	0	9.50977522256534
1983	XLOC_001983	chrI[-]6105681-6105756	_dup18	0	1	0	1	0	0.798370515774793	0	1.05664169139615
1984	XLOC_001984	chrI[-]6105865-6107717	T27A3.6	455	302	543	401	380.269481763892	241.107895763987	759.937029357587	423.713318249856
1985	XLOC_001985	chrI[-]6107835-6109657	T27A3.7	419	528	597	868	350.182226063892	421.539632329091	835.510877580993	917.164988131857
1986	XLOC_001986	chrI[-]6139218-6140446	abt-6	5	0	0	0	4.17878551388892	0	0	0
1987	XLOC_001987	chrI[-]6157422-6159124	T09B4.6	10	2	4	2	8.35757102777784	1.59674103154959	5.59806283136344	2.1132833827923
1988	XLOC_001988	chrI[-]6160082-6161667	T09B4.7	16	4	0	0	13.3721136444445	3.19348206309917	0	0
1989	XLOC_001989	chrI[-]6164721-6166541	aminotransferase_dup1	3758	3316	3291	3947	3140.77519223891	2647.39663030921	4605.80619450427	4170.5647559406
1990	XLOC_001990	chrI[-]6177985-6180842	T09B4.9	1132	848	1076	1050	946.077040344452	677.018197377024	1505.87890163677	1109.47377596596
1991	XLOC_001991	chrI[-]6181316-6183882	chn-1	1331	1004	1140	1610	1112.39270379723	801.563997837892	1595.44790693858	1701.1931231478
1992	XLOC_001992	chrI[-]6192556-6194898	T05E7.4	184	127	5	4	153.779306911112	101.393055503399	6.9975785392043	4.22656676558459
1993	XLOC_001993	chrI[-]6200798-6202348	T05E7.5	2155	2017	2778	2706	1801.05655648612	1610.31333031776	3887.85463638191	2859.27241691798
1994	XLOC_001994	chrI[-]6206957-6211157	T08B2.7,T08B2.7_dup1,T08B2.7_dup2	14371	16664	12053	18664	12010.6653240195	13304.0462748711	16868.3628266059	19721.1605282177
1995	XLOC_001995	chrI[-]6211271-6211887	T08B2.8	749	663	917	770	625.98206998056	529.319651958688	1283.35590409007	813.614102375034
1996	XLOC_001996	chrI[-]6211988-6214588	frs-1_dup1	2969	1898	2306	1854	2481.36283814724	1515.30723894056	3227.28322228102	1959.01369584846
1997	XLOC_001997	chrI[-]6212698-6212826	_dup19	1	3	7	1	0.835757102777784	2.39511154732438	9.79660995488602	1.05664169139615
1998	XLOC_001998	chrI[-]6220093-6220766	rps-17	9744	13233	5370	9185	8143.61720946673	10564.8370352478	7515.39935110542	9705.25393547362
1999	XLOC_001999	chrI[-]6221247-6223117	T08B2.11	126	101	314	245	105.305394950001	80.6354220932541	439.44793226203	258.877214392056
[truncated: 18,244 more rows]
